# Supplementary material for: DUX4 is a multifunctional factor priming human embryonic genome activation
Source: iScience. 2022 Mar 22;25(4):104137. doi: 10.1016/j.isci.2022.104137 (PMC8990217; doi:10.1016/j.isci.2022.104137)
Supplement: Table S1. A supplementary table showing the NET-CAGE data read summary, raw counts, log2 counts per million, and differential expression of promoters and enhancers, related to Figures 1, S3, and S5 [file mmc7.xlsx]

## Sheet: Read_Summary
Read summary for CAGE and NET-CAGE samples
Sample ID	Method	Treatment	Raw reads	Aligned usable reads
Total_1_techRep1_bioRep1	CAGE	Control	26982761	58649062
Total_1_techRep2_bioRep1	CAGE	Control	51680059
Total_2_techRep1_bioRep2	CAGE	Control	23047541	57624842
Total_2_techRep2_bioRep2	CAGE	Control	50330889
Nascent_1_techRep1_bioRep1	NETCAGE	Control	30671773	61341645
Nascent_1_techRep2_bioRep1	NETCAGE	Control	53632226
Nascent_2_techRep1_bioRep2	NETCAGE	Control	30950120	59177334
Nascent_2_techRep2_bioRep2	NETCAGE	Control	53551193
Total_4_techRep1_bioRep1	CAGE	Dox	24269767	56417050
Total_4_techRep2_bioRep1	CAGE	Dox	50300497
Total_6_techRep1_bioRep2	CAGE	Dox	25598017	57796344
Total_6_techRep2_bioRep2	CAGE	Dox	50089318
Nascent_4_techRep1_bioRep1	NETCAGE	Dox	27676374	56487258
Nascent_4_techRep2_bioRep1	NETCAGE	Dox	51047393
Nascent_6_techRep1_bioRep2	NETCAGE	Dox	31171662	58079908
Nascent_6_techRep2_bioRep2	NETCAGE	Dox	53309246

## Sheet: Promoter_RawCounts
Raw counts for promoters identified using CAGE and NET-CAGE
Promoter	H9_CAGE_control_rep1	H9_CAGE_control_rep2	H9_NETCAGE_control_rep1	H9_NETCAGE_control_rep2	H9_CAGE_DOX_rep1	H9_CAGE_DOX_rep2	H9_NETCAGE_DOX_rep1	H9_NETCAGE_DOX_rep2
chr1:568011..568021,+	1	3	3	1	5	0	2	2
chr1:568169..568170,+	0	5	0	0	1	6	0	0
chr1:568912..568917,+	4	9	0	0	4	4	1	0
chr1:568939..568942,+	8	4	0	0	0	1	0	0
chr1:569544..569551,+	2	1	0	0	0	4	4	2
chr1:569891..569899,+	387	318	8	26	293	331	21	24
chr1:714149..714158,+	15	22	77	59	17	6	62	52
chr1:714167..714194,+	72	65	278	327	47	30	244	219
chr1:714210..714217,+	0	2	12	18	2	11	20	13
chr1:714221..714242,+	34	29	155	146	37	29	147	128
chr1:714290..714296,+	5	8	24	24	2	1	15	14
chr1:714415..714443,+	0	3	4	0	0	0	4	3
chr1:714559..714560,+	0	0	4	0	0	0	0	0
chr1:714589..714608,+	2	2	8	2	0	0	0	3
chr1:714664..714672,+	0	0	1	0	0	0	3	2
chr1:719603..719604,+	0	0	0	0	0	0	0	4
chr1:721067..721068,+	0	0	0	0	0	0	0	4
chr1:762214..762250,+	1	2	3	0	2	7	2	0
chr1:762408..762409,+	0	0	0	4	0	0	0	0
chr1:763046..763062,+	62	53	76	76	52	31	51	66
chr1:763177..763178,+	1	0	0	0	0	0	0	3
chr1:874649..874653,+	0	0	0	0	0	5	0	0
chr1:895934..895940,+	11	11	31	20	7	6	9	31
chr1:895949..895982,+	122	138	265	248	112	66	167	189
chr1:895994..896001,+	10	11	11	17	11	6	17	12
chr1:896005..896018,+	25	23	83	59	21	22	21	59
chr1:896023..896027,+	6	7	24	8	5	4	4	11
chr1:896139..896140,+	0	1	2	0	0	0	0	3
chr1:896178..896210,+	4	3	5	10	5	0	2	8
chr1:896251..896267,+	5	4	17	16	8	4	5	12
chr1:896268..896278,+	4	0	16	10	1	2	7	7
chr1:896285..896290,+	0	1	8	4	2	0	5	10
chr1:896297..896302,+	4	0	2	12	1	0	10	1
chr1:896578..896579,+	0	0	0	3	0	0	0	0
chr1:896642..896644,+	6	0	3	17	3	0	0	4
chr1:896705..896739,+	4	1	0	2	2	4	0	2
chr1:896953..896968,+	3	0	9	5	3	2	7	6
chr1:901845..901873,+	20	20	35	55	20	13	27	40
chr1:901880..901889,+	3	4	14	15	5	3	4	4
chr1:901896..901899,+	0	0	6	0	5	2	3	1
chr1:906037..906093,+	11	8	25	20	12	0	14	4
chr1:936285..936286,+	0	0	0	0	4	0	0	0
chr1:936323..936324,+	0	4	2	0	0	0	0	0
chr1:948846..948849,+	228	208	70	70	187	120	67	63
chr1:948865..948877,+	2374	2784	708	819	2304	1554	659	1167
chr1:955229..955246,+	3	4	5	7	4	3	2	8
chr1:955270..955298,+	3	2	2	4	0	5	4	8
chr1:955344..955353,+	8	0	2	2	3	0	0	0
chr1:955453..955454,+	135	144	116	148	122	112	99	140
chr1:955478..955500,+	2381	2204	2849	2505	2121	2023	1849	2531
chr1:969238..969276,+	4	3	9	0	5	4	2	2
chr1:980633..980634,+	0	1	0	0	3	4	3	2
chr1:982321..982338,+	2	1	6	9	2	8	7	3
chr1:982714..982760,+	10	4	3	8	3	7	2	2
chr1:982806..982807,+	0	0	0	0	0	3	0	0
chr1:982956..982957,+	0	0	0	0	4	0	0	0
chr1:983024..983025,+	0	2	4	0	0	0	0	0
chr1:983694..983695,+	3	1	2	4	0	0	0	0
chr1:983810..983811,+	0	0	0	0	4	0	0	0
chr1:984103..984104,+	0	0	0	0	0	0	4	0
chr1:985956..985957,+	1	2	0	4	0	0	1	0
chr1:987128..987131,+	0	0	0	0	4	0	3	1
chr1:987131..987132,+	3	0	1	0	0	1	0	0
chr1:987649..987659,+	0	0	0	0	0	0	0	6
chr1:990177..990178,+	0	4	0	0	0	0	0	0
chr1:990257..990418,+	12	14	8	10	7	14	3	5
chr1:990456..990467,+	5	2	5	2	8	0	2	3
chr1:990594..990597,+	2	0	0	0	3	0	2	0
chr1:990686..990774,+	13	12	8	8	16	14	6	10
chr1:995075..995084,+	9	18	23	12	14	9	2	12
chr1:995086..995096,+	23	21	19	15	13	5	7	17
chr1:995106..995117,+	26	40	20	27	24	12	13	35
chr1:999778..999797,+	8	6	4	1	3	1	2	0
chr1:999827..999898,+	7	7	7	9	7	8	0	0
chr1:1072326..1072332,+	0	0	4	2	0	0	0	0
chr1:1072370..1072391,+	3	0	4	15	0	0	0	1
chr1:1109260..1109310,+	11	9	25	28	4	1	15	41
chr1:1109339..1109341,+	3	0	2	6	0	0	0	0
chr1:1109354..1109365,+	10	0	5	14	1	0	3	6
chr1:1109397..1109402,+	6	3	3	8	0	0	2	1
chr1:1109426..1109461,+	1	2	7	1	1	0	4	0
chr1:1109489..1109499,+	3	0	9	4	4	0	0	6
chr1:1109516..1109542,+	2	1	2	3	7	0	2	6
chr1:1167616..1167643,+	345	191	272	290	209	130	132	181
chr1:1167647..1167652,+	37	30	38	50	19	26	9	23
chr1:1167778..1167801,+	2	2	2	2	5	4	0	4
chr1:1167838..1167957,+	15	5	5	4	4	15	2	5
chr1:1243947..1243949,+	42	34	15	13	53	37	12	14
chr1:1243969..1243980,+	388	298	166	135	369	284	132	139
chr1:1243983..1243992,+	185	183	106	91	164	112	55	75
chr1:1243995..1244015,+	345	258	108	134	282	232	98	138
chr1:1244021..1244026,+	115	61	61	41	53	74	30	53
chr1:1244133..1244136,+	4	0	4	3	1	0	0	0
chr1:1244141..1244156,+	14	10	12	5	25	9	3	0
chr1:1244294..1244335,+	12	21	0	1	23	20	4	3
chr1:1244419..1244440,+	3	0	0	2	1	6	0	0
chr1:1244463..1244535,+	11	14	3	11	3	13	2	4
chr1:1244567..1244573,+	2	0	0	4	0	0	0	0
chr1:1244636..1244638,+	6	0	0	0	3	2	0	0
chr1:1244833..1244862,+	0	0	2	0	4	2	1	3
chr1:1260157..1260158,+	8	8	6	12	3	0	6	4
chr1:1260160..1260175,+	111	76	42	47	64	30	42	38
chr1:1260176..1260212,+	266	225	130	144	196	106	98	108
chr1:1260216..1260227,+	51	42	23	24	14	24	9	6
chr1:1260232..1260237,+	5	7	7	2	10	18	4	6
chr1:1260260..1260265,+	28	13	27	19	13	9	10	2
chr1:1260351..1260363,+	5	0	0	2	3	2	0	4
chr1:1260392..1260417,+	7	0	5	2	5	1	0	2
chr1:1260451..1260452,+	3	0	0	0	0	2	0	0
chr1:1334898..1334906,+	196	128	80	105	172	143	83	72
chr1:1334915..1334953,+	453	446	257	283	466	549	231	266
chr1:1335065..1335066,+	0	0	0	0	3	0	0	0
chr1:1335101..1335110,+	0	0	0	0	0	6	2	0
chr1:1335139..1335255,+	23	7	4	6	10	11	3	4
chr1:1335378..1335379,+	1	0	1	0	7	0	0	0
chr1:1335407..1335412,+	0	0	0	0	3	1	2	0
chr1:1335571..1335572,+	0	0	0	0	3	3	0	0
chr1:1335620..1335628,+	0	0	2	0	10	1	1	0
chr1:1335664..1335665,+	8	0	0	1	1	2	0	1
chr1:1336088..1336089,+	0	0	0	3	0	0	0	0
chr1:1344606..1344607,+	0	0	0	4	0	0	0	0
chr1:1355415..1355490,+	14	8	16	7	21	7	6	15
chr1:1355551..1355580,+	7	2	2	4	5	0	4	10
chr1:1355694..1355703,+	0	0	0	0	0	0	0	6
chr1:1355921..1355922,+	0	0	0	1	5	0	0	0
chr1:1361236..1361243,+	8	6	11	8	6	12	4	5
chr1:1361245..1361268,+	59	32	43	40	49	25	27	40
chr1:1361274..1361277,+	7	3	6	7	3	6	2	3
chr1:1361457..1361470,+	14	15	26	30	19	5	9	27
chr1:1361536..1361603,+	11	2	10	16	4	2	3	6
chr1:1370083..1370140,+	3	8	2	10	3	5	4	6
chr1:1370325..1370326,+	0	0	3	0	0	0	0	0
chr1:1371062..1371087,+	711	521	422	348	558	446	184	314
chr1:1371091..1371100,+	336	202	187	129	197	266	83	124
chr1:1371280..1371281,+	0	0	0	0	0	0	4	0
chr1:1397837..1397880,+	6	7	2	0	8	4	2	1
chr1:1407069..1407070,+	0	0	2	3	0	2	0	3
chr1:1407136..1407166,+	2766	2269	3564	3108	2180	3175	2691	3104
chr1:1407303..1407324,+	13	5	1	2	4	10	3	6
chr1:1407345..1407370,+	16	17	5	17	10	14	4	11
chr1:1407405..1407407,+	2	0	5	0	0	2	1	1
chr1:1407439..1407508,+	1	3	8	11	3	3	17	12
chr1:1413171..1413172,+	0	0	0	0	0	6	0	0
chr1:1413227..1413229,+	298	269	120	90	301	336	87	72
chr1:1413274..1413361,+	23	17	11	11	18	23	2	12
chr1:1413474..1413475,+	2	0	0	0	2	4	0	0
chr1:1413567..1413577,+	6	2	3	2	0	1	0	0
chr1:1418744..1418754,+	2	2	3	2	0	0	0	0
chr1:1419110..1419128,+	2	2	5	3	0	2	0	2
chr1:1447536..1447554,+	2861	2982	2066	1806	2642	2480	1538	1897
chr1:1447790..1447841,+	4	16	3	6	10	4	1	3
chr1:1447877..1447939,+	10	10	13	8	7	16	7	15
chr1:1510117..1510127,+	0	0	0	6	0	0	3	0
chr1:1510170..1510180,+	0	0	0	6	0	0	0	0
chr1:1510286..1510294,+	2	3	0	5	1	4	0	4
chr1:1510325..1510329,+	8	2	5	3	18	9	9	15
chr1:1510338..1510359,+	34	25	49	59	36	76	65	56
chr1:1510372..1510382,+	14	22	25	24	12	46	14	40
chr1:1510410..1510428,+	2	0	3	0	4	4	0	0
chr1:1514906..1514907,+	0	0	4	0	0	0	0	0
chr1:1550803..1550804,+	4	3	8	7	2	3	0	1
chr1:1550812..1550827,+	20	33	39	37	25	12	40	47
chr1:1550828..1550845,+	41	36	90	55	40	39	54	68
chr1:1550875..1550883,+	18	11	21	17	7	20	13	14
chr1:1550890..1550899,+	4	6	23	18	17	25	24	26
chr1:1550911..1550924,+	22	21	47	31	26	46	13	28
chr1:1550925..1550926,+	2	6	7	6	6	2	4	4
chr1:1551025..1551026,+	0	0	4	0	0	0	0	0
chr1:1551243..1551255,+	133	110	199	189	101	60	147	186
chr1:1551259..1551270,+	123	77	169	167	41	31	169	156
chr1:1551283..1551285,+	24	30	39	46	10	4	33	34
chr1:1551292..1551300,+	68	88	114	95	48	38	64	55
chr1:1551349..1551408,+	4	4	23	11	15	2	9	10
chr1:1551445..1551451,+	1	10	13	19	7	7	16	11
chr1:1551475..1551478,+	6	0	2	0	0	0	0	0
chr1:1551886..1551910,+	3	2	0	2	7	3	4	5
chr1:1551939..1551995,+	1	3	6	2	10	8	0	12
chr1:1558837..1558871,+	2	10	2	0	2	0	0	0
chr1:1559206..1559208,+	2	1	0	1	5	2	2	0
chr1:1560234..1560244,+	7	4	5	8	6	3	0	2
chr1:1560373..1560374,+	0	0	0	0	3	1	0	2
chr1:1560478..1560505,+	2	6	4	2	0	0	0	0
chr1:1561063..1561064,+	0	0	2	3	0	0	0	0
chr1:1561193..1561210,+	3	0	2	1	0	1	5	0
chr1:1561236..1561260,+	4	2	2	2	4	0	0	0
chr1:1562117..1562125,+	0	0	0	0	4	0	0	2
chr1:1562732..1562733,+	0	0	0	0	0	0	0	4
chr1:1562886..1562887,+	0	0	4	0	0	0	0	0
chr1:1562952..1563002,+	9	10	5	20	7	4	14	10
chr1:1563034..1563083,+	5	1	6	3	0	3	2	6
chr1:1564336..1564341,+	26	37	16	3	24	18	13	21
chr1:1564363..1564379,+	278	243	74	73	249	161	41	96
chr1:1564399..1564416,+	123	133	25	44	147	105	36	62
chr1:1564506..1564517,+	8	0	0	4	0	1	0	0
chr1:1564569..1564576,+	1	2	0	0	9	7	0	6
chr1:1564599..1564607,+	13	15	1	1	6	2	1	4
chr1:1564618..1564634,+	24	15	4	3	17	12	5	5
chr1:1564783..1564865,+	11	12	3	0	8	15	1	7
chr1:1565014..1565033,+	2	1	0	2	5	5	0	3
chr1:1565062..1565063,+	0	0	0	0	4	0	0	0
chr1:1567516..1567518,+	17	9	28	14	21	12	19	23
chr1:1567531..1567541,+	53	54	67	65	31	28	61	85
chr1:1567548..1567559,+	70	121	131	103	58	51	79	171
chr1:1567562..1567570,+	24	24	38	42	20	26	14	54
chr1:1567680..1567705,+	4	0	2	4	0	0	0	0
chr1:1567790..1567791,+	4	0	1	0	0	0	0	2
chr1:1590487..1590493,+	16	5	31	48	13	7	33	16
chr1:1590510..1590524,+	28	29	81	77	23	22	46	46
chr1:1590542..1590558,+	7	4	29	37	12	9	26	14
chr1:1590603..1590612,+	4	3	12	9	1	2	14	10
chr1:1590663..1590664,+	0	0	4	0	0	0	0	0
chr1:1655849..1655851,+	9	0	0	2	3	0	2	6
chr1:1655875..1655883,+	10	1	13	11	6	4	16	12
chr1:1655895..1655915,+	17	9	43	32	13	13	25	34
chr1:1655929..1655943,+	10	15	32	32	13	22	7	25
chr1:1822616..1822621,+	1	2	1	6	1	0	2	9
chr1:1822633..1822638,+	0	7	2	14	2	0	6	4
chr1:1822644..1822658,+	10	4	11	26	2	0	15	3
chr1:1822790..1822791,+	0	0	0	6	0	0	0	2
chr1:1822960..1823015,+	12	6	12	8	1	0	10	13
chr1:1846827..1846828,+	0	0	0	4	0	0	0	0
chr1:1950749..1950752,+	4	6	0	0	0	0	0	0
chr1:1950774..1950802,+	41	24	15	31	21	14	11	19
chr1:1950807..1950811,+	6	0	6	1	0	0	4	0
chr1:1950853..1950857,+	0	2	0	0	0	6	1	0
chr1:1956993..1956994,+	4	7	0	0	1	2	0	0
chr1:1957156..1957157,+	0	4	0	0	0	0	0	0
chr1:1981844..1981856,+	154	144	143	240	117	50	135	191
chr1:1981869..1981879,+	76	74	85	83	74	40	74	89
chr1:1981899..1981940,+	552	501	749	575	426	275	371	484
chr1:1982058..1982068,+	2	1	4	4	9	4	2	7
chr1:1982077..1982081,+	0	1	0	1	3	2	0	6
chr1:1982138..1982150,+	0	1	10	1	0	0	2	2
chr1:1982194..1982222,+	2	0	2	0	0	2	2	8
chr1:1986878..1986945,+	31	24	14	16	21	15	15	12
chr1:2006220..2006221,+	0	0	0	0	3	0	0	0
chr1:2013729..2013737,+	0	0	0	0	0	0	0	6
chr1:2036154..2036155,+	0	0	2	0	0	2	3	0
chr1:2047547..2047587,+	5	0	3	6	0	0	0	0
chr1:2047592..2047595,+	0	1	0	0	0	6	0	0
chr1:2047627..2047646,+	5	0	0	0	0	1	0	0
chr1:2075651..2075652,+	0	0	0	0	3	1	0	0
chr1:2075677..2075695,+	2	3	0	0	5	2	3	0
chr1:2121068..2121128,+	9	11	6	14	9	4	5	19
chr1:2143746..2143764,+	0	0	5	4	1	2	4	10
chr1:2143790..2143838,+	1	0	20	20	0	0	4	8
chr1:2144023..2144044,+	3	1	2	2	0	0	3	4
chr1:2144114..2144150,+	3	0	17	13	4	0	3	7
chr1:2159887..2159925,+	5	2	4	4	0	3	2	1
chr1:2159947..2159967,+	3	0	6	2	3	5	2	1
chr1:2159995..2160059,+	4	2	4	9	5	12	6	8
chr1:2160093..2160096,+	0	0	6	2	2	3	0	5
chr1:2160135..2160142,+	1	3	2	0	6	7	2	6
chr1:2160146..2160152,+	16	0	0	5	4	1	3	4
chr1:2160173..2160180,+	9	6	2	6	4	3	2	8
chr1:2160187..2160191,+	3	8	2	2	0	2	2	2
chr1:2160271..2160355,+	4	4	12	7	3	1	4	4
chr1:2160379..2160394,+	3	5	1	0	7	0	2	0
chr1:2179402..2179409,+	0	5	2	0	0	1	0	0
chr1:2323070..2323107,+	3	4	7	4	0	1	1	0
chr1:2323241..2323253,+	850	850	308	300	782	861	280	385
chr1:2323272..2323286,+	2148	2234	803	886	1848	2394	699	908
chr1:2323293..2323304,+	788	631	255	225	618	739	210	255
chr1:2323494..2323531,+	1	4	4	7	3	3	5	8
chr1:2323564..2323568,+	8	1	6	4	4	3	4	8
chr1:2323606..2323615,+	14	7	11	10	10	8	10	11
chr1:2323618..2323619,+	2	0	0	0	2	1	1	6
chr1:2324390..2324401,+	2	2	5	4	2	0	0	0
chr1:2324462..2324463,+	0	0	0	0	0	2	6	2
chr1:2324607..2324608,+	0	0	3	0	0	0	0	0
chr1:2324708..2324711,+	2	0	2	0	5	0	1	0
chr1:2324748..2324769,+	0	0	6	2	1	1	2	0
chr1:2325157..2325159,+	0	0	10	0	0	0	0	2
chr1:2333431..2333432,+	0	0	0	4	0	0	0	0
chr1:2333651..2333681,+	6	2	2	2	0	1	3	4
chr1:2398877..2398914,+	2	1	10	3	3	0	8	0
chr1:2477774..2477893,+	66	52	53	86	67	37	60	115
chr1:2477951..2477970,+	5	5	2	6	2	4	2	9
chr1:2478067..2478110,+	6	4	2	7	6	8	0	30
chr1:2487833..2487847,+	2	0	6	0	2	2	0	2
chr1:2517907..2517925,+	37	23	19	12	33	43	9	9
chr1:2517953..2517962,+	21	21	15	8	16	25	10	5
chr1:2517996..2517997,+	0	0	0	0	0	4	0	0
chr1:2518234..2518242,+	493	408	249	285	403	252	150	257
chr1:2518252..2518268,+	1131	711	524	428	850	774	360	471
chr1:2518276..2518279,+	75	63	60	29	54	97	27	47
chr1:2518282..2518289,+	212	121	88	76	173	163	68	102
chr1:2518491..2518509,+	51	48	21	20	60	40	26	27
chr1:2518513..2518520,+	15	11	5	11	16	16	2	18
chr1:2518527..2518546,+	78	60	55	42	68	79	16	41
chr1:2518674..2518676,+	48	15	8	8	20	34	9	7
chr1:2518703..2518732,+	8	5	14	1	4	8	2	5
chr1:2985728..2985767,+	4	2	6	6	1	4	5	7
chr1:2985789..2985795,+	0	1	2	6	0	0	1	0
chr1:3341492..3341509,+	5	2	7	1	2	4	2	0
chr1:3341549..3341553,+	0	0	0	6	1	0	0	0
chr1:3370763..3370785,+	1	2	2	7	1	0	5	5
chr1:3371058..3371059,+	1	2	3	0	2	6	0	1
chr1:3371065..3371070,+	1	3	3	4	9	2	2	2
chr1:3371085..3371088,+	3	0	2	4	0	0	0	2
chr1:3371224..3371238,+	216	202	351	303	142	124	175	249
chr1:3371239..3371240,+	34	38	56	46	40	20	28	44
chr1:3371244..3371253,+	189	138	158	127	148	140	91	108
chr1:3371263..3371274,+	236	223	255	222	187	254	130	170
chr1:3382757..3382758,+	0	0	1	0	0	0	3	1
chr1:3388144..3388220,+	16	12	12	10	7	1	2	4
chr1:3388418..3388422,+	2	0	0	0	1	8	0	0
chr1:3541554..3541557,+	14	10	12	13	16	11	5	14
chr1:3541560..3541619,+	709	481	379	265	422	238	208	294
chr1:3541709..3541718,+	13	9	5	6	15	10	7	4
chr1:3541743..3541753,+	41	24	8	8	28	31	10	5
chr1:3541813..3541829,+	0	0	1	0	6	9	0	6
chr1:3568932..3568933,+	0	0	2	4	0	1	0	0
chr1:3568934..3568943,+	0	0	0	0	0	4	4	0
chr1:3607222..3607223,+	0	0	4	0	0	0	0	0
chr1:3607235..3607246,+	0	0	0	1	2	1	0	6
chr1:3663089..3663159,+	10	6	5	6	7	8	3	6
chr1:3689218..3689240,+	0	0	2	0	8	2	4	2
chr1:3689306..3689318,+	76	77	43	46	68	43	20	47
chr1:3689325..3689340,+	40	49	71	55	57	34	64	70
chr1:3689348..3689353,+	22	18	20	40	14	20	10	22
chr1:3689402..3689403,+	60	39	40	48	44	38	35	26
chr1:3689624..3689625,+	0	1	0	0	0	4	0	0
chr1:3773828..3773840,+	21	35	27	32	14	19	28	40
chr1:3773847..3773851,+	5	9	8	15	4	4	6	1
chr1:3773862..3773870,+	27	28	50	43	30	20	22	22
chr1:3773902..3773938,+	11	4	5	6	8	4	5	0
chr1:3773963..3773964,+	0	1	0	2	1	2	4	0
chr1:3774021..3774042,+	204	180	229	198	182	80	191	177
chr1:3774046..3774052,+	50	38	34	38	26	16	23	16
chr1:3774060..3774061,+	15	6	26	9	15	9	6	13
chr1:3774069..3774071,+	29	11	19	14	23	10	4	22
chr1:3774246..3774268,+	2	0	0	6	0	4	4	7
chr1:3816709..3816727,+	0	0	5	0	0	0	0	0
chr1:3816910..3816920,+	12	11	43	35	12	26	16	10
chr1:3816966..3816973,+	4	2	21	11	6	6	11	8
chr1:3816999..3817033,+	4	2	9	4	0	1	0	0
chr1:4036122..4036123,+	0	0	0	0	4	0	0	0
chr1:4036199..4036200,+	0	0	0	0	0	4	0	0
chr1:4714621..4714785,+	406	345	780	684	277	162	501	706
chr1:4714835..4714929,+	14	3	13	10	5	7	8	8
chr1:4714963..4714968,+	3	0	0	3	2	0	3	1
chr1:4715118..4715128,+	4	6	4	0	0	2	1	4
chr1:4715176..4715218,+	6	2	10	4	0	3	6	7
chr1:4715239..4715302,+	3	1	4	10	7	0	0	22
chr1:4715349..4715421,+	15	5	11	10	9	3	5	11
chr1:4771455..4771456,+	0	0	4	0	0	0	0	0
chr1:6052705..6052708,+	4	17	9	12	7	3	5	17
chr1:6052712..6052715,+	11	19	11	6	6	4	8	15
chr1:6052723..6052726,+	5	8	15	18	8	2	5	11
chr1:6052731..6052741,+	26	34	29	33	31	13	15	36
chr1:6052743..6052771,+	168	140	175	226	122	106	130	182
chr1:6052774..6052781,+	21	2	21	16	20	14	8	14
chr1:6052792..6052795,+	11	10	11	6	13	0	5	10
chr1:6052912..6052913,+	0	0	2	1	4	0	0	1
chr1:6052943..6052944,+	0	0	3	0	0	0	0	0
chr1:6086319..6086342,+	48	31	49	43	47	25	26	45
chr1:6086344..6086347,+	4	4	5	5	6	10	7	6
chr1:6086356..6086365,+	14	17	9	13	18	16	15	8
chr1:6086388..6086401,+	64	38	57	22	46	36	33	35
chr1:6100682..6100694,+	6	0	0	0	0	0	0	0
chr1:6265398..6265399,+	4	0	7	8	5	0	1	2
chr1:6265431..6265503,+	2	2	10	10	4	0	12	15
chr1:6265566..6265587,+	0	6	0	2	0	0	4	8
chr1:6265690..6265702,+	0	0	2	5	0	0	1	0
chr1:6265753..6265771,+	0	0	0	1	0	0	4	2
chr1:6265817..6265818,+	1	0	3	0	0	0	0	0
chr1:6265829..6265830,+	0	0	0	1	0	0	0	4
chr1:6265949..6265950,+	0	0	0	0	0	0	0	4
chr1:6265989..6266005,+	0	0	4	2	0	0	0	0
chr1:6266139..6266157,+	8	9	24	34	3	6	12	17
chr1:6266174..6266182,+	0	0	9	10	1	0	10	16
chr1:6266385..6266433,+	4	6	7	13	2	0	9	10
chr1:6268819..6268830,+	0	2	3	2	0	0	0	0
chr1:6268914..6268930,+	7	8	41	23	4	0	21	28
chr1:6268941..6268949,+	1	2	22	12	5	0	10	10
chr1:6269216..6269224,+	2	1	8	10	0	7	3	2
chr1:6296203..6296225,+	114	96	33	45	48	63	17	51
chr1:6296236..6296249,+	46	42	17	27	38	53	17	17
chr1:6304238..6304239,+	961	704	525	520	488	876	285	408
chr1:6304423..6304442,+	0	2	0	0	2	6	0	2
chr1:6304460..6304488,+	3	2	4	1	2	1	2	0
chr1:6453572..6453575,+	2	0	3	4	0	0	9	7
chr1:6453587..6453607,+	26	27	68	49	9	7	53	61
chr1:6453618..6453624,+	6	12	31	24	8	3	16	25
chr1:6453691..6453699,+	0	0	2	5	2	2	0	0
chr1:6453832..6453833,+	0	0	2	0	0	0	6	0
chr1:6453873..6453882,+	2	1	1	4	0	0	0	5
chr1:6453903..6453904,+	2	1	1	0	0	2	3	0
chr1:6484801..6484891,+	83	74	145	203	60	85	186	232
chr1:6485041..6485062,+	0	0	2	2	0	3	3	1
chr1:6500667..6500678,+	16	15	12	20	14	9	13	17
chr1:6500681..6500690,+	6	10	9	11	6	5	7	3
chr1:6500711..6500720,+	3	6	9	16	6	3	5	6
chr1:6507104..6507120,+	3	1	0	0	0	1	0	6
chr1:6507186..6507190,+	0	2	4	4	0	0	0	2
chr1:6507287..6507292,+	0	5	0	3	5	7	0	3
chr1:6507295..6507301,+	10	3	4	2	2	7	1	5
chr1:6507317..6507321,+	7	1	2	2	2	1	2	5
chr1:6507362..6507366,+	0	1	0	1	0	7	0	0
chr1:6507410..6507447,+	2	6	6	4	3	13	1	0
chr1:6507529..6507537,+	10	2	1	16	4	3	2	4
chr1:6507555..6507570,+	14	9	7	18	11	3	2	5
chr1:6507600..6507609,+	7	3	4	4	1	3	2	10
chr1:6507972..6507973,+	0	6	0	0	0	0	0	0
chr1:6508092..6508093,+	19	33	7	9	32	30	9	33
chr1:6508103..6508108,+	47	54	18	30	51	38	29	29
chr1:6508109..6508123,+	179	227	70	108	281	158	68	134
chr1:6508139..6508152,+	281	268	101	127	317	270	130	138
chr1:6508411..6508412,+	0	0	0	0	0	4	0	0
chr1:6508428..6508444,+	8	4	4	0	6	0	2	6
chr1:6508466..6508476,+	9	7	2	1	9	2	4	2
chr1:6508481..6508487,+	0	7	4	0	4	8	4	0
chr1:6508498..6508502,+	0	2	0	1	2	0	4	3
chr1:6508545..6508550,+	0	0	0	0	3	5	0	2
chr1:6508688..6508697,+	0	0	0	0	1	2	2	3
chr1:6508785..6508825,+	16	9	0	2	10	12	9	3
chr1:6508843..6508865,+	6	2	3	9	4	2	0	2
chr1:6508899..6508900,+	0	3	0	0	0	0	0	0
chr1:6509014..6509016,+	1	1	0	0	4	0	0	2
chr1:6509041..6509042,+	0	0	0	0	4	0	0	0
chr1:6509044..6509131,+	6	6	8	1	7	4	3	5
chr1:6509287..6509288,+	0	0	3	0	0	0	0	1
chr1:6512031..6512035,+	4	0	0	0	2	3	2	2
chr1:6520279..6520292,+	6	0	0	0	0	0	0	0
chr1:6520647..6520650,+	5	7	0	0	6	9	0	2
chr1:6520719..6520720,+	0	0	0	0	0	0	0	4
chr1:6640053..6640064,+	224	191	334	319	180	196	244	299
chr1:6640078..6640089,+	193	205	298	260	206	149	242	278
chr1:6640094..6640096,+	48	49	117	94	41	51	82	89
chr1:6640283..6640288,+	0	0	10	7	2	0	2	1
chr1:6645133..6645161,+	0	1	10	5	0	4	1	0
chr1:6647169..6647170,+	0	0	0	0	0	0	4	0
chr1:6647208..6647209,+	0	0	0	0	0	0	3	0
chr1:6648914..6648915,+	0	0	0	0	0	0	0	4
chr1:6673790..6673796,+	276	283	129	192	242	41	130	184
chr1:6673797..6673808,+	303	285	100	143	216	50	100	131
chr1:6673809..6673828,+	482	392	208	258	321	82	152	214
chr1:6673839..6673848,+	174	171	95	120	129	70	69	86
chr1:6673936..6673966,+	15	7	8	2	0	4	4	6
chr1:6674010..6674018,+	9	2	2	4	3	0	2	7
chr1:6674046..6674065,+	3	4	8	1	4	0	4	2
chr1:6674098..6674163,+	16	14	6	0	20	4	0	4
chr1:6684863..6684884,+	0	0	0	0	9	0	0	0
chr1:6684906..6684931,+	18	24	25	15	19	20	33	29
chr1:6685233..6685235,+	26	18	17	10	26	5	18	19
chr1:6685237..6685257,+	271	410	297	275	289	138	240	238
chr1:6685260..6685268,+	51	84	29	43	58	30	55	37
chr1:6685275..6685276,+	23	26	17	8	14	18	6	4
chr1:6685298..6685304,+	53	37	75	38	45	49	27	29
chr1:6685474..6685496,+	0	0	6	7	0	1	5	8
chr1:6688581..6688594,+	2	1	0	0	1	8	0	0
chr1:6845337..6845362,+	2	0	6	4	0	0	3	6
chr1:6845381..6845441,+	8	9	15	15	10	14	11	4
chr1:6845509..6845518,+	3940	4877	2885	2852	4282	2674	2299	2383
chr1:6845520..6845528,+	3568	3940	2376	2537	3756	3444	2070	2048
chr1:6845752..6845768,+	0	0	6	6	0	0	0	0
chr1:6845884..6845890,+	0	0	0	0	0	0	2	3
chr1:6866920..6866924,+	0	0	0	0	0	0	0	6
chr1:6867089..6867090,+	0	0	2	0	0	0	3	0
chr1:6885150..6885176,+	1	14	3	0	5	4	4	0
chr1:6885242..6885248,+	13	21	18	9	24	15	10	13
chr1:6912902..6912935,+	2	0	17	7	0	0	8	7
chr1:6913146..6913149,+	0	0	7	2	0	0	0	0
chr1:6913196..6913214,+	0	0	0	9	0	0	0	1
chr1:6913270..6913303,+	0	0	8	5	0	0	4	2
chr1:6913343..6913373,+	2	0	15	3	0	0	6	11
chr1:6913375..6913395,+	0	0	0	1	2	0	0	3
chr1:6913423..6913432,+	0	0	6	0	0	0	2	0
chr1:6934261..6934262,+	0	0	0	0	0	0	0	4
chr1:6934351..6934356,+	0	0	6	4	0	0	0	1
chr1:6934392..6934393,+	0	0	4	0	0	0	0	0
chr1:7796528..7796529,+	0	0	0	0	0	0	0	4
chr1:7831331..7831360,+	878	891	471	498	1006	846	477	536
chr1:7831378..7831380,+	60	87	27	29	66	66	18	28
chr1:7831386..7831397,+	407	321	215	194	331	350	165	151
chr1:7831406..7831407,+	71	52	40	29	58	39	35	55
chr1:7831555..7831581,+	3	2	3	3	0	0	1	0
chr1:7831625..7831626,+	0	0	4	2	2	0	0	1
chr1:7836389..7836390,+	0	0	0	4	0	0	0	0
chr1:7837218..7837264,+	15	6	0	3	6	4	0	0
chr1:7837267..7837293,+	0	0	0	1	10	4	0	0
chr1:7837294..7837369,+	21	26	2	0	11	17	4	2
chr1:7844243..7844247,+	11	9	15	12	8	11	29	9
chr1:7844285..7844286,+	0	0	0	0	0	4	0	0
chr1:7844323..7844334,+	21	7	103	121	17	3	35	20
chr1:7844336..7844339,+	8	11	7	18	7	0	13	12
chr1:7844345..7844382,+	110	116	251	253	67	16	229	263
chr1:7844398..7844400,+	10	3	15	16	0	2	7	16
chr1:7844406..7844409,+	4	6	21	18	3	7	7	15
chr1:7844736..7844763,+	0	6	3	3	2	0	6	7
chr1:7844785..7844786,+	0	0	2	3	1	0	0	0
chr1:7844870..7844914,+	2	0	5	10	0	0	3	1
chr1:7844949..7844950,+	0	1	1	0	0	0	0	3
chr1:7844972..7845009,+	7	5	5	20	3	5	10	23
chr1:8021495..8021500,+	6	5	1	0	1	10	2	6
chr1:8021541..8021581,+	4	5	0	0	1	6	3	2
chr1:8021718..8021728,+	8878	10480	3373	3285	8512	8336	3032	3693
chr1:8021732..8021743,+	8043	9400	2790	2789	7701	7394	2741	3010
chr1:8021767..8021775,+	4993	5719	1772	1753	4882	4827	1807	1901
chr1:8021948..8021968,+	0	2	8	0	0	0	0	2
chr1:8021997..8022036,+	4	3	8	3	4	5	2	10
chr1:8022821..8022823,+	58	48	23	25	77	77	5	16
chr1:8022885..8022906,+	42	50	26	17	66	45	28	11
chr1:8022909..8022915,+	5	3	0	2	12	6	2	3
chr1:8022920..8022933,+	38	24	9	9	34	57	12	10
chr1:8025382..8025388,+	17	11	8	1	19	31	2	9
chr1:8025400..8025405,+	5	3	3	4	5	12	4	0
chr1:8025434..8025436,+	1	5	1	4	6	3	0	0
chr1:8086546..8086621,+	9	7	16	21	5	0	10	18
chr1:8086820..8086826,+	0	0	1	0	0	0	4	4
chr1:8086851..8086872,+	4	0	0	0	4	2	0	0
chr1:8378165..8378181,+	211	206	156	157	206	96	146	160
chr1:8384470..8384471,+	0	0	3	0	0	0	0	0
chr1:8484372..8484429,+	2	0	9	0	3	6	8	0
chr1:8484562..8484563,+	0	4	0	0	0	0	0	0
chr1:8484868..8484869,+	0	0	3	0	0	0	0	0
chr1:8484975..8484976,+	0	0	0	0	0	3	0	0
chr1:8810467..8810468,+	4	0	0	2	4	0	2	1
chr1:8938875..8938899,+	44	36	43	82	41	28	58	66
chr1:8938900..8938907,+	6	5	12	15	5	5	17	11
chr1:9241772..9241777,+	0	0	0	0	0	0	2	4
chr1:9242020..9242028,+	1	1	4	7	1	0	0	0
chr1:9242059..9242102,+	2	15	16	36	13	3	13	35
chr1:9242222..9242240,+	21	40	47	74	27	3	59	71
chr1:9242245..9242270,+	36	45	77	125	59	11	114	158
chr1:9242277..9242291,+	8	20	20	63	14	4	57	81
chr1:9242444..9242450,+	0	3	4	14	2	0	16	7
chr1:9242471..9242481,+	2	1	8	15	4	1	21	29
chr1:9242491..9242508,+	4	5	4	28	8	0	5	31
chr1:9242515..9242524,+	3	5	8	14	5	0	10	20
chr1:9294743..9294757,+	5	11	12	1	2	3	7	11
chr1:9294832..9294843,+	365	268	489	519	288	172	471	602
chr1:9294859..9294864,+	47	42	69	58	32	44	60	79
chr1:9295042..9295056,+	1	1	0	2	4	4	2	1
chr1:9325455..9325456,+	3	1	0	0	2	0	0	0
chr1:9352899..9352991,+	219	118	150	163	143	51	147	210
chr1:9353012..9353059,+	11	8	8	0	6	2	4	12
chr1:9353114..9353116,+	3	0	0	2	0	0	0	0
chr1:9353183..9353188,+	0	0	0	0	0	2	3	4
chr1:9416056..9416057,+	0	0	4	0	0	0	0	0
chr1:9599545..9599550,+	1376	1128	1378	1146	1133	1076	961	1076
chr1:9636716..9636748,+	4	1	3	7	0	0	1	1
chr1:9648777..9648795,+	29	44	21	22	43	24	18	37
chr1:9648795..9648799,+	8	14	5	8	9	5	7	3
chr1:9648801..9648819,+	119	148	103	86	99	50	47	83
chr1:9648827..9648866,+	204	222	140	117	177	130	97	123
chr1:9648877..9648891,+	22	26	44	31	32	18	13	25
chr1:9648902..9648910,+	18	11	23	5	20	32	5	8
chr1:9648935..9648939,+	10	7	10	4	4	10	6	6
chr1:9648963..9648978,+	100	56	77	30	49	105	25	31
chr1:9649047..9649079,+	32	31	20	18	27	30	8	2
chr1:9649211..9649265,+	6	1	4	7	1	4	8	0
chr1:9656670..9656671,+	0	0	0	4	0	0	0	0
chr1:9656729..9656730,+	3	0	0	0	0	0	0	0
chr1:9656995..9656996,+	1	2	0	4	0	0	0	0
chr1:9667638..9667640,+	0	5	0	0	0	2	0	0
chr1:9667796..9667797,+	0	0	0	0	0	2	6	0
chr1:9711683..9711708,+	4	9	1	0	3	0	0	1
chr1:9711783..9711794,+	15	30	21	44	34	14	18	20
chr1:9711797..9711812,+	52	53	45	63	30	27	33	43
chr1:9711897..9711898,+	0	0	0	0	0	0	4	0
chr1:9748187..9748188,+	2	0	0	0	8	0	1	1
chr1:9770238..9770239,+	0	0	0	5	1	0	0	0
chr1:9770480..9770528,+	6	4	4	6	6	0	5	4
chr1:9775655..9775657,+	0	0	2	0	5	0	0	2
chr1:9775714..9775720,+	0	3	0	4	0	0	0	0
chr1:9775773..9775774,+	0	3	0	0	2	0	0	0
chr1:9775983..9775984,+	0	0	0	0	0	0	0	4
chr1:9776072..9776073,+	0	0	0	0	3	0	2	0
chr1:10002617..10002686,+	3	9	7	5	8	15	3	13
chr1:10002979..10002990,+	0	0	4	0	7	3	0	0
chr1:10003012..10003023,+	4	0	0	4	0	5	2	8
chr1:10003340..10003341,+	0	0	0	0	0	0	0	3
chr1:10003411..10003412,+	0	0	0	4	0	0	0	0
chr1:10003509..10003517,+	36	58	79	87	61	25	87	123
chr1:10003528..10003538,+	83	122	100	136	86	71	129	108
chr1:10003541..10003546,+	47	51	61	76	58	47	78	83
chr1:10057084..10057085,+	2	1	0	0	7	3	0	1
chr1:10057100..10057105,+	4	5	2	3	2	2	2	8
chr1:10057126..10057145,+	25	16	7	13	37	17	17	18
chr1:10057251..10057265,+	70	76	29	27	58	80	35	24
chr1:10057280..10057295,+	89	108	50	55	83	103	75	49
chr1:10057299..10057303,+	5	6	6	4	6	4	9	2
chr1:10092887..10092928,+	8	3	8	5	9	9	5	10
chr1:10092957..10092961,+	0	2	2	4	2	0	1	4
chr1:10093012..10093028,+	1688	1700	2292	2269	1671	1330	1798	2311
chr1:10093032..10093043,+	135	106	218	199	117	141	149	160
chr1:10093048..10093057,+	180	146	251	222	158	219	174	248
chr1:10093211..10093227,+	499	420	689	562	400	443	384	422
chr1:10093270..10093286,+	528	352	620	373	347	460	328	322
chr1:10093491..10093494,+	0	3	5	10	3	4	3	4
chr1:10093508..10093519,+	36	14	14	22	20	23	3	17
chr1:10093525..10093531,+	16	13	18	7	6	4	6	4
chr1:10093617..10093626,+	8	2	8	3	2	2	0	2
chr1:10093656..10093753,+	10	9	11	14	0	8	5	11
chr1:10093778..10093785,+	0	0	6	6	0	0	0	6
chr1:10167322..10167398,+	2	5	4	17	0	0	4	2
chr1:10188608..10188609,+	0	0	6	0	0	0	0	0
chr1:10218175..10218176,+	0	0	0	3	0	0	0	0
chr1:10218439..10218449,+	8	10	0	4	7	7	1	0
chr1:10218532..10218534,+	3	3	2	0	1	2	2	0
chr1:10231022..10231023,+	0	0	4	0	0	0	0	2
chr1:10231197..10231214,+	6	2	2	0	2	0	0	1
chr1:10231262..10231279,+	2	3	1	0	4	8	1	2
chr1:10231312..10231330,+	14	11	3	7	9	13	11	12
chr1:10238800..10238868,+	11	12	8	2	8	12	5	0
chr1:10270595..10270610,+	1152	1077	1720	1691	926	432	1162	1425
chr1:10270622..10270633,+	1889	1574	2702	2305	1264	740	1653	2036
chr1:10270853..10270858,+	12	11	4	16	13	10	6	14
chr1:10270886..10270901,+	9	8	15	24	9	9	17	8
chr1:10270911..10270928,+	12	10	31	17	10	16	5	9
chr1:10271034..10271045,+	4	5	22	17	0	6	18	33
chr1:10271148..10271149,+	0	0	0	0	0	0	3	2
chr1:10271410..10271411,+	0	0	0	4	0	0	0	0
chr1:10271432..10271472,+	0	2	0	2	2	0	7	5
chr1:10271676..10271677,+	0	0	3	0	0	0	0	0
chr1:10271730..10271731,+	0	0	0	0	0	0	0	4
chr1:10271968..10271969,+	0	0	0	0	0	0	0	4
chr1:10292305..10292352,+	11	0	16	12	7	4	12	7
chr1:10292391..10292421,+	17	20	19	23	15	7	17	14
chr1:10292491..10292497,+	0	0	6	4	0	0	6	2
chr1:10338412..10338428,+	0	0	4	4	0	0	0	0
chr1:10338706..10338707,+	0	0	3	2	0	0	0	0
chr1:10338805..10338820,+	0	0	0	0	0	0	7	2
chr1:10338883..10338901,+	0	0	4	8	4	0	4	7
chr1:10342226..10342227,+	0	0	0	0	0	0	0	4
chr1:10342255..10342279,+	0	2	12	3	0	0	2	11
chr1:10342301..10342312,+	0	0	2	9	0	0	1	0
chr1:10342409..10342412,+	0	0	0	0	4	0	0	2
chr1:10342444..10342466,+	1	0	5	8	1	0	6	5
chr1:10342543..10342566,+	0	0	2	3	3	1	5	2
chr1:10358939..10358996,+	2	3	22	10	0	2	16	2
chr1:10404561..10404570,+	0	0	2	6	0	0	0	0
chr1:10404955..10404956,+	0	0	0	3	0	0	0	0
chr1:10412424..10412425,+	0	0	0	0	0	0	0	4
chr1:10412713..10412730,+	4	4	0	2	2	2	0	7
chr1:10412794..10412836,+	0	0	7	13	0	1	4	6
chr1:10412859..10412872,+	0	0	0	2	0	0	2	5
chr1:10425211..10425219,+	0	0	3	0	7	0	2	2
chr1:10425468..10425512,+	8	2	2	4	4	0	4	0
chr1:10458558..10458588,+	8	0	0	2	3	2	2	2
chr1:10458644..10458650,+	0	1	1	0	4	10	2	0
chr1:10458675..10458676,+	0	4	0	0	0	0	0	0
chr1:10459088..10459096,+	1833	1971	694	761	1854	1828	589	922
chr1:10459115..10459126,+	8918	8157	3322	3075	8463	10059	2954	3520
chr1:10459233..10459234,+	0	0	0	0	0	4	0	0
chr1:10459417..10459420,+	5	1	5	2	0	0	0	0
chr1:10459422..10459444,+	12	25	11	3	7	12	6	6
chr1:10459489..10459494,+	5	3	1	2	2	5	6	0
chr1:10459501..10459511,+	11	5	1	3	13	12	0	10
chr1:10459522..10459525,+	3	0	2	1	0	6	0	4
chr1:10459529..10459536,+	10	2	6	0	5	15	1	0
chr1:10459540..10459555,+	17	15	7	8	4	30	4	1
chr1:10459700..10459709,+	31	13	1	0	12	32	4	8
chr1:10459749..10459756,+	3	2	3	4	6	11	3	6
chr1:10459803..10459804,+	0	2	0	3	0	0	3	1
chr1:10459873..10459907,+	0	2	4	4	0	0	1	2
chr1:10473046..10473061,+	0	0	5	0	0	0	6	0
chr1:10475053..10475058,+	0	0	7	1	0	2	0	0
chr1:10478907..10478983,+	5	12	0	6	15	16	2	5
chr1:10490461..10490470,+	63	74	79	53	63	121	71	81
chr1:10490479..10490515,+	820	848	571	459	821	1127	450	501
chr1:10490535..10490539,+	49	48	34	30	42	59	21	37
chr1:10490782..10490788,+	30	26	46	41	35	26	30	27
chr1:10490803..10490821,+	145	144	154	151	118	100	131	157
chr1:10490823..10490834,+	140	97	149	118	114	74	88	104
chr1:10490998..10491002,+	9	10	14	4	5	2	5	12
chr1:10491034..10491067,+	4	3	7	3	5	7	5	2
chr1:10491343..10491365,+	0	6	4	0	2	0	0	0
chr1:10500439..10500459,+	4	7	7	5	6	8	6	3
chr1:10518784..10518786,+	4	2	0	0	1	3	0	0
chr1:10534943..10534949,+	59	71	96	78	41	30	74	77
chr1:10534993..10535020,+	1396	1271	2488	2159	1398	1155	1793	1827
chr1:10535237..10535277,+	2	3	7	10	5	3	6	23
chr1:11072401..11072421,+	45	32	13	17	41	22	34	14
chr1:11072438..11072449,+	15	21	21	26	21	25	10	4
chr1:11072466..11072474,+	18	15	25	8	21	17	14	10
chr1:11072522..11072523,+	0	0	0	0	0	0	4	0
chr1:11072707..11072721,+	12559	11488	9242	9597	11884	9370	8612	8679
chr1:11072738..11072743,+	2293	1811	1747	1509	2111	3093	2299	1614
chr1:11072879..11072920,+	5	0	7	6	2	2	4	4
chr1:11072943..11073000,+	0	1	13	2	0	2	2	3
chr1:11073811..11073823,+	2	3	0	4	1	4	5	6
chr1:11073853..11073863,+	66	38	9	16	46	62	13	16
chr1:11073890..11073908,+	158	77	57	75	136	139	42	51
chr1:11073983..11073990,+	29	28	15	20	32	39	19	14
chr1:11076645..11076651,+	0	0	0	0	0	0	0	6
chr1:11076734..11076735,+	4	0	0	0	0	0	0	0
chr1:11076859..11076880,+	4	0	4	0	0	0	0	0
chr1:11076919..11076924,+	4	6	2	2	0	2	8	4
chr1:11077017..11077028,+	10	7	7	2	15	8	3	4
chr1:11078742..11078743,+	0	0	0	0	0	0	0	4
chr1:11078789..11078797,+	8	2	0	10	6	9	11	6
chr1:11078818..11078825,+	20	44	20	25	51	39	21	11
chr1:11079020..11079029,+	4	1	11	2	2	0	7	4
chr1:11079067..11079068,+	0	0	0	4	0	0	0	0
chr1:11080302..11080303,+	0	0	4	0	0	0	0	0
chr1:11080563..11080570,+	13	10	3	14	4	22	3	9
chr1:11080585..11080593,+	14	8	3	8	9	12	14	13
chr1:11080619..11080628,+	21	21	3	10	26	15	19	7
chr1:11080783..11080784,+	0	0	0	0	0	0	0	4
chr1:11081990..11081991,+	0	0	0	0	0	0	4	0
chr1:11082038..11082075,+	0	0	1	2	0	0	14	4
chr1:11082136..11082142,+	0	0	2	3	0	0	1	0
chr1:11082142..11082143,+	0	0	0	1	0	0	4	0
chr1:11082181..11082229,+	33	15	7	13	12	21	9	4
chr1:11082309..11082358,+	41	15	8	11	18	12	2	11
chr1:11082390..11082391,+	0	0	0	0	0	4	0	0
chr1:11082395..11082399,+	2	3	2	0	1	1	0	0
chr1:11082534..11082565,+	4	0	2	0	10	2	2	6
chr1:11082585..11082623,+	4	1	2	6	5	5	5	7
chr1:11082663..11082668,+	4	9	3	6	3	10	1	1
chr1:11082698..11082734,+	45	32	11	5	30	24	9	9
chr1:11082793..11082869,+	9	5	23	7	8	4	3	4
chr1:11082929..11082957,+	11	12	4	2	12	14	4	3
chr1:11082990..11082996,+	5	7	0	0	8	12	0	2
chr1:11083018..11083032,+	6	2	0	4	0	0	2	0
chr1:11083053..11083087,+	6	8	4	4	5	3	0	4
chr1:11083114..11083171,+	11	7	2	1	20	2	9	13
chr1:11083178..11083183,+	2	0	0	4	0	0	0	0
chr1:11083273..11083290,+	0	0	0	0	0	0	2	4
chr1:11083374..11083394,+	19	30	14	12	10	3	10	18
chr1:11083566..11083571,+	0	4	3	3	7	7	1	2
chr1:11083600..11083611,+	19	16	22	16	21	15	13	13
chr1:11083711..11083731,+	4	3	4	0	0	0	4	4
chr1:11084036..11084037,+	0	0	6	0	0	0	2	4
chr1:11084738..11084761,+	1	0	7	12	7	1	1	4
chr1:11084941..11084942,+	0	0	1	0	0	0	4	0
chr1:11085004..11085095,+	15	3	11	10	2	7	15	11
chr1:11089601..11089603,+	3	0	2	0	0	0	1	0
chr1:11159481..11159500,+	114	86	48	19	83	213	44	25
chr1:11159516..11159533,+	31	23	10	25	65	283	28	39
chr1:11159535..11159551,+	5	11	4	2	32	303	28	34
chr1:11159577..11159597,+	0	0	1	0	5	12	0	2
chr1:11159623..11159634,+	0	0	2	0	0	10	0	0
chr1:11159663..11159664,+	0	0	0	0	0	3	0	0
chr1:11159695..11159696,+	0	0	0	0	4	0	0	0
chr1:11159719..11159744,+	0	0	0	0	2	17	0	1
chr1:11159829..11159830,+	0	0	0	0	0	6	0	0
chr1:11159965..11160003,+	5	5	4	6	9	4	11	16
chr1:11333254..11333260,+	285	186	180	164	209	247	184	267
chr1:11333263..11333265,+	92	62	44	44	73	49	30	52
chr1:11333276..11333283,+	380	408	257	337	405	358	292	356
chr1:11333413..11333429,+	0	6	4	2	1	2	2	0
chr1:11333518..11333527,+	32	10	13	11	21	37	16	14
chr1:11333548..11333569,+	112	50	103	32	30	155	25	34
chr1:11333608..11333637,+	11	6	12	13	18	19	8	7
chr1:11333834..11333890,+	12	10	1	3	8	12	1	4
chr1:11333916..11333943,+	1	0	0	0	9	4	1	0
chr1:11333967..11334092,+	24	8	9	9	13	16	4	7
chr1:11334114..11334115,+	4	0	0	0	0	0	0	0
chr1:11538946..11538951,+	0	0	3	9	0	1	2	0
chr1:11538957..11538960,+	0	0	4	5	1	0	2	2
chr1:11538965..11538972,+	2	0	2	18	2	0	4	0
chr1:11538993..11538999,+	2	0	2	1	1	2	5	0
chr1:11539211..11539212,+	587	501	1497	1207	844	2304	1912	1747
chr1:11539429..11539430,+	0	0	0	0	0	4	0	0
chr1:11539472..11539505,+	0	1	20	11	4	32	23	21
chr1:11539575..11539578,+	0	0	0	0	0	0	6	0
chr1:11669562..11669564,+	29	16	49	60	14	21	54	61
chr1:11714378..11714483,+	7	4	14	9	8	6	1	14
chr1:11714534..11714585,+	11	9	17	20	9	11	3	13
chr1:11714930..11714947,+	294	290	338	346	211	175	241	314
chr1:11714953..11714961,+	214	156	231	194	125	112	141	188
chr1:11714964..11714969,+	87	76	121	108	65	61	68	75
chr1:11715079..11715089,+	21	10	14	18	10	12	11	27
chr1:11715096..11715110,+	17	29	50	25	16	19	25	28
chr1:11715181..11715182,+	0	0	0	0	0	0	0	4
chr1:11715894..11715903,+	0	0	1	2	2	1	1	8
chr1:11716004..11716005,+	4	1	0	0	0	0	0	0
chr1:11716049..11716056,+	3	0	0	1	2	2	6	3
chr1:11718325..11718330,+	7	1	4	14	4	2	2	2
chr1:11724144..11724162,+	13	7	9	5	34	101	64	49
chr1:11724165..11724188,+	17	18	28	31	47	169	71	58
chr1:11724253..11724284,+	15	15	11	7	20	24	5	13
chr1:11724419..11724429,+	0	2	0	0	2	10	4	1
chr1:11724595..11724596,+	0	0	6	0	0	0	0	0
chr1:11728828..11728849,+	2	2	0	0	0	5	0	0
chr1:11728881..11728899,+	0	0	0	0	0	6	0	0
chr1:11729018..11729024,+	0	0	0	0	0	3	4	0
chr1:11751446..11751491,+	2	2	2	1	7	16	12	7
chr1:11751535..11751571,+	7	4	8	4	6	9	0	0
chr1:11751602..11751603,+	4	1	0	0	0	1	2	0
chr1:11751624..11751632,+	4	8	0	2	2	0	0	3
chr1:11751760..11751770,+	215	262	173	167	163	159	123	217
chr1:11751783..11751791,+	180	139	122	94	117	170	77	115
chr1:11751936..11751961,+	0	2	0	12	2	0	7	9
chr1:11751982..11752014,+	10	8	22	16	3	0	18	14
chr1:11752038..11752080,+	0	9	9	2	4	3	0	7
chr1:11796149..11796154,+	167	178	91	103	143	146	73	77
chr1:11796169..11796178,+	272	255	141	177	337	282	131	205
chr1:11796183..11796212,+	1668	1929	865	936	1854	1397	768	964
chr1:11796219..11796226,+	295	373	86	120	344	294	75	111
chr1:11796231..11796236,+	232	203	104	118	242	204	72	78
chr1:11796287..11796289,+	4	1	2	2	0	3	0	4
chr1:11796305..11796314,+	4	5	14	21	8	5	11	9
chr1:11796325..11796332,+	6	1	7	11	2	0	5	2
chr1:11796361..11796386,+	5	1	6	4	4	0	5	6
chr1:11805860..11805895,+	8	2	0	0	4	3	3	0
chr1:11805978..11805979,+	0	0	0	0	0	0	0	4
chr1:11807496..11807603,+	18	13	4	0	23	22	2	2
chr1:11847840..11847844,+	0	0	1	0	4	2	0	0
chr1:11847844..11847845,+	0	0	0	4	0	0	0	0
chr1:11865935..11865936,+	0	0	0	3	0	0	0	0
chr1:11866295..11866309,+	850	722	3488	2753	605	729	2068	1947
chr1:11866453..11866461,+	0	0	0	0	0	0	4	2
chr1:11866518..11866583,+	5	7	21	21	5	1	16	26
chr1:11900834..11900853,+	1	0	2	1	3	0	7	0
chr1:11900882..11900898,+	2	0	3	3	6	3	2	1
chr1:11901026..11901027,+	0	0	0	4	0	0	0	0
chr1:11904130..11904131,+	4	0	0	0	0	0	0	0
chr1:11968061..11968062,+	0	0	0	0	0	0	0	4
chr1:11968207..11968209,+	615	374	812	1057	439	766	931	950
chr1:11968305..11968326,+	6	2	0	0	1	0	0	0
chr1:11968392..11968416,+	0	0	1	1	0	2	2	3
chr1:11994613..11994619,+	4	4	1	3	4	4	4	6
chr1:11994635..11994639,+	2	4	3	8	4	6	1	8
chr1:11994660..11994670,+	14	16	12	18	14	12	10	14
chr1:11994742..11994754,+	505	601	456	474	546	432	371	513
chr1:11994769..11994796,+	1002	1083	962	919	968	974	610	801
chr1:11994888..11994910,+	8	7	9	7	10	11	0	3
chr1:11994952..11994960,+	1	0	3	4	2	2	4	2
chr1:11995001..11995018,+	0	0	6	6	2	2	2	4
chr1:11995070..11995091,+	2	2	7	2	2	0	2	0
chr1:12014519..12014520,+	0	0	4	0	0	0	0	0
chr1:12024721..12024739,+	0	0	0	3	0	0	8	4
chr1:12024764..12024765,+	0	0	0	0	0	0	3	0
chr1:12040237..12040238,+	11	3	3	1	3	1	1	2
chr1:12040242..12040252,+	31	15	22	26	15	15	18	20
chr1:12040261..12040274,+	32	26	23	15	51	27	29	50
chr1:12040285..12040300,+	71	68	47	49	75	66	30	41
chr1:12040302..12040305,+	9	6	9	5	6	9	7	8
chr1:12040318..12040324,+	10	9	2	2	4	2	8	8
chr1:12040336..12040375,+	127	136	88	84	89	64	78	96
chr1:12040394..12040396,+	6	6	6	3	5	6	9	9
chr1:12040418..12040431,+	31	37	27	24	12	17	19	19
chr1:12040498..12040507,+	4437	4825	4163	3530	4058	4497	2804	3070
chr1:12040642..12040643,+	0	0	0	4	0	0	0	0
chr1:12040741..12040800,+	1	2	8	7	3	2	2	9
chr1:12041866..12041870,+	1	0	2	4	0	0	0	0
chr1:12041926..12041930,+	4	0	2	0	0	0	0	0
chr1:12042023..12042092,+	0	12	6	4	10	10	5	1
chr1:12042223..12042224,+	0	0	0	2	0	0	0	3
chr1:12079531..12079546,+	976	1185	772	906	1056	638	628	1015
chr1:12079549..12079565,+	1745	2035	1523	1520	1632	1338	1151	1509
chr1:12079576..12079578,+	202	158	168	173	163	168	124	171
chr1:12079586..12079589,+	220	176	200	182	191	277	152	147
chr1:12082102..12082105,+	8	6	7	6	4	0	2	18
chr1:12082129..12082158,+	6	2	2	2	0	4	4	2
chr1:12082239..12082261,+	4	6	14	6	18	8	7	7
chr1:12082281..12082285,+	3	2	0	2	0	0	0	0
chr1:12082308..12082364,+	12	14	8	11	19	14	16	5
chr1:12082431..12082466,+	3	2	2	0	1	0	0	0
chr1:12082955..12082975,+	7	2	6	2	0	0	0	0
chr1:12083066..12083067,+	0	0	0	0	0	0	4	0
chr1:12083131..12083132,+	0	4	0	0	0	0	0	0
chr1:12088731..12088733,+	2	4	0	0	0	0	0	0
chr1:12089338..12089339,+	0	1	0	0	0	4	4	0
chr1:12091005..12091014,+	3	0	0	4	0	0	0	0
chr1:12091321..12091342,+	7	8	3	1	5	6	0	5
chr1:12123124..12123140,+	8	4	0	5	3	0	1	0
chr1:12123217..12123228,+	29	17	24	19	14	16	12	23
chr1:12123318..12123327,+	21	18	27	31	21	21	23	18
chr1:12123336..12123364,+	215	179	247	225	166	172	125	144
chr1:12123368..12123410,+	213	154	269	239	125	114	104	181
chr1:12123415..12123427,+	59	19	56	38	26	17	19	25
chr1:12123428..12123440,+	31	17	45	24	30	27	26	17
chr1:12123505..12123541,+	15	6	5	15	10	6	9	9
chr1:12123603..12123606,+	3	1	2	7	5	0	2	0
chr1:12123652..12123657,+	7	0	3	7	5	7	4	1
chr1:12123683..12123692,+	12	19	10	5	10	11	4	2
chr1:12123696..12123700,+	5	4	2	7	2	2	3	0
chr1:12123713..12123720,+	2	5	6	12	0	0	0	6
chr1:12186008..12186009,+	0	3	0	0	0	0	0	0
chr1:12227036..12227052,+	61	85	97	75	43	19	58	88
chr1:12290086..12290098,+	244	261	715	790	196	169	536	549
chr1:12290099..12290117,+	294	339	996	853	263	159	635	716
chr1:12290126..12290128,+	52	41	124	93	48	29	87	104
chr1:12290134..12290141,+	79	67	243	227	70	62	212	194
chr1:12304361..12304379,+	2	3	4	4	0	1	2	2
chr1:12304481..12304484,+	0	2	3	8	3	0	5	6
chr1:12304614..12304615,+	1	0	0	1	0	0	3	0
chr1:12313838..12313859,+	0	0	5	0	0	0	1	2
chr1:12313954..12313956,+	2	0	0	5	0	0	0	2
chr1:12336909..12336910,+	0	0	0	4	0	0	2	0
chr1:12336947..12336966,+	0	0	7	4	1	0	0	1
chr1:12337006..12337007,+	0	0	2	2	2	0	4	1
chr1:12337163..12337164,+	0	2	0	0	0	0	4	0
chr1:12337193..12337204,+	0	0	2	4	0	0	0	0
chr1:12337234..12337253,+	0	0	0	0	0	4	4	3
chr1:12337281..12337299,+	0	0	0	0	2	4	2	4
chr1:12337300..12337309,+	0	0	2	4	0	0	0	0
chr1:12337413..12337428,+	0	0	0	0	0	0	2	5
chr1:12371604..12371627,+	0	0	8	7	1	0	1	0
chr1:12404637..12404650,+	0	0	0	8	0	0	0	0
chr1:12404738..12404739,+	0	0	4	2	0	0	0	0
chr1:12405139..12405149,+	0	0	4	2	0	0	0	0
chr1:12469987..12469988,+	0	0	0	0	0	0	4	0
chr1:12567041..12567042,+	0	0	4	0	0	0	0	0
chr1:12567066..12567067,+	0	0	0	2	0	0	0	4
chr1:12704522..12704523,+	0	0	4	0	0	0	0	0
chr1:12775840..12775841,+	0	4	0	0	0	0	0	0
chr1:12776108..12776122,+	17	17	66	38	8	0	26	22
chr1:12799914..12799915,+	0	0	0	0	0	0	0	4
chr1:12806193..12806194,+	0	4	2	0	0	2	0	0
chr1:12834711..12834717,+	0	0	0	0	0	0	7	6
chr1:12834765..12834799,+	1	1	2	0	2	5	2	6
chr1:12834898..12834900,+	0	0	0	0	0	0	6	1
chr1:12834999..12835010,+	2	1	0	4	2	5	0	3
chr1:12835069..12835078,+	1	1	0	3	10	32	2	4
chr1:12835107..12835118,+	2	1	4	0	9	41	6	10
chr1:12835134..12835139,+	2	0	2	0	2	13	2	4
chr1:12835155..12835160,+	0	0	0	2	4	11	1	2
chr1:12835260..12835262,+	17	9	4	4	59	200	21	19
chr1:12851490..12851493,+	0	0	0	0	0	0	5	2
chr1:12851544..12851550,+	333	244	354	362	624	1857	471	655
chr1:12851586..12851591,+	0	0	1	0	4	6	0	4
chr1:12851619..12851620,+	0	1	0	0	0	3	0	0
chr1:12854573..12854574,+	0	0	0	0	0	3	0	0
chr1:12916923..12916929,+	171	142	357	377	252	725	514	632
chr1:13516355..13516359,+	2	0	2	4	1	0	0	2
chr1:13910178..13910511,+	3356	2898	1735	1648	2777	2926	1216	1793
chr1:13910564..13910571,+	5	10	9	5	8	6	4	0
chr1:13910582..13910586,+	3	5	7	6	1	4	0	0
chr1:13910621..13910625,+	4	2	4	0	0	0	0	0
chr1:13910693..13910771,+	2	5	14	1	2	9	4	3
chr1:13910898..13910899,+	2	2	0	1	0	5	0	0
chr1:13910947..13910948,+	4	0	0	0	0	0	0	0
chr1:13910959..13910960,+	0	0	0	0	0	4	0	0
chr1:13912072..13912073,+	0	0	4	0	0	0	0	0
chr1:14026686..14026691,+	421	216	990	894	187	42	675	693
chr1:14026917..14026918,+	4	0	0	0	0	0	1	0
chr1:14057490..14057497,+	1	0	4	2	1	2	2	2
chr1:14057590..14057607,+	1	0	4	2	3	2	4	10
chr1:14057731..14057748,+	0	0	8	0	0	0	1	0
chr1:14075904..14075920,+	296	293	787	680	364	484	882	724
chr1:14075925..14075933,+	177	186	592	511	310	803	911	818
chr1:14076017..14076027,+	0	0	0	0	2	1	8	4
chr1:14076074..14076082,+	3	2	6	8	1	7	16	7
chr1:14076096..14076098,+	0	0	6	4	0	2	0	0
chr1:14098195..14098208,+	1	0	1	0	0	0	7	3
chr1:14098327..14098338,+	0	0	2	1	0	2	5	0
chr1:14219277..14219368,+	0	4	17	16	2	5	19	13
chr1:14924912..14924983,+	9	3	18	18	1	4	16	12
chr1:14925014..14925015,+	0	0	0	3	0	0	0	0
chr1:14925042..14925092,+	2	1	6	4	6	2	0	7
chr1:14925177..14925189,+	102	60	356	329	73	48	245	282
chr1:14925190..14925193,+	4	0	36	35	7	8	8	27
chr1:14925203..14925207,+	1	7	29	31	15	4	15	27
chr1:14925278..14925294,+	21	24	72	69	29	20	58	48
chr1:14925308..14925313,+	5	5	13	14	3	4	16	9
chr1:14925320..14925331,+	22	18	64	55	18	24	43	49
chr1:14925415..14925418,+	6	7	24	9	6	5	5	13
chr1:15250580..15250586,+	13	18	47	47	13	1	45	40
chr1:15250593..15250610,+	36	41	191	170	34	3	74	80
chr1:15250613..15250626,+	21	28	56	55	8	1	27	27
chr1:15250636..15250643,+	1	6	37	32	15	2	8	17
chr1:15250720..15250788,+	0	0	5	6	2	2	6	1
chr1:15478998..15479006,+	0	5	6	2	1	2	0	2
chr1:15479047..15479051,+	6	15	3	6	4	0	4	10
chr1:15479057..15479066,+	5	16	25	26	11	0	27	13
chr1:15479110..15479128,+	2	2	1	7	5	0	2	3
chr1:15479298..15479311,+	0	0	4	4	0	0	1	0
chr1:15480224..15480229,+	21	24	43	37	17	3	29	56
chr1:15480236..15480239,+	21	19	35	25	13	2	12	13
chr1:15480243..15480263,+	196	164	209	231	134	31	112	186
chr1:15480266..15480272,+	30	36	36	40	25	6	22	36
chr1:15480378..15480388,+	9	2	11	15	0	0	1	5
chr1:15480431..15480490,+	1	3	3	7	2	4	6	8
chr1:15480499..15480500,+	0	0	4	0	0	0	0	0
chr1:15573716..15573730,+	13	10	44	51	14	4	36	28
chr1:15573732..15573756,+	33	54	163	143	36	7	102	83
chr1:15573764..15573783,+	24	28	86	73	16	9	53	33
chr1:15573814..15573817,+	1	2	14	21	1	1	8	10
chr1:15573860..15573875,+	2	3	14	3	2	3	6	0
chr1:15632146..15632200,+	0	0	0	0	3	20	15	10
chr1:15736121..15736126,+	0	0	5	0	0	0	0	4
chr1:15736151..15736186,+	8	9	4	5	3	11	2	0
chr1:15736375..15736435,+	1607	1384	1068	800	1229	836	596	634
chr1:15736444..15736453,+	44	42	26	18	29	35	24	29
chr1:15736519..15736522,+	8	3	8	3	8	9	12	5
chr1:15736531..15736536,+	5	7	6	6	10	2	0	1
chr1:15736579..15736584,+	26	14	6	7	14	12	16	1
chr1:15736664..15736670,+	24	28	9	7	21	22	4	14
chr1:15736701..15736702,+	5	2	0	0	0	0	2	0
chr1:15792364..15792374,+	0	0	2	4	0	0	0	0
chr1:15853334..15853335,+	71	52	74	54	62	58	39	58
chr1:15853337..15853371,+	703	684	1120	991	674	597	698	701
chr1:15890724..15890725,+	0	0	0	0	0	0	4	0
chr1:15892415..15892435,+	3	0	3	0	4	4	2	4
chr1:15892586..15892591,+	4	2	0	0	0	0	0	0
chr1:15894608..15894640,+	2	8	3	3	9	5	3	1
chr1:15894674..15894676,+	1	1	0	0	2	4	2	2
chr1:15894882..15894891,+	5	2	4	1	11	14	2	0
chr1:15931022..15931023,+	3	3	2	0	1	0	0	0
chr1:15931030..15931031,+	1	0	0	0	3	0	0	3
chr1:15943912..15943918,+	293	258	466	516	210	115	489	439
chr1:15943925..15943933,+	502	364	835	776	320	207	581	672
chr1:15943943..15943958,+	1007	654	2066	1814	558	518	1245	1104
chr1:15956595..15956620,+	0	2	2	0	0	0	6	2
chr1:15956674..15956675,+	0	0	0	0	0	0	0	3
chr1:15956941..15956942,+	0	2	5	2	0	0	1	2
chr1:15956969..15956974,+	0	0	2	4	0	0	0	0
chr1:15957029..15957048,+	0	0	0	0	4	0	3	0
chr1:15986218..15986230,+	0	0	4	6	0	0	2	0
chr1:15986387..15986446,+	0	6	22	15	7	5	17	5
chr1:15986492..15986526,+	3	1	0	3	1	2	4	7
chr1:15986635..15986647,+	0	0	7	1	0	0	0	0
chr1:15986647..15986722,+	8	0	9	0	4	0	8	8
chr1:16010532..16010533,+	0	0	0	0	0	0	0	4
chr1:16010682..16010685,+	4	0	3	1	1	0	0	0
chr1:16010726..16010754,+	4	5	2	1	0	10	0	2
chr1:16010784..16010794,+	120	111	131	162	133	97	126	132
chr1:16010810..16010819,+	152	81	147	168	114	116	173	205
chr1:16010890..16010936,+	1	2	8	8	1	6	14	8
chr1:16010960..16010963,+	6	2	0	7	2	0	2	2
chr1:16010987..16010995,+	10	3	6	5	5	10	1	10
chr1:16011012..16011023,+	9	11	17	10	10	0	9	4
chr1:16011034..16011038,+	4	1	2	0	4	2	2	6
chr1:16011063..16011072,+	3	7	7	0	9	11	8	7
chr1:16011226..16011227,+	0	0	0	3	0	0	0	2
chr1:16011252..16011287,+	0	4	6	2	0	0	2	1
chr1:16068947..16068965,+	0	2	2	4	3	0	0	3
chr1:16068991..16069001,+	13	11	4	5	9	6	6	4
chr1:16069003..16069010,+	2	9	4	4	3	1	6	2
chr1:16083124..16083136,+	1	6	9	0	0	0	0	3
chr1:16084406..16084407,+	0	4	2	6	3	1	5	2
chr1:16084411..16084421,+	25	18	15	13	16	7	15	14
chr1:16084437..16084447,+	22	11	11	12	8	7	10	21
chr1:16084455..16084472,+	27	24	32	21	6	8	14	20
chr1:16084483..16084488,+	2	5	5	1	8	3	1	5
chr1:16084503..16084507,+	6	2	10	6	1	3	4	5
chr1:16084677..16084866,+	17	19	31	51	17	11	31	22
chr1:16085086..16085162,+	24	13	4	18	29	5	4	26
chr1:16085244..16085260,+	784	577	670	707	364	122	398	591
chr1:16085262..16085263,+	91	103	68	117	73	40	49	72
chr1:16085266..16085276,+	508	489	377	413	415	263	294	393
chr1:16085284..16085295,+	358	369	318	309	281	245	192	270
chr1:16085296..16085299,+	133	121	132	153	99	106	70	87
chr1:16085358..16085366,+	1	4	0	8	0	0	4	7
chr1:16085400..16085414,+	0	0	0	7	0	0	0	0
chr1:16085449..16085459,+	0	4	7	2	0	0	0	0
chr1:16085492..16085526,+	0	0	2	1	0	0	0	7
chr1:16085531..16085573,+	2	1	5	1	2	0	2	6
chr1:16090986..16090996,+	0	0	0	0	4	2	2	2
chr1:16091047..16091052,+	7	5	0	1	4	5	7	3
chr1:16091060..16091063,+	5	5	0	3	2	3	0	2
chr1:16091078..16091085,+	8	10	3	9	17	4	2	8
chr1:16091327..16091328,+	0	0	0	3	0	0	0	0
chr1:16091384..16091385,+	0	0	0	2	0	0	0	4
chr1:16091471..16091505,+	5	6	8	1	4	4	4	4
chr1:16091536..16091610,+	12	18	11	4	18	18	9	4
chr1:16091648..16091656,+	0	1	0	0	9	4	0	4
chr1:16091685..16091686,+	0	0	0	0	4	0	0	0
chr1:16091728..16091741,+	0	0	1	3	0	0	2	4
chr1:16103225..16103234,+	4	0	0	2	1	0	0	0
chr1:16103286..16103306,+	3	0	10	4	0	0	6	0
chr1:16103571..16103572,+	0	0	6	0	0	0	0	0
chr1:16103775..16103783,+	4	3	1	0	3	2	0	6
chr1:16154704..16154742,+	30	30	10	12	34	30	8	10
chr1:16174055..16174060,+	35	46	124	80	60	11	92	60
chr1:16174065..16174076,+	87	79	183	199	80	43	161	213
chr1:16174196..16174207,+	132	86	275	233	62	59	128	165
chr1:16174291..16174354,+	2056	1340	4913	4316	1169	580	3194	3600
chr1:16199821..16199822,+	0	0	0	0	0	0	0	6
chr1:16199862..16199863,+	0	0	0	3	0	0	0	0
chr1:16200269..16200270,+	0	0	0	0	0	0	4	0
chr1:16202812..16202882,+	0	2	0	7	3	0	6	8
chr1:16202952..16203017,+	4	7	25	24	13	2	5	15
chr1:16237675..16237714,+	2	0	1	2	6	4	5	2
chr1:16265320..16265342,+	10	2	4	0	3	6	0	0
chr1:16330729..16330731,+	1	0	0	12	4	0	0	3
chr1:16353493..16353528,+	5	2	13	20	1	4	22	15
chr1:16375121..16375154,+	9	6	12	11	2	2	2	11
chr1:16375246..16375257,+	2	2	3	0	2	1	4	3
chr1:16375291..16375308,+	10	9	12	7	12	6	12	12
chr1:16375354..16375357,+	5	3	2	4	1	0	6	9
chr1:16375482..16375497,+	37	24	31	64	28	2	44	46
chr1:16481693..16481697,+	0	1	1	0	0	0	4	8
chr1:16481704..16481719,+	6	3	28	15	18	1	21	18
chr1:16481741..16481751,+	7	7	8	11	0	2	15	0
chr1:16524071..16524097,+	2	2	10	3	0	8	4	10
chr1:16679021..16679033,+	0	0	0	2	0	0	0	6
chr1:16679061..16679070,+	0	11	22	16	8	5	18	27
chr1:16679079..16679082,+	1	2	9	3	0	0	2	2
chr1:16679096..16679105,+	4	4	5	14	5	7	12	24
chr1:16679107..16679113,+	2	3	8	8	2	1	4	4
chr1:16679122..16679128,+	6	0	11	2	0	4	0	3
chr1:16693524..16693525,+	1	1	2	3	4	2	0	0
chr1:16693726..16693733,+	2688	2902	1569	1591	2383	2305	1326	1616
chr1:16693837..16693840,+	0	0	0	5	2	0	3	3
chr1:16693920..16693921,+	0	0	4	0	0	0	2	0
chr1:16694038..16694129,+	13	21	15	8	4	18	7	11
chr1:16694219..16694226,+	0	0	6	0	0	0	0	0
chr1:16767218..16767221,+	508	402	257	288	409	485	265	242
chr1:16767232..16767243,+	1817	1684	1067	1133	1667	1467	973	1172
chr1:16841068..16841069,+	0	0	2	3	0	0	0	2
chr1:16841133..16841143,+	10	8	7	9	8	8	10	13
chr1:16841145..16841159,+	10	7	10	14	10	6	9	18
chr1:16841172..16841183,+	0	9	15	7	6	7	4	12
chr1:16841282..16841283,+	0	0	0	0	0	4	0	0
chr1:16847153..16847163,+	13	31	3	9	28	0	7	2
chr1:16847204..16847212,+	9	9	4	10	19	0	4	9
chr1:16847237..16847240,+	3	2	2	3	7	4	0	2
chr1:16847264..16847272,+	12	10	6	14	10	6	2	5
chr1:16847282..16847288,+	8	7	0	4	9	2	0	0
chr1:16847308..16847322,+	23	28	2	7	20	9	7	9
chr1:16847323..16847334,+	19	32	23	9	19	6	9	9
chr1:16847342..16847344,+	3	2	2	0	7	5	0	3
chr1:16847346..16847356,+	4	13	5	4	16	12	2	9
chr1:16847403..16847404,+	5	2	2	4	0	2	0	0
chr1:16847418..16847422,+	7	4	2	2	1	4	0	1
chr1:16847445..16847450,+	4	10	0	0	7	0	2	2
chr1:16847475..16847476,+	0	1	3	0	0	3	4	2
chr1:16847480..16847486,+	8	7	0	3	3	8	3	2
chr1:17007446..17007452,+	14	13	28	28	18	8	8	16
chr1:17027763..17027768,+	0	0	0	0	4	0	0	2
chr1:17027901..17027902,+	0	0	3	0	0	0	0	2
chr1:17028264..17028265,+	0	0	0	0	3	0	0	0
chr1:17066767..17066837,+	1	1	17	17	13	7	6	11
chr1:17067009..17067011,+	0	0	2	0	0	0	6	0
chr1:17199072..17199075,+	1	3	1	5	2	1	1	8
chr1:17199727..17199728,+	0	0	0	4	0	0	0	0
chr1:17222183..17222184,+	0	0	0	0	0	0	2	3
chr1:17222253..17222262,+	25	18	91	107	32	11	77	110
chr1:17222278..17222294,+	19	23	57	95	33	11	54	85
chr1:17222665..17222678,+	0	0	2	4	0	0	2	7
chr1:17222707..17222716,+	3	0	2	1	0	0	0	0
chr1:17248203..17248209,+	0	2	13	3	1	2	5	10
chr1:17248214..17248223,+	1	0	5	14	4	2	17	10
chr1:17248265..17248273,+	0	0	7	8	2	0	5	11
chr1:17248278..17248288,+	3	7	20	16	7	0	5	16
chr1:17248386..17248390,+	28	26	68	52	58	8	41	96
chr1:17248401..17248412,+	241	222	633	702	228	153	433	545
chr1:17248420..17248431,+	231	213	629	589	155	162	449	507
chr1:17248521..17248527,+	1	4	15	7	4	5	16	4
chr1:17248532..17248535,+	4	0	7	3	0	1	3	6
chr1:17248543..17248546,+	1	5	6	6	4	1	3	2
chr1:17248559..17248564,+	12	3	12	7	13	13	15	14
chr1:17249049..17249050,+	0	1	0	0	0	4	0	0
chr1:17249154..17249219,+	3	4	8	7	6	9	8	8
chr1:17249241..17249256,+	3	2	14	3	2	4	11	8
chr1:17249285..17249296,+	2	0	6	2	1	0	9	4
chr1:17249324..17249341,+	0	0	2	0	0	4	0	2
chr1:17249445..17249463,+	0	4	0	3	0	0	0	2
chr1:17256338..17256400,+	8	10	13	26	10	3	15	18
chr1:17256432..17256524,+	7	8	20	13	9	7	21	8
chr1:17256625..17256626,+	0	0	0	0	0	0	0	4
chr1:17256665..17256695,+	4	0	2	3	1	2	2	3
chr1:17256724..17256725,+	0	0	0	7	0	0	0	0
chr1:17256776..17256781,+	5	1	4	1	0	0	7	2
chr1:17256802..17256804,+	2	4	0	1	0	0	2	6
chr1:17256828..17256840,+	0	1	4	5	1	0	6	1
chr1:17263151..17263155,+	6	0	0	0	3	0	0	0
chr1:17263354..17263370,+	0	0	4	2	0	0	0	0
chr1:17265421..17265423,+	0	0	0	0	2	0	4	0
chr1:17265480..17265486,+	2	1	3	0	2	1	2	2
chr1:17265536..17265543,+	2	0	6	1	0	0	0	0
chr1:17265612..17265613,+	0	0	4	0	0	0	0	0
chr1:17270594..17270778,+	103	91	264	178	109	125	216	180
chr1:17273309..17273398,+	3	3	11	9	1	4	2	1
chr1:17274833..17274875,+	0	0	0	0	2	4	3	5
chr1:17279740..17279741,+	0	0	0	0	0	0	4	2
chr1:17279860..17279863,+	0	1	0	0	0	0	0	6
chr1:17292222..17292232,+	3	4	5	3	4	4	2	4
chr1:17292346..17292347,+	0	1	0	0	0	0	7	0
chr1:17292492..17292493,+	2	0	2	0	0	0	0	4
chr1:17296138..17296145,+	0	0	0	3	1	0	6	2
chr1:17296278..17296299,+	0	1	3	3	2	0	0	3
chr1:17296362..17296370,+	0	0	1	0	4	0	0	5
chr1:17296388..17296389,+	0	0	0	4	0	0	0	0
chr1:17305669..17305670,+	0	0	4	0	0	0	0	0
chr1:17531622..17531643,+	0	0	11	4	0	0	4	2
chr1:17566114..17566156,+	0	4	12	5	2	0	2	2
chr1:17566278..17566279,+	1	0	0	1	1	1	4	1
chr1:17575587..17575594,+	100	129	201	281	138	83	312	374
chr1:17634635..17634644,+	0	0	4	0	0	4	2	0
chr1:17634678..17634700,+	8	18	29	18	5	6	13	6
chr1:17866097..17866130,+	2	2	8	0	0	4	1	9
chr1:17866183..17866234,+	122	111	309	269	123	66	230	242
chr1:17866243..17866258,+	29	13	73	57	18	24	21	55
chr1:17866291..17866301,+	11	4	28	18	13	4	10	24
chr1:17866318..17866325,+	0	12	13	9	3	3	8	4
chr1:17866340..17866347,+	9	3	17	14	4	1	11	10
chr1:17866368..17866373,+	4	0	7	12	5	1	15	14
chr1:17866397..17866408,+	9	12	31	30	13	13	6	18
chr1:17866608..17866643,+	2	0	0	5	0	0	0	1
chr1:17907046..17907094,+	2	1	15	20	5	5	10	21
chr1:17928646..17928659,+	2	0	0	1	0	0	3	5
chr1:18081823..18081835,+	37	16	22	12	35	71	15	23
chr1:18081863..18081868,+	3	5	2	0	3	3	0	0
chr1:18433953..18433955,+	0	7	8	6	2	0	5	8
chr1:18433966..18433982,+	15	16	35	28	24	4	33	22
chr1:18433984..18434001,+	35	31	112	92	29	15	98	80
chr1:18434022..18434036,+	19	27	46	15	19	6	28	48
chr1:18434236..18434239,+	32	37	58	60	32	22	24	50
chr1:18434257..18434276,+	312	265	573	545	301	145	366	499
chr1:18434278..18434297,+	313	282	444	430	259	183	279	372
chr1:18434467..18434482,+	7	6	6	13	7	8	14	16
chr1:18712266..18712271,+	2	4	3	2	5	2	6	7
chr1:18712278..18712295,+	16	19	20	23	7	2	13	26
chr1:18712301..18712310,+	4	2	12	19	2	3	7	16
chr1:18807235..18807241,+	2	0	4	2	1	0	1	0
chr1:18807501..18807512,+	759	577	666	587	337	174	319	360
chr1:18807654..18807667,+	11	7	8	11	6	8	9	13
chr1:18807684..18807712,+	7	4	2	3	0	2	4	2
chr1:18807738..18807740,+	8	2	2	15	2	0	0	2
chr1:18957335..18957339,+	4	0	0	2	0	2	2	0
chr1:18957692..18957693,+	0	0	2	0	0	0	4	0
chr1:18957781..18957816,+	8	1	3	10	4	3	5	1
chr1:18957935..18957957,+	1	4	1	4	0	2	11	4
chr1:18957993..18957999,+	0	0	0	0	0	7	6	3
chr1:18958062..18958094,+	8	7	7	8	9	11	11	9
chr1:19536812..19537116,+	350	292	1243	1169	363	604	1198	1074
chr1:19537161..19537168,+	2	0	7	2	0	2	0	1
chr1:19578070..19578090,+	464	396	420	321	367	666	218	257
chr1:19578098..19578114,+	150	119	97	87	118	197	53	46
chr1:19578120..19578122,+	49	17	41	20	18	63	18	19
chr1:19578283..19578332,+	3265	2996	1981	1807	3088	3917	1476	1674
chr1:19578472..19578533,+	10	13	7	9	13	38	2	5
chr1:19578623..19578656,+	1	2	0	0	6	4	0	0
chr1:19583958..19583976,+	73	33	24	19	86	119	28	28
chr1:19584002..19584016,+	10	11	15	12	12	25	4	12
chr1:19584261..19584262,+	0	0	0	0	4	0	0	0
chr1:19584448..19584474,+	4	5	0	1	5	10	0	0
chr1:19638693..19638694,+	0	4	0	2	0	0	0	0
chr1:19638796..19638803,+	93	66	81	89	78	41	71	72
chr1:19638815..19638821,+	239	183	231	299	140	163	163	149
chr1:19639041..19639042,+	0	0	0	0	0	3	0	0
chr1:19639251..19639290,+	6	0	2	1	11	5	3	8
chr1:19639343..19639355,+	1	8	4	0	1	2	0	1
chr1:19923473..19923474,+	2	3	7	3	2	3	0	2
chr1:19923479..19923497,+	7929	8075	2446	2526	7556	6452	2390	2768
chr1:19923503..19923514,+	6579	6153	2082	2075	5822	5346	1768	2177
chr1:19923517..19923525,+	3122	2831	913	824	2585	2465	814	824
chr1:19923695..19923700,+	1	0	6	5	0	0	5	9
chr1:19923735..19923737,+	0	0	7	3	0	0	0	1
chr1:19923756..19923764,+	2	3	11	9	1	0	7	6
chr1:19923816..19923859,+	0	5	18	21	3	3	13	10
chr1:19934357..19934358,+	0	0	0	0	0	0	4	0
chr1:19934571..19934591,+	109	122	31	29	82	91	30	30
chr1:19970662..19970666,+	1	2	0	3	0	0	0	1
chr1:19970741..19970744,+	7	5	6	4	5	2	2	5
chr1:19970759..19970764,+	4	14	3	3	5	0	0	0
chr1:19970767..19970776,+	11	17	10	6	16	14	8	9
chr1:19970782..19970791,+	14	11	5	3	16	4	9	4
chr1:19970800..19970814,+	47	52	20	18	38	20	3	11
chr1:19970830..19970840,+	51	30	23	19	23	11	11	16
chr1:20208874..20208900,+	946	945	2117	2426	824	374	2477	2295
chr1:20208916..20208924,+	237	206	519	452	163	189	526	470
chr1:20209111..20209130,+	7	0	4	12	8	4	8	11
chr1:20209159..20209165,+	15	8	27	28	19	14	37	28
chr1:20216875..20216916,+	12	2	15	14	4	7	12	13
chr1:20216966..20216977,+	8	13	10	12	17	4	14	5
chr1:20232983..20232999,+	5	4	7	6	2	1	2	0
chr1:20233022..20233025,+	2	11	2	3	1	1	2	3
chr1:20512568..20512571,+	2	3	4	0	1	7	0	0
chr1:20512574..20512580,+	7	6	5	2	4	11	0	1
chr1:20512581..20512612,+	36	53	28	30	62	118	67	55
chr1:20512616..20512624,+	4	2	8	3	3	16	7	9
chr1:20617214..20617218,+	1	0	0	1	2	0	0	4
chr1:20617283..20617299,+	3	4	11	8	9	2	7	3
chr1:20617347..20617348,+	0	1	9	7	0	0	4	4
chr1:20617362..20617373,+	7	7	49	35	10	4	29	30
chr1:20617374..20617384,+	8	7	14	15	4	1	7	7
chr1:20617386..20617389,+	0	2	8	9	2	0	2	6
chr1:20617399..20617415,+	15	11	50	25	11	0	18	26
chr1:20617422..20617433,+	9	6	38	19	6	6	32	18
chr1:20617521..20617522,+	0	0	2	0	0	0	3	0
chr1:20879012..20879045,+	54	55	12	24	31	13	18	27
chr1:20879062..20879067,+	3	5	0	8	5	5	4	5
chr1:20915393..20915466,+	4	10	5	4	2	3	7	7
chr1:20915544..20915555,+	85	89	21	60	118	90	27	32
chr1:20915574..20915579,+	22	29	15	12	23	38	17	17
chr1:20915581..20915597,+	243	300	126	125	252	167	107	165
chr1:20915738..20915739,+	3	2	0	0	2	0	2	0
chr1:20915761..20915763,+	8	2	2	0	0	0	0	0
chr1:20959950..20959953,+	65	51	59	38	64	32	24	43
chr1:20959962..20959977,+	609	405	645	585	380	168	218	344
chr1:20960128..20960170,+	8	5	0	2	7	3	3	2
chr1:20960181..20960216,+	9	2	0	0	4	7	0	1
chr1:20964357..20964396,+	7	4	0	1	14	1	0	0
chr1:21766368..21766399,+	4	2	4	7	1	2	4	11
chr1:21766617..21766640,+	609	598	978	984	579	299	777	1005
chr1:21766644..21766651,+	95	94	155	152	94	56	94	144
chr1:21771436..21771473,+	1	2	0	2	6	0	2	5
chr1:21771532..21771534,+	0	2	3	4	1	0	0	0
chr1:21771576..21771621,+	1	1	4	0	5	0	1	8
chr1:21795188..21795221,+	2	0	0	0	0	2	4	4
chr1:21800072..21800073,+	0	0	0	0	4	0	0	0
chr1:21835866..21835872,+	880	1030	382	461	857	874	337	503
chr1:21835886..21835897,+	766	957	418	448	788	926	304	485
chr1:21835911..21835921,+	3900	4188	1916	1894	4004	4116	1539	1742
chr1:21896707..21896708,+	0	0	6	0	0	0	0	0
chr1:21897065..21897066,+	0	2	4	1	0	0	0	0
chr1:22234547..22234550,+	325	268	128	137	196	217	112	139
chr1:22351655..22351709,+	13	14	10	12	11	15	7	15
chr1:22351992..22352009,+	300	481	388	531	359	280	426	562
chr1:22352041..22352048,+	89	73	124	75	73	98	92	62
chr1:22352098..22352103,+	0	2	0	4	0	0	2	0
chr1:22352179..22352180,+	0	0	0	0	0	4	2	0
chr1:22352220..22352263,+	2	4	3	2	1	0	6	10
chr1:22357049..22357050,+	2	0	0	0	5	0	0	0
chr1:22379037..22379038,+	18	14	7	6	13	13	8	7
chr1:22379181..22379189,+	2124	2581	916	977	2278	1906	1019	962
chr1:22379196..22379215,+	10968	11952	5122	5249	12436	11764	4943	4869
chr1:22379221..22379224,+	978	1069	375	333	1054	995	352	367
chr1:22379359..22379371,+	0	0	2	4	0	0	4	8
chr1:22379430..22379487,+	0	0	16	2	0	4	0	3
chr1:22379767..22379811,+	4	0	15	8	2	1	6	8
chr1:22379835..22379843,+	0	0	2	0	0	0	2	5
chr1:22379883..22379885,+	0	0	0	0	0	0	5	3
chr1:22379973..22380000,+	0	0	2	0	0	0	7	2
chr1:22380062..22380064,+	0	0	1	1	0	0	2	6
chr1:22385838..22385839,+	0	0	0	4	0	0	0	0
chr1:22778343..22778347,+	347	182	653	508	166	217	391	351
chr1:22778527..22778531,+	0	2	1	2	0	6	0	2
chr1:22778575..22778632,+	0	3	6	10	0	1	0	1
chr1:22843894..22843921,+	0	2	4	2	0	0	0	0
chr1:22843957..22843958,+	2	2	7	10	2	5	2	7
chr1:22889954..22889960,+	12	19	14	20	20	8	3	24
chr1:22889965..22889972,+	28	22	22	20	17	14	22	16
chr1:22889978..22889993,+	60	61	56	49	43	47	32	34
chr1:22889995..22890000,+	19	16	30	22	25	11	8	13
chr1:22890301..22890302,+	0	4	0	2	4	2	0	0
chr1:22970125..22970126,+	0	0	0	4	0	0	0	2
chr1:22979728..22979729,+	0	0	0	2	0	0	4	2
chr1:23037293..23037299,+	30	40	56	60	41	23	17	50
chr1:23037325..23037332,+	402	319	474	330	385	267	236	288
chr1:23037670..23037671,+	0	0	0	6	0	0	0	0
chr1:23345762..23345812,+	1	1	5	0	6	6	1	2
chr1:23345947..23345950,+	1305	1021	1130	1157	920	563	655	889
chr1:23345955..23345966,+	6345	5152	5344	5645	4968	3231	3437	4120
chr1:23345967..23345971,+	1410	1271	1314	1148	1089	874	790	847
chr1:23345980..23345990,+	3019	2327	2571	2467	2505	1645	1568	1663
chr1:23370919..23370932,+	1	8	0	0	3	1	0	0
chr1:23370954..23370973,+	2	3	0	0	1	9	6	4
chr1:23371030..23371031,+	0	0	4	2	0	0	0	0
chr1:23376887..23376894,+	75	57	13	24	89	64	19	11
chr1:23376984..23376987,+	10	16	2	3	5	16	0	3
chr1:23398287..23398329,+	0	0	14	4	1	0	1	2
chr1:23398616..23398617,+	0	0	0	0	4	0	1	0
chr1:23398649..23398691,+	4	2	7	0	6	9	8	4
chr1:23398720..23398721,+	0	1	1	1	0	0	0	4
chr1:23398842..23398843,+	0	0	0	2	0	0	0	4
chr1:23403629..23403630,+	0	0	0	4	0	0	0	0
chr1:23403785..23403801,+	5	8	0	0	4	0	0	0
chr1:23407025..23407067,+	0	0	8	3	0	0	0	0
chr1:23407189..23407196,+	0	0	11	9	2	2	5	6
chr1:23407515..23407546,+	0	0	11	2	0	0	3	0
chr1:23571231..23571232,+	4	0	0	0	0	0	0	1
chr1:23695431..23695434,+	11	8	0	6	6	9	0	12
chr1:23695441..23695471,+	30	77	38	83	80	32	76	106
chr1:23695477..23695486,+	5	14	16	32	7	10	18	22
chr1:23695540..23695551,+	0	5	0	2	2	2	4	2
chr1:23695576..23695577,+	0	1	0	0	0	0	3	2
chr1:23695649..23695650,+	0	0	0	0	0	0	0	4
chr1:23695688..23695750,+	6	4	9	15	13	7	9	16
chr1:23695841..23695845,+	5	1	0	2	0	0	2	0
chr1:23953864..23953865,+	0	0	0	0	0	0	3	0
chr1:24018022..24018026,+	0	0	0	0	0	9	2	0
chr1:24018029..24018043,+	0	0	1	0	9	16	4	7
chr1:24018043..24018045,+	0	0	4	3	0	3	0	0
chr1:24018294..24018298,+	34079	39718	12919	15747	29388	33135	12737	15871
chr1:24018517..24018525,+	13	7	5	6	9	4	0	7
chr1:24018528..24018539,+	13	21	8	3	11	28	0	11
chr1:24018551..24018556,+	0	3	1	0	3	10	4	3
chr1:24018604..24018615,+	0	0	10	8	1	2	2	2
chr1:24018643..24018664,+	4	2	0	0	1	2	0	0
chr1:24018696..24018700,+	1	4	4	0	0	1	0	0
chr1:24018786..24018793,+	61	22	29	3	37	81	9	12
chr1:24018849..24018850,+	0	0	0	4	0	0	0	0
chr1:24018899..24018921,+	0	4	10	3	2	1	2	0
chr1:24019086..24019088,+	13	30	8	15	19	23	13	15
chr1:24019095..24019122,+	464	386	136	171	465	627	183	216
chr1:24019125..24019135,+	94	76	35	40	113	183	34	27
chr1:24019167..24019182,+	310	249	91	80	363	643	89	104
chr1:24019201..24019214,+	276	228	45	65	303	462	68	75
chr1:24019222..24019228,+	109	52	20	26	114	117	21	30
chr1:24019273..24019275,+	1	0	3	6	0	0	0	2
chr1:24019384..24019419,+	10	3	17	5	6	2	6	10
chr1:24069595..24069837,+	465	279	700	459	2527	9900	3427	2684
chr1:24069958..24069962,+	266	209	251	195	148	192	140	161
chr1:24069965..24069975,+	732	625	367	387	581	630	310	355
chr1:24069976..24069986,+	541	457	314	288	515	539	293	259
chr1:24070082..24070102,+	0	2	0	6	1	4	2	5
chr1:24070127..24070178,+	0	3	1	4	2	9	9	0
chr1:24070275..24070303,+	2	0	2	1	0	11	1	1
chr1:24070373..24070405,+	3	11	2	3	3	15	2	3
chr1:24070469..24070493,+	0	0	0	1	1	7	7	4
chr1:24070685..24070688,+	0	0	0	0	0	4	0	5
chr1:24070709..24070718,+	0	0	0	0	0	11	4	6
chr1:24070760..24070767,+	0	0	0	0	0	1	7	18
chr1:24070788..24070789,+	4	0	0	0	0	0	0	0
chr1:24104875..24104879,+	285	229	172	155	259	384	142	160
chr1:24104889..24104896,+	363	369	216	190	345	232	169	210
chr1:24104901..24104912,+	3757	3466	2139	2082	3849	5183	1962	2364
chr1:24105027..24105058,+	26	18	11	8	21	42	17	8
chr1:24105177..24105183,+	6	5	6	0	2	10	0	0
chr1:24105934..24105938,+	0	0	0	0	0	6	0	4
chr1:24106090..24106091,+	0	0	3	0	0	0	0	0
chr1:24117402..24117403,+	0	0	6	0	0	0	0	0
chr1:24117634..24117636,+	348	261	129	90	226	215	61	96
chr1:24117646..24117647,+	69	57	28	29	43	61	22	30
chr1:24117650..24117684,+	6538	5436	2245	2136	6047	5062	1792	2427
chr1:24117707..24117711,+	679	408	128	114	665	728	94	136
chr1:24117777..24117783,+	5	1	10	7	0	5	8	6
chr1:24117815..24117818,+	3	2	0	8	0	2	0	5
chr1:24117830..24117835,+	4	2	4	4	1	0	3	4
chr1:24117843..24117850,+	5	3	9	5	3	0	10	7
chr1:24118183..24118213,+	7	4	0	6	2	4	4	2
chr1:24118245..24118262,+	4	0	0	4	0	0	0	0
chr1:24118432..24118444,+	432	297	115	130	386	310	85	140
chr1:24118454..24118465,+	479	333	113	115	286	325	92	120
chr1:24120194..24120243,+	8	4	4	2	8	6	1	0
chr1:24120363..24120388,+	59	68	14	13	70	74	23	5
chr1:24120584..24120585,+	0	2	0	0	1	2	0	3
chr1:24120615..24120616,+	0	0	0	0	0	4	0	0
chr1:24120712..24120751,+	17	19	1	3	9	6	6	0
chr1:24120765..24120804,+	28	34	3	0	10	9	3	2
chr1:24285679..24285713,+	10	10	7	1	6	10	2	3
chr1:24286427..24286467,+	76	40	21	23	103	62	22	23
chr1:24287561..24287594,+	29	48	25	30	71	31	16	17
chr1:24287615..24287620,+	7	15	10	13	20	7	8	9
chr1:24645796..24645813,+	2	4	1	2	7	2	3	3
chr1:24645838..24645867,+	5	4	21	16	3	8	12	32
chr1:24645931..24646033,+	4	0	18	15	0	3	2	11
chr1:24668486..24668503,+	0	0	4	2	0	0	0	0
chr1:24742288..24742294,+	365	307	479	509	441	239	490	556
chr1:24828819..24828844,+	37	32	48	22	19	20	35	14
chr1:24828868..24828875,+	9	9	5	17	3	4	5	10
chr1:24829325..24829338,+	153	215	143	148	141	65	157	150
chr1:24829340..24829351,+	38	48	27	51	38	13	31	48
chr1:24829353..24829360,+	16	26	31	14	29	7	16	26
chr1:24829396..24829405,+	31	43	30	40	37	22	30	28
chr1:24829412..24829434,+	212	188	165	159	170	52	103	120
chr1:24829437..24829438,+	16	13	10	8	11	5	3	3
chr1:24829467..24829488,+	130	136	160	93	113	56	106	76
chr1:24829490..24829507,+	67	79	64	78	60	34	70	40
chr1:24829517..24829524,+	16	10	37	29	17	22	27	16
chr1:24840839..24840859,+	8	12	4	7	33	7	0	6
chr1:24840973..24840982,+	4	0	4	0	0	0	0	0
chr1:24882563..24882586,+	7	16	7	11	6	2	8	14
chr1:24882604..24882618,+	2	9	2	4	5	3	1	1
chr1:24969763..24969765,+	1505	1720	1516	1353	1513	1343	1453	1420
chr1:24969779..24969799,+	15176	16874	19045	17854	14483	12894	17560	16504
chr1:24970054..24970072,+	88	86	501	424	77	91	450	471
chr1:24970163..24970172,+	0	1	5	13	0	11	16	13
chr1:24970345..24970398,+	9	1	24	11	0	9	10	11
chr1:24974932..24974942,+	0	0	2	6	1	0	0	0
chr1:24975108..24975109,+	0	0	4	0	0	0	1	0
chr1:24975194..24975195,+	0	0	0	0	4	0	0	0
chr1:24976458..24976463,+	4	6	11	3	12	6	6	2
chr1:24977705..24977722,+	0	0	2	4	0	0	2	0
chr1:24977798..24977829,+	2	0	0	1	1	4	1	8
chr1:24977900..24977902,+	5	6	8	6	10	4	4	2
chr1:24977950..24977955,+	2	7	3	0	2	2	0	0
chr1:24978025..24978034,+	26	12	1	6	9	12	6	15
chr1:24978067..24978090,+	6	6	8	6	5	0	5	1
chr1:24978947..24978978,+	0	3	11	5	0	0	8	7
chr1:24979009..24979027,+	14	13	7	13	17	17	2	6
chr1:24979045..24979066,+	7	22	9	5	17	7	11	4
chr1:24979100..24979120,+	5	3	3	2	5	0	2	6
chr1:24981375..24981381,+	75	31	36	21	58	57	28	30
chr1:24981432..24981439,+	18	21	5	8	19	12	4	6
chr1:24981489..24981506,+	43	49	30	29	44	34	15	31
chr1:24981583..24981609,+	18	13	12	14	32	28	11	12
chr1:24981792..24981813,+	0	0	6	3	0	0	4	2
chr1:24992757..24992758,+	0	0	0	0	0	0	4	0
chr1:24993188..24993202,+	0	0	1	4	0	0	8	0
chr1:24993244..24993265,+	0	0	5	0	0	0	0	2
chr1:24993317..24993322,+	24	25	14	2	21	19	8	6
chr1:24993342..24993353,+	46	71	28	27	57	52	38	42
chr1:24995769..24995782,+	107	124	67	46	127	107	55	36
chr1:24995826..24995829,+	4	6	3	4	8	2	4	9
chr1:24995858..24995868,+	36	35	18	20	32	36	10	12
chr1:24995932..24995935,+	7	3	2	2	7	7	4	1
chr1:24996036..24996046,+	23	36	12	6	33	19	5	6
chr1:25071872..25071881,+	7310	6397	4231	4184	6734	5830	3381	4007
chr1:25071932..25071938,+	6550	5906	3874	3873	6936	6227	2749	3553
chr1:25072143..25072144,+	0	0	3	0	0	0	0	0
chr1:25559072..25559091,+	24	67	94	152	63	57	151	108
chr1:25559105..25559111,+	10	5	49	25	12	15	17	19
chr1:25559119..25559125,+	9	14	42	42	9	15	37	38
chr1:25559127..25559137,+	18	11	61	74	30	48	89	60
chr1:25559147..25559149,+	6	1	19	22	3	11	19	11
chr1:25559209..25559214,+	0	0	2	0	1	0	6	0
chr1:25574107..25574142,+	23	52	43	61	40	30	48	53
chr1:25574152..25574155,+	0	0	1	0	0	7	2	5
chr1:25574177..25574190,+	4	1	12	7	13	10	14	15
chr1:25574204..25574213,+	6	2	3	1	6	10	6	18
chr1:25574244..25574258,+	2	0	4	0	0	0	0	0
chr1:25574281..25574351,+	12	2	5	1	2	10	5	10
chr1:25574374..25574375,+	4	0	0	0	0	0	0	0
chr1:25664436..25664455,+	3	5	4	5	6	8	12	24
chr1:25664790..25664814,+	3597	3815	1885	1970	3744	2815	1688	2658
chr1:25664816..25664830,+	2367	2007	1121	1062	2167	1985	955	1340
chr1:25664857..25664858,+	226	192	96	78	207	191	97	86
chr1:25665044..25665077,+	1	3	0	0	6	5	2	12
chr1:25665084..25665137,+	8	7	2	6	2	11	2	0
chr1:25665163..25665170,+	0	2	6	2	3	0	7	4
chr1:25667739..25667740,+	0	0	0	0	0	4	0	0
chr1:25669033..25669034,+	0	0	0	4	0	0	0	0
chr1:25725202..25725203,+	28	25	17	19	19	31	12	8
chr1:25757332..25757338,+	20	26	35	45	21	7	16	23
chr1:25757344..25757368,+	112	83	106	157	61	51	100	140
chr1:25757377..25757393,+	108	69	157	104	97	60	115	90
chr1:25757432..25757479,+	180	115	283	247	105	109	150	160
chr1:25757489..25757500,+	61	21	68	57	22	46	35	9
chr1:25757519..25757526,+	11	9	13	12	2	21	12	15
chr1:25757638..25757656,+	6	3	7	5	1	7	9	5
chr1:25775367..25775375,+	0	0	2	3	0	0	0	0
chr1:25775403..25775404,+	4	0	0	0	0	0	0	0
chr1:25870071..25870080,+	127	96	97	129	118	52	91	133
chr1:25870091..25870104,+	278	277	200	230	243	150	150	259
chr1:25870115..25870122,+	79	93	108	89	100	53	65	90
chr1:25870137..25870155,+	416	398	398	345	335	220	212	341
chr1:25870212..25870217,+	1	2	1	2	4	0	3	0
chr1:25870244..25870295,+	6	10	5	21	11	3	8	10
chr1:25876298..25876381,+	9	0	25	10	1	6	19	12
chr1:25876404..25876415,+	0	0	0	0	0	0	4	3
chr1:25881391..25881406,+	3	4	0	4	5	7	2	0
chr1:25889325..25889326,+	4	0	0	0	0	0	0	0
chr1:25889596..25889597,+	6	0	0	1	0	0	0	0
chr1:25943739..25943740,+	0	0	0	1	0	4	0	0
chr1:25943740..25944021,+	28	11	42	19	23	9	13	25
chr1:25944067..25944136,+	9	5	7	1	4	7	2	2
chr1:25944250..25944337,+	6	9	14	5	12	6	4	8
chr1:26126367..26126375,+	0	2	3	0	0	0	0	0
chr1:26126680..26126691,+	1663	1660	825	895	1707	1306	627	975
chr1:26126708..26126716,+	1166	1045	495	546	910	835	367	461
chr1:26126926..26126947,+	3	2	7	9	5	1	3	4
chr1:26126974..26126978,+	2	2	9	6	4	0	8	14
chr1:26138183..26138194,+	0	2	0	0	0	11	0	0
chr1:26138859..26138912,+	6	5	14	8	2	0	10	4
chr1:26139201..26139223,+	4	3	0	2	2	7	0	0
chr1:26139258..26139284,+	5	2	2	9	6	13	6	9
chr1:26140370..26140403,+	4	5	2	0	16	9	4	3
chr1:26140618..26140654,+	1	6	2	2	4	4	0	2
chr1:26145337..26145338,+	3	0	1	0	0	0	0	0
chr1:26146354..26146373,+	5	0	0	2	0	1	0	0
chr1:26146443..26146452,+	237	236	125	105	215	204	106	177
chr1:26146463..26146475,+	436	400	260	272	444	331	202	247
chr1:26146488..26146494,+	108	116	69	45	130	86	59	53
chr1:26146665..26146670,+	1	0	0	3	0	2	4	10
chr1:26146680..26146687,+	3	6	5	5	3	9	0	5
chr1:26146693..26146701,+	2	3	6	3	12	0	9	3
chr1:26147355..26147362,+	2	4	0	6	2	2	0	0
chr1:26147494..26147555,+	0	0	8	7	0	0	0	9
chr1:26147745..26147746,+	0	4	0	0	0	0	0	0
chr1:26149502..26149537,+	14	12	2	2	7	4	6	4
chr1:26149606..26149607,+	4	0	0	0	0	0	0	0
chr1:26186035..26186046,+	1	6	8	22	11	10	8	7
chr1:26186065..26186073,+	6	2	8	10	1	3	5	13
chr1:26348242..26348244,+	3	5	14	17	3	3	6	5
chr1:26348254..26348257,+	4	5	14	9	0	0	9	17
chr1:26348260..26348270,+	39	38	97	117	35	19	45	112
chr1:26437314..26437388,+	5	5	6	16	2	2	5	9
chr1:26437403..26437404,+	0	0	0	0	0	3	0	0
chr1:26437497..26437500,+	0	0	0	0	0	4	2	0
chr1:26437522..26437537,+	2	0	2	5	0	0	3	0
chr1:26437636..26437638,+	2	2	0	6	0	1	2	2
chr1:26437649..26437659,+	13	5	18	14	3	18	0	15
chr1:26437675..26437683,+	8	2	7	11	4	1	3	11
chr1:26437834..26437835,+	0	0	0	0	0	3	1	0
chr1:26437844..26437859,+	2	4	0	2	0	0	0	0
chr1:26438137..26438168,+	2	0	11	4	0	4	4	3
chr1:26438295..26438299,+	9	14	26	20	10	0	12	13
chr1:26438304..26438305,+	0	10	16	16	1	9	13	10
chr1:26438309..26438324,+	120	126	158	187	88	40	127	149
chr1:26438380..26438389,+	0	0	0	2	0	0	0	8
chr1:26485492..26485501,+	18	16	9	9	9	0	2	2
chr1:26485503..26485520,+	30	21	15	20	7	6	8	16
chr1:26496389..26496404,+	1325	1335	635	644	1064	1055	453	626
chr1:26496411..26496423,+	772	764	349	405	549	602	262	368
chr1:26496425..26496426,+	105	178	67	66	107	144	38	40
chr1:26496432..26496442,+	709	654	253	230	580	672	188	229
chr1:26496640..26496647,+	105	79	20	19	63	102	25	41
chr1:26503979..26503985,+	104	103	148	137	89	86	113	148
chr1:26503987..26503989,+	33	30	44	40	47	26	37	41
chr1:26503992..26504002,+	120	110	181	135	107	103	129	139
chr1:26504016..26504020,+	47	45	83	69	71	50	65	64
chr1:26508385..26508386,+	0	0	0	4	0	0	0	0
chr1:26508432..26508448,+	0	0	6	0	0	0	0	2
chr1:26508652..26508653,+	0	0	0	4	0	0	0	0
chr1:26513228..26513243,+	0	0	0	0	0	0	3	2
chr1:26513358..26513359,+	0	0	4	0	0	0	0	0
chr1:26513585..26513586,+	0	0	4	0	0	0	0	0
chr1:26516991..26517044,+	9	2	7	15	0	2	2	6
chr1:26517072..26517115,+	22	21	38	52	21	22	27	50
chr1:26517254..26517268,+	0	3	0	4	3	0	8	5
chr1:26552019..26552027,+	79	83	53	41	68	33	51	34
chr1:26552030..26552032,+	13	8	3	8	14	4	2	8
chr1:26552039..26552042,+	11	10	2	11	10	13	5	7
chr1:26552049..26552067,+	122	139	57	84	133	93	75	74
chr1:26552082..26552087,+	49	39	13	14	23	15	26	29
chr1:26560668..26560671,+	200	212	276	270	196	111	233	210
chr1:26560687..26560695,+	499	589	733	696	458	334	615	531
chr1:26560699..26560716,+	989	1038	1587	1537	911	716	1325	1294
chr1:26560917..26561007,+	7	7	31	8	8	6	15	19
chr1:26566302..26566317,+	24	5	18	5	12	8	23	15
chr1:26584198..26584214,+	5	1	0	3	0	3	2	0
chr1:26595948..26595953,+	6	0	0	2	0	0	0	0
chr1:26595986..26596047,+	17	9	4	0	3	2	6	4
chr1:26597525..26597560,+	2	0	1	2	0	1	4	6
chr1:26597597..26597649,+	1	1	13	12	1	2	12	4
chr1:26597667..26597668,+	0	0	0	0	0	0	4	0
chr1:26597825..26597826,+	0	4	0	0	0	0	2	2
chr1:26598206..26598207,+	0	0	4	0	0	0	0	0
chr1:26598244..26598249,+	2	2	5	1	0	0	2	0
chr1:26606329..26606411,+	28	2	0	4	19	18	0	5
chr1:26606439..26606440,+	0	0	0	0	0	0	0	4
chr1:26606551..26606560,+	967	1084	188	244	972	963	235	307
chr1:26606572..26606585,+	1382	1510	315	363	1323	1226	318	441
chr1:26606586..26606590,+	507	592	84	156	407	546	119	113
chr1:26606863..26606904,+	2	2	2	3	0	0	0	0
chr1:26644394..26644416,+	71	133	16	34	77	97	20	29
chr1:26644428..26644433,+	22	19	5	2	6	3	3	6
chr1:26644443..26644449,+	98	110	47	29	116	111	37	62
chr1:26736959..26736984,+	6	5	9	4	5	6	3	2
chr1:26737021..26737027,+	7	7	2	0	4	6	6	0
chr1:26737042..26737049,+	12	14	4	2	3	7	8	4
chr1:26737265..26737274,+	7730	6241	2803	2522	6426	5722	2068	2745
chr1:26737301..26737319,+	37805	29169	14090	13319	32402	36048	10433	15661
chr1:26737577..26737582,+	7	2	1	15	13	13	2	8
chr1:26737585..26737597,+	35	10	11	5	28	42	4	4
chr1:26758695..26758696,+	0	0	0	0	4	0	0	0
chr1:26758809..26758822,+	768	953	1023	986	867	712	945	952
chr1:26758830..26758842,+	735	787	932	831	694	657	746	811
chr1:26758853..26758858,+	151	115	364	223	114	129	228	175
chr1:26758862..26758877,+	420	316	1046	649	384	518	679	589
chr1:26759163..26759164,+	0	0	0	4	0	0	0	0
chr1:26759240..26759242,+	0	0	2	0	4	0	2	0
chr1:26759379..26759413,+	6	10	4	5	6	10	7	5
chr1:26759450..26759477,+	11	2	9	4	6	6	2	3
chr1:26759631..26759632,+	0	0	0	4	0	0	0	0
chr1:26769228..26769258,+	4	5	0	2	4	14	3	2
chr1:26769311..26769333,+	7	2	4	1	2	4	1	4
chr1:26769348..26769365,+	0	4	0	0	1	8	0	2
chr1:26769585..26769586,+	0	0	0	0	0	0	0	3
chr1:26772847..26772855,+	0	6	2	0	2	2	0	0
chr1:26798996..26799001,+	46861	48957	15176	14707	47329	63342	14846	15766
chr1:26799239..26799281,+	0	3	17	14	1	8	14	7
chr1:26799305..26799371,+	2	5	13	5	0	11	4	4
chr1:26799466..26799467,+	8	2	22	23	5	13	14	20
chr1:26799533..26799576,+	3	1	17	14	15	4	10	7
chr1:26799597..26799632,+	8	10	8	8	23	19	1	8
chr1:26799685..26799689,+	1	0	9	0	5	7	4	2
chr1:26799699..26799705,+	4	3	5	2	6	6	0	10
chr1:26799711..26799729,+	21	17	13	38	18	11	25	20
chr1:26799732..26799736,+	0	4	0	0	2	2	7	2
chr1:26799796..26799844,+	5	4	5	6	0	0	4	1
chr1:26799973..26800007,+	126	87	27	24	136	186	51	16
chr1:26800078..26800079,+	0	0	0	1	0	4	0	0
chr1:26800207..26800216,+	36	39	9	17	45	83	9	12
chr1:26856241..26856268,+	589	501	659	532	437	231	358	487
chr1:26856277..26856282,+	54	38	82	59	36	21	25	28
chr1:26856283..26856291,+	150	62	192	148	89	55	58	64
chr1:26856474..26856475,+	0	3	1	2	2	0	1	2
chr1:26857720..26857736,+	0	2	0	8	0	2	4	0
chr1:26857820..26857821,+	0	0	0	0	0	0	0	4
chr1:26857897..26857906,+	2	6	1	9	2	0	8	3
chr1:26858014..26858035,+	0	0	8	0	0	0	0	1
chr1:26869841..26869842,+	0	0	0	4	0	0	0	0
chr1:26873364..26873365,+	2	0	2	0	6	1	0	0
chr1:26873459..26873475,+	0	0	1	0	4	0	0	2
chr1:26873518..26873519,+	0	0	0	6	0	0	0	0
chr1:26873692..26873710,+	0	1	0	0	6	3	0	0
chr1:26873994..26874010,+	0	0	6	0	0	0	0	0
chr1:26878148..26878149,+	6	1	2	0	0	0	0	0
chr1:26878185..26878186,+	0	0	0	0	5	0	0	0
chr1:26878214..26878215,+	0	2	0	4	0	0	0	0
chr1:26881100..26881119,+	0	0	0	0	6	0	0	2
chr1:26881128..26881129,+	6	0	0	0	0	0	0	0
chr1:26881220..26881221,+	3	0	0	1	0	0	2	0
chr1:26881674..26881685,+	5	2	0	0	4	0	0	0
chr1:26897938..26897939,+	0	0	0	2	3	2	0	0
chr1:26898730..26898752,+	13	10	5	4	5	4	3	0
chr1:26898784..26898785,+	2	3	0	0	1	0	0	2
chr1:27019505..27019507,+	0	2	5	3	0	0	1	8
chr1:27019662..27019683,+	9	4	7	2	3	0	7	3
chr1:27019707..27019809,+	1	10	15	8	6	4	6	22
chr1:27019834..27019884,+	2	4	6	0	2	2	5	7
chr1:27022223..27022241,+	37	30	49	27	41	66	22	38
chr1:27022273..27022277,+	8	6	8	7	12	4	10	15
chr1:27022505..27022528,+	1470	1218	1817	1775	1176	734	1180	1769
chr1:27022529..27022542,+	426	311	434	399	247	269	190	360
chr1:27022578..27022584,+	221	183	261	197	172	295	153	168
chr1:27022713..27022747,+	23	7	15	11	8	9	6	12
chr1:27022790..27022796,+	109	109	91	79	81	74	59	46
chr1:27022808..27022815,+	30	30	42	25	41	34	21	22
chr1:27022838..27022849,+	88	68	101	85	112	96	68	44
chr1:27022851..27022867,+	72	35	95	70	36	71	46	53
chr1:27022871..27022884,+	29	18	111	67	33	83	32	35
chr1:27022988..27022996,+	21	5	18	9	18	8	12	12
chr1:27022998..27023007,+	9	20	22	19	23	12	10	3
chr1:27023036..27023040,+	2	3	3	4	7	3	2	5
chr1:27023179..27023184,+	6	0	7	1	3	8	5	2
chr1:27054008..27054023,+	0	0	2	0	0	0	2	4
chr1:27054341..27054351,+	0	0	0	0	0	0	0	8
chr1:27054389..27054402,+	0	0	10	5	0	0	2	3
chr1:27054427..27054432,+	0	0	6	3	0	0	0	2
chr1:27055424..27055461,+	3	0	3	14	0	0	0	2
chr1:27055978..27055995,+	1	0	4	8	0	0	2	1
chr1:27056077..27056078,+	0	0	0	0	0	0	4	0
chr1:27056191..27056195,+	18	9	4	1	8	18	6	1
chr1:27056245..27056259,+	0	3	0	1	0	2	0	6
chr1:27056287..27056292,+	10	1	0	0	3	5	3	5
chr1:27056311..27056321,+	22	19	4	6	8	11	4	3
chr1:27056331..27056337,+	10	13	0	2	13	6	0	0
chr1:27090753..27090756,+	0	0	6	2	0	0	2	0
chr1:27091000..27091001,+	0	0	0	4	0	0	0	0
chr1:27092742..27092746,+	22	26	9	8	22	21	7	12
chr1:27092769..27092842,+	6	11	4	0	11	10	9	2
chr1:27092856..27092858,+	0	0	2	3	0	0	0	0
chr1:27092968..27092986,+	5	13	2	0	2	1	0	4
chr1:27095499..27095500,+	0	0	0	0	0	0	4	0
chr1:27095854..27095855,+	0	0	3	2	0	0	4	2
chr1:27095939..27095940,+	0	0	0	4	0	0	0	0
chr1:27099537..27099539,+	0	0	6	1	0	0	0	2
chr1:27101099..27101106,+	2	9	6	4	3	1	6	1
chr1:27101215..27101220,+	11	0	2	3	14	15	0	7
chr1:27101260..27101265,+	4	1	4	0	0	9	2	0
chr1:27101627..27101630,+	6	6	0	1	6	6	0	4
chr1:27113922..27113974,+	2	2	2	8	2	0	0	0
chr1:27114056..27114087,+	4	0	9	0	0	1	0	2
chr1:27114130..27114131,+	0	0	0	0	0	0	0	3
chr1:27114153..27114166,+	0	1	0	2	0	3	0	4
chr1:27114435..27114472,+	196	206	187	171	174	86	149	207
chr1:27114481..27114487,+	12	11	10	7	15	7	11	11
chr1:27114548..27114559,+	0	4	2	0	1	0	0	0
chr1:27114675..27114691,+	82	88	81	121	105	89	113	133
chr1:27114693..27114707,+	34	45	31	41	46	32	49	40
chr1:27114733..27114734,+	4	10	10	8	7	4	9	13
chr1:27114916..27114919,+	0	0	0	2	1	2	4	6
chr1:27115165..27115166,+	0	0	0	6	0	0	0	0
chr1:27115350..27115351,+	0	0	0	0	0	0	3	0
chr1:27153175..27153194,+	626	465	462	353	310	144	318	314
chr1:27153196..27153206,+	255	122	122	96	133	62	92	109
chr1:27153207..27153215,+	83	92	68	54	78	30	54	39
chr1:27153217..27153227,+	149	166	63	58	116	81	49	86
chr1:27153331..27153356,+	4	6	2	0	6	2	0	0
chr1:27153468..27153478,+	22	20	16	11	16	17	8	10
chr1:27176821..27176840,+	5	2	0	0	9	2	0	0
chr1:27177097..27177098,+	0	0	0	4	0	6	0	2
chr1:27189488..27189541,+	11	9	4	7	6	5	2	8
chr1:27189608..27189610,+	39	54	19	24	39	18	17	25
chr1:27189616..27189625,+	89	91	40	55	72	32	41	61
chr1:27189634..27189642,+	572	561	297	309	412	215	191	518
chr1:27189784..27189884,+	23	15	0	9	22	7	2	13
chr1:27189916..27189924,+	27	16	2	6	7	13	4	6
chr1:27226493..27226494,+	0	0	5	0	0	4	0	0
chr1:27226524..27226546,+	2	0	7	0	0	3	0	0
chr1:27226592..27226624,+	0	0	8	2	0	1	0	2
chr1:27226657..27226662,+	2	0	0	3	3	5	6	5
chr1:27226670..27226682,+	6	11	39	28	4	9	19	18
chr1:27226683..27226699,+	3	7	53	29	5	16	13	12
chr1:27226729..27226730,+	0	0	0	0	0	0	0	4
chr1:27227011..27227020,+	43	32	63	59	34	31	44	54
chr1:27227027..27227038,+	30	45	67	60	35	31	52	35
chr1:27248212..27248220,+	5611	6517	2514	2464	5684	5593	2145	2750
chr1:27248230..27248255,+	18380	21310	7834	7275	19178	19846	6840	8195
chr1:27248467..27248497,+	4	5	3	4	2	2	7	4
chr1:27248537..27248542,+	2	9	0	1	0	8	1	2
chr1:27248546..27248553,+	4	5	2	4	2	17	2	0
chr1:27248599..27248604,+	1	3	0	0	2	9	2	0
chr1:27248802..27248810,+	0	0	0	0	0	0	4	2
chr1:27320181..27320189,+	275	195	312	236	218	142	174	256
chr1:27320322..27320323,+	7	4	0	4	8	6	3	2
chr1:27320353..27320360,+	14	7	22	11	10	4	18	7
chr1:27320382..27320389,+	43	68	38	26	34	62	64	39
chr1:27320539..27320544,+	3	5	0	2	3	7	8	0
chr1:27320561..27320569,+	11	2	5	3	16	3	2	2
chr1:27320610..27320618,+	1	4	0	2	3	9	6	8
chr1:27320657..27320709,+	0	5	4	8	2	5	0	8
chr1:27320709..27320798,+	12	10	1	6	15	8	10	13
chr1:27320845..27320870,+	9	17	5	9	13	1	11	23
chr1:27320984..27321005,+	5	4	4	0	1	5	3	2
chr1:27321018..27321078,+	2	6	6	0	2	3	6	4
chr1:27533325..27533326,+	0	0	0	0	0	0	0	4
chr1:27560932..27560938,+	9	9	4	16	9	7	11	10
chr1:27560947..27560960,+	20	32	22	31	22	20	24	46
chr1:27561002..27561017,+	33	16	26	34	19	7	37	34
chr1:27561022..27561038,+	34	34	53	46	46	18	39	86
chr1:27561050..27561062,+	34	33	75	67	27	19	48	50
chr1:27561106..27561165,+	382	329	444	468	251	121	281	367
chr1:27561178..27561199,+	111	61	127	157	47	46	54	90
chr1:27561205..27561223,+	95	41	79	81	40	24	47	68
chr1:27561234..27561237,+	8	3	9	2	5	2	9	6
chr1:27561260..27561269,+	17	15	14	21	27	5	21	3
chr1:27561357..27561371,+	8	6	8	6	14	9	4	15
chr1:27561384..27561385,+	0	1	1	0	6	0	0	3
chr1:27561423..27561428,+	5	4	5	4	14	4	2	0
chr1:27587469..27587476,+	0	6	0	0	0	1	0	2
chr1:27614053..27614054,+	0	0	3	1	0	0	0	2
chr1:27614279..27614280,+	0	0	0	4	0	0	0	0
chr1:27614281..27614282,+	0	0	0	0	0	0	0	4
chr1:27631326..27631327,+	0	0	0	0	0	0	4	0
chr1:27648653..27648655,+	16	14	35	45	12	29	29	39
chr1:27648660..27648668,+	73	73	83	90	58	44	78	67
chr1:27648715..27648724,+	82	83	58	48	52	73	41	54
chr1:27648728..27648764,+	619	532	616	551	565	854	434	464
chr1:27648768..27648772,+	46	31	25	32	59	38	40	41
chr1:27648775..27648797,+	344	281	274	252	275	453	190	158
chr1:27648873..27648945,+	4	4	7	11	5	9	6	14
chr1:27651723..27651724,+	0	0	0	4	0	0	0	0
chr1:27658592..27658593,+	10	3	5	2	5	9	0	2
chr1:27659716..27659717,+	0	0	0	0	1	0	0	5
chr1:27668512..27668526,+	51	62	89	122	39	39	111	133
chr1:27668529..27668546,+	54	46	90	127	62	39	121	171
chr1:27668573..27668576,+	5	17	29	29	9	10	30	47
chr1:27675954..27675955,+	4	0	0	0	0	0	0	0
chr1:27675970..27675998,+	0	0	0	2	6	2	0	3
chr1:27676030..27676045,+	1	2	3	1	10	0	3	1
chr1:27676153..27676154,+	0	2	0	2	0	0	3	0
chr1:27676536..27676581,+	7	1	8	14	7	6	12	6
chr1:27677854..27677858,+	21	23	0	11	25	7	1	6
chr1:27677862..27677880,+	99	137	47	55	137	60	30	46
chr1:27677886..27677893,+	15	14	7	10	23	15	2	10
chr1:27677899..27677915,+	36	59	13	24	44	26	13	31
chr1:27677940..27677948,+	26	41	8	14	16	16	3	13
chr1:27677958..27677963,+	25	26	11	9	22	4	2	5
chr1:27719017..27719022,+	5	4	0	2	0	0	1	6
chr1:27719117..27719118,+	13	3	5	4	15	8	8	9
chr1:27719120..27719142,+	217	213	96	151	185	60	76	154
chr1:27719155..27719161,+	82	65	27	43	53	26	11	33
chr1:27719241..27719242,+	0	0	0	2	0	0	0	3
chr1:27852027..27852028,+	4	0	0	0	0	0	0	0
chr1:27852121..27852122,+	1	0	0	2	4	0	0	0
chr1:27852245..27852288,+	8	7	6	11	6	0	12	20
chr1:27852296..27852298,+	0	0	0	0	0	2	3	2
chr1:27975888..27975902,+	12	7	1	5	5	4	4	2
chr1:27975931..27975934,+	5	2	2	0	0	4	0	0
chr1:28052469..28052475,+	104	157	155	185	143	43	108	119
chr1:28052480..28052498,+	458	523	607	711	478	210	393	454
chr1:28052504..28052508,+	111	80	85	117	80	38	65	85
chr1:28052527..28052539,+	256	278	282	221	209	261	198	194
chr1:28065369..28065370,+	0	0	0	0	0	0	4	0
chr1:28071210..28071237,+	2	6	0	0	0	2	2	0
chr1:28099605..28099607,+	0	0	0	0	1	2	0	5
chr1:28099729..28099735,+	238	309	335	369	287	173	294	353
chr1:28099740..28099743,+	37	43	66	81	29	44	60	97
chr1:28099758..28099770,+	230	232	355	323	268	237	366	313
chr1:28099920..28099922,+	0	3	4	1	0	0	0	1
chr1:28100070..28100076,+	0	0	8	0	3	8	3	6
chr1:28100105..28100106,+	0	0	5	0	0	0	0	0
chr1:28100216..28100217,+	0	0	0	4	0	0	0	0
chr1:28100273..28100274,+	0	0	0	0	0	0	4	0
chr1:28136275..28136276,+	0	0	0	0	0	0	4	0
chr1:28136696..28136697,+	0	0	0	0	4	0	0	0
chr1:28157312..28157317,+	166	208	120	78	120	241	99	109
chr1:28157319..28157330,+	645	597	453	466	444	683	353	341
chr1:28157331..28157338,+	317	345	259	222	288	293	176	192
chr1:28160742..28160743,+	0	0	4	0	0	0	0	0
chr1:28161190..28161204,+	0	0	0	0	0	0	6	0
chr1:28176685..28176698,+	0	0	0	0	4	0	0	4
chr1:28176747..28176767,+	3	10	0	1	0	4	0	2
chr1:28199054..28199060,+	318	383	339	358	282	207	277	348
chr1:28199115..28199117,+	2	0	0	0	5	1	0	4
chr1:28199145..28199186,+	8	7	1	9	4	0	10	5
chr1:28203245..28203248,+	0	0	0	0	0	0	5	0
chr1:28206321..28206322,+	0	0	0	0	2	0	2	3
chr1:28261348..28261370,+	3	0	4	1	0	2	0	0
chr1:28261510..28261515,+	296	242	318	214	273	279	168	198
chr1:28261534..28261545,+	914	895	960	882	814	846	565	679
chr1:28261546..28261549,+	133	136	198	139	145	144	86	126
chr1:28261658..28261695,+	13	20	19	9	16	21	2	17
chr1:28261734..28261770,+	13	6	13	3	6	17	0	10
chr1:28261808..28261832,+	2	0	7	5	0	0	0	6
chr1:28261875..28261932,+	8	3	15	11	0	2	14	6
chr1:28286001..28286003,+	0	1	0	6	0	0	0	0
chr1:28286009..28286077,+	18	5	13	5	8	17	8	12
chr1:28290188..28290205,+	0	0	0	0	1	5	2	0
chr1:28562634..28562638,+	4127	4755	1371	1508	3938	3866	1339	1727
chr1:28562642..28562647,+	3826	4601	1191	1333	3837	3857	1258	1526
chr1:28562660..28562669,+	8761	10351	3045	3130	8350	9193	2736	3041
chr1:28562672..28562674,+	2952	3226	1048	961	2782	3219	909	1130
chr1:28562874..28562878,+	6	7	2	7	15	18	7	2
chr1:28562884..28562897,+	144	122	22	20	135	196	25	34
chr1:28562915..28562921,+	7	11	4	8	31	21	1	2
chr1:28573431..28573432,+	0	0	0	0	0	0	4	0
chr1:28585990..28585994,+	130	148	140	213	127	116	109	210
chr1:28586012..28586018,+	204	167	229	220	213	103	164	243
chr1:28586024..28586040,+	721	610	832	933	703	630	759	1014
chr1:28586125..28586179,+	10	4	5	19	18	11	4	13
chr1:28586219..28586252,+	5	4	4	4	7	6	5	6
chr1:28586290..28586291,+	8	0	0	6	2	2	2	2
chr1:28586315..28586359,+	8	5	1	9	20	12	9	14
chr1:28655525..28655558,+	583	752	216	325	684	451	237	315
chr1:28655562..28655580,+	299	339	130	130	381	284	108	148
chr1:28655732..28655741,+	1	0	1	0	2	4	0	0
chr1:28696250..28696257,+	1232	1192	2934	2741	1141	885	2204	2474
chr1:28696276..28696287,+	360	302	1031	938	332	248	632	735
chr1:28696290..28696293,+	231	168	518	499	161	184	385	393
chr1:28696376..28696380,+	0	0	2	2	4	2	7	3
chr1:28696412..28696415,+	0	0	0	0	0	0	4	2
chr1:28696486..28696503,+	4	0	1	9	0	0	12	10
chr1:28696535..28696542,+	3	1	8	9	2	0	14	10
chr1:28696546..28696552,+	1	0	4	2	0	0	7	9
chr1:28764452..28764453,+	0	0	0	4	0	0	0	0
chr1:28764495..28764527,+	0	0	0	0	4	12	19	23
chr1:28764555..28764563,+	0	0	0	0	0	7	10	9
chr1:28764626..28764689,+	6	1	24	11	121	285	885	470
chr1:28764854..28764855,+	0	0	0	0	0	4	6	0
chr1:28764889..28764890,+	0	0	0	0	0	0	0	4
chr1:28764921..28764937,+	0	0	2	3	2	4	1	0
chr1:28780017..28780048,+	0	2	4	0	0	4	4	6
chr1:28818230..28818231,+	0	0	0	0	4	0	0	0
chr1:28832176..28832184,+	0	2	4	2	0	0	0	1
chr1:28832554..28832558,+	19054	15425	28590	26969	15678	19818	18649	18523
chr1:28834718..28834821,+	5	9	16	17	5	9	8	10
chr1:28834956..28834958,+	0	0	6	2	0	0	0	0
chr1:28834972..28834978,+	0	0	0	1	2	0	6	0
chr1:28835067..28835111,+	4	2	7	8	0	0	0	9
chr1:28835214..28835264,+	1	4	6	15	0	2	3	6
chr1:28835305..28835315,+	2	0	5	5	1	0	3	0
chr1:28836260..28836309,+	4	4	18	17	0	3	13	3
chr1:28836331..28836371,+	0	0	18	19	4	8	5	5
chr1:28836425..28836454,+	5	4	32	30	4	0	15	14
chr1:28836487..28836551,+	0	3	9	12	2	6	13	7
chr1:28836559..28836560,+	0	0	7	4	0	0	0	0
chr1:28836598..28836607,+	0	5	36	15	5	3	3	10
chr1:28836639..28836649,+	5	9	21	19	15	9	8	13
chr1:28836690..28836703,+	11	8	30	17	1	3	10	6
chr1:28836832..28836874,+	3	2	4	4	2	6	5	2
chr1:28843757..28843758,+	0	0	0	4	0	0	0	0
chr1:28844587..28844589,+	0	0	0	0	4	4	0	0
chr1:28844737..28844742,+	135	116	174	110	124	128	74	96
chr1:28844757..28844772,+	1511	1203	1229	1073	1223	987	800	989
chr1:28844782..28844785,+	95	67	106	62	98	96	64	40
chr1:28844786..28844811,+	1332	878	1216	811	921	1252	631	628
chr1:28844969..28844982,+	2	0	5	2	0	0	0	0
chr1:28845026..28845038,+	2	0	0	4	0	1	1	0
chr1:28845113..28845118,+	6	0	0	2	1	0	1	1
chr1:28845167..28845176,+	2	3	10	6	6	5	9	5
chr1:28845193..28845205,+	8	1	4	13	2	6	4	4
chr1:28845224..28845300,+	3	5	15	16	5	1	9	14
chr1:28845386..28845387,+	0	0	0	0	0	0	0	4
chr1:28858313..28858314,+	0	0	0	0	0	0	3	1
chr1:28858325..28858345,+	8	0	2	1	2	2	0	2
chr1:28858365..28858412,+	39	28	24	17	33	35	27	25
chr1:28858442..28858468,+	25	16	4	11	17	19	9	2
chr1:28858542..28858543,+	0	0	4	2	0	0	0	0
chr1:28858706..28858712,+	6	5	1	2	8	7	1	0
chr1:28858737..28858743,+	8	3	3	4	4	4	0	2
chr1:28862385..28862466,+	19	7	7	3	17	18	1	7
chr1:28862494..28862509,+	8	9	7	5	10	21	3	2
chr1:28862841..28862849,+	4	0	0	0	7	6	0	0
chr1:28879519..28879534,+	113	178	98	152	98	95	135	143
chr1:28879591..28879619,+	1367	1398	1198	1162	1192	1310	946	983
chr1:28879767..28879775,+	2	15	5	7	5	11	2	3
chr1:28879937..28879938,+	0	0	4	0	0	0	0	0
chr1:28880187..28880240,+	10	5	7	2	13	10	4	0
chr1:28887219..28887236,+	0	0	3	9	0	0	1	0
chr1:28918695..28918749,+	6	1	7	0	7	4	1	4
chr1:28918771..28918783,+	14	16	3	14	6	3	2	9
chr1:28918969..28919011,+	124	83	43	64	58	30	37	58
chr1:28919048..28919075,+	2	5	18	2	1	0	0	4
chr1:28919210..28919256,+	8	4	1	2	3	3	0	0
chr1:28969672..28969683,+	5	20	47	41	19	29	31	29
chr1:28969687..28969701,+	38	31	91	136	35	38	78	78
chr1:28969703..28969708,+	0	0	14	16	5	3	8	3
chr1:28969736..28969748,+	17	10	33	38	11	7	21	23
chr1:28969749..28969756,+	4	1	12	4	0	8	14	10
chr1:28969859..28969886,+	2	0	4	2	1	6	4	8
chr1:28974958..28974959,+	0	4	0	0	0	0	0	0
chr1:28975096..28975155,+	52	35	88	93	28	80	69	87
chr1:28975205..28975224,+	1	2	4	0	0	6	0	7
chr1:28975267..28975331,+	16	8	2	10	8	25	7	7
chr1:28995238..28995248,+	164	159	194	177	174	214	172	168
chr1:28995280..28995286,+	39	36	36	33	38	44	31	25
chr1:28995288..28995329,+	372	482	562	487	436	211	422	421
chr1:28995482..28995500,+	1	0	6	5	0	0	0	0
chr1:28995533..28995610,+	13	9	58	34	5	4	20	14
chr1:29010018..29010019,+	0	0	0	1	0	0	3	0
chr1:29010153..29010167,+	6	13	13	26	22	15	16	18
chr1:29010189..29010194,+	5	9	10	7	11	5	8	3
chr1:29010222..29010244,+	0	2	0	0	2	1	2	6
chr1:29062943..29062944,+	4	0	0	0	0	0	0	0
chr1:29062988..29063036,+	4	6	8	3	2	7	7	4
chr1:29063124..29063141,+	318	234	355	208	196	265	138	225
chr1:29063198..29063208,+	4	0	2	0	0	1	0	2
chr1:29063441..29063476,+	3773	3287	2648	2494	3269	3466	1985	2520
chr1:29063498..29063504,+	206	148	176	103	115	211	99	108
chr1:29063758..29063780,+	0	2	13	6	0	3	2	3
chr1:29063961..29064004,+	5	1	29	25	7	0	5	18
chr1:29064031..29064073,+	2	0	2	2	0	2	7	4
chr1:29064179..29064194,+	7	3	7	3	0	2	0	3
chr1:29064257..29064267,+	71	69	92	42	51	33	58	56
chr1:29064279..29064290,+	75	66	54	63	69	33	48	54
chr1:29064524..29064629,+	3	4	20	22	9	4	4	2
chr1:29065306..29065320,+	1	0	6	9	0	5	6	3
chr1:29065608..29065610,+	2	0	13	3	2	0	1	2
chr1:29065813..29065822,+	0	1	5	1	0	0	0	0
chr1:29138375..29138376,+	0	0	3	0	0	0	0	0
chr1:29138604..29138607,+	1	0	12	6	0	0	1	0
chr1:29138629..29138648,+	15	12	32	32	7	3	24	32
[truncated: 199,686+ more rows]

## Sheet: Enhancer_RawCounts
Raw counts for enhancers identified using CAGE and NET-CAGE
Enhancer	H9_CAGE_control_rep1	H9_CAGE_control_rep2	H9_NETCAGE_control_rep1	H9_NETCAGE_control_rep2	H9_CAGE_DOX_rep1	H9_CAGE_DOX_rep2	H9_NETCAGE_DOX_rep1	H9_NETCAGE_DOX_rep2
chr1:781200..781303	6	5	0	8	0	1	3	6
chr1:824366..824545	4	2	7	9	4	37	15	20
chr1:840021..840405	30	32	62	81	24	18	51	66
chr1:956613..956783	7	7	15	13	1	7	2	12
chr1:1004710..1004865	7	18	23	28	7	22	26	40
chr1:1073094..1073258	3	0	1	6	0	2	0	10
chr1:1093474..1093724	5	14	22	24	1	2	9	9
chr1:1409019..1409367	16	20	14	13	7	5	5	23
chr1:1440489..1440639	16	9	11	15	9	7	8	20
chr1:1446378..1446611	35	31	116	63	26	19	64	59
chr1:1714020..1714114	7	13	7	4	2	0	7	6
chr1:1790693..1790896	0	0	0	3	10	15	6	4
chr1:1840495..1840787	41	74	132	136	44	33	107	138
chr1:2159060..2159474	256	155	194	239	163	90	151	251
chr1:2193045..2193529	16	13	71	82	9	4	56	86
chr1:2245798..2246116	39	29	106	95	34	61	47	73
chr1:2246308..2246375	8	6	42	35	11	4	35	17
chr1:2248768..2248938	3	1	17	13	7	0	18	18
chr1:2478393..2478624	19	14	29	49	36	11	28	59
chr1:2573834..2574139	3	5	7	12	0	3	6	2
chr1:2575058..2575141	0	0	2	0	1	6	6	10
chr1:3163751..3163915	0	0	0	0	1	15	12	11
chr1:3269204..3269438	7	4	14	19	3	3	15	22
chr1:3387267..3387602	2	0	0	2	0	0	9	0
chr1:3710192..3710466	4	14	14	21	3	3	13	19
chr1:3817861..3818081	47	36	46	47	37	10	35	40
chr1:4238240..4238501	3	1	13	9	5	8	16	18
chr1:4239633..4239926	30	52	182	199	107	248	235	295
chr1:4242680..4242777	2	2	2	0	7	4	8	18
chr1:4245977..4246362	11	10	32	41	14	41	116	72
chr1:4247824..4247994	11	7	27	15	12	61	40	37
chr1:4253661..4253890	8	6	12	19	19	152	134	50
chr1:4254421..4254801	2	1	0	1	0	5	19	14
chr1:4270021..4270296	15	10	18	13	32	51	68	66
chr1:4271819..4272023	0	0	0	0	20	9	24	16
chr1:4300226..4300449	1	0	1	4	4	12	8	7
chr1:4717465..4717795	3	2	4	2	0	6	0	8
chr1:4858573..4858931	0	0	5	4	4	7	13	0
chr1:4991559..4991817	7	4	4	7	2	0	0	5
chr1:5104808..5105274	996	766	1772	1524	847	749	1684	1752
chr1:5106706..5106897	1	1	1	7	2	0	7	7
chr1:5108441..5108567	3	0	9	1	2	0	4	2
chr1:5112154..5112462	10	4	20	6	8	15	35	47
chr1:5112531..5113245	22	22	52	54	24	75	78	103
chr1:5126452..5126666	0	0	1	0	11	23	11	7
chr1:5174260..5174658	1	0	6	1	6	9	4	12
chr1:5174831..5175190	27	20	18	15	11	16	22	26
chr1:5178455..5178873	226	315	676	668	303	495	818	851
chr1:5178933..5179240	12	9	29	15	9	41	53	38
chr1:5179302..5179506	3	6	10	12	4	7	25	18
chr1:5181812..5182216	4	7	10	10	0	10	6	5
chr1:5221638..5221701	4	9	0	2	0	2	3	4
chr1:5327643..5327916	3	11	12	13	14	15	15	37
chr1:5525592..5525749	7	4	24	8	20	40	61	48
chr1:5535794..5535917	0	0	2	0	0	10	4	12
chr1:5580925..5581153	1	3	8	8	2	28	17	32
chr1:5636312..5636469	0	0	0	0	8	3	6	2
chr1:5662813..5663053	0	0	5	3	34	122	88	42
chr1:5890896..5891082	8	3	11	19	4	6	7	7
chr1:5957032..5957450	3	1	14	4	0	18	4	20
chr1:6040525..6040975	5	10	22	28	4	3	11	29
chr1:6300567..6300682	0	0	8	5	0	0	0	0
chr1:6302131..6302594	42	33	60	41	13	59	39	48
chr1:6901224..6901597	2	3	24	38	4	0	32	28
chr1:7177739..7178126	8	7	10	12	23	32	14	35
chr1:7337576..7337858	0	0	5	5	0	0	0	2
chr1:7668972..7669193	15	6	16	27	0	0	8	5
chr1:7764607..7764930	81	67	184	208	65	18	150	257
chr1:8227158..8227448	15	7	5	6	3	0	2	0
chr1:8468193..8468373	0	2	7	8	16	52	38	21
chr1:8564991..8565164	0	0	2	1	4	2	4	0
chr1:8762339..8762490	15	15	27	36	10	4	9	13
chr1:8795687..8795840	0	0	4	5	0	17	14	5
chr1:8805046..8805308	1	4	16	15	16	75	47	39
chr1:9158163..9158390	0	1	13	14	4	10	19	22
chr1:9249305..9249320	0	1	1	7	1	0	5	1
chr1:9301137..9301506	30	12	26	28	8	27	16	16
chr1:9488830..9489232	41	43	67	71	27	18	75	90
chr1:9572643..9572827	1	2	0	4	0	0	3	11
chr1:9774424..9774697	5	0	0	4	0	0	2	10
chr1:10058988..10059154	0	0	0	1	6	17	12	4
chr1:10486017..10486357	30	24	92	119	38	15	107	148
chr1:10958529..10958646	0	0	0	0	2	17	6	8
chr1:10961644..10962068	3	0	9	6	10	34	34	35
chr1:11040284..11040618	13	0	14	4	4	0	4	17
chr1:11160480..11160899	7	2	19	5	4	21	14	18
chr1:11173807..11174035	4	3	12	4	2	23	32	25
chr1:11369593..11369807	0	0	1	0	2	14	5	6
chr1:11559384..11559813	41	43	55	42	58	11	38	41
chr1:11571102..11571216	0	0	0	3	3	21	6	7
chr1:11654350..11654494	1	0	0	2	3	6	9	11
chr1:11796925..11797079	14	4	15	21	3	4	8	7
chr1:11797415..11797595	3	0	10	3	4	0	4	3
chr1:11968936..11969143	9	0	15	10	9	3	19	12
chr1:12399101..12399193	2	0	2	2	0	0	6	7
chr1:12773759..12774037	190	132	485	296	77	46	292	333
chr1:12777421..12777700	2	2	13	16	0	0	6	9
chr1:12903653..12903878	8	4	14	15	2	9	14	22
chr1:13807475..13807623	2	6	2	0	14	76	10	11
chr1:13968750..13968866	0	0	0	2	11	11	12	7
chr1:13970987..13971141	0	0	0	0	4	15	8	6
chr1:14005320..14005559	6	0	7	0	3	5	0	1
chr1:14096649..14096833	5	1	6	2	18	34	42	26
chr1:14180207..14180567	0	0	0	4	6	45	11	6
chr1:14274682..14274899	0	0	0	0	6	24	17	11
chr1:14441546..14441950	4	0	1	2	25	157	146	113
chr1:14462762..14463408	13	16	43	28	12	14	64	64
chr1:14574377..14574692	2	0	4	4	41	129	132	119
chr1:15223718..15223928	0	0	5	2	0	15	9	4
chr1:15534952..15535037	0	6	0	2	2	7	0	8
chr1:15807082..15807276	0	0	0	0	3	14	1	1
chr1:15835215..15835637	35	36	46	52	44	51	69	89
chr1:16012418..16012537	0	0	0	0	6	11	6	13
chr1:16086004..16086354	12	3	15	21	5	4	7	4
chr1:16175862..16176191	16	11	48	30	17	35	28	40
chr1:16212796..16213078	3	7	53	44	7	3	22	39
chr1:16280486..16280669	0	0	0	0	6	5	6	4
chr1:16339360..16339674	38	37	108	108	40	12	100	125
chr1:16339770..16340089	0	11	26	32	6	2	12	15
chr1:16442572..16442810	9	0	4	0	1	0	6	4
chr1:16493773..16494164	3	8	18	24	0	4	8	7
chr1:16508457..16508656	10	13	18	27	2	0	16	13
chr1:16553403..16553622	12	2	37	33	4	0	33	45
chr1:16757164..16757390	15	18	13	17	6	11	12	15
chr1:16867051..16867363	9	8	10	17	15	22	17	19
chr1:16886281..16886402	12	23	52	106	25	13	117	148
chr1:17027066..17027391	23	35	46	77	35	8	40	94
chr1:17231284..17231696	411	399	898	1061	381	635	974	1198
chr1:17501197..17501427	0	2	12	15	6	37	22	19
chr1:17760581..17760825	12	7	27	16	0	1	10	19
chr1:17767928..17768155	5	1	5	18	4	5	2	8
chr1:17865042..17865245	11	7	21	23	12	1	12	22
chr1:17866990..17867524	54	32	58	78	9	4	33	36
chr1:17868561..17868931	1	0	2	12	0	0	0	0
chr1:17877290..17877400	10	8	7	12	0	7	5	19
chr1:18219193..18219431	0	0	2	0	12	31	27	26
chr1:18239840..18240049	0	0	0	2	7	34	14	15
chr1:18285273..18285514	0	0	3	5	19	57	66	24
chr1:18313583..18313804	0	0	0	0	4	22	13	19
chr1:18417322..18417459	1	3	1	2	7	9	15	21
chr1:18481045..18481178	0	0	3	2	4	2	9	8
chr1:18519659..18519684	0	0	2	0	0	0	5	4
chr1:18559895..18560307	19	13	56	39	8	0	13	12
chr1:18561139..18561737	20	6	66	48	6	4	23	21
chr1:18598640..18598858	0	0	0	0	0	0	10	0
chr1:18621156..18621607	91	111	328	244	40	8	155	149
chr1:18624680..18625155	254	218	502	454	154	173	262	364
chr1:18626033..18626171	6	2	10	2	0	0	1	2
chr1:18671273..18671417	0	0	0	0	5	6	0	4
chr1:18744224..18744662	0	0	6	8	13	8	7	11
chr1:18745456..18745849	14	19	31	22	19	19	16	35
chr1:18968929..18969317	1	2	10	6	6	17	4	13
chr1:19002963..19003347	3	2	6	3	0	1	2	2
chr1:19267833..19268070	2	2	5	4	4	1	9	13
chr1:19306632..19306852	0	0	0	1	16	60	71	79
chr1:19307364..19307628	1	0	4	2	5	26	35	36
chr1:19791564..19791821	1	7	36	9	29	22	72	23
chr1:19980253..19980739	36	12	50	64	14	7	18	37
chr1:20143198..20143553	12	19	31	34	15	1	8	28
chr1:20204790..20204987	13	18	38	63	17	24	39	76
chr1:20316734..20317036	0	0	10	17	7	11	21	30
chr1:20317810..20318196	6	7	9	14	3	10	6	2
chr1:20369871..20370050	1	0	2	1	0	2	3	7
chr1:20551209..20551426	0	0	0	0	1	7	11	1
chr1:20605338..20605506	2	0	2	13	6	2	15	12
chr1:20951720..20951884	2	11	11	11	11	4	21	17
chr1:21194675..21195060	0	0	16	11	10	29	57	34
chr1:21490886..21491260	6	2	22	20	0	3	11	19
chr1:21517340..21517492	1	2	8	9	2	0	2	4
chr1:21588421..21588576	2	5	8	13	1	0	9	9
chr1:21763280..21763848	28	36	51	96	23	15	53	101
chr1:21802179..21802251	0	0	2	0	0	0	8	0
chr1:21978967..21979129	0	0	0	0	0	0	4	7
chr1:22239800..22240192	9	13	33	20	9	0	9	12
chr1:22260262..22260468	2	0	9	2	0	0	3	4
chr1:22271003..22271253	18	25	54	48	2	1	20	21
chr1:22290081..22290285	5	0	7	1	0	0	0	0
chr1:22364022..22364251	1	0	0	3	17	28	24	29
chr1:22391688..22391972	0	2	2	12	8	15	5	5
chr1:22430608..22430985	4	0	6	10	6	14	26	4
chr1:22491633..22491987	1	0	2	0	11	20	10	4
chr1:22692133..22692331	4	3	24	22	167	433	342	269
chr1:22703133..22703290	1	3	3	8	14	4	7	11
chr1:23217027..23217309	1	0	0	0	2	24	8	1
chr1:23354011..23354215	2	0	5	17	1	1	4	4
chr1:23578012..23578162	7	0	2	2	6	6	14	14
chr1:23657914..23658230	10	5	18	16	0	4	15	8
chr1:23814108..23814275	20	20	36	71	9	36	57	42
chr1:23881162..23881735	127	132	263	282	61	36	162	247
chr1:23882459..23882881	59	54	95	117	16	9	51	67
chr1:23887029..23887054	3	7	5	0	0	1	1	0
chr1:23888717..23889118	46	16	77	61	10	5	32	62
chr1:23923701..23923931	8	10	34	24	0	0	4	30
chr1:23924227..23924330	17	4	19	3	1	0	7	4
chr1:23925180..23925345	16	32	35	61	15	0	26	35
chr1:24068833..24069009	5	0	0	2	19	61	50	31
chr1:24237586..24237748	0	0	0	0	2	1	10	5
chr1:24477066..24477252	30	17	53	55	26	8	37	46
chr1:24477763..24478209	1018	1316	1852	2069	1027	733	1531	1497
chr1:25050990..25051285	17	25	20	17	25	16	25	33
chr1:25127274..25127615	2	2	6	14	6	2	17	5
chr1:25559717..25560069	17	11	28	42	17	10	23	31
chr1:25566219..25566705	11	16	50	55	16	8	42	53
chr1:25576935..25577298	2	1	2	10	4	15	10	2
chr1:25590020..25590259	0	1	7	2	37	119	78	72
chr1:25833486..25833806	11	5	7	31	9	2	15	23
chr1:25994433..25994806	0	0	0	8	3	19	16	7
chr1:26033784..26034039	6	7	17	18	7	15	13	16
chr1:26094111..26094207	0	0	8	1	0	0	0	0
chr1:26162819..26163000	2	0	2	2	9	27	38	21
chr1:26237129..26237406	7	3	9	3	1	7	4	8
chr1:26249710..26249872	11	1	12	13	4	0	7	11
chr1:26490998..26491280	8	12	17	15	9	3	19	33
chr1:26491351..26491409	3	3	6	11	0	0	5	3
chr1:26738328..26738634	30	35	57	54	17	24	27	38
chr1:26738740..26739306	83	70	139	124	33	26	56	74
chr1:26745464..26745874	19	22	73	60	5	4	37	55
chr1:26826704..26826976	3	5	8	23	2	2	13	13
chr1:26827302..26827830	77	109	212	326	76	36	204	229
chr1:26946835..26947622	31	28	146	124	31	45	75	99
chr1:26947844..26948106	29	32	74	55	25	7	40	72
chr1:27024671..27025133	27	11	79	67	12	21	58	53
chr1:27191551..27191936	59	80	113	141	48	12	86	164
chr1:27321472..27322050	12	14	23	20	2	4	9	12
chr1:27334669..27335051	25	8	48	10	16	5	33	38
chr1:27337492..27337828	22	14	48	29	17	9	11	22
chr1:27353628..27353796	5	10	3	25	9	4	13	22
chr1:27358177..27358408	13	11	23	33	9	4	24	42
chr1:27383945..27384162	23	14	30	17	27	14	32	26
chr1:27547344..27547497	5	2	6	8	0	0	1	8
chr1:27692035..27692206	5	8	10	22	12	1	16	48
chr1:27717893..27718328	4	4	10	15	4	3	24	27
chr1:27854722..27855034	4	8	6	1	0	0	0	3
chr1:27897405..27897611	5	1	13	5	1	0	7	7
chr1:27901653..27901900	8	1	15	6	10	6	20	10
chr1:27982123..27982281	0	0	1	1	0	0	0	8
chr1:28155447..28155610	2	0	6	4	0	4	2	10
chr1:28411617..28411758	1	0	6	0	3	19	5	1
chr1:28431691..28431884	4	4	15	16	9	0	21	40
chr1:28573717..28573987	117	115	444	493	155	86	487	449
chr1:28575996..28576258	18	25	26	25	13	2	20	10
chr1:28623371..28623539	0	2	14	8	6	0	6	7
chr1:28778988..28779234	2	0	2	1	4	13	10	4
chr1:28845770..28846076	2	1	7	3	2	4	6	2
chr1:28996327..28996608	2	3	8	9	2	0	6	7
chr1:29014045..29014051	0	2	2	12	0	2	0	0
chr1:29451103..29451514	26	31	54	54	9	5	28	60
chr1:29664735..29665064	12	4	15	5	8	5	6	9
chr1:29702824..29703072	10	11	58	33	15	42	51	99
chr1:29712799..29712955	0	0	0	0	2	13	4	8
chr1:29750942..29751014	0	0	0	0	7	4	12	11
chr1:29751203..29751402	0	0	0	0	9	18	10	21
chr1:30127362..30127555	4	0	0	0	0	11	4	0
chr1:30395675..30395891	1	0	2	0	8	19	11	7
chr1:30445298..30445460	3	1	3	2	6	9	8	6
chr1:30446321..30446534	10	10	60	45	0	10	23	24
chr1:30475844..30476032	0	0	6	4	0	4	5	11
chr1:30476820..30477041	0	5	4	19	3	10	8	22
chr1:30617440..30617644	0	0	1	0	2	8	12	8
chr1:30839878..30840069	13	6	15	17	9	0	9	7
chr1:30869672..30869984	0	0	0	0	5	12	14	10
chr1:30874577..30874736	2	0	5	3	0	9	8	21
chr1:31103634..31103864	6	4	10	10	0	5	5	10
chr1:31298233..31298428	2	5	2	4	7	31	10	9
chr1:31360618..31360977	15	26	7	21	10	26	8	10
chr1:31531560..31531733	0	0	8	7	0	3	0	2
chr1:31537562..31537667	0	1	4	7	2	7	9	2
chr1:31545117..31545521	37	43	112	117	208	646	484	372
chr1:31545743..31546195	15	19	17	38	67	122	128	90
chr1:31627554..31628201	265	296	253	283	255	187	220	268
chr1:31628294..31628585	14	11	30	15	16	14	19	24
chr1:31643824..31643931	1	6	6	10	7	0	5	2
chr1:31795448..31795635	0	1	0	0	0	2	10	4
chr1:31818623..31818785	0	0	15	2	4	3	10	16
chr1:31904490..31904806	116	123	190	127	97	109	166	154
chr1:31906239..31906348	1	1	9	14	1	1	4	2
chr1:32180573..32181053	10	26	47	69	17	4	53	70
chr1:32420347..32420409	0	1	0	0	0	0	6	9
chr1:32576160..32576447	0	0	2	7	4	9	4	2
chr1:32855287..32855359	2	0	0	2	0	0	0	8
chr1:32860875..32861043	0	2	6	0	0	0	2	9
chr1:32913603..32913740	34	31	26	18	14	0	26	18
chr1:33077827..33078201	63	48	22	32	47	38	31	42
chr1:33084417..33084612	1	4	5	25	9	35	4	21
chr1:33182263..33182534	15	15	17	18	9	3	28	41
chr1:33220581..33220852	1	2	36	7	0	1	8	11
chr1:33225792..33226070	13	14	19	22	3	4	1	11
chr1:33232248..33232537	5	17	16	22	9	15	6	9
chr1:33314049..33314282	0	1	10	5	7	19	21	17
chr1:33438529..33438703	0	7	13	9	7	2	9	20
chr1:33439264..33439334	13	5	21	16	4	2	7	8
chr1:33592837..33593269	58	97	294	383	84	85	373	321
chr1:33594112..33594352	0	2	8	4	4	10	6	9
chr1:33618626..33618948	14	8	21	18	10	0	14	19
chr1:33803938..33804252	2	2	2	2	3	11	11	16
chr1:33974347..33974508	3	0	24	1	0	0	3	1
chr1:34629664..34630118	20	6	34	46	12	6	23	42
chr1:35106623..35106949	0	0	2	2	4	1	16	18
chr1:35159256..35159376	0	0	0	0	3	12	8	9
chr1:35603244..35603623	10	2	11	8	5	9	16	20
chr1:35735259..35735594	0	1	8	17	4	2	7	8
chr1:35852029..35852252	1	1	8	8	1	14	10	22
chr1:35855920..35856239	35	36	110	79	48	112	180	157
chr1:35856807..35857018	19	11	68	33	25	22	45	41
chr1:35929347..35929495	0	0	8	3	2	26	12	8
chr1:35931099..35931436	0	2	3	5	0	3	4	11
chr1:36021718..36021835	1	0	7	7	0	0	5	0
chr1:36173313..36173600	10	10	23	33	4	2	25	25
chr1:36351641..36352046	45	28	98	77	25	53	58	75
chr1:36555556..36555616	4	2	5	3	1	2	5	3
chr1:36626586..36626968	26	18	60	29	25	31	20	42
chr1:36715402..36715775	0	0	9	6	0	0	3	2
chr1:36839492..36839649	1	4	2	6	1	0	7	7
chr1:36850478..36850781	2	1	8	6	0	0	15	8
chr1:36852131..36852307	52	43	127	115	28	28	86	113
chr1:37169397..37169582	11	13	26	26	6	0	13	12
chr1:37196874..37197185	2	0	1	1	4	13	17	10
chr1:37679020..37679395	13	9	43	27	13	43	14	48
chr1:37679997..37680397	15	14	75	47	29	34	64	71
chr1:38223572..38223749	0	0	5	0	8	15	12	8
chr1:38461741..38462087	46	50	117	118	41	11	52	69
chr1:38494917..38494948	0	4	6	2	0	0	1	0
chr1:38578905..38579135	0	0	11	2	2	4	10	4
chr1:38733596..38733645	4	4	0	4	0	0	0	0
chr1:38751709..38751955	2	3	5	5	0	0	1	3
chr1:38836597..38837023	8	3	10	16	4	8	11	32
chr1:38873773..38873834	2	2	25	10	1	5	7	5
chr1:38891434..38892976	96	136	247	229	88	57	203	224
chr1:38894540..38895390	322	438	457	543	358	213	411	444
chr1:39113675..39113893	2	1	10	5	2	1	5	10
chr1:39193461..39193635	16	13	21	12	11	7	13	10
chr1:39254034..39254289	2	0	4	0	0	10	1	3
chr1:39573130..39573451	34	60	230	182	18	4	79	73
chr1:39607649..39608144	49	12	112	91	15	2	40	75
chr1:39864402..39864614	2	0	10	8	7	26	22	24
chr1:40358796..40359096	13	18	31	33	21	44	43	49
chr1:40359809..40360113	0	0	1	0	0	0	1	8
chr1:40442453..40442745	44	32	41	34	15	11	30	53
chr1:41176726..41176880	1	0	9	11	0	1	0	8
chr1:41268014..41268281	0	4	9	6	2	0	11	17
chr1:41397253..41397422	0	0	0	0	4	12	0	1
chr1:41501251..41501468	0	2	7	6	1	0	7	10
chr1:41502177..41502443	0	0	12	5	2	0	8	3
chr1:41544040..41544184	0	0	4	1	0	0	4	4
chr1:41547412..41547736	0	0	8	0	0	0	0	3
chr1:41706898..41707254	10	16	49	68	6	3	38	37
chr1:41952079..41952283	4	3	15	15	0	0	0	10
chr1:41961922..41962143	51	32	169	126	17	9	83	83
chr1:42127805..42128149	13	8	52	38	7	8	34	52
chr1:42157108..42157231	5	1	10	5	14	96	62	54
chr1:42272519..42272804	4	9	23	16	4	4	14	14
chr1:42289286..42289511	6	1	8	8	2	0	9	5
chr1:42339735..42339936	1	0	6	13	20	115	51	31
chr1:42385804..42385953	0	2	0	4	2	7	7	11
chr1:42462610..42462812	4	11	26	32	11	46	35	57
chr1:42734433..42734833	10	0	21	15	19	51	63	46
chr1:42763503..42763810	1	4	27	23	4	5	29	17
chr1:43389935..43390136	16	27	59	45	21	12	61	86
chr1:43427039..43427440	0	7	13	28	2	1	14	10
chr1:43428195..43428834	42	36	71	54	20	16	47	54
chr1:43432822..43433115	12	6	30	39	3	2	5	26
chr1:43471710..43471816	7	0	12	1	2	0	5	8
chr1:43473090..43473424	58	50	119	109	29	2	60	98
chr1:43474263..43474856	68	53	177	134	24	8	65	120
chr1:43535412..43535596	8	1	15	0	0	1	4	2
chr1:43997173..43997282	5	2	2	4	2	4	3	11
chr1:43997704..43998144	35	16	56	26	26	90	65	81
chr1:44011575..44011719	1	3	0	3	0	2	2	12
chr1:44015671..44016304	42	54	81	84	35	23	59	101
chr1:44059961..44060395	1	5	35	18	9	3	9	8
chr1:44117585..44117919	1	1	1	3	1	8	7	4
chr1:44125058..44125271	4	3	3	3	0	2	2	3
chr1:44231908..44232136	15	1	32	38	1	7	8	18
chr1:44495658..44496306	272	470	201	293	382	172	216	343
chr1:44585362..44585751	3	6	5	8	29	65	70	53
chr1:44613941..44614074	3	2	0	1	5	26	5	8
chr1:44620377..44620543	4	6	24	19	18	6	11	15
chr1:44636128..44636509	1	2	1	2	13	67	85	49
chr1:44704672..44704927	0	0	0	0	0	0	9	1
chr1:44816996..44817382	0	0	4	3	8	4	10	2
chr1:44883251..44883439	16	11	42	57	8	3	34	56
chr1:44989921..44990165	2	3	2	1	0	0	3	11
chr1:45008728..45009166	12	18	67	66	4	4	21	37
chr1:45083000..45083287	0	0	2	8	0	0	0	0
chr1:45246022..45246176	3	0	5	2	1	0	7	4
chr1:45635069..45635313	0	0	4	6	7	7	11	10
chr1:45694202..45694285	0	0	0	0	0	4	8	14
chr1:45787402..45787633	27	23	72	41	24	45	84	102
chr1:45802451..45802523	0	0	1	10	0	0	4	2
chr1:45955762..45956172	0	6	11	9	4	62	59	48
chr1:46038960..46039070	6	0	2	2	5	6	10	21
chr1:46042882..46042996	0	0	8	13	2	6	7	8
chr1:46205626..46205787	8	7	35	10	10	17	23	28
chr1:46395004..46395212	4	0	5	7	6	0	0	11
chr1:46486877..46487112	0	1	8	0	0	0	2	0
chr1:46503646..46503986	2	1	11	8	0	0	6	2
chr1:47465499..47465899	0	0	0	0	4	13	13	8
chr1:47573617..47573946	22	14	35	26	8	8	25	14
chr1:47595595..47595746	0	0	12	3	0	0	0	2
chr1:47677731..47677755	0	0	0	2	0	0	9	0
chr1:47800350..47800568	4	5	12	17	5	1	9	20
chr1:47899816..47899952	0	0	0	0	2	8	1	10
chr1:48239051..48239265	0	0	1	0	2	14	7	13
chr1:48674043..48674323	17	8	30	41	4	2	23	36
chr1:48679981..48680409	9	15	52	25	6	12	17	35
chr1:50631678..50631900	0	0	5	6	9	13	10	9
chr1:50745784..50745945	0	0	0	4	1	10	5	8
chr1:51076402..51076476	4	0	9	0	0	0	0	4
chr1:51186308..51186432	0	0	2	0	0	8	8	6
chr1:51245664..51245948	3	2	3	18	4	2	3	7
chr1:51259274..51259500	0	0	2	2	2	11	11	2
chr1:51450950..51451209	4	1	4	1	5	23	10	20
chr1:52291507..52291677	0	0	10	2	8	67	35	31
chr1:52463692..52463846	1	0	2	2	1	0	2	7
chr1:52472975..52473116	0	2	6	0	8	9	6	5
chr1:52523713..52523963	0	1	4	7	0	0	0	2
chr1:52608604..52608903	0	0	7	5	0	3	7	6
chr1:52648140..52648395	0	2	13	11	5	7	12	7
chr1:52920317..52920710	9	14	18	17	25	43	64	54
chr1:53037450..53037834	10	5	11	21	20	35	25	25
chr1:53054802..53055150	0	0	10	15	7	6	12	10
chr1:53340863..53341172	0	4	2	4	2	17	37	23
chr1:53663145..53663401	1	9	5	0	1	1	3	3
chr1:53791798..53792149	166	123	389	383	90	55	226	305
chr1:53895295..53895605	25	6	33	32	1	20	25	42
chr1:53896467..53896775	1	12	53	22	1	0	7	12
chr1:53907449..53907566	1	0	6	9	11	28	8	13
chr1:53908100..53908256	3	7	18	6	23	89	45	54
chr1:53914124..53914548	15	10	29	20	3	10	9	10
chr1:53915049..53915473	3	5	19	9	3	4	8	11
chr1:54171175..54171391	0	0	11	6	21	6	55	41
chr1:54277040..54277460	7	3	19	14	8	7	11	9
chr1:54530084..54530269	0	0	0	0	6	15	1	2
chr1:54763777..54763955	0	0	2	2	2	15	5	6
chr1:54873283..54873526	8	4	16	23	0	0	5	17
chr1:54877465..54877719	10	6	7	8	7	1	6	15
chr1:54953890..54954207	55	35	97	84	24	4	43	61
chr1:55243435..55243632	0	0	0	0	0	20	2	0
chr1:55388543..55388690	0	0	0	0	4	10	9	2
chr1:55487784..55488018	2	14	13	11	8	13	29	30
chr1:55489131..55489460	22	1	15	9	13	18	28	15
chr1:55489852..55490378	12	17	37	41	23	65	50	73
chr1:55492322..55492778	25	18	33	32	19	58	62	57
chr1:55493583..55493974	29	20	70	41	58	177	191	148
chr1:55496648..55496823	10	2	4	7	66	125	278	154
chr1:55498468..55498728	0	0	2	2	28	107	86	84
chr1:55807225..55807296	0	0	0	0	0	10	8	3
chr1:55811823..55812055	2	2	1	0	5	16	2	2
chr1:56065435..56065665	4	2	9	2	8	6	12	18
chr1:56323293..56323660	8	4	37	9	39	96	143	109
chr1:56380902..56381036	0	0	2	0	2	15	9	10
chr1:56419267..56419677	0	0	1	4	2	12	18	8
chr1:56647244..56647315	0	0	0	0	2	0	4	8
chr1:56823010..56823202	0	0	10	8	8	22	12	10
chr1:56993054..56993261	0	2	3	2	1	2	1	7
chr1:57001060..57001388	22	4	28	29	8	5	21	22
chr1:57043920..57044160	2	8	13	13	5	4	22	14
chr1:57053919..57054072	0	0	0	0	7	12	5	3
chr1:57055759..57055968	0	0	0	0	6	12	22	12
chr1:57240311..57240535	21	14	48	46	62	230	146	154
chr1:57368796..57369045	0	0	5	3	7	43	15	25
chr1:57424341..57424561	2	0	2	4	22	28	31	47
chr1:57955454..57955707	16	11	22	18	20	81	40	58
chr1:57988248..57988510	9	7	42	31	11	34	62	98
chr1:57990162..57990508	8	2	31	15	11	16	18	31
chr1:58036245..58036510	3	4	36	29	4	4	120	101
chr1:58051376..58051797	0	1	11	9	2	8	29	17
chr1:58052248..58052619	1	1	8	12	1	1	33	38
chr1:58055145..58055510	0	0	1	4	3	3	26	24
chr1:58061731..58062276	0	0	21	22	3	6	42	43
chr1:58063046..58063128	0	4	3	1	0	0	0	3
chr1:58064985..58065139	0	0	1	3	9	5	5	9
chr1:58065707..58066621	5	10	34	40	8	29	79	84
chr1:58071295..58071446	0	0	0	0	2	6	12	21
chr1:58073270..58073298	1	0	4	3	0	2	32	16
chr1:58074470..58074823	1	0	5	5	2	4	12	28
chr1:58076454..58076801	0	2	2	8	4	3	23	38
chr1:58085867..58086255	2	0	5	5	1	3	38	28
chr1:58086499..58086682	0	0	6	1	1	2	16	14
chr1:58090716..58091077	2	6	22	21	17	2	19	24
chr1:58128809..58129265	0	0	2	1	17	77	131	73
chr1:58208777..58209131	5	4	18	9	6	7	20	6
chr1:58268149..58268333	0	0	3	0	11	24	11	4
chr1:58276736..58277016	4	3	20	7	2	2	10	2
chr1:58435494..58435730	2	0	1	2	1	3	6	10
chr1:58472375..58472592	6	6	20	12	3	6	12	6
chr1:58522924..58523226	7	3	23	40	2	4	16	17
chr1:59076088..59076324	0	0	1	0	12	61	44	48
chr1:59077419..59077666	0	0	0	0	2	5	11	9
chr1:59086018..59086273	0	0	0	0	18	81	58	45
chr1:59170300..59170690	127	87	281	274	41	27	122	110
chr1:59280725..59281068	9	5	7	5	2	0	4	6
chr1:59318480..59318597	8	3	7	26	1	0	3	18
chr1:59549812..59550196	9	6	10	7	8	0	5	6
chr1:59782975..59783099	0	0	5	0	4	11	12	6
chr1:59912010..59912338	0	0	3	4	4	16	12	11
chr1:60118819..60119074	0	3	7	11	1	6	7	8
chr1:60119554..60119923	2	0	10	7	2	0	2	0
chr1:60310812..60311296	14	14	68	57	83	469	740	457
chr1:60660814..60661016	0	0	0	1	5	20	6	7
chr1:61377821..61378047	0	0	2	5	5	13	11	20
chr1:61381935..61382130	9	8	18	19	37	85	109	96
chr1:61386391..61386523	0	0	1	0	0	13	1	0
chr1:61605894..61606053	0	0	0	1	4	1	12	8
chr1:61607396..61607625	0	0	0	0	2	16	10	8
chr1:61845008..61845034	0	0	0	0	0	0	0	8
chr1:62102949..62103051	0	0	0	0	4	4	2	0
chr1:62208864..62209268	1	4	13	14	0	0	6	17
chr1:62498584..62498742	0	0	2	2	20	60	52	34
chr1:62646978..62647086	0	0	12	3	0	1	0	3
chr1:62647334..62647594	8	4	40	29	3	2	8	19
chr1:62648061..62648142	0	0	2	3	1	2	8	7
chr1:62648868..62649213	13	6	23	14	1	0	14	24
chr1:62649249..62649378	26	20	50	19	8	0	24	33
chr1:62658529..62658704	8	3	9	13	4	31	12	22
chr1:62774661..62775094	11	5	17	18	25	150	127	66
chr1:62815591..62815809	8	6	18	35	2	16	23	36
chr1:62834751..62835023	4	0	2	0	34	81	83	82
chr1:63158696..63158946	2	2	1	3	2	11	20	11
chr1:63253814..63254127	0	4	6	6	0	0	3	1
chr1:63493141..63493369	0	0	1	1	5	17	4	7
chr1:63718882..63719042	0	0	2	0	15	25	7	13
chr1:63760460..63760761	15	10	47	23	2	9	16	23
chr1:63770803..63771011	12	4	19	5	1	8	6	5
chr1:63772913..63773167	4	0	12	1	20	79	133	109
chr1:63785090..63785511	83	99	85	96	115	47	64	102
chr1:63785522..63785888	8	6	30	11	7	18	10	13
chr1:63880581..63880967	5	3	22	24	34	93	56	53
chr1:63897198..63897324	0	0	8	2	0	0	0	0
chr1:63938100..63938307	6	1	10	4	0	0	2	0
chr1:64040115..64040368	8	11	39	24	9	32	35	45
chr1:64241499..64241917	7	10	56	30	1	5	9	18
chr1:64270574..64270976	5	4	54	46	15	26	27	50
chr1:64373875..64374320	16	12	70	47	4	7	33	42
chr1:64424839..64425190	2	5	16	17	0	6	28	23
chr1:64506347..64506390	2	0	3	2	4	33	24	14
chr1:64635072..64635236	4	0	9	5	0	8	7	6
chr1:64818065..64818852	45	46	41	26	60	89	79	75
chr1:64821031..64821422	27	32	80	61	66	219	174	127
chr1:64823135..64823444	17	7	31	20	7	20	46	50
chr1:64824593..64824756	4	0	3	4	10	17	27	10
chr1:64873937..64874082	0	4	5	2	7	25	1	1
chr1:64937030..64937419	25	27	74	53	22	33	31	68
chr1:64937477..64937878	15	20	83	55	15	47	46	46
chr1:64963234..64963706	1	4	10	9	7	19	26	22
chr1:65002860..65003229	1	0	2	3	5	23	9	20
chr1:65034633..65034881	0	0	9	7	2	2	11	8
chr1:65046932..65047322	3	0	17	4	31	82	103	96
chr1:65466813..65467076	0	0	0	4	0	0	8	1
chr1:65495573..65495838	12	5	31	43	11	6	35	23
chr1:65518671..65518685	4	0	0	3	2	8	8	2
chr1:65603006..65603273	2	3	13	10	8	21	25	7
chr1:65731338..65731512	7	2	9	17	8	2	13	20
chr1:65731857..65732093	0	4	13	11	0	0	2	2
chr1:65775862..65776012	4	4	21	16	11	16	47	24
chr1:65921258..65921592	0	0	3	4	2	2	6	3
chr1:66016045..66016237	8	3	23	33	15	8	30	44
chr1:66111430..66111658	3	8	14	13	3	10	15	15
chr1:66768019..66768412	9	5	31	19	2	54	29	36
chr1:66819102..66819277	2	0	6	4	4	7	9	15
chr1:66821571..66821678	0	0	0	0	1	16	15	12
chr1:66946957..66947161	3	0	27	36	8	2	27	27
chr1:67753991..67754259	2	4	16	10	1	8	19	34
chr1:67921567..67921707	1	0	2	0	5	5	1	2
chr1:67951145..67951367	0	0	2	0	0	29	1	0
chr1:68152482..68152626	7	5	10	17	1	39	27	22
chr1:68215045..68215452	7	10	33	31	5	0	15	18
chr1:68215499..68215944	15	16	21	16	3	3	11	5
chr1:68290017..68290144	0	0	9	0	0	0	0	0
chr1:68440611..68440859	1	0	1	16	26	52	37	27
chr1:68455921..68456078	0	0	0	1	9	46	26	11
chr1:68480021..68480167	0	0	0	0	4	0	11	4
chr1:68501195..68501532	5	3	15	12	63	133	396	289
chr1:68851648..68852099	48	27	79	79	24	47	49	85
chr1:68964612..68964834	2	0	2	0	3	16	31	14
chr1:69426935..69427113	0	0	0	2	1	20	18	15
chr1:69441355..69441568	14	3	46	14	0	0	11	21
chr1:69544386..69544533	0	0	0	0	2	17	15	6
chr1:70252308..70252551	0	0	0	0	0	9	0	10
chr1:70500169..70500345	3	3	6	8	12	8	20	7
chr1:70534981..70535218	2	8	57	41	16	58	43	68
chr1:70600073..70600200	0	0	0	0	4	10	2	8
chr1:70760839..70761182	5	0	17	12	1	1	30	18
chr1:70786982..70787186	0	0	5	4	0	0	10	6
chr1:70829008..70829180	1	9	23	16	1	1	18	10
chr1:70834631..70834914	17	15	28	35	16	15	28	47
chr1:70835513..70835989	12	16	23	28	27	42	65	76
chr1:70838891..70838955	1	0	2	7	0	14	3	2
chr1:70839310..70839638	58	20	79	63	21	38	60	83
chr1:70891465..70891879	5	6	29	24	3	50	39	19
chr1:70926773..70927019	7	10	26	37	7	15	23	34
chr1:71053568..71053845	0	0	13	8	7	3	14	18
chr1:71167858..71167994	0	0	3	2	4	27	11	16
chr1:71371463..71371753	0	0	2	0	4	27	18	2
chr1:71408362..71408499	0	0	2	1	5	30	19	25
chr1:71413814..71414029	0	0	0	0	4	17	3	5
chr1:71480035..71480320	11	0	7	12	558	1667	1724	758
chr1:71628429..71628554	0	0	0	0	4	17	13	10
chr1:71879872..71880029	0	0	2	0	5	12	9	5
chr1:71957570..71957702	0	0	2	0	4	12	1	6
chr1:72466560..72466718	1	12	3	13	1	0	4	11
chr1:72569798..72570038	2	0	6	5	3	1	5	13
chr1:72750138..72750328	6	4	7	7	1	2	2	2
chr1:73022056..73022270	0	0	0	2	9	52	57	39
chr1:73032166..73032429	0	0	0	8	0	0	1	0
chr1:73047141..73047186	0	0	0	0	3	7	6	0
chr1:73058625..73058882	0	0	3	0	0	0	8	2
chr1:73135349..73135564	0	0	1	3	0	0	0	10
chr1:73317362..73317497	0	1	0	2	9	52	28	31
chr1:73341658..73341730	2	0	0	0	2	10	1	6
chr1:73350561..73350819	0	2	2	1	1	0	2	10
chr1:73446159..73446631	94	62	168	170	107	229	363	404
chr1:73447239..73447663	7	3	23	20	4	5	11	18
chr1:73450753..73451148	738	611	3570	2637	783	933	3194	3999
chr1:73453579..73453992	38	22	209	121	50	62	201	248
chr1:73455556..73455717	9	4	28	13	2	1	16	5
chr1:73456360..73456721	19	12	64	61	13	7	50	47
chr1:73456828..73457448	13	5	37	22	7	4	25	31
chr1:73458865..73459485	124	127	357	276	180	266	564	460
chr1:75475514..75475603	0	0	0	0	4	10	1	7
chr1:75625420..75625657	10	9	14	0	33	134	162	140
chr1:75899593..75899757	5	0	9	5	8	22	18	16
chr1:76109232..76109403	0	0	0	0	4	50	17	18
chr1:76138694..76138756	2	2	6	6	0	0	2	6
chr1:76666997..76667326	0	0	5	2	1	1	21	8
chr1:76692340..76692725	5	5	5	14	12	56	25	17
chr1:76845825..76846237	0	2	4	4	0	2	3	10
chr1:76967204..76967695	0	10	34	31	4	1	21	22
chr1:76968246..76968388	4	0	14	11	8	42	44	13
chr1:76968849..76968964	0	1	8	7	0	0	11	1
chr1:77336021..77336328	0	0	6	0	0	0	8	8
chr1:77337528..77337918	2	0	6	10	2	13	9	15
chr1:77339062..77339163	4	6	19	16	14	75	49	29
chr1:77343339..77343520	1	2	2	2	11	70	29	33
chr1:77362508..77362861	7	6	8	15	0	6	11	20
chr1:77373541..77373680	0	0	5	13	0	4	10	9
chr1:77374007..77374315	2	0	20	12	49	123	300	209
chr1:77385044..77385518	7	4	37	26	6	0	32	33
chr1:77418014..77418276	0	1	5	4	4	73	45	34
chr1:77422956..77423201	0	3	15	8	7	20	18	20
chr1:77456753..77457106	0	0	2	13	0	0	8	12
chr1:77470470..77470819	9	8	20	34	10	15	38	44
chr1:77542999..77543080	0	0	0	0	0	16	12	11
chr1:77844104..77844288	0	0	1	0	4	5	12	8
chr1:77922771..77922944	0	0	4	7	7	10	42	36
chr1:77923745..77924356	2	2	38	20	39	94	134	124
chr1:78113453..78113869	0	0	2	7	0	7	9	12
chr1:78252759..78252996	0	0	0	0	0	13	11	14
chr1:78303089..78303509	0	0	0	1	5	21	16	27
chr1:78443582..78444104	31	14	140	81	22	63	75	98
chr1:78455523..78455918	9	5	55	43	71	175	318	222
chr1:78459143..78459387	0	0	4	8	0	4	6	1
chr1:78587681..78587749	2	7	4	3	1	5	3	4
chr1:78692876..78693202	0	0	0	0	2	8	2	7
chr1:78729768..78730053	3	0	0	0	6	10	14	8
chr1:78763651..78763883	2	0	2	0	18	121	57	51
chr1:79643199..79643310	0	0	2	2	8	26	41	14
chr1:79658994..79659386	10	6	20	13	20	38	60	50
chr1:79949491..79949698	2	1	22	14	2	2	18	12
chr1:79950334..79950788	13	10	99	104	15	4	48	54
chr1:79954225..79954759	30	16	96	71	11	5	42	61
chr1:79956795..79957136	2	2	12	12	6	7	48	38
chr1:80104547..80104616	2	0	2	0	0	0	4	4
chr1:80157869..80158170	2	5	6	12	3	17	22	17
chr1:80163121..80163845	27	10	102	49	28	15	46	52
chr1:80164669..80164868	9	9	24	16	10	16	51	39
chr1:80164997..80165388	21	16	56	66	23	20	55	57
chr1:80166652..80167016	23	14	54	26	20	12	18	22
chr1:80167419..80167744	1011	824	2437	1940	619	464	1270	1729
chr1:80168207..80168498	5	5	17	14	2	3	11	14
chr1:80748575..80748725	5	0	9	11	2	36	13	16
chr1:80975727..80975943	0	0	7	0	0	0	0	0
chr1:81120071..81120286	0	0	0	4	5	8	6	8
chr1:81679089..81679276	2	4	17	15	4	1	4	2
chr1:81703980..81704073	5	4	20	15	4	8	18	13
chr1:81711760..81713138	205	271	598	404	254	292	350	371
chr1:81714362..81714791	35	38	108	98	32	69	106	78
chr1:81716246..81716828	112	107	293	284	108	122	317	319
chr1:81880456..81880683	4	0	14	0	0	0	0	0
chr1:81918742..81919019	0	0	2	4	6	38	9	15
chr1:82013230..82013495	7	1	13	4	0	4	2	7
chr1:82147281..82147413	8	0	9	2	10	0	1	13
chr1:82269368..82269808	11	3	35	18	2	1	16	21
chr1:82444728..82444983	19	3	55	18	6	25	20	41
chr1:82533310..82533608	52	30	117	63	10	40	54	67
chr1:82827894..82828030	0	0	0	0	5	4	0	0
chr1:83223541..83223939	5	3	24	19	0	0	20	12
chr1:83322652..83322740	0	0	0	0	5	8	6	2
chr1:83423430..83423746	15	7	24	20	2	3	21	22
chr1:83522928..83523228	2	3	17	15	16	72	99	60
chr1:83684482..83684830	0	0	7	16	0	0	8	11
chr1:84124760..84125112	4	2	17	5	8	26	18	26
chr1:84158289..84158790	20	9	20	19	23	53	49	74
chr1:84284287..84284537	1	0	13	4	2	6	7	9
chr1:84493045..84493421	13	3	32	30	5	13	19	19
chr1:84496531..84496797	2	0	0	1	11	0	3	15
chr1:84498228..84498483	5	5	7	18	11	10	7	8
chr1:85034411..85034489	0	2	0	3	0	1	1	10
chr1:85207963..85208184	0	0	2	0	16	32	23	20
chr1:85832281..85832442	0	0	0	2	1	5	6	16
chr1:85862574..85862955	0	0	3	2	2	12	6	8
chr1:85888391..85888542	0	0	1	0	0	4	6	7
chr1:85894061..85894302	0	1	4	2	4	7	13	18
chr1:86073017..86073427	22	12	82	41	5	8	15	51
chr1:86175709..86176151	6	9	47	26	104	315	237	189
chr1:86180066..86180342	9	5	4	3	9	28	17	7
chr1:86309364..86309495	0	0	2	0	4	13	23	19
chr1:86862817..86863018	0	0	0	1	4	47	41	19
chr1:86865369..86865561	0	0	2	0	2	24	7	3
chr1:86968493..86968932	62	31	95	106	34	4	54	79
chr1:87298203..87298384	0	1	7	4	7	31	41	29
chr1:87301871..87302217	0	0	0	0	29	108	47	49
chr1:87318365..87318600	0	2	0	4	11	39	27	22
chr1:87364337..87364774	3	2	15	10	8	5	27	19
chr1:87446775..87446909	0	0	25	15	2	6	18	8
chr1:87457727..87457917	0	0	0	0	12	39	17	8
chr1:87566128..87566489	2	0	6	4	9	10	8	8
chr1:87577757..87577867	0	0	0	0	5	12	19	17
chr1:87795793..87796181	14	2	41	28	12	60	30	40
chr1:87911322..87911541	10	2	25	8	17	34	26	31
chr1:88050201..88050412	0	0	0	0	4	3	0	5
chr1:89133279..89133675	4	0	2	2	16	24	33	24
chr1:89239862..89240247	18	6	49	23	7	14	36	50
chr1:89263742..89264140	6	12	58	48	2	4	23	36
chr1:89267482..89267824	7	13	19	37	8	1	19	36
chr1:89533199..89533366	0	4	5	0	2	5	11	12
chr1:89803608..89803844	0	1	3	0	13	25	33	40
chr1:90158529..90158758	2	0	0	3	21	23	16	21
chr1:90376424..90376691	17	7	56	36	8	2	19	60
chr1:90384079..90384448	2	0	13	5	2	0	8	16
chr1:90528240..90528495	5	5	41	56	13	1	18	52
chr1:90990358..90990550	0	0	0	2	4	6	8	11
chr1:91183470..91183725	0	0	12	4	2	1	2	3
chr1:91391628..91392019	3	1	6	6	7	16	11	21
chr1:91505275..91505647	6	2	18	15	11	25	39	60
chr1:91521069..91521368	1	3	15	22	11	25	16	30
chr1:92021867..92022219	0	0	0	0	0	6	6	0
chr1:92557594..92557729	0	0	0	0	0	10	0	0
chr1:92739078..92739297	2	0	16	7	2	7	27	11
chr1:92907478..92907611	6	10	3	19	4	3	20	36
chr1:93080479..93080590	2	1	7	12	23	95	138	111
chr1:93080868..93080885	0	0	6	4	2	0	1	0
chr1:93084757..93084834	6	1	10	8	37	94	121	96
chr1:93089073..93089143	0	4	6	0	0	0	10	8
chr1:93090404..93090582	0	0	7	5	3	8	32	16
chr1:93097547..93097707	0	0	0	0	0	0	10	4
chr1:93105055..93105400	0	0	9	18	4	8	59	11
chr1:93109908..93110251	0	2	14	8	0	8	31	31
chr1:93111365..93111688	0	1	27	13	3	1	31	23
chr1:93111804..93112219	2	1	15	19	1	2	32	8
chr1:93112812..93112882	0	0	6	10	0	1	7	10
chr1:93114743..93114857	0	0	4	8	0	0	0	0
chr1:93120212..93120354	0	0	2	2	0	0	9	4
chr1:93120633..93120959	1	2	5	13	0	1	10	21
chr1:93125290..93125293	0	0	0	0	0	0	4	4
chr1:93737417..93737811	0	0	6	15	0	0	8	12
chr1:93766955..93767010	0	0	0	8	0	0	0	0
chr1:93914808..93915294	69	76	231	196	90	95	249	301
chr1:93968843..93968967	0	4	8	2	40	91	68	84
chr1:93970884..93970964	5	6	22	44	14	28	63	57
chr1:93975651..93975773	2	1	7	20	3	3	7	5
chr1:94032117..94032208	0	0	0	0	0	0	0	7
chr1:94145717..94146083	1	1	5	6	0	0	2	1
chr1:94281037..94281202	0	2	12	6	6	13	10	10
chr1:94286593..94286971	9	3	6	5	5	2	9	17
chr1:94294673..94294920	14	4	19	16	35	41	66	40
chr1:94297569..94297812	0	2	2	17	0	3	8	12
chr1:94302289..94302548	10	11	68	27	6	2	24	18
chr1:94307827..94308138	4	5	3	2	1	2	0	0
chr1:94311824..94312022	35	38	67	89	18	13	67	71
chr1:94581753..94581910	0	0	0	2	11	15	19	19
chr1:94873780..94873884	5	0	14	7	17	31	41	34
chr1:95038096..95038344	0	0	0	0	1	2	12	2
chr1:95125057..95125373	151	133	241	121	105	174	171	109
chr1:95126558..95127268	41	27	89	86	15	2	28	72
chr1:95131519..95131831	4	2	4	5	0	0	7	0
chr1:95132409..95132602	6	4	12	8	3	5	5	7
chr1:95332076..95332266	4	5	29	17	3	2	3	6
chr1:95722894..95723071	0	0	0	0	4	5	12	6
chr1:96696492..96696678	1	2	4	7	12	48	42	30
chr1:96967477..96967563	0	0	0	0	0	2	9	2
chr1:96984386..96984539	1	0	1	0	8	8	22	7
chr1:97025562..97025743	4	1	25	17	4	13	10	14
chr1:97027770..97027948	1	1	7	8	2	0	4	4
chr1:97665254..97665425	0	2	1	0	2	40	12	21
chr1:97813472..97813641	0	0	0	0	7	29	7	5
chr1:98519645..98519997	5	7	66	38	11	6	34	41
chr1:98615780..98615810	0	0	2	2	0	13	6	8
chr1:98802154..98802298	1	0	9	6	13	34	35	33
chr1:98803097..98803348	14	11	35	15	26	99	67	69
chr1:98968494..98968654	8	1	13	11	9	10	5	11
chr1:99146711..99146882	2	0	2	0	8	50	48	41
chr1:99275968..99276190	4	1	13	19	6	71	88	64
chr1:99292674..99293071	0	0	0	6	8	9	12	15
chr1:99352023..99352170	0	0	2	2	6	34	13	8
chr1:99501400..99501709	2	0	3	0	20	34	85	48
chr1:99975093..99975401	9	9	14	9	19	31	40	36
chr1:99975729..99975999	4	2	3	11	0	6	19	9
chr1:99977274..99977496	2	0	2	3	1	2	11	3
chr1:99980434..99980824	22	16	50	34	49	68	107	110
chr1:99995017..99995182	6	4	15	22	21	59	68	71
chr1:100164385..100164607	13	0	32	38	62	140	444	307
chr1:100420245..100420473	0	0	0	0	5	18	11	5
chr1:100828526..100828722	39	42	272	364	85	116	382	469
chr1:100997380..100997568	0	0	1	2	5	22	23	6
chr1:101154453..101154579	0	0	0	0	0	2	8	1
chr1:101393862..101394131	2	0	7	15	2	6	11	7
chr1:101483145..101483242	0	0	0	3	0	0	2	7
chr1:101847822..101848048	1	4	17	8	34	103	119	89
chr1:101853875..101854111	1	0	0	0	15	60	25	42
chr1:103335784..103335902	0	0	1	0	6	6	0	6
chr1:103725134..103725453	0	0	0	0	1	9	24	8
chr1:104639242..104639391	2	1	4	2	0	5	9	10
chr1:104709967..104710138	0	0	0	0	6	15	6	7
chr1:104724952..104725182	3	0	14	4	18	52	54	33
chr1:105206861..105207093	8	0	2	11	1	0	1	0
chr1:105693774..105694048	0	0	1	0	2	7	14	10
chr1:106978007..106978113	0	0	2	2	2	15	8	4
chr1:107133978..107134174	2	1	1	1	0	4	12	17
chr1:107738315..107738469	1	0	4	7	0	0	10	4
chr1:108191639..108191927	0	0	0	2	0	9	5	5
chr1:108196444..108196577	0	0	0	4	0	0	0	12
chr1:108638815..108638976	0	0	0	0	13	39	50	38
chr1:109103696..109103927	6	11	16	37	7	2	21	21
chr1:109224318..109224688	19	17	49	62	26	23	53	61
chr1:109490587..109490756	4	3	36	25	2	3	6	11
chr1:109970364..109970592	0	0	0	2	8	45	17	11
chr1:110270088..110270175	1	0	0	0	0	8	1	3
chr1:110420040..110420195	6	1	6	0	1	1	0	2
chr1:110454426..110454627	2	2	6	6	2	0	0	5
chr1:110578178..110578361	0	0	0	1	4	4	0	7
chr1:110814737..110814982	0	6	13	7	13	20	57	55
chr1:110932546..110932582	0	0	0	2	0	0	2	8
chr1:111260864..111261069	0	0	0	0	3	9	0	5
chr1:111466967..111467324	9	5	23	15	18	35	107	61
chr1:111757032..111757431	1	17	41	34	9	3	30	49
chr1:111805970..111806129	3	2	20	18	3	8	3	10
chr1:111814794..111815005	35	19	65	43	41	55	50	81
chr1:111907311..111907632	21	18	86	95	19	2	63	77
chr1:112050456..112050556	9	1	3	12	0	0	2	1
chr1:112281044..112281229	4	6	17	12	11	3	14	30
chr1:112561470..112561622	7	11	21	8	102	235	155	95
chr1:112916117..112916303	0	0	2	2	5	12	20	4
chr1:112946425..112946645	0	0	5	1	0	2	0	10
chr1:112947040..112947142	2	0	12	2	0	1	5	13
chr1:113353147..113353243	0	3	12	9	2	3	10	10
chr1:113353705..113353883	12	4	10	11	7	24	20	22
chr1:113354782..113354993	1	0	1	3	7	8	9	21
chr1:113355691..113355909	4	0	7	1	4	2	6	15
chr1:113356438..113356483	0	0	1	6	0	0	2	9
chr1:113360509..113360698	22	10	36	34	21	15	23	33
chr1:113363549..113363832	9	3	19	5	7	3	13	9
chr1:113364004..113364420	6	2	13	11	8	4	17	23
chr1:113364985..113365142	7	7	23	5	4	6	8	9
chr1:113367049..113367356	3	1	23	21	22	10	25	25
chr1:113367375..113367751	4	4	19	13	7	12	14	24
chr1:113369996..113370235	4	10	12	17	10	4	21	22
chr1:113482876..113483023	2	0	5	7	15	19	14	12
chr1:113584891..113585140	22	30	44	19	11	0	19	25
chr1:113614840..113614917	4	0	6	8	0	0	0	0
chr1:114237666..114237742	0	0	4	8	0	0	0	4
chr1:114311536..114311848	4	0	12	5	4	45	31	48
chr1:114530410..114530595	1	1	5	7	6	13	5	9
chr1:114549650..114549864	5	4	13	13	21	46	106	82
chr1:114574530..114575687	1413	1020	1259	847	1048	930	1120	1510
chr1:114575715..114576422	76	48	219	118	58	43	134	171
chr1:114576699..114577038	11	3	20	14	4	2	1	4
chr1:114578927..114579167	8	2	27	6	0	2	10	6
chr1:114579544..114580126	38	30	46	43	36	73	92	96
chr1:114580903..114581287	9	4	26	21	4	17	15	38
chr1:114611317..114611496	0	0	0	0	12	8	5	1
chr1:115015972..115016221	1	3	5	11	3	3	14	23
chr1:115119657..115119852	0	0	0	2	1	20	8	8
chr1:115121633..115122021	0	0	3	2	5	23	1	14
chr1:115674705..115674902	4	0	1	3	14	52	20	13
chr1:116051863..116052165	2	2	15	1	11	13	28	22
chr1:116314273..116314398	0	0	0	6	9	4	5	6
chr1:116945555..116945695	0	0	10	3	2	2	1	0
chr1:117402901..117403182	5	4	6	5	6	29	21	23
chr1:117405032..117405328	28	22	107	53	31	29	79	84
chr1:117407396..117407749	3	17	27	20	24	53	33	56
chr1:117421638..117421753	2	0	6	6	6	0	19	11
chr1:117421845..117422039	1	13	10	25	7	5	27	30
chr1:117959429..117959436	0	0	0	0	0	0	3	4
chr1:117994053..117994402	0	0	3	5	8	48	25	27
chr1:118072736..118072890	0	0	3	3	1	19	10	4
chr1:118174592..118175022	0	0	0	0	8	32	12	12
chr1:118356714..118357076	0	2	0	1	6	43	24	25
chr1:118471500..118471624	32	7	48	33	18	24	46	40
chr1:118525798..118526002	0	0	0	0	6	30	17	8
chr1:119551764..119552141	0	0	4	0	3	13	16	6
chr1:119788426..119788615	0	0	6	4	0	0	0	0
chr1:119835437..119835519	8	9	2	7	5	12	10	30
chr1:119868903..119869178	2	0	9	5	0	0	4	1
chr1:119874705..119874829	8	5	0	8	0	0	3	3
chr1:119883393..119883787	17	11	23	33	7	2	18	12
chr1:119890777..119891117	0	1	3	6	6	19	8	12
chr1:120188438..120188746	5	8	10	20	0	0	5	23
chr1:120255256..120255756	114	103	235	294	89	78	173	210
chr1:120627988..120628103	0	0	0	0	3	3	0	3
chr1:121143672..121143912	0	7	13	8	6	0	9	5
chr1:121328565..121328840	0	3	21	20	4	2	6	12
chr1:121484130..121484475	8	0	20	21	2	1	22	7
chr1:144010768..144010941	7	5	21	17	6	0	21	17
chr1:144017184..144017342	3	4	12	34	5	0	17	39
chr1:144533517..144534178	283	246	521	532	281	404	581	699
chr1:144940239..144940566	0	0	3	3	5	3	5	5
chr1:144941019..144941290	3	6	5	8	10	20	41	51
chr1:144941316..144941602	10	8	41	9	19	25	46	60
chr1:145030383..145030477	0	0	0	0	0	0	2	8
chr1:145092581..145092713	6	4	19	14	3	3	12	8
chr1:145436538..145436774	3	2	8	6	10	21	17	10
chr1:145455272..145455764	23	17	57	56	7	7	37	41
chr1:146556161..146556879	513	376	574	534	278	419	524	604
chr1:146642830..146643007	0	0	0	5	3	4	4	6
chr1:146711857..146712143	8	7	17	20	8	2	6	22
chr1:146976899..146977086	1	9	18	13	2	4	10	25
chr1:147012030..147012288	10	0	6	12	0	1	4	8
chr1:147039748..147039977	11	3	44	32	2	0	14	18
chr1:147296399..147296602	1	0	0	0	43	114	86	57
chr1:147306022..147306436	9	10	17	22	14	26	23	37
chr1:147309224..147309764	27	27	110	68	87	190	271	213
chr1:147310441..147310552	1	2	5	6	0	1	0	3
chr1:147735464..147735887	2166	1636	3776	3769	1469	1344	3347	4154
chr1:147737441..147737847	5	6	11	7	11	26	12	22
chr1:147738637..147738767	0	0	1	4	4	12	3	7
chr1:147806839..147807311	288	215	375	432	252	345	448	532
chr1:147993704..147994259	1841	1430	3918	3349	1323	2166	3101	3059
chr1:148000504..148000804	10	20	24	45	16	5	36	15
chr1:148931135..148931271	2	2	5	8	6	0	2	4
chr1:149222943..149223124	0	0	9	0	2	0	4	9
chr1:149294740..149294850	3	1	11	15	5	0	30	10
chr1:149719141..149719494	19	13	74	60	15	2	33	24
chr1:149816523..149816681	0	3	5	1	5	21	19	10
chr1:149817104..149817623	28	22	63	44	17	31	61	61
chr1:149818714..149819107	29	22	62	54	27	125	135	116
chr1:149820063..149820687	13	6	20	14	31	66	88	93
chr1:149910888..149911194	25	24	35	16	5	7	34	27
chr1:150135307..150135813	114	92	268	238	38	11	130	168
chr1:150138293..150138424	4	15	2	4	1	1	5	2
chr1:150185846..150186132	24	36	27	45	15	23	20	36
chr1:150229213..150229639	34	48	55	41	23	27	43	26
chr1:150274681..150274872	31	9	14	16	8	8	13	9
chr1:150338111..150338503	5	2	24	29	0	3	16	15
chr1:150534475..150534830	13	15	41	29	4	1	21	52
chr1:150540281..150540392	5	3	14	10	4	0	11	7
chr1:150540695..150541001	31	11	58	54	11	8	23	38
chr1:150577052..150577499	23	29	41	60	11	4	28	45
chr1:150603137..150603496	5	12	13	8	4	5	14	8
chr1:150607452..150607980	82	76	139	126	65	53	119	140
chr1:150608407..150608559	2	6	5	8	3	2	2	3
chr1:150612647..150612967	19	18	15	15	6	19	12	19
chr1:150613826..150614397	108	86	248	225	75	95	193	209
chr1:150656427..150656587	0	0	0	1	11	13	12	16
chr1:150885202..150885427	1	0	1	0	3	10	4	10
chr1:150949900..150950009	4	3	10	5	0	0	5	5
chr1:151255411..151255736	7	5	8	1	12	20	11	12
chr1:151485375..151486194	21	33	82	70	8	3	23	57
chr1:151512117..151512234	2	2	7	4	4	0	12	12
chr1:151519661..151519945	6	4	38	32	5	3	26	32
chr1:151549649..151549928	3	0	2	3	12	11	39	18
chr1:151623182..151623413	2	14	7	8	10	7	5	14
chr1:151812024..151812402	96	104	69	138	59	11	78	114
chr1:151918236..151918496	7	3	27	27	3	1	9	21
chr1:152008777..152008873	0	2	4	2	2	0	14	14
chr1:153095352..153095620	27	32	58	48	20	8	26	43
chr1:153096085..153096200	5	5	47	14	1	6	11	28
chr1:153107779..153108080	10	12	79	33	5	14	34	27
chr1:153476219..153476499	7	8	35	33	28	131	181	145
chr1:153510851..153511063	15	0	8	12	4	1	1	12
chr1:153541058..153541246	30	27	22	17	27	17	13	25
chr1:153548160..153548275	2	0	15	5	1	4	0	2
chr1:153549983..153550253	18	16	39	49	4	8	19	33
chr1:153551087..153551121	2	0	5	0	0	0	1	8
chr1:153571143..153571569	22	8	26	32	9	4	19	38
chr1:153741637..153741710	0	0	4	4	1	0	1	0
chr1:153850949..153851264	4	0	12	17	4	2	9	11
chr1:153867459..153867718	0	0	1	0	0	2	0	8
chr1:153936874..153937161	5	4	4	2	4	2	1	0
chr1:154153242..154153598	11	0	8	14	5	10	2	17
chr1:154532964..154533125	0	0	0	8	0	0	0	0
chr1:154599658..154599885	10	1	12	16	3	2	11	17
chr1:154972604..154972743	7	7	4	14	1	4	15	21
chr1:154976023..154976397	23	16	41	53	12	10	34	46
chr1:154976495..154976825	19	8	25	36	7	6	8	12
chr1:155164483..155164897	148	172	377	356	74	62	144	222
chr1:155559420..155559786	0	0	4	3	0	7	2	8
chr1:155671499..155671535	0	0	4	4	0	0	9	2
chr1:155804226..155804633	15	12	77	55	22	31	68	100
chr1:156050645..156050894	11	0	23	23	2	2	8	20
chr1:156073025..156073413	4	3	4	1	2	0	1	9
chr1:156074023..156074262	7	0	20	4	2	0	0	3
chr1:156074958..156075315	6	3	6	8	5	0	8	15
chr1:156086060..156086205	4	8	24	16	1	4	20	18
chr1:156093620..156093787	6	1	4	3	0	2	2	5
chr1:156151395..156152074	79	40	160	96	41	47	81	84
chr1:156171694..156171916	2	0	12	9	7	4	6	14
chr1:156427008..156427266	9	11	41	48	14	8	51	60
chr1:156473120..156473381	51	71	224	188	34	8	105	163
chr1:156475091..156475329	22	20	37	38	11	21	44	40
chr1:156632043..156632353	12	11	8	18	5	1	2	9
chr1:156634771..156635020	13	2	31	22	3	0	24	32
chr1:156645548..156645913	2	4	21	11	2	2	4	15
chr1:156663180..156663345	14	25	24	39	10	5	43	37
chr1:156676571..156676973	10	6	21	17	8	0	4	16
chr1:156716216..156716600	19	6	22	27	11	16	13	27
chr1:156738432..156738770	0	2	7	8	0	0	10	12
chr1:157133435..157133684	4	5	9	11	2	0	6	7
chr1:157137677..157137937	0	0	0	0	5	12	17	8
chr1:157241874..157242035	0	0	5	12	9	33	31	24
chr1:157913641..157913777	2	2	4	0	0	9	16	0
chr1:157955365..157955534	6	4	10	4	1	4	3	3
chr1:157964019..157964445	2	12	34	30	0	0	6	10
chr1:157989217..157989551	6	11	39	18	4	0	26	6
chr1:157989979..157990358	0	2	24	18	4	1	10	7
chr1:158072318..158072687	21	20	77	48	17	28	66	32
chr1:158077132..158077305	4	1	1	0	0	2	6	10
chr1:158083155..158083259	9	4	9	16	2	1	4	13
chr1:158083502..158083835	2	1	10	3	2	0	1	2
chr1:158119500..158119569	8	4	6	17	8	4	11	13
chr1:158147637..158147834	17	20	19	42	21	31	30	61
chr1:158889111..158889269	0	0	0	0	0	6	1	13
chr1:158898242..158898457	0	0	0	2	0	8	24	19
chr1:159158188..159158760	298	314	1151	1162	253	205	877	860
chr1:159880341..159880509	2	2	27	8	0	0	1	15
chr1:159883556..159883894	16	12	37	42	5	1	17	32
chr1:160138893..160139053	5	0	17	10	1	0	1	11
chr1:160162995..160163267	12	0	9	1	0	2	1	3
chr1:160216794..160217059	0	0	2	5	1	8	9	8
chr1:160332311..160332543	8	9	31	27	5	0	8	13
chr1:160345770..160346004	13	6	39	22	1	6	17	15
chr1:160597552..160597796	2	7	20	15	14	52	35	32
chr1:160622059..160622342	17	24	47	75	20	26	54	71
chr1:160622817..160622942	0	0	6	10	0	0	8	5
chr1:160635546..160635797	9	6	35	31	2	2	26	21
chr1:160641935..160642166	3	5	20	28	1	0	9	12
chr1:160642380..160642468	0	3	5	4	1	0	4	8
chr1:160643698..160643820	0	0	5	0	1	0	8	4
chr1:160660699..160660890	7	8	30	33	6	28	37	20
chr1:160696333..160696519	2	2	6	15	0	0	8	3
chr1:160883071..160883238	2	4	14	7	3	30	19	25
chr1:160883724..160883766	0	0	10	0	0	0	0	2
chr1:160941545..160941711	2	0	8	6	12	32	35	21
chr1:160945909..160946150	6	5	4	3	3	1	2	2
chr1:160951391..160951766	47	52	107	139	34	32	78	117
chr1:160952693..160952803	13	7	31	16	3	3	1	6
chr1:160983527..160983805	4	3	11	9	1	5	12	9
chr1:160988528..160988581	0	1	1	4	0	5	8	10
chr1:161170213..161170663	39	31	45	83	15	15	26	63
chr1:161283068..161283307	0	0	0	1	0	2	8	0
chr1:161359708..161360077	93	100	128	281	101	35	246	250
chr1:161369073..161369295	52	44	79	105	47	50	71	56
chr1:161369357..161369847	20	18	63	56	19	15	28	33
chr1:161390346..161390656	0	4	3	3	0	3	6	3
chr1:161391661..161392106	16	3	12	6	12	6	14	20
chr1:161395200..161395402	0	0	4	2	1	7	3	8
chr1:161399950..161399991	0	0	8	4	0	1	9	7
chr1:161500643..161500897	4	1	17	12	5	0	16	15
chr1:161582059..161582399	6	16	43	42	17	15	31	54
chr1:161913199..161913421	2	0	5	3	0	0	0	8
chr1:162061776..162062166	4	3	18	9	0	4	16	13
chr1:162114641..162115127	4	2	25	23	7	2	17	15
chr1:162154931..162155317	2	0	4	11	7	40	42	22
chr1:162199962..162200308	6	1	16	13	12	4	17	17
chr1:162241907..162242077	0	0	7	2	4	12	16	14
chr1:162441193..162441404	4	3	14	11	8	21	29	18
chr1:162490455..162490894	0	9	8	6	1	23	25	19
chr1:162846586..162846784	2	0	2	2	3	10	25	25
chr1:162873160..162873370	0	2	0	0	1	25	3	6
chr1:162923950..162924266	0	0	1	2	3	26	20	17
chr1:163198843..163199258	3	0	0	4	8	17	24	23
chr1:163255432..163255575	2	0	0	0	3	40	25	21
chr1:163281759..163281982	0	0	5	0	0	11	24	2
chr1:163563802..163563843	0	1	7	0	0	0	4	1
chr1:163565977..163566288	26	27	54	41	12	9	41	54
chr1:163566693..163566946	6	0	7	11	3	2	7	24
chr1:163615179..163615404	3	4	12	27	2	2	8	31
chr1:163893366..163893597	3	1	2	8	24	51	78	54
chr1:164548083..164548426	2	3	31	28	5	3	2	19
chr1:165197553..165197712	0	0	2	10	2	0	11	10
chr1:165704997..165705357	2	1	3	2	2	28	44	14
chr1:165798236..165798400	14	18	56	52	2	22	24	35
chr1:166827931..166828267	0	0	8	5	0	0	1	11
chr1:166838070..166838105	0	0	0	0	0	0	4	4
chr1:167069389..167069708	0	0	2	0	7	16	13	12
chr1:167191161..167191800	42	25	87	136	42	35	154	140
chr1:167283979..167284145	0	0	8	0	2	0	1	5
chr1:167312926..167313023	4	0	9	15	1	2	8	4
chr1:167523592..167523637	5	3	5	8	2	0	3	3
chr1:167534046..167534174	0	0	3	4	5	2	8	0
chr1:167656188..167656374	0	0	0	0	2	7	2	7
chr1:167831024..167831165	0	0	0	0	0	14	5	0
chr1:167831364..167831521	0	0	1	0	0	0	4	5
chr1:167911601..167911967	0	0	0	5	5	0	6	3
chr1:167978012..167978168	0	0	0	13	4	4	5	4
chr1:168096925..168097103	0	1	2	1	12	32	35	13
chr1:168197363..168197549	0	0	0	0	4	19	7	3
chr1:168324120..168324221	1	5	18	11	2	7	18	23
chr1:168356513..168356774	3	4	18	17	9	6	12	13
chr1:168515327..168515684	0	2	2	1	0	0	11	4
chr1:169257370..169257645	17	11	21	17	3	22	4	16
chr1:169750622..169750739	8	12	2	2	0	0	0	0
chr1:169779219..169779459	2	0	4	12	0	5	3	8
chr1:169834427..169834471	0	0	2	7	0	0	0	0
chr1:169981978..169982232	0	0	0	0	6	7	18	7
chr1:170235413..170235566	0	0	0	0	1	24	21	13
chr1:170739392..170739735	0	0	8	6	2	7	22	19
chr1:171189055..171189458	4	4	23	22	0	3	23	9
chr1:171189724..171189920	16	19	82	81	14	0	49	64
chr1:171202442..171202626	0	0	6	9	0	3	0	7
chr1:171267762..171268305	40	46	152	141	76	36	187	283
chr1:171368499..171368775	4	7	50	28	40	89	135	123
chr1:171390078..171390247	0	1	0	2	0	2	9	5
chr1:171795470..171795644	6	8	14	14	17	24	32	26
chr1:171806709..171807091	3	4	21	10	6	48	61	51
chr1:172215180..172215469	0	0	0	2	5	47	23	28
chr1:172505968..172506011	14	10	33	29	145	578	597	382
chr1:172507114..172507467	11	9	58	53	43	118	153	155
chr1:172541512..172541689	3	2	12	6	0	3	1	8
chr1:172830471..172830650	2	0	3	5	10	7	10	17
chr1:173369510..173369960	2	0	8	7	4	16	23	29
chr1:173398907..173399298	6	6	30	9	1	1	11	21
chr1:173415739..173415819	6	20	33	19	18	71	68	74
chr1:173417619..173417982	38	25	60	51	49	134	83	121
chr1:173818058..173818118	0	0	15	4	1	0	2	0
chr1:174571463..174571689	7	3	2	4	8	55	77	63
chr1:174870551..174870954	6	3	33	26	24	92	142	128
chr1:174990908..174991262	0	0	8	14	2	0	2	4
chr1:175098420..175098628	5	0	5	2	5	0	2	13
chr1:175099079..175099302	0	3	13	9	4	21	35	50
chr1:175099433..175099753	2	1	20	2	14	29	24	15
chr1:175211374..175211592	23	30	34	56	41	128	69	62
chr1:175301688..175301905	0	0	0	1	7	24	18	24
chr1:175891421..175891770	6	0	39	28	4	5	13	21
chr1:175976773..175977033	0	0	15	9	0	0	6	4
chr1:176026081..176026523	15	5	42	25	14	4	29	17
chr1:176194006..176194153	0	1	7	3	2	0	4	18
chr1:176400109..176400270	0	0	3	0	13	38	51	39
chr1:176486692..176486852	0	0	1	2	1	8	24	21
chr1:176655456..176655710	6	0	12	2	4	16	6	4
chr1:176784925..176785127	8	13	54	45	10	20	21	21
chr1:177150911..177151042	2	13	7	11	8	4	7	7
chr1:177166432..177166666	0	2	12	13	1	5	6	14
chr1:177318932..177319163	0	0	0	0	30	77	96	67
chr1:177346813..177347110	2	0	0	2	2	21	8	23
chr1:177434933..177435122	5	0	5	0	21	78	81	56
chr1:177674299..177674395	0	0	0	0	0	0	8	6
chr1:178011802..178012153	5	6	16	12	3	5	34	18
chr1:178235816..178236186	56	23	124	108	28	25	76	126
chr1:178309176..178309439	0	1	4	8	0	0	7	2
chr1:178751637..178751933	0	0	10	19	8	1	6	14
chr1:179115703..179115867	1	0	4	5	8	11	3	12
chr1:179485515..179485637	0	0	3	7	13	5	48	34
chr1:179763927..179764114	0	0	0	0	1	10	2	0
chr1:180069127..180069396	0	2	7	8	0	1	2	5
chr1:180069915..180070233	0	0	2	5	5	17	15	8
chr1:180072165..180072364	79	66	80	119	83	112	108	112
chr1:180323041..180323422	10	2	21	1	16	47	28	41
chr1:180428917..180429109	0	5	12	11	0	0	6	5
chr1:180491344..180491549	0	1	16	7	0	0	9	1
chr1:180892275..180892618	10	9	15	20	6	4	8	20
chr1:180976284..180976609	1	0	2	4	0	8	5	5
chr1:181071294..181071373	0	0	0	0	0	0	5	6
chr1:181074345..181074761	6	14	53	60	11	4	53	60
chr1:181104210..181104346	3	14	21	26	9	8	12	30
chr1:181451671..181451779	11	19	51	63	12	6	50	46
chr1:181455164..181455228	0	3	0	6	0	0	2	0
chr1:181993524..181993628	0	0	1	0	7	2	0	5
chr1:181998585..181999174	81	87	290	318	59	35	247	230
chr1:182070619..182070989	26	21	117	58	7	2	25	34
chr1:182202296..182202600	0	0	2	1	21	33	114	65
chr1:182309025..182309223	0	0	0	0	7	16	8	8
chr1:182498065..182498271	0	2	0	0	23	91	57	34
chr1:182583687..182584048	11	5	11	17	9	4	8	8
chr1:182669283..182669411	2	1	11	0	0	2	10	6
chr1:182730500..182730851	13	8	60	35	4	9	49	41
chr1:182771262..182771486	0	0	0	0	11	12	15	6
chr1:182801975..182802176	2	0	5	5	23	50	45	25
chr1:182809543..182809844	6	2	15	33	2	11	30	29
chr1:183582295..183582745	103	74	188	193	40	68	114	146
chr1:183588098..183588482	22	10	36	33	15	31	70	96
chr1:183840296..183840614	5	2	32	12	2	2	10	7
chr1:184016739..184017028	7	1	34	14	9	10	18	23
chr1:184026055..184026353	6	7	41	19	6	23	85	82
chr1:184642574..184642749	4	0	4	7	0	2	7	2
chr1:184740507..184740703	10	11	35	27	11	17	30	42
chr1:185285030..185285621	97	96	436	517	128	120	430	473
chr1:185615529..185615693	12	7	31	25	3	4	21	24
chr1:185803636..185803893	0	0	0	0	0	2	19	4
chr1:185881686..185881977	14	5	29	11	2	0	4	10
chr1:185920580..185920645	9	5	29	14	8	5	11	6
chr1:185921685..185922668	46	25	62	41	33	25	67	40
chr1:186414030..186414147	0	0	0	0	0	7	2	0
chr1:186603263..186603476	1	1	11	31	6	6	15	11
chr1:187594067..187594303	0	1	4	3	6	0	0	9
chr1:187734670..187735266	86	65	240	179	72	99	202	258
chr1:187739295..187739410	24	36	17	25	45	39	30	27
chr1:187788293..187788503	0	0	3	0	3	14	9	7
chr1:188142787..188143064	0	0	0	0	11	50	47	30
chr1:188582321..188582483	0	2	2	2	2	8	2	8
chr1:188911236..188911374	0	0	0	1	2	9	0	0
chr1:189374623..189374847	0	0	4	2	3	8	5	0
chr1:189751475..189751702	4	1	6	7	26	48	71	61
chr1:190162385..190162782	4	0	4	0	2	21	14	17
chr1:190462350..190462503	0	0	0	0	0	22	8	1
chr1:190644454..190644679	4	3	3	15	12	36	7	13
chr1:191297272..191297353	0	0	0	0	4	0	6	0
chr1:191505895..191506293	2	0	5	2	18	57	24	20
chr1:191686640..191686802	0	0	0	0	0	23	13	8
chr1:191841440..191841610	0	0	1	0	6	41	14	1
chr1:191877192..191877380	0	0	1	1	5	43	29	24
chr1:192057462..192057639	0	0	0	0	0	7	6	6
chr1:192398623..192398807	4	1	7	0	15	36	21	20
chr1:192807610..192807791	28	20	83	53	15	10	20	42
chr1:192929860..192930022	2	0	2	1	0	21	9	6
chr1:192956766..192956874	2	2	8	3	1	0	2	9
chr1:193080895..193080952	2	4	4	3	4	0	10	2
chr1:193092564..193092939	1	2	10	19	0	11	6	5
chr1:193445936..193446126	0	0	0	0	5	15	15	4
chr1:194145509..194145654	5	3	20	12	0	0	2	12
chr1:194507815..194507949	0	0	2	2	2	6	7	15
chr1:194888444..194888573	6	8	11	17	6	0	7	9
chr1:195570270..195570368	0	0	2	0	0	1	18	8
chr1:195689821..195690131	4	0	0	0	0	0	6	4
chr1:195814853..195814975	0	0	2	0	0	0	0	11
chr1:196133360..196133620	4	5	11	22	1	10	14	14
chr1:196247998..196248091	1	4	7	6	76	207	195	105
chr1:196275597..196275799	4	2	13	7	1	8	11	6
chr1:196314167..196314382	0	0	10	3	0	0	5	13
chr1:196990863..196991111	0	2	1	10	11	43	59	52
chr1:197195640..197195808	1	0	3	2	2	29	22	27
chr1:197676608..197676879	2	3	17	11	6	8	15	19
chr1:198128147..198128681	24	15	63	50	22	23	62	85
chr1:198143599..198143749	0	1	2	1	0	12	9	11
chr1:198438793..198438966	0	0	1	0	1	15	6	4
chr1:199067266..199067421	5	7	15	27	8	22	20	21
chr1:199068244..199068545	13	17	54	68	33	88	127	147
chr1:199550374..199550538	0	0	0	0	3	7	3	11
chr1:200004008..200004216	2	13	49	36	10	12	50	36
chr1:200195466..200195587	2	0	0	2	2	8	16	11
chr1:200226153..200226449	15	17	31	76	20	64	51	72
chr1:200332308..200332488	6	3	21	18	1	1	16	15
chr1:200333358..200333785	18	9	70	35	2	1	15	32
chr1:200335008..200335125	8	10	18	3	0	0	7	18
chr1:200379839..200379959	18	15	29	29	11	13	17	56
chr1:200700893..200701104	0	0	0	0	0	3	0	10
chr1:200782340..200782486	0	0	1	6	2	16	27	8
chr1:201139783..201140143	9	21	50	66	11	4	57	55
chr1:201316882..201317325	18	8	17	10	2	2	1	0
chr1:201345504..201345931	17	7	56	33	15	6	30	27
chr1:201346099..201346237	3	5	10	23	3	0	6	7
chr1:201393483..201393654	2	0	6	6	4	2	7	4
chr1:201449607..201450128	45	28	33	33	22	31	39	50
chr1:201472673..201472967	29	19	69	65	5	1	18	38
chr1:201619568..201619765	17	31	35	60	19	2	52	82
chr1:201911102..201911221	12	14	17	15	4	3	13	11
chr1:202075007..202075186	25	27	45	75	20	12	79	101
chr1:202112857..202113167	22	32	32	36	8	13	35	30
chr1:202123999..202124164	4	2	4	4	0	0	12	5
chr1:202206292..202206481	0	1	1	5	0	2	7	9
chr1:202379964..202380163	0	3	3	4	0	9	8	21
chr1:202474659..202474816	19	6	76	65	11	4	31	60
chr1:202508356..202508621	4	0	10	9	4	1	1	13
chr1:202880647..202880890	4	4	5	10	3	3	7	3
chr1:202974668..202975033	14	11	44	25	38	93	62	34
chr1:203259492..203259970	17	17	50	54	13	8	45	67
chr1:203296504..203296772	6	14	22	25	2	0	24	52
chr1:203518511..203518713	4	4	4	0	0	0	0	15
chr1:203597720..203597877	2	9	11	25	8	4	12	28
chr1:203757739..203757978	6	4	6	7	7	10	7	4
chr1:203835112..203835357	12	0	0	2	0	10	2	1
chr1:203979644..203979879	11	5	7	6	32	102	48	39
chr1:203986223..203986715	26	12	49	46	26	150	124	98
chr1:203987649..203987966	0	0	2	2	0	9	3	13
chr1:204012580..204012847	3	0	3	1	13	29	7	11
chr1:204049250..204049866	49	53	90	83	47	20	25	56
chr1:204053755..204053921	0	6	10	11	4	1	16	22
chr1:204407149..204407496	0	0	6	2	6	5	6	6
chr1:204468878..204469227	69	32	171	168	78	255	297	268
chr1:204476648..204477200	44	42	37	51	31	87	47	76
chr1:204554231..204554347	0	4	3	11	5	0	2	12
chr1:204614908..204615132	2	0	4	0	0	13	9	8
chr1:204893384..204893649	19	7	24	18	13	18	39	35
chr1:205160784..205161026	0	1	22	2	3	12	7	3
chr1:205262876..205263120	6	6	24	32	3	0	16	18
chr1:205263587..205264050	55	55	229	151	19	1	67	156
chr1:205267607..205268074	16	7	27	34	6	0	16	21
chr1:205283096..205283361	9	9	20	12	1	0	2	7
chr1:205320084..205320401	40	24	22	20	25	22	18	17
chr1:205375356..205375524	0	0	8	2	5	1	8	11
chr1:205410276..205410447	5	17	24	24	6	4	10	21
chr1:205416657..205416827	16	31	39	39	5	2	22	36
chr1:205417964..205418177	4	10	11	18	3	3	4	11
chr1:205419623..205420110	17	8	63	44	6	5	21	29
chr1:205420366..205420597	9	12	26	24	2	1	11	3
chr1:205423740..205424113	19	14	33	29	10	2	16	11
chr1:205640135..205640336	7	12	30	15	2	3	11	4
chr1:205720497..205720733	11	8	28	27	8	11	23	21
chr1:206859287..206859468	2	1	9	12	4	1	9	11
chr1:207530888..207530988	0	0	3	0	0	12	1	1
chr1:207597422..207597611	8	10	9	10	1	10	7	10
chr1:207807126..207807498	136	117	396	342	128	220	437	465
chr1:207808418..207808505	8	2	10	2	1	5	2	8
chr1:207808852..207809274	58	59	154	85	66	96	159	176
chr1:207915008..207915230	10	4	35	25	7	3	26	24
chr1:208136920..208137126	12	9	26	35	14	11	15	35
chr1:208294602..208294925	1	0	0	0	4	19	21	9
chr1:208621777..208622198	3	0	7	10	13	11	35	46
chr1:209207541..209207783	0	2	1	3	0	15	5	8
chr1:209218464..209218588	0	0	0	2	2	14	10	20
chr1:209300034..209300243	1	0	4	5	5	17	9	15
chr1:209304845..209305118	8	2	11	14	17	42	21	15
chr1:209373265..209373436	4	3	6	7	2	3	9	2
chr1:209556535..209556928	2	0	4	1	0	0	10	7
chr1:209557303..209557929	12	22	30	40	11	6	67	78
chr1:209622151..209622610	180	164	309	245	254	303	538	564
chr1:209623692..209623958	4	1	2	4	5	3	7	10
chr1:209624016..209624332	9	0	10	12	6	5	13	10
chr1:209627165..209627412	18	22	72	52	11	15	70	63
chr1:210246562..210246844	0	0	0	3	1	7	10	4
chr1:210263246..210263599	2	3	20	13	16	48	27	24
chr1:210279261..210279505	2	0	2	5	0	0	13	4
chr1:210279920..210280139	0	0	21	8	3	35	19	17
chr1:210286838..210287214	1	0	12	10	14	36	54	30
chr1:210289152..210289569	48	48	103	72	94	157	231	211
chr1:210395681..210395900	3	0	1	3	4	8	5	6
chr1:210424065..210424228	23	8	21	34	12	0	16	35
chr1:210424793..210425075	15	13	15	20	16	2	18	9
chr1:210425973..210426115	13	14	15	17	9	4	17	22
chr1:210465849..210466080	6	8	12	20	6	2	9	18
chr1:210760719..210760994	2	0	11	4	7	24	11	15
chr1:210815072..210815159	0	0	0	4	0	7	8	5
chr1:211242413..211242739	0	0	4	0	6	8	8	12
chr1:211500785..211500975	2	6	7	0	2	0	2	0
chr1:211552276..211552474	2	2	17	11	13	15	44	48
chr1:211573352..211573605	8	5	18	4	8	2	5	24
chr1:212286132..212286520	0	1	3	10	1	5	6	10
chr1:212307210..212307593	1	0	7	12	0	0	1	0
chr1:212412894..212413057	0	0	0	0	4	9	7	10
chr1:212423817..212423982	1	0	2	2	2	9	6	3
chr1:212458022..212458264	4	5	11	10	4	3	15	33
chr1:212466003..212466350	0	1	6	2	2	1	7	14
chr1:212479380..212479705	26	4	70	29	8	19	45	51
chr1:212483410..212483635	1	4	14	2	7	4	11	15
chr1:212544160..212544517	0	1	6	5	0	0	12	1
chr1:212674446..212674657	0	2	0	3	13	88	34	25
chr1:212706631..212706810	0	5	11	10	0	0	2	2
chr1:212779973..212780357	3	8	36	19	6	7	13	26
chr1:212831910..212831995	2	0	7	10	2	0	2	10
chr1:212964149..212964230	9	0	14	11	1	3	5	0
chr1:213033753..213033981	14	8	46	54	32	47	44	48
chr1:213063997..213064017	0	0	2	0	2	4	0	8
chr1:213064212..213064314	0	0	4	5	0	0	1	2
chr1:213066000..213066074	0	0	6	3	0	0	5	3
chr1:213067582..213067874	0	2	21	10	2	0	12	7
chr1:213073392..213073780	2	5	12	39	9	1	16	21
chr1:213081755..213082075	172	169	220	162	158	142	191	177
chr1:213082394..213082604	6	8	16	24	7	11	24	12
chr1:213083237..213083597	216	157	389	356	286	505	536	554
chr1:213088237..213088370	40	31	82	76	27	13	48	44
chr1:213088750..213089129	43	29	110	92	23	17	69	101
chr1:213090182..213090677	131	183	286	322	107	56	253	293
chr1:213750285..213750579	3	3	8	21	3	15	15	13
chr1:213752261..213752453	4	0	1	5	0	0	0	2
chr1:214002503..214002741	0	0	2	0	8	17	15	11
chr1:214004435..214004689	0	0	0	0	2	5	0	4
chr1:214274372..214274872	29	24	119	110	135	439	652	404
chr1:214575547..214575689	0	0	4	7	0	0	0	0
chr1:214612922..214613352	22	21	80	97	12	5	67	89
chr1:214613870..214614294	21	9	42	39	1	5	11	34
chr1:214620087..214620691	65	48	140	105	10	10	53	93
chr1:214777444..214777484	0	1	1	0	0	0	2	8
chr1:215000065..215000383	20	11	84	55	11	25	41	51
chr1:215584879..215585225	5	0	16	5	5	11	7	11
chr1:215586253..215586645	24	10	44	28	14	18	38	49
chr1:215588102..215588355	2	1	3	0	1	8	9	2
chr1:215588512..215589098	41	34	134	77	58	106	138	165
chr1:215825275..215825571	2	0	3	11	11	14	10	10
chr1:215946592..215946773	0	1	8	5	12	9	5	8
chr1:216038437..216038714	0	0	0	1	1	21	5	6
chr1:216186905..216187118	3	11	5	13	1	2	11	15
chr1:216268811..216268970	1	4	36	11	5	4	4	16
chr1:216318703..216319516	161	110	535	384	180	302	687	833
chr1:216320175..216320316	4	0	3	8	0	1	1	0
chr1:216321395..216322031	35	58	79	53	76	110	201	136
chr1:216322482..216322804	0	4	10	9	3	2	7	18
chr1:216323789..216324188	4	13	19	14	6	6	19	32
chr1:216325027..216325447	21	11	30	19	13	12	30	31
chr1:216356433..216356650	4	2	17	22	2	2	5	2
chr1:216625922..216626137	0	2	2	0	0	4	12	9
chr1:217177526..217177763	0	0	0	0	6	11	4	8
chr1:217474801..217474896	0	0	0	0	0	9	0	0
chr1:218105762..218105848	0	0	0	0	0	13	2	5
chr1:218267756..218268099	0	0	0	0	2	13	11	18
chr1:218338001..218338383	12	9	16	17	9	11	28	27
chr1:218650533..218650795	0	0	1	2	0	31	10	2
chr1:218766996..218767251	7	2	14	6	0	2	22	11
chr1:218767298..218767590	0	4	42	41	4	1	18	30
chr1:218772987..218773471	14	15	25	15	13	18	14	37
chr1:219097232..219097506	0	0	2	3	3	38	9	11
chr1:219702516..219702759	0	0	0	0	10	17	23	23
chr1:219721450..219721670	4	9	4	2	15	40	42	44
chr1:219721815..219722110	0	0	2	1	6	30	4	6
chr1:219833992..219834276	1	2	9	7	2	5	7	11
chr1:219834626..219834652	3	4	1	0	3	0	5	0
chr1:220006917..220007101	11	5	26	15	6	9	15	16
chr1:220007739..220008053	27	38	107	97	57	89	115	103
chr1:220037396..220037576	3	4	7	14	0	2	17	25
chr1:220418210..220418522	13	21	48	35	10	25	32	49
chr1:220418721..220419128	15	22	54	62	20	47	82	67
chr1:220447565..220447629	0	5	5	0	0	0	0	0
chr1:220510094..220510388	2	4	12	2	6	1	6	10
chr1:220512244..220512541	8	8	30	35	10	1	10	31
chr1:220976574..220976964	0	1	7	2	6	37	9	13
chr1:220991826..220992215	2	1	12	4	101	420	331	185
chr1:221146073..221146246	3	9	14	33	10	11	19	27
chr1:221400106..221400337	2	0	5	14	9	37	13	17
chr1:221666452..221666668	2	0	0	0	0	19	3	6
chr1:221858843..221859117	7	15	7	17	41	57	70	54
chr1:222144047..222144426	73	78	36	17	100	105	33	40
chr1:222144474..222144963	75	69	205	120	62	180	246	230
chr1:222145296..222145688	2	2	32	18	3	23	17	14
chr1:222145791..222146154	12	2	25	11	14	21	31	21
chr1:222146480..222146725	6	11	37	37	4	19	27	39
chr1:222148497..222148818	3	6	5	3	0	3	9	7
chr1:222150040..222150400	2	8	5	23	0	7	15	8
chr1:222638738..222638984	2	12	13	35	7	8	41	40
chr1:223113658..223114141	0	0	2	5	14	68	31	18
chr1:223196399..223196817	20	38	70	55	15	7	51	79
chr1:223203732..223203892	29	22	68	78	56	134	131	113
chr1:223203971..223204259	17	12	39	47	16	17	35	47
chr1:223208639..223209005	17	13	45	28	19	30	13	41
chr1:223226437..223226711	5	2	14	26	43	135	93	97
chr1:223575452..223575701	0	0	0	0	9	13	19	5
chr1:223832925..223833167	5	6	9	13	42	160	33	35
chr1:223914544..223914666	2	0	11	2	0	0	2	1
chr1:224032314..224032368	0	0	0	5	2	2	7	8
chr1:224180266..224180693	912	927	3998	3985	846	1145	3756	3665
chr1:224242603..224242830	5	8	10	9	5	18	16	26
chr1:224269895..224270186	0	1	2	16	7	31	11	10
chr1:224686018..224686559	27	22	81	43	3	0	30	37
chr1:224691121..224691158	2	0	8	8	0	0	0	1
chr1:224733686..224733816	0	0	0	0	3	8	0	0
chr1:224774030..224774280	0	0	0	0	6	28	22	29
chr1:224795039..224795460	12	5	8	14	36	99	74	124
chr1:224914302..224914727	1	0	8	6	0	14	10	11
chr1:224951182..224951343	0	0	0	0	4	7	16	1
chr1:224967233..224967421	0	0	3	2	2	6	9	3
chr1:225027553..225027999	8	8	18	10	25	31	46	33
chr1:225030852..225031031	2	4	8	0	16	28	46	22
chr1:225725038..225725276	26	7	40	41	35	96	39	41
chr1:225803753..225803914	0	1	10	5	1	10	9	3
chr1:225839605..225839902	29	13	67	79	38	203	178	182
chr1:226078033..226078279	24	15	50	37	8	0	16	16
chr1:226086927..226087509	39	32	121	108	15	7	35	64
chr1:226130362..226130631	0	24	23	32	6	2	16	8
chr1:226133266..226133689	18	19	66	55	7	1	11	35
chr1:226133894..226134112	2	0	4	10	5	0	0	0
chr1:226138859..226138968	2	6	5	11	0	0	5	13
chr1:226222107..226222210	1	0	0	0	3	6	8	1
chr1:226246347..226246554	3	3	3	4	55	150	72	76
chr1:226592686..226592860	35	29	38	24	42	46	14	34
chr1:226593058..226593444	3	3	9	9	12	24	16	24
chr1:226646856..226647082	2	0	3	4	3	4	5	9
chr1:226786602..226786985	1	6	14	6	31	92	40	56
chr1:226867782..226868083	9	6	32	23	5	1	41	58
chr1:226891070..226891375	26	29	62	77	21	30	49	66
chr1:226895876..226896201	2	0	1	13	2	0	1	0
chr1:226911429..226911575	1	2	3	1	2	0	13	21
chr1:226925909..226926287	3	14	12	17	12	4	8	17
chr1:227055494..227055626	1	0	1	4	3	1	0	12
chr1:227225767..227225948	0	2	4	10	13	55	19	13
chr1:227464466..227464659	4	0	10	8	0	3	3	2
chr1:227729332..227729759	0	6	21	12	2	10	11	18
chr1:227730353..227730520	12	9	38	50	11	0	24	53
chr1:227911122..227911391	0	0	4	3	0	0	1	12
chr1:227975650..227976060	8	6	30	50	6	5	39	61
chr1:228271438..228271836	1	3	19	13	0	0	6	10
chr1:228349359..228349522	0	3	4	12	3	13	21	18
chr1:228622510..228622676	1	0	0	0	5	0	12	0
chr1:228783207..228783537	4	5	11	13	4	0	12	23
chr1:228815410..228815759	2	5	23	17	9	13	28	35
chr1:228818112..228818457	7	3	31	20	2	5	19	10
chr1:228841191..228841388	2	0	1	0	0	10	6	12
chr1:228946743..228946928	5	0	3	0	5	27	34	18
chr1:228962851..228963025	15	12	35	10	14	8	17	46
chr1:228988029..228988153	2	3	7	2	5	0	5	15
chr1:229018104..229018484	0	0	2	0	9	11	16	18
chr1:229081685..229081941	11	7	23	25	3	30	18	38
chr1:229087636..229087816	10	16	28	38	28	53	60	60
chr1:229229443..229229622	11	4	14	4	7	2	12	6
chr1:229257684..229257823	0	4	2	2	0	0	3	8
chr1:229310004..229310431	292	281	253	159	303	227	330	325
chr1:229310848..229311118	5	4	7	7	3	6	13	13
chr1:229312366..229312982	85	103	211	163	85	71	163	244
chr1:229312991..229313400	21	18	58	40	44	37	144	87
chr1:229313465..229314018	13	10	18	21	12	14	9	15
chr1:229315229..229315819	19	18	34	35	12	12	47	49
chr1:229316051..229316081	4	0	3	6	0	4	6	3
chr1:229325891..229326052	3	3	21	12	4	3	9	12
chr1:229326871..229327155	26	8	71	50	7	4	18	32
chr1:229339185..229339557	11	19	28	28	11	3	14	30
chr1:229365120..229365379	17	18	36	36	9	2	15	23
chr1:229383908..229383952	0	0	0	2	0	2	9	5
chr1:229461911..229462205	2	0	7	6	10	10	19	18
chr1:229546443..229546613	7	1	0	10	3	1	0	4
chr1:229547866..229548085	18	13	26	37	9	11	9	9
chr1:229551017..229551303	4	15	87	55	24	46	99	71
chr1:229554447..229554853	30	22	37	44	30	47	54	87
chr1:229698884..229699155	0	0	7	10	0	4	0	0
chr1:229830030..229830424	7	7	21	22	8	0	18	31
chr1:229830822..229830934	6	3	4	3	1	1	3	6
chr1:229832167..229832335	12	5	23	14	1	3	17	18
chr1:229832715..229833037	34	24	66	63	106	460	176	146
chr1:230182993..230183173	5	7	10	10	0	0	7	26
chr1:230368290..230368604	0	0	18	3	6	41	18	20
chr1:230517830..230518174	1	0	6	8	1	0	0	8
chr1:230562041..230562379	179	139	253	268	105	34	111	204
chr1:230563840..230563985	11	9	24	24	10	2	15	18
chr1:230743841..230744150	9	28	8	7	8	10	13	11
chr1:230744230..230744737	26	38	66	43	21	22	34	32
chr1:230889394..230889645	7	19	28	32	6	10	32	14
chr1:231657549..231657706	2	0	16	7	6	9	5	27
chr1:231836901..231837224	0	0	0	0	5	17	4	13
chr1:231965567..231965803	9	6	11	7	5	8	14	7
chr1:231971081..231971394	2	10	28	16	17	32	30	32
chr1:232192966..232193080	0	1	0	0	0	4	0	5
chr1:232246402..232246814	5	8	29	10	7	7	10	10
chr1:232253800..232254326	162	119	807	749	229	788	955	913
chr1:232366815..232367113	4	2	11	14	0	9	22	16
chr1:232367941..232368277	2	0	14	16	0	1	23	20
chr1:232369171..232369572	8	11	75	70	18	14	67	79
chr1:232370318..232370737	121	85	125	97	119	180	160	209
chr1:233087167..233087251	2	0	3	2	3	1	8	4
chr1:233249134..233249591	34	25	210	113	18	6	63	120
chr1:233265324..233265639	2	2	7	14	0	5	16	20
chr1:233279631..233280037	2	2	10	13	0	0	23	10
chr1:233315463..233315791	12	24	50	82	15	4	45	65
chr1:233332512..233332908	0	0	20	5	0	0	12	2
chr1:233425512..233426177	24	5	64	37	0	3	11	15
chr1:233496673..233497038	0	4	4	14	0	2	13	2
chr1:233608659..233609010	0	2	9	4	0	1	2	4
chr1:233750801..233751129	2	2	19	24	6	6	14	9
chr1:233773382..233773644	1	0	6	5	3	6	16	18
chr1:233820520..233820770	1	8	23	32	1	9	30	31
chr1:233821654..233822565	80	33	134	116	46	56	154	168
chr1:233822912..233823204	34	36	79	65	21	32	56	77
chr1:233823483..233823708	6	10	18	8	10	15	21	20
chr1:233826037..233826280	2	1	9	5	4	5	8	1
chr1:234026068..234026294	1	0	4	3	9	10	13	12
chr1:234074556..234074920	8	0	0	0	0	0	0	0
chr1:234213223..234213465	1	4	6	7	12	4	9	17
chr1:234735759..234736077	29	30	45	83	29	25	53	71
chr1:234746623..234747472	105	121	232	290	101	70	211	338
chr1:234844168..234844490	0	0	2	0	1	16	8	1
chr1:235106966..235107112	6	2	17	19	2	0	2	20
chr1:235253810..235253990	6	5	15	9	4	0	12	26
chr1:235833323..235833579	4	2	6	10	2	2	7	8
chr1:237091198..237091457	0	0	0	0	5	10	8	3
chr1:237208718..237209107	7	0	12	15	0	2	5	0
chr1:237253345..237253739	3	0	23	6	15	34	49	51
chr1:237280097..237280105	0	0	11	2	4	10	8	11
chr1:237634250..237634458	1	3	8	18	2	0	4	15
chr1:237729122..237729442	4	2	16	5	3	0	7	1
chr1:237780175..237780349	0	0	2	0	2	16	18	11
chr1:238036846..238037063	4	0	3	2	4	11	11	15
chr1:238188440..238188584	0	0	0	0	0	23	8	5
chr1:238301499..238301674	0	1	0	2	4	2	2	8
chr1:238540695..238540888	0	8	16	4	2	2	0	10
chr1:238542769..238543166	14	12	48	27	15	48	44	64
chr1:238543627..238543891	24	3	26	9	0	13	7	15
chr1:238811224..238811504	14	15	35	48	4	9	32	24
chr1:239251720..239252054	0	0	9	0	0	0	2	0
chr1:239269839..239270345	75	39	232	268	62	100	246	246
chr1:239288432..239288620	5	4	15	9	6	1	5	5
chr1:239406433..239406569	0	6	6	6	0	9	2	3
chr1:240450542..240450741	0	0	0	2	5	9	13	13
chr1:240476160..240476511	0	1	6	5	0	0	6	11
chr1:240799517..240799778	0	4	3	1	6	26	16	11
chr1:241208984..241209137	5	2	3	3	0	0	2	1
chr1:242120577..242121089	63	61	130	137	18	44	97	134
chr1:242122779..242123171	24	7	25	35	7	15	21	27
chr1:242580638..242580826	3	1	4	2	0	0	0	3
chr1:242608394..242608514	0	0	2	5	0	4	5	0
chr1:243654637..243654942	71	42	61	52	26	7	31	45
chr1:243774561..243774849	0	0	4	4	0	0	13	12
chr1:243865627..243865659	0	0	0	0	0	4	8	2
chr1:243878430..243878504	0	0	1	0	5	8	15	4
chr1:243879769..243880068	0	0	0	1	9	1	8	0
chr1:243926957..243927282	0	0	5	12	0	8	4	8
chr1:243945768..243945961	0	0	9	4	6	16	21	30
chr1:243967718..243968111	6	1	2	13	0	2	4	7
chr1:244211422..244211863	75	94	94	110	95	50	102	149
chr1:244327468..244327630	5	2	14	15	5	1	18	14
chr1:244377669..244377860	3	0	4	10	1	0	2	5
chr1:244486396..244486599	0	0	3	9	0	2	3	7
chr1:244532902..244533193	26	21	67	62	17	22	39	79
chr1:244822980..244823376	1	0	6	5	3	5	5	6
chr1:244828665..244828950	0	0	6	2	0	0	16	6
chr1:244912288..244912575	5	0	7	15	4	19	10	14
chr1:245002113..245002483	4	0	15	14	2	0	7	3
chr1:245169836..245170170	0	0	0	0	0	8	4	4
chr1:245178689..245178989	0	2	7	10	3	19	3	2
chr1:245204765..245205212	42	25	96	81	195	438	737	548
chr1:245208818..245209076	1	7	3	3	37	17	52	20
chr1:245508940..245509047	8	6	15	22	6	7	21	27
chr1:246048005..246048213	1	4	17	22	0	0	19	17
chr1:246233033..246233169	0	0	3	0	0	0	5	10
chr1:246246105..246246290	2	11	7	18	0	11	9	10
chr1:246520288..246520652	0	4	14	15	1	1	2	5
chr1:246528955..246529087	0	0	4	3	2	15	5	17
chr1:246628512..246628898	0	0	8	6	0	0	8	5
chr1:246958366..246958605	3	2	17	8	9	4	13	8
chr1:247023249..247023493	0	0	0	0	0	0	6	6
chr1:247118165..247118414	4	4	2	6	2	8	10	8
chr1:247296566..247296916	9	5	14	36	1	1	8	22
chr1:247299358..247299507	0	1	8	10	0	0	0	1
chr1:247300848..247301022	0	1	29	13	1	2	8	7
chr1:247306342..247306659	5	1	24	33	1	0	17	13
chr1:247312001..247312261	0	0	14	2	0	0	1	8
chr1:247314520..247314819	2	0	8	12	0	0	2	6
chr1:247315266..247315436	0	1	25	11	5	3	4	19
chr1:247325761..247325977	0	0	5	11	1	0	14	8
chr1:247327328..247327706	1	0	30	36	1	0	22	5
chr1:247496084..247496328	17	30	36	28	21	31	16	25
chr1:247987433..247987620	11	19	27	38	13	10	32	59
chr1:249157468..249157673	4	8	23	21	8	1	14	22
chr1:249205435..249205665	5	7	22	13	4	5	12	22
chr2:151902..152458	68	38	181	164	36	51	90	91
chr2:425310..425517	0	0	0	0	2	10	9	9
chr2:481510..481615	2	2	4	6	8	1	11	11
chr2:1134288..1134621	3	0	10	19	0	0	8	6
chr2:1197113..1197394	2	0	2	23	2	0	2	2
chr2:1391997..1392259	4	4	22	18	4	3	12	27
chr2:1609519..1609866	10	24	55	35	9	0	19	23
chr2:1617401..1617739	5	0	7	6	0	1	5	2
chr2:1747272..1747670	36	34	151	161	11	3	70	56
chr2:2011457..2011760	7	17	32	22	2	0	13	14
chr2:2060968..2061387	19	10	71	65	9	8	43	55
chr2:2384227..2384417	0	1	4	4	0	1	6	0
chr2:2474658..2475010	0	0	5	1	3	40	23	20
chr2:2617160..2617500	26	53	81	80	49	69	80	89
chr2:2695000..2695109	0	0	0	0	2	8	3	5
chr2:2784099..2784370	4	9	13	8	3	0	16	14
chr2:2784715..2785065	13	14	47	42	9	5	39	50
chr2:2791245..2791418	0	1	1	0	6	1	12	5
chr2:2791907..2792167	0	4	2	7	1	11	5	6
chr2:2836712..2836976	0	0	10	0	0	0	0	1
chr2:2868140..2868369	0	0	3	0	5	3	7	4
chr2:3079568..3079637	0	2	0	3	5	6	7	8
chr2:3108863..3109083	4	5	18	16	7	0	7	22
chr2:3166642..3166817	0	2	2	3	8	38	14	19
chr2:3360524..3360956	12	9	32	14	12	23	30	44
chr2:3707060..3707161	4	3	15	4	5	3	5	18
chr2:3707489..3707765	0	0	8	10	0	0	14	21
chr2:3847444..3847607	1	3	19	15	0	0	9	8
chr2:3863240..3863626	2	0	4	0	7	12	16	8
chr2:3866191..3866543	3	6	4	4	2	13	9	17
chr2:3868638..3868852	5	5	2	4	0	9	12	7
chr2:4295823..4295995	0	0	0	0	10	55	41	32
chr2:4656593..4656750	0	0	0	0	7	22	10	9
chr2:5140867..5141361	212	177	502	337	195	322	566	606
chr2:5142143..5142441	2	1	7	2	2	5	17	12
chr2:5145212..5145418	8	3	10	16	9	10	36	25
chr2:5145964..5146110	1	0	2	0	4	5	4	11
chr2:5147050..5147119	0	0	2	0	3	8	11	9
chr2:5844330..5844607	0	0	0	5	10	9	12	12
chr2:6881471..6881630	1	0	0	2	0	3	1	9
chr2:6912505..6912690	14	4	14	12	2	8	14	17
chr2:6944363..6944574	0	0	0	0	2	18	5	1
chr2:6945235..6945388	0	0	2	0	3	18	5	9
chr2:7366091..7366458	0	0	1	4	10	19	25	25
chr2:7378506..7378649	0	0	0	0	0	8	8	2
chr2:7535009..7535317	1	0	2	2	20	44	20	16
chr2:7571279..7571693	12	26	33	16	6	5	27	25
chr2:7723148..7723345	3	1	4	14	29	98	82	46
chr2:7724653..7724890	0	3	2	5	31	100	84	44
chr2:7940232..7940425	0	0	1	0	0	4	5	2
chr2:7942129..7942352	6	0	10	13	0	23	15	9
chr2:8012170..8012467	7	3	9	14	1	0	15	13
chr2:8012606..8013335	89	73	299	252	102	197	362	403
chr2:8016063..8017474	1746	2433	3948	4347	1948	1341	3909	5159
chr2:8019206..8019794	66	64	137	152	54	54	100	177
chr2:8821093..8821333	0	2	9	9	1	6	14	6
chr2:8825966..8826159	2	0	10	22	6	1	9	6
chr2:8978940..8979123	0	3	1	0	0	15	7	4
chr2:9112323..9112400	0	0	4	5	0	0	2	0
chr2:9347956..9348245	2	1	19	16	3	1	3	8
chr2:9616645..9616966	2	2	10	8	0	0	3	12
chr2:9695081..9695234	5	2	16	28	5	9	1	12
chr2:9815527..9815947	11	0	11	4	14	46	27	46
chr2:10572699..10572857	5	10	23	29	16	3	16	11
chr2:10660824..10661035	0	2	2	7	16	48	23	28
chr2:11162810..11163013	6	0	4	4	0	2	4	8
chr2:11270072..11270227	26	26	35	30	15	14	23	48
chr2:11382648..11383030	0	2	2	0	4	3	9	4
chr2:11402399..11402740	0	0	4	4	7	5	11	12
chr2:11720184..11720564	16	8	26	24	114	326	368	337
chr2:11814201..11814410	0	0	0	0	5	41	15	22
chr2:11850236..11850489	3	1	2	6	0	9	10	7
chr2:11880277..11880415	0	0	4	6	4	1	1	4
chr2:11884262..11884479	9	10	27	29	3	4	12	27
chr2:12003882..12004087	1	7	0	6	2	2	3	0
chr2:12236721..12236921	1	0	4	10	0	0	5	0
chr2:12538108..12538179	0	0	4	3	2	4	6	6
chr2:12667330..12667474	0	1	4	5	1	0	6	14
chr2:12709813..12710209	131	126	645	367	89	42	215	348
chr2:12710820..12711104	7	6	18	12	3	1	8	7
chr2:12711501..12712020	11	6	34	27	11	7	26	31
chr2:12712300..12712579	27	20	27	16	11	20	7	13
chr2:12712779..12712912	5	5	16	10	17	35	32	34
chr2:12732027..12732197	0	0	6	0	20	18	33	28
chr2:12765455..12765637	4	17	25	15	6	10	22	24
chr2:12766459..12766890	20	19	49	32	21	29	46	51
chr2:12771973..12772350	6	12	33	19	5	35	28	46
chr2:12860707..12860914	2	0	1	3	0	2	1	10
chr2:12959295..12959557	3	2	0	5	7	35	50	44
chr2:13042775..13042955	0	0	8	0	2	2	2	16
chr2:13224264..13224527	5	1	1	2	4	20	10	19
chr2:13263071..13263234	0	0	3	6	10	28	30	29
chr2:13358889..13359154	3	4	13	7	3	16	33	46
chr2:13646519..13646851	0	0	0	1	8	17	31	9
chr2:13735010..13735131	0	0	0	0	1	12	2	9
chr2:14372418..14372683	4	2	16	18	8	7	19	21
chr2:15437587..15437596	0	0	8	0	0	0	0	0
chr2:15444101..15444392	2	0	8	5	4	29	26	16
chr2:15702039..15702220	3	0	10	3	7	5	14	1
chr2:15714354..15714642	2	1	4	5	9	2	11	9
chr2:16098577..16098870	0	2	7	4	0	0	0	0
chr2:16153411..16153529	3	9	12	14	0	0	6	7
chr2:16405843..16406004	0	5	13	9	4	0	7	12
chr2:16769977..16770082	9	11	18	24	8	14	22	15
chr2:16794061..16794208	0	0	0	1	8	12	4	7
chr2:16935436..16935866	91	94	195	241	265	805	752	678
chr2:16975791..16976099	2	4	2	4	1	7	21	13
chr2:16977107..16977198	1	4	8	8	6	2	12	11
chr2:17039932..17040194	0	0	0	0	0	3	0	9
chr2:17517113..17517465	1	0	9	8	8	15	25	20
chr2:17724783..17725071	11	7	32	50	5	2	19	8
chr2:17725725..17725869	0	2	4	7	0	0	9	2
chr2:17838999..17839098	0	0	1	12	0	0	1	2
chr2:17840413..17840591	0	0	4	12	0	0	0	0
chr2:17929399..17929679	19	5	45	22	4	2	24	29
chr2:18010129..18010376	0	2	2	6	5	16	8	13
chr2:18135280..18135472	2	0	1	0	1	33	24	5
chr2:18727784..18728198	0	0	10	4	25	91	72	54
chr2:19179013..19179045	0	0	8	0	0	0	0	0
chr2:19256114..19256307	0	0	10	10	0	0	2	0
chr2:19258862..19259045	2	2	6	7	2	0	0	20
chr2:19443162..19443345	2	2	13	3	1	1	3	10
chr2:19745464..19745754	1	2	8	9	23	122	75	55
chr2:20249568..20249699	4	0	8	13	0	1	4	3
chr2:20386314..20386458	2	0	0	9	0	1	0	0
chr2:20767202..20767452	10	3	2	16	5	0	10	4
chr2:20779102..20779254	5	4	11	9	0	0	1	1
chr2:20784235..20784559	30	14	42	52	11	0	17	31
chr2:21414562..21414752	10	27	23	33	12	20	44	38
chr2:21430200..21430376	0	0	0	0	13	48	41	24
chr2:21480429..21480606	0	1	3	0	5	33	12	13
chr2:21803119..21803263	0	0	0	2	2	8	6	2
chr2:21926310..21926427	0	0	8	3	4	8	9	10
chr2:22421668..22421965	2	5	9	15	43	64	42	26
chr2:23191139..23191336	0	0	0	0	4	12	15	8
chr2:23193053..23193671	26	4	39	26	11	13	25	37
chr2:23193963..23194154	10	0	7	1	1	0	0	4
chr2:23207374..23207569	0	3	9	9	0	0	2	2
chr2:23691359..23691470	0	0	0	0	2	6	10	4
chr2:23703882..23704215	15	4	29	17	3	0	0	20
chr2:23848583..23848761	3	4	4	2	30	108	76	62
chr2:23979479..23979844	0	0	7	8	0	0	2	0
chr2:24185890..24186283	0	0	4	0	2	7	8	8
chr2:24491175..24491281	0	0	0	0	0	5	4	4
chr2:24674624..24674853	0	0	0	0	8	31	31	11
chr2:24700231..24700441	8	8	24	4	40	90	92	92
chr2:24712916..24713235	34	23	110	76	174	384	979	670
chr2:25231796..25231961	9	9	3	9	14	23	15	15
chr2:25438915..25439137	19	30	27	53	13	10	48	51
chr2:25473946..25474210	22	9	30	26	11	6	12	14
chr2:25476450..25476733	0	0	6	8	0	1	0	0
chr2:25482487..25482815	25	15	27	37	11	17	19	31
chr2:25784067..25784588	6	6	32	38	3	7	15	14
chr2:25855398..25855486	1	0	8	0	4	3	4	2
chr2:25892186..25892566	0	0	13	11	0	0	5	7
chr2:25959870..25960036	1	2	1	4	13	5	17	13
chr2:26100047..26100541	16	2	16	28	4	1	11	15
chr2:26444832..26445053	9	2	8	2	16	21	62	19
chr2:26528531..26528774	5	0	4	3	0	6	5	1
chr2:26562644..26562724	1	0	12	8	0	3	2	3
chr2:26592652..26593054	2	4	15	29	15	9	20	21
chr2:26718721..26718930	8	7	10	8	9	2	2	6
chr2:26973181..26973569	14	3	11	10	3	5	9	15
chr2:26980807..26981145	31	12	115	84	18	2	59	98
chr2:27028594..27028793	1	2	6	7	19	47	39	19
chr2:27383200..27383343	0	0	0	0	4	10	24	16
chr2:27388329..27388494	2	1	4	4	2	3	9	11
chr2:27487913..27488149	20	20	57	48	41	22	35	57
chr2:27740312..27740569	0	1	3	0	11	39	22	23
chr2:27958507..27958697	26	31	7	27	31	16	19	25
chr2:28040675..28040890	2	3	0	1	11	34	29	26
chr2:28306222..28306517	0	0	8	0	0	0	3	2
chr2:28316347..28316675	0	0	0	13	0	0	0	0
chr2:28492228..28492340	4	0	1	2	0	4	0	8
chr2:28894991..28895198	0	1	2	0	10	10	15	0
chr2:29848978..29849279	4	0	5	5	4	12	8	11
chr2:30119144..30119380	0	4	0	3	0	4	6	1
chr2:30411207..30411472	4	11	21	25	13	36	47	41
chr2:30453769..30453842	0	0	0	0	9	0	0	0
chr2:30662309..30662508	0	0	0	3	5	36	2	15
chr2:30800120..30800309	0	0	3	0	5	6	30	17
chr2:30889436..30889658	3	0	11	5	2	0	2	3
chr2:30906282..30906558	2	1	4	14	16	96	109	102
chr2:31507173..31507411	17	17	59	35	179	389	536	538
chr2:32041575..32041724	0	0	0	0	0	7	4	7
chr2:32384994..32385399	2	4	3	14	27	100	44	51
chr2:32582992..32583531	167	129	249	191	129	116	159	170
chr2:33072472..33072660	4	3	13	10	1	8	10	4
chr2:33141354..33141553	3155	2231	4238	4467	3080	3723	3783	4166
chr2:33208550..33208790	0	0	0	2	2	11	9	5
chr2:33281899..33282169	0	5	11	5	4	6	7	10
chr2:33647489..33647652	3	2	1	4	2	14	12	13
chr2:33832284..33832490	8	8	20	35	18	22	28	21
chr2:34927633..34927842	5	5	6	2	4	1	3	9
chr2:34958009..34958204	0	0	0	0	0	11	9	6
chr2:35016401..35016626	2	1	1	3	5	7	18	7
chr2:35026153..35026471	0	0	3	5	5	7	15	12
chr2:35663773..35664190	0	2	32	17	8	2	13	9
chr2:35667151..35667627	3	4	17	9	15	11	16	33
chr2:35862285..35862403	0	0	0	0	6	3	10	4
chr2:36233658..36234054	0	0	0	0	0	11	4	5
chr2:36584544..36584997	21	6	56	14	45	143	129	134
chr2:36595135..36595292	0	0	24	13	0	1	5	8
chr2:36603826..36604025	6	1	21	3	0	2	3	11
chr2:36688426..36688725	4	13	24	26	3	1	10	29
chr2:36713823..36714203	5	0	14	10	2	0	6	5
chr2:36770370..36770629	2	2	11	12	1	0	4	4
chr2:36831529..36831800	0	6	18	7	7	2	9	12
chr2:36960465..36960622	6	3	6	10	26	46	85	65
chr2:36980859..36981391	24	13	112	73	42	95	184	165
chr2:37432331..37432539	13	24	54	43	23	49	59	56
chr2:37432930..37433597	35	36	98	71	22	75	129	104
chr2:37435222..37435416	0	0	6	5	0	0	2	16
chr2:37452528..37452887	7	0	4	9	0	5	4	4
chr2:37460487..37460648	0	0	4	0	0	0	10	2
chr2:37461632..37462313	11	18	50	38	55	66	158	148
chr2:37490555..37490819	1	6	23	40	0	0	21	12
chr2:37529840..37530227	3	2	9	4	4	16	25	15
chr2:37608261..37608626	2	0	6	2	7	12	63	41
chr2:37610979..37611117	0	0	8	0	0	0	1	0
chr2:37611493..37611754	3	4	14	10	4	5	14	12
chr2:37880760..37881138	4	3	13	11	0	2	8	5
chr2:37883989..37884481	21	7	46	30	16	2	16	17
chr2:37964081..37964506	0	0	0	0	6	49	34	13
chr2:38023463..38023648	0	0	0	0	14	13	20	18
chr2:38113359..38113564	0	0	0	0	0	16	7	2
chr2:38245090..38245319	0	0	2	1	9	27	19	24
chr2:38303871..38304174	1	5	5	17	11	3	19	19
chr2:38308019..38308155	14	7	21	9	10	5	14	20
chr2:38310586..38310935	0	5	12	8	1	5	19	7
chr2:38311801..38311933	2	13	15	15	15	16	31	33
chr2:38334903..38335096	8	3	5	4	15	5	4	12
chr2:38335311..38335437	1	0	3	2	4	11	1	9
chr2:38504984..38505231	5	5	23	10	4	22	12	16
chr2:38670502..38671008	2	0	2	2	28	104	61	52
chr2:38682842..38683151	0	0	0	2	16	48	46	43
chr2:38847170..38847337	0	0	0	2	1	2	19	14
chr2:38869867..38870131	0	3	7	10	0	6	4	15
chr2:39472090..39472251	4	5	17	17	2	3	7	20
chr2:39565781..39565944	1	0	3	0	12	28	21	31
chr2:39593291..39593672	21	18	57	43	16	36	24	56
chr2:39697147..39697355	0	0	4	4	5	6	4	13
chr2:39711210..39711695	24	26	80	69	130	325	557	515
chr2:39970790..39970835	0	0	5	1	6	33	7	5
chr2:40088402..40088592	5	0	5	0	5	3	7	7
chr2:40431452..40431769	0	0	0	0	0	3	7	0
chr2:40471041..40471393	7	1	9	8	3	0	1	8
chr2:40771383..40771647	0	0	0	0	5	33	20	5
chr2:41024406..41024615	0	0	2	2	2	13	23	18
chr2:41549417..41549792	2	0	6	4	3	13	31	22
chr2:42167773..42168196	14	7	10	2	3	0	5	3
chr2:42175655..42176026	12	0	20	10	11	5	6	4
chr2:42205749..42205997	0	0	9	7	0	1	4	6
chr2:42273991..42274201	14	23	40	32	8	10	33	34
chr2:42327711..42328070	6	1	6	7	0	0	9	7
chr2:42329227..42329466	7	6	18	29	3	2	9	20
chr2:42329656..42330047	10	16	20	36	12	1	32	45
chr2:42429789..42430035	0	0	2	2	0	0	3	21
chr2:42773110..42773506	5	3	20	22	5	5	28	11
chr2:42958680..42958813	2	0	2	4	5	9	4	6
chr2:42960401..42960594	0	0	2	1	1	23	26	22
chr2:43037566..43037738	9	5	25	25	7	6	21	26
chr2:43217003..43217280	0	2	8	31	7	0	14	22
chr2:43328442..43328484	1	0	1	2	2	4	9	7
chr2:43444989..43445210	3	3	15	17	1	7	4	8
chr2:43445937..43446103	33	9	15	3	18	8	1	10
chr2:43672496..43672703	12	9	49	21	14	17	25	25
chr2:44149519..44149810	2	0	29	20	0	4	18	7
chr2:44236298..44236458	0	0	0	0	9	12	18	4
chr2:44363422..44363855	30	19	73	33	6	1	17	39
chr2:44397017..44397418	4	1	11	6	0	0	9	10
chr2:44403221..44403339	0	0	6	5	0	0	0	3
chr2:44657540..44657777	1	0	15	15	10	8	10	17
chr2:44771451..44772030	9	11	46	44	19	41	74	94
chr2:44995977..44996007	0	0	0	0	0	0	6	4
chr2:45017748..45017929	1	1	10	14	6	3	15	4
chr2:45028566..45029018	8	10	31	24	7	4	23	35
chr2:45030038..45030117	22	14	45	33	14	9	12	21
chr2:45033059..45033282	12	3	12	12	1	0	6	12
chr2:45266920..45267252	5	13	17	21	4	11	19	19
chr2:45817409..45817755	2	2	5	2	6	28	3	17
chr2:46931823..46932101	14	6	57	10	7	3	15	32
chr2:46958264..46958411	2	0	7	5	11	47	26	26
chr2:47055905..47056183	0	0	3	6	20	50	51	66
chr2:47402567..47402874	2	8	33	24	1	12	30	19
chr2:47561548..47561916	12	9	13	19	2	4	0	19
chr2:47573151..47573482	21	18	52	48	5	18	36	34
chr2:47629412..47629600	16	5	24	16	1	6	12	9
chr2:47631260..47631638	4	14	87	55	6	2	47	37
chr2:47632931..47633133	1	2	6	1	2	10	29	21
chr2:47756684..47756840	0	0	0	0	4	11	12	6
chr2:47766845..47767089	0	0	3	5	4	0	5	1
chr2:47778802..47779166	1	0	8	11	0	0	2	4
chr2:47781886..47781917	0	4	9	8	1	0	13	2
chr2:47790788..47790950	0	0	10	1	0	0	0	0
chr2:47795751..47796070	0	0	0	7	0	0	10	4
chr2:47925518..47925743	39	39	83	94	42	31	87	94
chr2:47969418..47969438	1	2	5	7	0	0	0	3
chr2:47972826..47973020	2	0	2	5	10	19	15	6
chr2:48029070..48029462	1	2	27	8	2	3	14	6
chr2:48097435..48097646	0	4	9	20	3	3	17	24
chr2:48248136..48248284	0	0	0	0	3	11	15	6
chr2:48338768..48339073	12	9	31	33	6	5	17	25
chr2:48373241..48373406	4	7	12	10	8	17	26	27
chr2:48434383..48434482	8	9	15	48	7	0	35	44
chr2:48542722..48542919	37	33	70	115	39	131	104	67
chr2:48735629..48735864	7	2	30	23	15	28	50	50
chr2:48786594..48786622	0	0	2	0	3	7	6	1
chr2:49147878..49148096	0	0	0	0	9	30	7	12
chr2:49261235..49261373	0	0	0	0	3	26	23	6
chr2:49331334..49331418	0	0	0	0	0	1	3	3
chr2:49404390..49404615	0	8	9	5	1	0	19	6
chr2:49590897..49591029	0	0	0	0	0	12	3	3
chr2:49886292..49886613	12	13	51	48	15	50	72	62
chr2:49953565..49953926	2	2	7	7	15	50	85	49
chr2:49958490..49958688	0	0	4	0	3	21	25	16
chr2:50269140..50269527	0	0	2	2	1	9	4	2
chr2:50388973..50389122	0	0	2	2	0	19	6	5
chr2:50626675..50626926	0	5	5	10	2	0	7	8
chr2:50697089..50697194	0	0	0	0	2	7	0	0
chr2:50963449..50963747	0	1	7	6	8	8	18	7
chr2:51065603..51065771	7	7	78	38	3	5	27	30
chr2:51490205..51490482	1	5	9	0	3	9	13	24
chr2:51683384..51683439	0	0	0	0	0	0	7	4
chr2:52743458..52743645	0	0	1	0	2	11	1	7
chr2:53256078..53256155	0	0	0	1	2	16	19	9
chr2:53331492..53331666	7	5	32	39	5	0	23	17
chr2:53341431..53341686	0	0	0	0	3	13	11	19
chr2:53659261..53659544	3	1	11	0	31	49	63	40
chr2:53660269..53660674	2	0	3	0	1	15	18	16
chr2:53662173..53662546	5	1	5	8	19	37	40	34
chr2:53686905..53687126	0	0	2	0	5	10	18	19
chr2:53935159..53935322	3	2	33	16	1	5	11	13
chr2:54685030..54685135	20	19	44	51	22	21	16	13
chr2:55193363..55193506	0	5	18	9	1	0	1	9
chr2:55321189..55321288	0	0	0	0	4	9	0	1
chr2:55360999..55361420	55	32	107	88	79	117	176	188
chr2:55450542..55450658	4	10	15	18	14	13	15	19
chr2:55458192..55458335	0	2	1	0	4	4	4	2
chr2:55506826..55507231	70	46	294	145	40	27	116	111
chr2:55696362..55696642	0	0	0	0	0	7	10	0
chr2:55717734..55717963	2	7	3	12	5	20	21	12
chr2:55933257..55933417	4	2	4	7	5	5	4	11
chr2:56054622..56054802	0	3	3	1	2	6	11	19
chr2:57462013..57462244	0	0	0	2	0	0	15	5
chr2:57646206..57646413	12	2	10	38	4	2	14	17
chr2:58023740..58023975	10	2	26	22	3	11	15	11
chr2:58194359..58194399	0	0	0	0	4	2	0	4
chr2:58293963..58294185	4	0	20	9	12	57	36	48
chr2:58331897..58332227	4	0	23	25	0	2	20	22
chr2:58336581..58337054	21	11	54	61	113	228	308	220
chr2:58339900..58340201	33	20	17	19	42	94	23	36
chr2:58340632..58340985	22	20	107	67	31	68	84	141
chr2:58341826..58342193	7	5	8	3	1	8	3	7
chr2:58343104..58343450	10	8	36	11	23	70	79	78
chr2:58343918..58344061	21	34	94	97	11	12	51	65
chr2:58345002..58345221	3	1	13	4	5	7	13	10
chr2:58345292..58345616	2	0	17	14	0	3	7	9
chr2:58345865..58346240	179	111	822	579	125	128	429	461
chr2:58389382..58389601	1	0	10	14	0	0	3	5
chr2:58533010..58533239	0	0	0	0	3	17	8	5
chr2:58614069..58614317	6	0	5	9	13	7	16	18
chr2:58675252..58675462	1	0	5	3	4	1	6	7
chr2:58714317..58714708	0	0	7	6	0	0	10	6
chr2:58767905..58768087	16	13	56	37	4	7	15	24
chr2:59442919..59443120	0	0	0	0	3	14	3	7
chr2:59835860..59836238	2	0	5	9	2	11	16	7
chr2:59932797..59933029	0	0	0	0	6	14	18	15
chr2:60241214..60241363	0	0	0	0	0	7	0	0
chr2:60644526..60645068	57	36	84	52	29	54	38	50
[truncated: 17,618 more rows]

## Sheet: Promoter_log2CPM
Normalized counts (log2CPM) for promoters identified using CAGE and NET-CAGE
Promoter	H9_CAGE_control_rep1	H9_CAGE_control_rep2	H9_NETCAGE_control_rep1	H9_NETCAGE_control_rep2	H9_CAGE_DOX_rep1	H9_CAGE_DOX_rep2	H9_NETCAGE_DOX_rep1	H9_NETCAGE_DOX_rep2
chr1:568011..568021,+	-5.51716	-4.00345	-4.45556	-5.74609	-3.2953	-7.87777	-4.68346	-4.81903
chr1:568169..568170,+	-7.87777	-3.30639	-7.87777	-7.87777	-5.39448	-2.91324	-7.87777	-7.87777
chr1:568912..568917,+	-3.7449	-2.48561	-7.87777	-7.87777	-3.60225	-3.47528	-5.53388	-7.87777
chr1:568939..568942,+	-2.78662	-3.61322	-7.87777	-7.87777	-7.87777	-5.28391	-7.87777	-7.87777
chr1:569544..569551,+	-4.66493	-5.40397	-7.87777	-7.87777	-7.87777	-3.47528	-3.7645	-4.81903
chr1:569891..569899,+	2.76752	2.62357	-3.12719	-1.40302	2.51709	2.82638	-1.4413	-1.40221
chr1:714149..714158,+	-1.89962	-1.21655	0.0907515	-0.229919	-1.57291	-2.91324	0.109525	-0.295487
chr1:714167..714194,+	0.345186	0.336924	1.93874	2.23468	-0.117478	-0.628761	2.08182	1.77311
chr1:714210..714217,+	-7.87777	-4.54005	-2.56021	-1.92634	-4.52962	-2.05993	-1.51085	-2.27308
chr1:714221..714242,+	-0.731889	-0.821447	1.09719	1.07297	-0.460816	-0.677344	1.35171	0.999597
chr1:714290..714296,+	-3.43952	-2.65125	-1.57841	-1.51715	-4.52962	-5.28391	-1.92008	-2.16828
chr1:714415..714443,+	-7.87777	-4.00345	-4.07457	-7.87777	-7.87777	-7.87777	-3.7645	-4.29297
chr1:714559..714560,+	-7.87777	-7.87777	-4.07457	-7.87777	-7.87777	-7.87777	-7.87777	-7.87777
chr1:714589..714608,+	-4.66493	-4.54005	-3.12719	-4.92087	-7.87777	-7.87777	-7.87777	-4.29297
chr1:714664..714672,+	-7.87777	-7.87777	-5.79373	-7.87777	-7.87777	-7.87777	-4.15202	-4.81903
chr1:719603..719604,+	-7.87777	-7.87777	-7.87777	-7.87777	-7.87777	-7.87777	-7.87777	-3.90831
chr1:721067..721068,+	-7.87777	-7.87777	-7.87777	-7.87777	-7.87777	-7.87777	-7.87777	-3.90831
chr1:762214..762250,+	-5.51716	-4.54005	-4.45556	-7.87777	-4.52962	-2.69747	-4.68346	-7.87777
chr1:762408..762409,+	-7.87777	-7.87777	-7.87777	-4.01689	-7.87777	-7.87777	-7.87777	-7.87777
chr1:763046..763062,+	0.130236	0.0435759	0.0719683	0.133755	0.0277333	-0.581762	-0.17102	0.04687
chr1:763177..763178,+	-5.51716	-7.87777	-7.87777	-7.87777	-7.87777	-7.87777	-7.87777	-4.29297
chr1:874649..874653,+	-7.87777	-7.87777	-7.87777	-7.87777	-7.87777	-3.16707	-7.87777	-7.87777
chr1:895934..895940,+	-2.33878	-2.20237	-1.21332	-1.77667	-2.82718	-2.91324	-2.64165	-1.03664
chr1:895949..895982,+	1.10402	1.42051	1.86972	1.83614	1.13142	0.503559	1.53545	1.56085
chr1:895994..896001,+	-2.47318	-2.20237	-2.68245	-2.00744	-2.19102	-2.91324	-1.74224	-2.38609
chr1:896005..896018,+	-1.17183	-1.15304	0.198588	-0.229919	-1.27153	-1.07278	-1.4413	-0.114177
chr1:896023..896027,+	-3.18762	-2.8384	-1.57841	-3.06742	-3.2953	-3.47528	-3.7645	-2.50871
chr1:896139..896140,+	-7.87777	-5.40397	-4.97476	-7.87777	-7.87777	-7.87777	-7.87777	-4.29297
chr1:896178..896210,+	-3.7449	-4.00345	-3.77346	-2.75581	-3.2953	-7.87777	-4.68346	-2.95511
chr1:896251..896267,+	-3.43952	-3.61322	-2.06839	-2.09336	-2.63999	-3.47528	-3.45934	-2.38609
chr1:896268..896278,+	-3.7449	-7.87777	-2.15424	-2.75581	-5.39448	-4.40863	-2.99332	-3.14097
chr1:896285..896290,+	-7.87777	-5.40397	-3.12719	-4.01689	-4.52962	-7.87777	-3.45934	-2.64272
chr1:896297..896302,+	-3.7449	-7.87777	-4.97476	-2.4997	-5.39448	-7.87777	-2.49348	-5.65551
chr1:896578..896579,+	-7.87777	-7.87777	-7.87777	-4.39921	-7.87777	-7.87777	-7.87777	-7.87777
chr1:896642..896644,+	-3.18762	-7.87777	-4.45556	-2.00744	-3.99267	-7.87777	-7.87777	-3.90831
chr1:896705..896739,+	-3.7449	-5.40397	-7.87777	-4.92087	-4.52962	-3.47528	-7.87777	-4.81903
chr1:896953..896968,+	-4.13279	-7.87777	-2.96323	-3.71496	-3.99267	-4.40863	-2.99332	-3.35437
chr1:901845..901873,+	-1.49031	-1.35263	-1.03986	-0.33068	-1.34118	-1.82286	-1.08243	-0.671742
chr1:901880..901889,+	-4.13279	-3.61322	-2.34299	-2.18472	-3.2953	-3.86776	-3.7645	-3.90831
chr1:901896..901899,+	-7.87777	-7.87777	-3.52448	-7.87777	-3.2953	-4.40863	-4.15202	-5.65551
chr1:906037..906093,+	-2.33878	-2.65125	-1.52025	-1.77667	-2.06783	-7.87777	-2.01795	-3.90831
chr1:936285..936286,+	-7.87777	-7.87777	-7.87777	-7.87777	-3.60225	-7.87777	-7.87777	-7.87777
chr1:936323..936324,+	-7.87777	-3.61322	-4.97476	-7.87777	-7.87777	-7.87777	-7.87777	-7.87777
chr1:948846..948849,+	2.00484	2.01165	-0.0461761	0.0155897	1.86984	1.36411	0.220994	-0.0199615
chr1:948865..948877,+	5.38368	5.75275	3.28643	3.55847	5.49133	5.05679	3.5143	4.18545
chr1:955229..955246,+	-4.13279	-3.61322	-3.77346	-3.25274	-3.60225	-3.86776	-4.68346	-2.95511
chr1:955270..955298,+	-4.13279	-4.54005	-4.97476	-4.01689	-7.87777	-3.16707	-3.7645	-2.95511
chr1:955344..955353,+	-2.78662	-7.87777	-4.97476	-4.92087	-3.99267	-7.87777	-7.87777	-7.87777
chr1:955453..955454,+	1.24982	1.48181	0.680008	1.09256	1.25457	1.26474	0.782559	1.12862
chr1:955478..955500,+	5.38792	5.41574	5.29459	5.17099	5.37194	5.43725	5.00235	5.30217
chr1:969238..969276,+	-3.7449	-4.00345	-2.96323	-7.87777	-3.2953	-3.47528	-4.68346	-4.81903
chr1:980633..980634,+	-7.87777	-5.40397	-7.87777	-7.87777	-3.99267	-3.47528	-4.15202	-4.81903
chr1:982321..982338,+	-4.66493	-5.40397	-3.52448	-2.90322	-4.52962	-2.5098	-2.99332	-4.29297
chr1:982714..982760,+	-2.47318	-3.61322	-4.45556	-3.06742	-3.99267	-2.69747	-4.68346	-4.81903
chr1:982806..982807,+	-7.87777	-7.87777	-7.87777	-7.87777	-7.87777	-3.86776	-7.87777	-7.87777
chr1:982956..982957,+	-7.87777	-7.87777	-7.87777	-7.87777	-3.60225	-7.87777	-7.87777	-7.87777
chr1:983024..983025,+	-7.87777	-4.54005	-4.07457	-7.87777	-7.87777	-7.87777	-7.87777	-7.87777
chr1:983694..983695,+	-4.13279	-5.40397	-4.97476	-4.01689	-7.87777	-7.87777	-7.87777	-7.87777
chr1:983810..983811,+	-7.87777	-7.87777	-7.87777	-7.87777	-3.60225	-7.87777	-7.87777	-7.87777
chr1:984103..984104,+	-7.87777	-7.87777	-7.87777	-7.87777	-7.87777	-7.87777	-3.7645	-7.87777
chr1:985956..985957,+	-5.51716	-4.54005	-7.87777	-4.01689	-7.87777	-7.87777	-5.53388	-7.87777
chr1:987128..987131,+	-7.87777	-7.87777	-7.87777	-7.87777	-3.60225	-7.87777	-4.15202	-5.65551
chr1:987131..987132,+	-4.13279	-7.87777	-5.79373	-7.87777	-7.87777	-5.28391	-7.87777	-7.87777
chr1:987649..987659,+	-7.87777	-7.87777	-7.87777	-7.87777	-7.87777	-7.87777	-7.87777	-3.35437
chr1:990177..990178,+	-7.87777	-3.61322	-7.87777	-7.87777	-7.87777	-7.87777	-7.87777	-7.87777
chr1:990257..990418,+	-2.21583	-1.86051	-3.12719	-2.75581	-2.82718	-1.7175	-4.15202	-3.60492
chr1:990456..990467,+	-3.43952	-4.54005	-3.77346	-4.92087	-2.63999	-7.87777	-4.68346	-4.29297
chr1:990594..990597,+	-4.66493	-7.87777	-7.87777	-7.87777	-3.99267	-7.87777	-4.68346	-7.87777
chr1:990686..990774,+	-2.10255	-2.07919	-3.12719	-3.06742	-1.65923	-1.7175	-3.2076	-2.64272
chr1:995075..995084,+	-2.6214	-1.50289	-1.63901	-2.4997	-1.84911	-2.34376	-4.68346	-2.38609
chr1:995086..995096,+	-1.29093	-1.28299	-1.91063	-2.18472	-1.95433	-3.16707	-2.99332	-1.89305
chr1:995106..995117,+	-1.11578	-0.360484	-1.83778	-1.34917	-1.08074	-1.93653	-2.12296	-0.862992
chr1:999778..999797,+	-2.78662	-3.0535	-4.07457	-5.74609	-3.99267	-5.28391	-4.68346	-7.87777
chr1:999827..999898,+	-2.97323	-2.8384	-3.3122	-2.90322	-2.82718	-2.5098	-7.87777	-7.87777
chr1:1072326..1072332,+	-7.87777	-7.87777	-4.07457	-4.92087	-7.87777	-7.87777	-7.87777	-7.87777
chr1:1072370..1072391,+	-4.13279	-7.87777	-4.07457	-2.18472	-7.87777	-7.87777	-7.87777	-5.65551
chr1:1109260..1109310,+	-2.33878	-2.48561	-1.52025	-1.29727	-3.60225	-5.28391	-1.92008	-0.636356
chr1:1109339..1109341,+	-4.13279	-7.87777	-4.97476	-3.46542	-7.87777	-7.87777	-7.87777	-7.87777
chr1:1109354..1109365,+	-2.47318	-7.87777	-3.77346	-2.28227	-5.39448	-7.87777	-4.15202	-3.35437
chr1:1109397..1109402,+	-3.18762	-4.00345	-4.45556	-3.06742	-7.87777	-7.87777	-4.68346	-5.65551
chr1:1109426..1109461,+	-5.51716	-4.54005	-3.3122	-5.74609	-5.39448	-7.87777	-3.7645	-7.87777
chr1:1109489..1109499,+	-4.13279	-7.87777	-2.96323	-4.01689	-3.60225	-7.87777	-7.87777	-3.35437
chr1:1109516..1109542,+	-4.66493	-5.40397	-4.97476	-4.39921	-2.82718	-7.87777	-4.68346	-3.35437
chr1:1167616..1167643,+	2.60189	1.88878	1.90729	2.06161	2.03013	1.4794	1.19671	1.49854
chr1:1167647..1167652,+	-0.610725	-0.772898	-0.922208	-0.467412	-1.41437	-0.833754	-2.64165	-1.4629
chr1:1167778..1167801,+	-4.66493	-4.54005	-4.97476	-4.92087	-3.2953	-3.47528	-7.87777	-3.90831
chr1:1167838..1167957,+	-1.89962	-3.30639	-3.77346	-4.01689	-3.60225	-1.61931	-4.68346	-3.60492
chr1:1243947..1243949,+	-0.428977	-0.59356	-2.24553	-2.38689	0.0551005	-0.327994	-2.23621	-2.16828
chr1:1243969..1243980,+	2.77124	2.52992	1.19591	0.960198	2.84959	2.60559	1.19671	1.1183
chr1:1243983..1243992,+	1.70369	1.82712	0.550309	0.3927	1.68073	1.26474	-0.0625878	0.230582
chr1:1243995..1244015,+	2.60189	2.32215	0.577198	0.949495	2.46193	2.31405	0.767949	1.1079
chr1:1244021..1244026,+	1.01894	0.245612	-0.243788	-0.751856	0.0551005	0.668151	-0.931729	-0.268148
chr1:1244133..1244136,+	-3.7449	-7.87777	-4.07457	-4.39921	-5.39448	-7.87777	-7.87777	-7.87777
chr1:1244141..1244156,+	-1.99752	-2.33705	-2.56021	-3.71496	-1.02237	-2.34376	-4.15202	-7.87777
chr1:1244294..1244335,+	-2.21583	-1.28299	-7.87777	-5.74609	-1.14158	-1.20899	-3.7645	-4.29297
chr1:1244419..1244440,+	-4.13279	-7.87777	-7.87777	-4.92087	-5.39448	-2.91324	-7.87777	-7.87777
chr1:1244463..1244535,+	-2.33878	-1.86051	-4.45556	-2.62208	-3.99267	-1.82286	-4.68346	-3.90831
chr1:1244567..1244573,+	-4.66493	-7.87777	-7.87777	-4.01689	-7.87777	-7.87777	-7.87777	-7.87777
chr1:1244636..1244638,+	-3.18762	-7.87777	-7.87777	-7.87777	-3.99267	-4.40863	-7.87777	-7.87777
chr1:1244833..1244862,+	-7.87777	-7.87777	-4.97476	-7.87777	-3.60225	-4.40863	-5.53388	-4.29297
chr1:1260157..1260158,+	-2.78662	-2.65125	-3.52448	-2.4997	-3.99267	-7.87777	-3.2076	-3.90831
chr1:1260160..1260175,+	0.967979	0.561781	-0.778926	-0.556138	0.326165	-0.628761	-0.449649	-0.745228
chr1:1260176..1260212,+	2.22702	2.12488	0.843983	1.05311	1.93758	1.18545	0.767949	0.755052
chr1:1260216..1260227,+	-0.150327	-0.290469	-1.63901	-1.51715	-1.84911	-0.94832	-2.64165	-3.35437
chr1:1260232..1260237,+	-3.43952	-2.8384	-3.3122	-4.92087	-2.32573	-1.35942	-3.7645	-3.35437
chr1:1260260..1260265,+	-1.00982	-1.96571	-1.41052	-1.84957	-1.95433	-2.34376	-2.49348	-4.81903
chr1:1260351..1260363,+	-3.43952	-7.87777	-7.87777	-4.92087	-3.99267	-4.40863	-7.87777	-3.90831
chr1:1260392..1260417,+	-2.97323	-7.87777	-3.77346	-4.92087	-3.2953	-5.28391	-7.87777	-4.81903
chr1:1260451..1260452,+	-4.13279	-7.87777	-7.87777	-7.87777	-7.87777	-4.40863	-7.87777	-7.87777
chr1:1334898..1334906,+	1.78691	1.31216	0.145677	0.598528	1.74935	1.61671	0.528929	0.171906
chr1:1334915..1334953,+	2.99456	3.1113	1.82555	2.02639	3.18612	3.55602	2.00291	2.05329
chr1:1335065..1335066,+	-7.87777	-7.87777	-7.87777	-7.87777	-3.99267	-7.87777	-7.87777	-7.87777
chr1:1335101..1335110,+	-7.87777	-7.87777	-7.87777	-7.87777	-7.87777	-2.91324	-4.68346	-7.87777
chr1:1335139..1335255,+	-1.29093	-2.8384	-4.07457	-3.46542	-2.32573	-2.05993	-4.15202	-3.90831
chr1:1335378..1335379,+	-5.51716	-7.87777	-5.79373	-7.87777	-2.82718	-7.87777	-7.87777	-7.87777
chr1:1335407..1335412,+	-7.87777	-7.87777	-7.87777	-7.87777	-3.99267	-5.28391	-4.68346	-7.87777
chr1:1335571..1335572,+	-7.87777	-7.87777	-7.87777	-7.87777	-3.99267	-3.86776	-7.87777	-7.87777
chr1:1335620..1335628,+	-7.87777	-7.87777	-4.97476	-7.87777	-2.32573	-5.28391	-5.53388	-7.87777
chr1:1335664..1335665,+	-2.78662	-7.87777	-7.87777	-5.74609	-5.39448	-4.40863	-7.87777	-5.65551
chr1:1336088..1336089,+	-7.87777	-7.87777	-7.87777	-4.39921	-7.87777	-7.87777	-7.87777	-7.87777
chr1:1344606..1344607,+	-7.87777	-7.87777	-7.87777	-4.01689	-7.87777	-7.87777	-7.87777	-7.87777
chr1:1355415..1355490,+	-1.99752	-2.65125	-2.15424	-3.25274	-1.27153	-2.69747	-3.2076	-2.07059
chr1:1355551..1355580,+	-2.97323	-4.54005	-4.97476	-4.01689	-3.2953	-7.87777	-3.7645	-2.64272
chr1:1355694..1355703,+	-7.87777	-7.87777	-7.87777	-7.87777	-7.87777	-7.87777	-7.87777	-3.35437
chr1:1355921..1355922,+	-7.87777	-7.87777	-7.87777	-5.74609	-3.2953	-7.87777	-7.87777	-7.87777
chr1:1361236..1361243,+	-2.78662	-3.0535	-2.68245	-3.06742	-3.04234	-1.93653	-3.7645	-3.60492
chr1:1361245..1361268,+	0.0589677	-0.680444	-0.745223	-0.787221	-0.0576282	-0.8899	-1.08243	-0.671742
chr1:1361274..1361277,+	-2.97323	-4.00345	-3.52448	-3.25274	-3.99267	-2.91324	-4.68346	-4.29297
chr1:1361457..1361470,+	-1.99752	-1.76246	-1.46434	-1.19873	-1.41437	-3.16707	-2.64165	-1.23409
chr1:1361536..1361603,+	-2.33878	-4.54005	-2.81602	-2.09336	-3.60225	-4.40863	-4.15202	-3.35437
chr1:1370083..1370140,+	-4.13279	-2.65125	-4.97476	-2.75581	-3.99267	-3.16707	-3.7645	-3.35437
chr1:1370325..1370326,+	-7.87777	-7.87777	-4.45556	-7.87777	-7.87777	-7.87777	-7.87777	-7.87777
chr1:1371062..1371087,+	3.64462	3.33544	2.54035	2.32439	3.44595	3.25637	1.67512	2.2924
chr1:1371091..1371100,+	2.56378	1.96947	1.36747	0.894756	1.94491	2.51119	0.528929	0.953892
chr1:1371280..1371281,+	-7.87777	-7.87777	-7.87777	-7.87777	-7.87777	-7.87777	-3.7645	-7.87777
chr1:1397837..1397880,+	-3.18762	-2.8384	-4.97476	-7.87777	-2.63999	-3.47528	-4.68346	-5.65551
chr1:1407069..1407070,+	-7.87777	-7.87777	-4.97476	-4.39921	-7.87777	-4.40863	-7.87777	-4.29297
chr1:1407136..1407166,+	5.60414	5.45767	5.6176	5.48213	5.41152	6.08746	5.54369	5.59657
chr1:1407303..1407324,+	-2.10255	-3.30639	-5.79373	-4.92087	-3.60225	-2.19488	-4.15202	-3.35437
chr1:1407345..1407370,+	-1.80794	-1.58433	-3.77346	-2.00744	-2.32573	-1.7175	-3.7645	-2.50871
chr1:1407405..1407407,+	-4.66493	-7.87777	-3.77346	-7.87777	-7.87777	-4.40863	-5.53388	-5.65551
chr1:1407439..1407508,+	-5.51716	-4.00345	-3.12719	-2.62208	-3.99267	-3.86776	-1.74224	-2.38609
chr1:1413171..1413172,+	-7.87777	-7.87777	-7.87777	-7.87777	-7.87777	-2.91324	-7.87777	-7.87777
chr1:1413227..1413229,+	2.39076	2.38233	0.72879	0.376811	2.55593	2.848	0.596638	0.171906
chr1:1413274..1413361,+	-1.29093	-1.58433	-2.68245	-2.62208	-1.49146	-1.00921	-4.68346	-2.38609
chr1:1413474..1413475,+	-4.66493	-7.87777	-7.87777	-7.87777	-4.52962	-3.47528	-7.87777	-7.87777
chr1:1413567..1413577,+	-3.18762	-4.54005	-4.45556	-4.92087	-7.87777	-5.28391	-7.87777	-7.87777
chr1:1418744..1418754,+	-4.66493	-4.54005	-4.45556	-4.92087	-7.87777	-7.87777	-7.87777	-7.87777
chr1:1419110..1419128,+	-4.66493	-4.54005	-3.77346	-4.39921	-7.87777	-4.40863	-7.87777	-4.81903
chr1:1447536..1447554,+	5.65285	5.85186	4.83103	4.69904	5.6888	5.73107	4.7367	4.88624
chr1:1447790..1447841,+	-3.7449	-1.67065	-4.45556	-3.46542	-2.32573	-3.47528	-5.53388	-4.29297
chr1:1447877..1447939,+	-2.47318	-2.33705	-2.44751	-3.06742	-2.82718	-1.52738	-2.99332	-2.07059
chr1:1510117..1510127,+	-7.87777	-7.87777	-7.87777	-3.46542	-7.87777	-7.87777	-4.15202	-7.87777
chr1:1510170..1510180,+	-7.87777	-7.87777	-7.87777	-3.46542	-7.87777	-7.87777	-7.87777	-7.87777
chr1:1510286..1510294,+	-4.66493	-4.00345	-7.87777	-3.71496	-5.39448	-3.47528	-7.87777	-3.90831
chr1:1510325..1510329,+	-2.78662	-4.54005	-3.77346	-4.39921	-1.49146	-2.34376	-2.64165	-2.07059
chr1:1510338..1510359,+	-0.731889	-1.03384	-0.558038	-0.229919	-0.50011	0.706523	0.177434	-0.189109
chr1:1510372..1510382,+	-1.99752	-1.21655	-1.52025	-1.51715	-2.06783	-0.0153928	-2.01795	-0.671742
chr1:1510410..1510428,+	-4.66493	-7.87777	-4.45556	-7.87777	-3.60225	-3.47528	-7.87777	-7.87777
chr1:1514906..1514907,+	-7.87777	-7.87777	-4.07457	-7.87777	-7.87777	-7.87777	-7.87777	-7.87777
chr1:1550803..1550804,+	-3.7449	-4.00345	-3.12719	-3.25274	-4.52962	-3.86776	-7.87777	-5.65551
chr1:1550812..1550827,+	-1.49031	-0.636348	-0.885031	-0.898838	-1.02237	-1.93653	-0.519619	-0.440537
chr1:1550828..1550845,+	-0.463541	-0.511612	0.314986	-0.33068	-0.348974	-0.25244	-0.0889414	0.089764
chr1:1550875..1550883,+	-1.6404	-2.20237	-1.76844	-2.00744	-2.82718	-1.20899	-2.12296	-2.16828
chr1:1550890..1550899,+	-3.7449	-3.0535	-1.63901	-1.92634	-1.57291	-0.8899	-1.25073	-1.28798
chr1:1550911..1550924,+	-1.35437	-1.28299	-0.617774	-1.15188	-0.966262	-0.0153928	-2.12296	-1.18213
chr1:1550925..1550926,+	-4.66493	-3.0535	-3.3122	-3.46542	-3.04234	-4.40863	-3.7645	-3.90831
chr1:1551025..1551026,+	-7.87777	-7.87777	-4.07457	-7.87777	-7.87777	-7.87777	-7.87777	-7.87777
chr1:1551243..1551255,+	1.22833	1.09393	1.45705	1.44472	0.982583	0.366489	1.35171	1.5378
chr1:1551259..1551270,+	1.11577	0.580586	1.22171	1.26648	-0.313541	-0.581762	1.5526	1.28445
chr1:1551283..1551285,+	-1.23015	-0.772898	-0.885031	-0.586969	-2.32573	-3.47528	-0.795289	-0.904484
chr1:1551292..1551300,+	0.263008	0.772718	0.654984	0.454565	-0.0872426	-0.289723	0.155151	-0.214977
chr1:1551349..1551408,+	-3.7449	-3.61322	-1.63901	-2.62208	-1.75105	-4.40863	-2.64165	-2.64272
chr1:1551445..1551451,+	-5.51716	-2.33705	-2.44751	-1.84957	-2.82718	-2.69747	-1.82842	-2.50871
chr1:1551475..1551478,+	-3.18762	-7.87777	-4.97476	-7.87777	-7.87777	-7.87777	-7.87777	-7.87777
chr1:1551886..1551910,+	-4.13279	-4.54005	-7.87777	-4.92087	-2.82718	-3.86776	-3.7645	-3.60492
chr1:1551939..1551995,+	-5.51716	-4.00345	-3.52448	-4.92087	-2.32573	-2.5098	-7.87777	-2.38609
chr1:1558837..1558871,+	-4.66493	-2.33705	-4.97476	-7.87777	-4.52962	-7.87777	-7.87777	-7.87777
chr1:1559206..1559208,+	-4.66493	-5.40397	-7.87777	-5.74609	-3.2953	-4.40863	-4.68346	-7.87777
chr1:1560234..1560244,+	-2.97323	-3.61322	-3.77346	-3.06742	-3.04234	-3.86776	-7.87777	-4.81903
chr1:1560373..1560374,+	-7.87777	-7.87777	-7.87777	-7.87777	-3.99267	-5.28391	-7.87777	-4.81903
chr1:1560478..1560505,+	-4.66493	-3.0535	-4.07457	-4.92087	-7.87777	-7.87777	-7.87777	-7.87777
chr1:1561063..1561064,+	-7.87777	-7.87777	-4.97476	-4.39921	-7.87777	-7.87777	-7.87777	-7.87777
chr1:1561193..1561210,+	-4.13279	-7.87777	-4.97476	-5.74609	-7.87777	-5.28391	-3.45934	-7.87777
chr1:1561236..1561260,+	-3.7449	-4.54005	-4.97476	-4.92087	-3.60225	-7.87777	-7.87777	-7.87777
chr1:1562117..1562125,+	-7.87777	-7.87777	-7.87777	-7.87777	-3.60225	-7.87777	-7.87777	-4.81903
chr1:1562732..1562733,+	-7.87777	-7.87777	-7.87777	-7.87777	-7.87777	-7.87777	-7.87777	-3.90831
chr1:1562886..1562887,+	-7.87777	-7.87777	-4.07457	-7.87777	-7.87777	-7.87777	-7.87777	-7.87777
chr1:1562952..1563002,+	-2.6214	-2.33705	-3.77346	-1.77667	-2.82718	-3.47528	-2.01795	-2.64272
chr1:1563034..1563083,+	-3.43952	-5.40397	-3.52448	-4.39921	-7.87777	-3.86776	-4.68346	-3.35437
chr1:1564336..1564341,+	-1.11578	-0.47232	-2.15424	-4.39921	-1.08074	-1.35942	-2.12296	-1.59254
chr1:1564363..1564379,+	2.29062	2.23581	0.0336519	0.0758819	2.28253	1.78753	-0.48421	0.585582
chr1:1564399..1564416,+	1.11577	1.36735	-1.52025	-0.650681	1.52307	1.1718	-0.670646	-0.0429448
chr1:1564506..1564517,+	-2.78662	-7.87777	-7.87777	-4.01689	-7.87777	-5.28391	-7.87777	-7.87777
chr1:1564569..1564576,+	-5.51716	-4.54005	-7.87777	-7.87777	-2.47432	-2.69747	-7.87777	-3.35437
chr1:1564599..1564607,+	-2.10255	-1.76246	-5.79373	-5.74609	-3.04234	-4.40863	-5.53388	-3.90831
chr1:1564618..1564634,+	-1.23015	-1.76246	-4.07457	-4.39921	-1.57291	-1.93653	-3.45934	-3.60492
chr1:1564783..1564865,+	-2.33878	-2.07919	-4.45556	-7.87777	-2.63999	-1.61931	-5.53388	-3.14097
chr1:1565014..1565033,+	-4.66493	-5.40397	-7.87777	-4.92087	-3.2953	-3.16707	-7.87777	-4.29297
chr1:1565062..1565063,+	-7.87777	-7.87777	-7.87777	-7.87777	-3.60225	-7.87777	-7.87777	-7.87777
chr1:1567516..1567518,+	-1.72174	-2.48561	-1.35864	-2.28227	-1.27153	-1.93653	-1.58393	-1.4629
chr1:1567531..1567541,+	-0.0950885	0.0704328	-0.109086	-0.0908588	-0.71444	-0.72762	0.0861596	0.410539
chr1:1567548..1567559,+	0.304682	1.23117	0.855012	0.570862	0.184652	0.132863	0.457886	1.41668
chr1:1567562..1567570,+	-1.23015	-1.09221	-0.922208	-0.717336	-1.34118	-0.833754	-2.01795	-0.241318
chr1:1567680..1567705,+	-3.7449	-7.87777	-4.97476	-4.01689	-7.87777	-7.87777	-7.87777	-7.87777
chr1:1567790..1567791,+	-3.7449	-7.87777	-5.79373	-7.87777	-7.87777	-7.87777	-7.87777	-4.81903
chr1:1590487..1590493,+	-1.80794	-3.30639	-1.21332	-0.525952	-1.95433	-2.69747	-0.795289	-1.97909
chr1:1590510..1590524,+	-1.00982	-0.821447	0.163531	0.152542	-1.14158	-1.07278	-0.319133	-0.471383
chr1:1590542..1590558,+	-2.97323	-3.61322	-1.30855	-0.898838	-2.06783	-2.34376	-1.13638	-2.16828
chr1:1590603..1590612,+	-3.7449	-4.00345	-2.56021	-2.90322	-5.39448	-4.40863	-2.01795	-2.64272
chr1:1590663..1590664,+	-7.87777	-7.87777	-4.07457	-7.87777	-7.87777	-7.87777	-7.87777	-7.87777
chr1:1655849..1655851,+	-2.6214	-7.87777	-7.87777	-4.92087	-3.99267	-7.87777	-4.68346	-3.35437
chr1:1655875..1655883,+	-2.47318	-5.40397	-2.44751	-2.62208	-3.04234	-3.47528	-1.82842	-2.38609
chr1:1655895..1655915,+	-1.72174	-2.48561	-0.745223	-1.10651	-1.95433	-1.82286	-1.19242	-0.904484
chr1:1655929..1655943,+	-2.47318	-1.76246	-1.16796	-1.10651	-1.95433	-1.07278	-2.99332	-1.34396
chr1:1822616..1822621,+	-5.51716	-4.54005	-5.79373	-3.46542	-5.39448	-7.87777	-4.68346	-2.79048
chr1:1822633..1822638,+	-7.87777	-2.8384	-4.97476	-2.28227	-4.52962	-7.87777	-3.2076	-3.90831
chr1:1822644..1822658,+	-2.47318	-3.61322	-2.68245	-1.40302	-4.52962	-7.87777	-1.92008	-4.29297
chr1:1822790..1822791,+	-7.87777	-7.87777	-7.87777	-3.46542	-7.87777	-7.87777	-7.87777	-4.81903
chr1:1822960..1823015,+	-2.21583	-3.0535	-2.56021	-3.06742	-5.39448	-7.87777	-2.49348	-2.27308
chr1:1846827..1846828,+	-7.87777	-7.87777	-7.87777	-4.01689	-7.87777	-7.87777	-7.87777	-7.87777
chr1:1950749..1950752,+	-3.7449	-3.0535	-7.87777	-7.87777	-7.87777	-7.87777	-7.87777	-7.87777
chr1:1950774..1950802,+	-0.463541	-1.09221	-2.24553	-1.15188	-1.27153	-1.7175	-2.35912	-1.73498
chr1:1950807..1950811,+	-3.18762	-7.87777	-3.52448	-5.74609	-7.87777	-7.87777	-3.7645	-7.87777
chr1:1950853..1950857,+	-7.87777	-4.54005	-7.87777	-7.87777	-7.87777	-2.91324	-5.53388	-7.87777
chr1:1956993..1956994,+	-3.7449	-2.8384	-7.87777	-7.87777	-5.39448	-4.40863	-7.87777	-7.87777
chr1:1957156..1957157,+	-7.87777	-3.61322	-7.87777	-7.87777	-7.87777	-7.87777	-7.87777	-7.87777
chr1:1981844..1981856,+	1.43947	1.48181	0.981175	1.78889	1.19431	0.104405	1.22907	1.57601
chr1:1981869..1981879,+	0.422934	0.523419	0.232814	0.260395	0.534957	-0.216097	0.36386	0.476674
chr1:1981899..1981940,+	3.27958	3.27899	3.36761	3.04839	3.05671	2.55916	2.68586	2.9162
chr1:1982058..1982068,+	-4.66493	-5.40397	-4.07457	-4.01689	-2.47432	-3.47528	-4.68346	-3.14097
chr1:1982077..1982081,+	-7.87777	-5.40397	-7.87777	-5.74609	-3.99267	-4.40863	-7.87777	-3.35437
chr1:1982138..1982150,+	-7.87777	-5.40397	-2.81602	-5.74609	-7.87777	-7.87777	-4.68346	-4.81903
chr1:1982194..1982222,+	-4.66493	-7.87777	-4.97476	-7.87777	-7.87777	-4.40863	-4.68346	-2.95511
chr1:1986878..1986945,+	-0.86417	-1.09221	-2.34299	-2.09336	-1.27153	-1.61931	-1.92008	-2.38609
chr1:2006220..2006221,+	-7.87777	-7.87777	-7.87777	-7.87777	-3.99267	-7.87777	-7.87777	-7.87777
chr1:2013729..2013737,+	-7.87777	-7.87777	-7.87777	-7.87777	-7.87777	-7.87777	-7.87777	-3.35437
chr1:2036154..2036155,+	-7.87777	-7.87777	-4.97476	-7.87777	-7.87777	-4.40863	-4.15202	-7.87777
chr1:2047547..2047587,+	-3.43952	-7.87777	-4.45556	-3.46542	-7.87777	-7.87777	-7.87777	-7.87777
chr1:2047592..2047595,+	-7.87777	-5.40397	-7.87777	-7.87777	-7.87777	-2.91324	-7.87777	-7.87777
chr1:2047627..2047646,+	-3.43952	-7.87777	-7.87777	-7.87777	-7.87777	-5.28391	-7.87777	-7.87777
chr1:2075651..2075652,+	-7.87777	-7.87777	-7.87777	-7.87777	-3.99267	-5.28391	-7.87777	-7.87777
chr1:2075677..2075695,+	-4.66493	-4.00345	-7.87777	-7.87777	-3.2953	-4.40863	-4.15202	-7.87777
chr1:2121068..2121128,+	-2.6214	-2.20237	-3.52448	-2.28227	-2.47432	-3.47528	-3.45934	-1.73498
chr1:2143746..2143764,+	-7.87777	-7.87777	-3.77346	-4.01689	-5.39448	-4.40863	-3.7645	-2.64272
chr1:2143790..2143838,+	-5.51716	-7.87777	-1.83778	-1.77667	-7.87777	-7.87777	-3.7645	-2.95511
chr1:2144023..2144044,+	-4.13279	-5.40397	-4.97476	-4.92087	-7.87777	-7.87777	-4.15202	-3.90831
chr1:2144114..2144150,+	-4.13279	-7.87777	-2.06839	-2.38689	-3.60225	-7.87777	-4.15202	-3.14097
chr1:2159887..2159925,+	-3.43952	-4.54005	-4.07457	-4.01689	-7.87777	-3.86776	-4.68346	-5.65551
chr1:2159947..2159967,+	-4.13279	-7.87777	-3.52448	-4.92087	-3.99267	-3.16707	-4.68346	-5.65551
chr1:2159995..2160059,+	-3.7449	-4.54005	-4.07457	-2.90322	-3.2953	-1.93653	-3.2076	-2.95511
chr1:2160093..2160096,+	-7.87777	-7.87777	-3.52448	-4.92087	-4.52962	-3.86776	-7.87777	-3.60492
chr1:2160135..2160142,+	-5.51716	-4.00345	-4.97476	-7.87777	-3.04234	-2.69747	-4.68346	-3.35437
chr1:2160146..2160152,+	-1.80794	-7.87777	-7.87777	-3.71496	-3.60225	-5.28391	-4.15202	-3.90831
chr1:2160173..2160180,+	-2.6214	-3.0535	-4.97476	-3.46542	-3.60225	-3.86776	-4.68346	-2.95511
chr1:2160187..2160191,+	-4.13279	-2.65125	-4.97476	-4.92087	-7.87777	-4.40863	-4.68346	-4.81903
chr1:2160271..2160355,+	-3.7449	-3.61322	-2.56021	-3.25274	-3.99267	-5.28391	-3.7645	-3.90831
chr1:2160379..2160394,+	-4.13279	-3.30639	-5.79373	-7.87777	-2.82718	-7.87777	-4.68346	-7.87777
chr1:2179402..2179409,+	-7.87777	-3.30639	-4.97476	-7.87777	-7.87777	-5.28391	-7.87777	-7.87777
chr1:2323070..2323107,+	-4.13279	-3.61322	-3.3122	-4.01689	-7.87777	-5.28391	-5.53388	-7.87777
chr1:2323241..2323253,+	3.90215	4.04138	2.08643	2.11047	3.93269	4.20503	2.28018	2.58626
chr1:2323272..2323286,+	5.23937	5.43525	3.468	3.67187	5.17318	5.68016	3.59929	3.82351
chr1:2323293..2323304,+	3.79292	3.61169	1.81429	1.6959	3.59324	3.98465	1.86556	1.99242
chr1:2323494..2323531,+	-5.51716	-3.61322	-4.07457	-3.25274	-3.99267	-3.86776	-3.45934	-2.95511
chr1:2323564..2323568,+	-2.78662	-5.40397	-3.52448	-4.01689	-3.60225	-3.86776	-3.7645	-2.95511
chr1:2323606..2323615,+	-1.99752	-2.8384	-2.68245	-2.75581	-2.32573	-2.5098	-2.49348	-2.50871
chr1:2323618..2323619,+	-4.66493	-7.87777	-7.87777	-7.87777	-4.52962	-5.28391	-5.53388	-3.35437
chr1:2324390..2324401,+	-4.66493	-4.54005	-3.77346	-4.01689	-4.52962	-7.87777	-7.87777	-7.87777
chr1:2324462..2324463,+	-7.87777	-7.87777	-7.87777	-7.87777	-7.87777	-4.40863	-3.2076	-4.81903
chr1:2324607..2324608,+	-7.87777	-7.87777	-4.45556	-7.87777	-7.87777	-7.87777	-7.87777	-7.87777
chr1:2324708..2324711,+	-4.66493	-7.87777	-4.97476	-7.87777	-3.2953	-7.87777	-5.53388	-7.87777
chr1:2324748..2324769,+	-7.87777	-7.87777	-3.52448	-4.92087	-5.39448	-5.28391	-4.68346	-7.87777
chr1:2325157..2325159,+	-7.87777	-7.87777	-2.81602	-7.87777	-7.87777	-7.87777	-7.87777	-4.81903
chr1:2333431..2333432,+	-7.87777	-7.87777	-7.87777	-4.01689	-7.87777	-7.87777	-7.87777	-7.87777
chr1:2333651..2333681,+	-3.18762	-4.54005	-4.97476	-4.92087	-7.87777	-5.28391	-4.15202	-3.90831
chr1:2398877..2398914,+	-4.66493	-5.40397	-2.81602	-4.39921	-3.99267	-7.87777	-2.8068	-7.87777
chr1:2477774..2477893,+	0.220094	0.0162097	-0.445509	0.311442	0.392035	-0.327994	0.0624091	0.845434
chr1:2477951..2477970,+	-3.43952	-3.30639	-4.97476	-3.46542	-4.52962	-3.47528	-4.68346	-2.79048
chr1:2478067..2478110,+	-3.18762	-3.61322	-4.97476	-3.25274	-3.04234	-2.5098	-7.87777	-1.08353
chr1:2487833..2487847,+	-4.66493	-7.87777	-3.52448	-7.87777	-4.52962	-4.40863	-7.87777	-4.81903
chr1:2517907..2517925,+	-0.610725	-1.15304	-1.91063	-2.4997	-0.624852	-0.112258	-2.64165	-2.79048
chr1:2517953..2517962,+	-1.42074	-1.28299	-2.24553	-3.06742	-1.65923	-0.8899	-2.49348	-3.60492
chr1:2517996..2517997,+	-7.87777	-7.87777	-7.87777	-7.87777	-7.87777	-3.47528	-7.87777	-7.87777
chr1:2518234..2518242,+	3.11658	2.98289	1.77998	2.03654	2.97668	2.43325	1.38081	2.00368
chr1:2518252..2518268,+	4.31412	3.78384	2.85247	2.62269	4.05295	4.05139	2.64247	2.87694
chr1:2518276..2518279,+	0.403887	0.29199	-0.267513	-1.24716	0.0819582	1.05769	-1.08243	-0.440537
chr1:2518282..2518289,+	1.89999	1.23117	0.282676	0.133755	1.75771	1.80532	0.24229	0.672804
chr1:2518491..2518509,+	-0.150327	-0.0987622	-1.76844	-1.77667	0.233382	-0.216097	-1.13638	-1.23409
chr1:2518513..2518520,+	-1.89962	-2.20237	-3.77346	-2.62208	-1.65923	-1.52738	-4.68346	-1.81185
chr1:2518527..2518546,+	0.460292	0.221852	-0.392373	-0.717336	0.41334	0.762234	-1.82842	-0.636356
chr1:2518674..2518676,+	-0.237364	-1.76246	-3.12719	-3.06742	-1.34118	-0.449305	-2.64165	-3.14097
chr1:2518703..2518732,+	-2.78662	-3.30639	-2.34299	-5.74609	-3.60225	-2.5098	-4.68346	-3.60492
chr1:2985728..2985767,+	-3.7449	-4.54005	-3.52448	-3.46542	-5.39448	-3.47528	-3.45934	-3.14097
chr1:2985789..2985795,+	-7.87777	-5.40397	-4.97476	-3.46542	-7.87777	-7.87777	-5.53388	-7.87777
chr1:3341492..3341509,+	-3.43952	-4.54005	-3.3122	-5.74609	-4.52962	-3.47528	-4.68346	-7.87777
chr1:3341549..3341553,+	-7.87777	-7.87777	-7.87777	-3.46542	-5.39448	-7.87777	-7.87777	-7.87777
chr1:3370763..3370785,+	-5.51716	-4.54005	-4.97476	-3.25274	-5.39448	-7.87777	-3.45934	-3.60492
chr1:3371058..3371059,+	-5.51716	-4.54005	-4.45556	-7.87777	-4.52962	-2.91324	-7.87777	-5.65551
chr1:3371065..3371070,+	-5.51716	-4.00345	-4.45556	-4.01689	-2.47432	-4.40863	-4.68346	-4.81903
chr1:3371085..3371088,+	-4.13279	-7.87777	-4.97476	-4.01689	-7.87777	-7.87777	-7.87777	-4.81903
chr1:3371224..3371238,+	1.92693	1.96947	2.27479	2.12481	1.47322	1.41134	1.60286	1.95811
chr1:3371239..3371240,+	-0.731889	-0.43407	-0.366522	-0.586969	-0.348974	-1.20899	-1.03043	-0.535127
chr1:3371244..3371253,+	1.73451	1.42051	1.12479	0.872265	1.53284	1.58616	0.661311	0.755052
chr1:3371263..3371274,+	2.05454	2.11201	1.81429	1.67656	1.86984	2.44464	1.17472	1.40823
chr1:3382757..3382758,+	-7.87777	-7.87777	-5.79373	-7.87777	-7.87777	-7.87777	-4.15202	-5.65551
chr1:3388144..3388220,+	-1.80794	-2.07919	-2.56021	-2.75581	-2.82718	-5.28391	-4.68346	-3.90831
chr1:3388418..3388422,+	-4.66493	-7.87777	-7.87777	-7.87777	-5.39448	-2.5098	-7.87777	-7.87777
chr1:3541554..3541557,+	-1.99752	-2.33705	-2.56021	-2.38689	-1.65923	-2.05993	-3.45934	-2.16828
chr1:3541560..3541619,+	3.64056	3.22024	2.38542	1.93168	3.04311	2.35085	1.85177	2.19754
chr1:3541709..3541718,+	-2.10255	-2.48561	-3.77346	-3.46542	-1.75105	-2.19488	-2.99332	-3.90831
chr1:3541743..3541753,+	-0.463541	-1.09221	-3.12719	-3.06742	-0.860203	-0.581762	-2.49348	-3.60492
chr1:3541813..3541829,+	-7.87777	-7.87777	-5.79373	-7.87777	-3.04234	-2.34376	-7.87777	-3.35437
chr1:3568932..3568933,+	-7.87777	-7.87777	-4.97476	-4.01689	-7.87777	-5.28391	-7.87777	-7.87777
chr1:3568934..3568943,+	-7.87777	-7.87777	-7.87777	-7.87777	-7.87777	-3.47528	-3.7645	-7.87777
chr1:3607222..3607223,+	-7.87777	-7.87777	-4.07457	-7.87777	-7.87777	-7.87777	-7.87777	-7.87777
chr1:3607235..3607246,+	-7.87777	-7.87777	-7.87777	-5.74609	-4.52962	-5.28391	-7.87777	-3.35437
chr1:3663089..3663159,+	-2.47318	-3.0535	-3.77346	-3.46542	-2.82718	-2.5098	-4.15202	-3.35437
chr1:3689218..3689240,+	-7.87777	-7.87777	-4.97476	-7.87777	-2.63999	-4.40863	-3.7645	-4.81903
chr1:3689306..3689318,+	0.422934	0.580586	-0.745223	-0.586969	0.41334	-0.112258	-1.51085	-0.440537
chr1:3689325..3689340,+	-0.498953	-0.0691489	-0.0258012	-0.33068	0.159656	-0.449305	0.155151	0.13142
chr1:3689348..3689353,+	-1.35437	-1.50289	-1.83778	-0.787221	-1.84911	-1.20899	-2.49348	-1.52627
chr1:3689402..3689403,+	0.0831171	-0.396808	-0.848789	-0.525952	-0.212181	-0.289723	-0.711009	-1.28798
chr1:3689624..3689625,+	-7.87777	-5.40397	-7.87777	-7.87777	-7.87777	-3.47528	-7.87777	-7.87777
chr1:3773828..3773840,+	-1.42074	-0.552004	-1.41052	-1.10651	-1.84911	-1.28224	-1.03043	-0.671742
chr1:3773847..3773851,+	-3.43952	-2.48561	-3.12719	-2.18472	-3.60225	-3.47528	-3.2076	-5.65551
chr1:3773862..3773870,+	-1.06183	-0.871686	-0.529072	-0.683623	-0.76141	-1.20899	-1.37494	-1.52627
chr1:3773902..3773938,+	-2.33878	-3.61322	-3.77346	-3.46542	-2.63999	-3.47528	-3.45934	-7.87777
chr1:3773963..3773964,+	-7.87777	-5.40397	-7.87777	-4.92087	-5.39448	-4.40863	-3.7645	-7.87777
chr1:3774021..3774042,+	1.84456	1.8033	1.65934	1.51174	1.83078	0.780336	1.72891	1.46635
chr1:3774046..3774052,+	-0.17876	-0.43407	-1.08131	-0.860665	-0.966262	-1.52738	-1.3115	-1.97909
chr1:3774060..3774061,+	-1.89962	-3.0535	-1.46434	-2.90322	-1.75105	-2.34376	-3.2076	-2.27308
chr1:3774069..3774071,+	-0.959616	-2.20237	-1.91063	-2.28227	-1.14158	-2.19488	-3.7645	-1.52627
chr1:3774246..3774268,+	-4.66493	-7.87777	-7.87777	-3.46542	-7.87777	-3.47528	-3.7645	-3.14097
chr1:3816709..3816727,+	-7.87777	-7.87777	-3.77346	-7.87777	-7.87777	-7.87777	-7.87777	-7.87777
chr1:3816910..3816920,+	-2.21583	-2.20237	-0.745223	-0.978355	-2.06783	-0.833754	-1.82842	-2.64272
chr1:3816966..3816973,+	-3.7449	-4.54005	-1.76844	-2.62208	-3.04234	-2.91324	-2.35912	-2.95511
chr1:3816999..3817033,+	-3.7449	-4.54005	-2.96323	-4.01689	-7.87777	-5.28391	-7.87777	-7.87777
chr1:4036122..4036123,+	-7.87777	-7.87777	-7.87777	-7.87777	-3.60225	-7.87777	-7.87777	-7.87777
chr1:4036199..4036200,+	-7.87777	-7.87777	-7.87777	-7.87777	-7.87777	-3.47528	-7.87777	-7.87777
chr1:4714621..4714785,+	2.83662	2.74106	3.42609	3.2987	2.43614	1.79645	3.11901	3.46061
chr1:4714835..4714929,+	-1.99752	-4.00345	-2.44751	-2.75581	-3.2953	-2.69747	-2.8068	-2.95511
chr1:4714963..4714968,+	-4.13279	-7.87777	-7.87777	-4.39921	-4.52962	-7.87777	-4.15202	-5.65551
chr1:4715118..4715128,+	-3.7449	-3.0535	-4.07457	-7.87777	-7.87777	-4.40863	-5.53388	-3.90831
chr1:4715176..4715218,+	-3.18762	-4.54005	-2.81602	-4.01689	-7.87777	-3.86776	-3.2076	-3.14097
chr1:4715239..4715302,+	-4.13279	-5.40397	-4.07457	-2.75581	-2.82718	-7.87777	-7.87777	-1.52627
chr1:4715349..4715421,+	-1.89962	-3.30639	-2.68245	-2.75581	-2.47432	-3.86776	-3.45934	-2.50871
chr1:4771455..4771456,+	-7.87777	-7.87777	-4.07457	-7.87777	-7.87777	-7.87777	-7.87777	-7.87777
chr1:6052705..6052708,+	-3.7449	-1.58433	-2.96323	-2.4997	-2.82718	-3.86776	-3.45934	-1.89305
chr1:6052712..6052715,+	-2.33878	-1.42581	-2.68245	-3.46542	-3.04234	-3.47528	-2.8068	-2.07059
chr1:6052723..6052726,+	-3.43952	-2.65125	-2.24553	-1.92634	-2.63999	-4.40863	-3.45934	-2.50871
chr1:6052731..6052741,+	-1.11578	-0.59356	-1.30855	-1.06251	-0.71444	-1.82286	-1.92008	-0.822659
chr1:6052743..6052771,+	1.56482	1.44124	1.27195	1.70229	1.25457	1.18545	1.17472	1.50648
chr1:6052774..6052781,+	-1.42074	-4.54005	-1.76844	-2.09336	-1.34118	-1.7175	-2.8068	-2.16828
chr1:6052792..6052795,+	-2.33878	-2.33705	-2.68245	-3.46542	-1.95433	-7.87777	-3.45934	-2.64272
chr1:6052912..6052913,+	-7.87777	-7.87777	-4.97476	-5.74609	-3.60225	-7.87777	-7.87777	-5.65551
chr1:6052943..6052944,+	-7.87777	-7.87777	-4.45556	-7.87777	-7.87777	-7.87777	-7.87777	-7.87777
chr1:6086319..6086342,+	-0.237364	-0.725931	-0.558038	-0.683623	-0.117478	-0.8899	-1.13638	-0.502903
chr1:6086344..6086347,+	-3.7449	-3.61322	-3.77346	-3.71496	-3.04234	-2.19488	-2.99332	-3.35437
chr1:6086356..6086365,+	-1.99752	-1.58433	-2.96323	-2.38689	-1.49146	-1.52738	-1.92008	-2.95511
chr1:6086388..6086401,+	0.175865	-0.43407	-0.341125	-1.64108	-0.14836	-0.367309	-0.795289	-0.862992
chr1:6100682..6100694,+	-3.18762	-7.87777	-7.87777	-7.87777	-7.87777	-7.87777	-7.87777	-7.87777
chr1:6265398..6265399,+	-3.7449	-7.87777	-3.3122	-3.06742	-3.2953	-7.87777	-5.53388	-4.81903
chr1:6265431..6265503,+	-4.66493	-4.54005	-2.81602	-2.75581	-3.60225	-7.87777	-2.23621	-2.07059
chr1:6265566..6265587,+	-7.87777	-3.0535	-7.87777	-4.92087	-7.87777	-7.87777	-3.7645	-2.95511
chr1:6265690..6265702,+	-7.87777	-7.87777	-4.97476	-3.71496	-7.87777	-7.87777	-5.53388	-7.87777
chr1:6265753..6265771,+	-7.87777	-7.87777	-7.87777	-5.74609	-7.87777	-7.87777	-3.7645	-4.81903
chr1:6265817..6265818,+	-5.51716	-7.87777	-4.45556	-7.87777	-7.87777	-7.87777	-7.87777	-7.87777
chr1:6265829..6265830,+	-7.87777	-7.87777	-7.87777	-5.74609	-7.87777	-7.87777	-7.87777	-3.90831
chr1:6265949..6265950,+	-7.87777	-7.87777	-7.87777	-7.87777	-7.87777	-7.87777	-7.87777	-3.90831
chr1:6265989..6266005,+	-7.87777	-7.87777	-4.07457	-4.92087	-7.87777	-7.87777	-7.87777	-7.87777
chr1:6266139..6266157,+	-2.78662	-2.48561	-1.57841	-1.01982	-3.99267	-2.91324	-2.23621	-1.89305
chr1:6266174..6266182,+	-7.87777	-7.87777	-2.96323	-2.75581	-5.39448	-7.87777	-2.49348	-1.97909
chr1:6266385..6266433,+	-3.7449	-3.0535	-3.3122	-2.38689	-4.52962	-7.87777	-2.64165	-2.64272
chr1:6268819..6268830,+	-7.87777	-4.54005	-4.45556	-4.92087	-7.87777	-7.87777	-7.87777	-7.87777
chr1:6268914..6268930,+	-2.97323	-2.65125	-0.813434	-1.57778	-3.60225	-7.87777	-1.4413	-1.18213
chr1:6268941..6268949,+	-5.51716	-4.54005	-1.70228	-2.4997	-3.2953	-7.87777	-2.49348	-2.64272
chr1:6269216..6269224,+	-4.66493	-5.40397	-3.12719	-2.75581	-7.87777	-2.69747	-4.15202	-4.81903
chr1:6296203..6296225,+	1.00637	0.89795	-1.12398	-0.618473	-0.0872426	0.436651	-1.74224	-0.323353
chr1:6296236..6296249,+	-0.29845	-0.290469	-2.06839	-1.34917	-0.422564	0.188147	-1.74224	-1.89305
chr1:6304238..6304239,+	4.07918	3.76957	2.85522	2.90341	3.25265	4.22995	2.30569	2.66992
chr1:6304423..6304442,+	-7.87777	-4.54005	-7.87777	-7.87777	-4.52962	-2.91324	-7.87777	-4.81903
chr1:6304460..6304488,+	-4.13279	-4.54005	-4.07457	-5.74609	-4.52962	-5.28391	-4.68346	-7.87777
chr1:6453572..6453575,+	-4.66493	-7.87777	-4.45556	-4.01689	-7.87777	-7.87777	-2.64165	-3.14097
chr1:6453587..6453607,+	-1.11578	-0.923737	-0.08781	-0.496385	-2.47432	-2.69747	-0.115785	-0.0663002
chr1:6453618..6453624,+	-3.18762	-2.07919	-1.21332	-1.51715	-2.63999	-3.86776	-1.82842	-1.34396
chr1:6453691..6453699,+	-7.87777	-7.87777	-4.97476	-3.71496	-4.52962	-4.40863	-7.87777	-7.87777
chr1:6453832..6453833,+	-7.87777	-7.87777	-4.97476	-7.87777	-7.87777	-7.87777	-3.2076	-7.87777
chr1:6453873..6453882,+	-4.66493	-5.40397	-5.79373	-4.01689	-7.87777	-7.87777	-7.87777	-3.60492
chr1:6453903..6453904,+	-4.66493	-5.40397	-5.79373	-7.87777	-7.87777	-4.40863	-4.15202	-7.87777
chr1:6484801..6484891,+	0.54966	0.523419	1.00117	1.54766	0.233382	0.867589	1.69069	1.8562
chr1:6485041..6485062,+	-7.87777	-7.87777	-4.97476	-4.92087	-7.87777	-3.86776	-4.15202	-5.65551
chr1:6500667..6500678,+	-1.80794	-1.76246	-2.56021	-1.77667	-1.84911	-2.34376	-2.12296	-1.89305
chr1:6500681..6500690,+	-3.18762	-2.33705	-2.96323	-2.62208	-3.04234	-3.16707	-2.99332	-4.29297
chr1:6500711..6500720,+	-4.13279	-3.0535	-2.96323	-2.09336	-3.04234	-3.86776	-3.45934	-3.35437
chr1:6507104..6507120,+	-4.13279	-5.40397	-7.87777	-7.87777	-7.87777	-5.28391	-7.87777	-3.35437
chr1:6507186..6507190,+	-7.87777	-4.54005	-4.07457	-4.01689	-7.87777	-7.87777	-7.87777	-4.81903
chr1:6507287..6507292,+	-7.87777	-3.30639	-7.87777	-4.39921	-3.2953	-2.69747	-7.87777	-4.29297
chr1:6507295..6507301,+	-2.47318	-4.00345	-4.07457	-4.92087	-4.52962	-2.69747	-5.53388	-3.60492
chr1:6507317..6507321,+	-2.97323	-5.40397	-4.97476	-4.92087	-4.52962	-5.28391	-4.68346	-3.60492
chr1:6507362..6507366,+	-7.87777	-5.40397	-7.87777	-5.74609	-7.87777	-2.69747	-7.87777	-7.87777
chr1:6507410..6507447,+	-4.66493	-3.0535	-3.52448	-4.01689	-3.99267	-1.82286	-5.53388	-7.87777
chr1:6507529..6507537,+	-2.47318	-4.54005	-5.79373	-2.09336	-3.60225	-3.86776	-4.68346	-3.90831
chr1:6507555..6507570,+	-1.99752	-2.48561	-3.3122	-1.92634	-2.19102	-3.86776	-4.68346	-3.60492
chr1:6507600..6507609,+	-2.97323	-4.00345	-4.07457	-4.01689	-5.39448	-3.86776	-4.68346	-2.64272
chr1:6507972..6507973,+	-7.87777	-3.0535	-7.87777	-7.87777	-7.87777	-7.87777	-7.87777	-7.87777
chr1:6508092..6508093,+	-1.5634	-0.636348	-3.3122	-2.90322	-0.668951	-0.628761	-2.64165	-0.947204
chr1:6508103..6508108,+	-0.267584	0.0704328	-1.98735	-1.19873	-0.000163074	-0.289723	-0.980235	-1.13199
chr1:6508109..6508123,+	1.65619	2.13763	-0.0461761	0.639058	2.45681	1.76042	0.24229	1.06555
chr1:6508139..6508152,+	2.30609	2.37696	0.480807	0.872265	2.63059	2.53271	1.17472	1.1079
chr1:6508411..6508412,+	-7.87777	-7.87777	-7.87777	-7.87777	-7.87777	-3.47528	-7.87777	-7.87777
chr1:6508428..6508444,+	-2.78662	-3.61322	-4.07457	-7.87777	-3.04234	-7.87777	-4.68346	-3.35437
chr1:6508466..6508476,+	-2.6214	-2.8384	-4.97476	-5.74609	-2.47432	-4.40863	-3.7645	-4.81903
chr1:6508481..6508487,+	-7.87777	-2.8384	-4.07457	-7.87777	-3.60225	-2.5098	-3.7645	-7.87777
chr1:6508498..6508502,+	-7.87777	-4.54005	-7.87777	-5.74609	-4.52962	-7.87777	-3.7645	-4.29297
chr1:6508545..6508550,+	-7.87777	-7.87777	-7.87777	-7.87777	-3.99267	-3.16707	-7.87777	-4.81903
chr1:6508688..6508697,+	-7.87777	-7.87777	-7.87777	-7.87777	-5.39448	-4.40863	-4.68346	-4.29297
chr1:6508785..6508825,+	-1.80794	-2.48561	-7.87777	-4.92087	-2.32573	-1.93653	-2.64165	-4.29297
chr1:6508843..6508865,+	-3.18762	-4.54005	-4.45556	-2.90322	-3.60225	-4.40863	-7.87777	-4.81903
chr1:6508899..6508900,+	-7.87777	-4.00345	-7.87777	-7.87777	-7.87777	-7.87777	-7.87777	-7.87777
chr1:6509014..6509016,+	-5.51716	-5.40397	-7.87777	-7.87777	-3.60225	-7.87777	-7.87777	-4.81903
chr1:6509041..6509042,+	-7.87777	-7.87777	-7.87777	-7.87777	-3.60225	-7.87777	-7.87777	-7.87777
chr1:6509044..6509131,+	-3.18762	-3.0535	-3.12719	-5.74609	-2.82718	-3.47528	-4.15202	-3.60492
chr1:6509287..6509288,+	-7.87777	-7.87777	-4.45556	-7.87777	-7.87777	-7.87777	-7.87777	-5.65551
chr1:6512031..6512035,+	-3.7449	-7.87777	-7.87777	-7.87777	-4.52962	-3.86776	-4.68346	-4.81903
chr1:6520279..6520292,+	-3.18762	-7.87777	-7.87777	-7.87777	-7.87777	-7.87777	-7.87777	-7.87777
chr1:6520647..6520650,+	-3.43952	-2.8384	-7.87777	-7.87777	-3.04234	-2.34376	-7.87777	-4.81903
chr1:6520719..6520720,+	-7.87777	-7.87777	-7.87777	-7.87777	-7.87777	-7.87777	-7.87777	-3.90831
chr1:6640053..6640064,+	1.97934	1.88878	2.20323	2.19898	1.81486	2.071	2.08182	2.22184
chr1:6640078..6640089,+	1.76469	1.99072	2.03886	1.90423	2.00929	1.67592	2.06996	2.11688
chr1:6640094..6640096,+	-0.237364	-0.0691489	0.692359	0.439345	-0.313541	0.132863	0.511494	0.476674
chr1:6640283..6640288,+	-7.87777	-7.87777	-2.81602	-3.25274	-4.52962	-7.87777	-4.68346	-5.65551
chr1:6645133..6645161,+	-7.87777	-5.40397	-2.81602	-3.71496	-7.87777	-3.47528	-5.53388	-7.87777
chr1:6647169..6647170,+	-7.87777	-7.87777	-7.87777	-7.87777	-7.87777	-7.87777	-3.7645	-7.87777
chr1:6647208..6647209,+	-7.87777	-7.87777	-7.87777	-7.87777	-7.87777	-7.87777	-4.15202	-7.87777
chr1:6648914..6648915,+	-7.87777	-7.87777	-7.87777	-7.87777	-7.87777	-7.87777	-7.87777	-3.90831
chr1:6673790..6673796,+	2.28021	2.45547	0.832869	1.46741	2.24142	-0.180647	1.17472	1.52222
chr1:6673797..6673808,+	2.41475	2.46562	0.466496	1.04308	2.07761	0.104405	0.797023	1.03295
chr1:6673809..6673828,+	3.08404	2.92521	1.52077	1.89311	2.64867	0.815873	1.39989	1.73983
chr1:6673839..6673848,+	1.61537	1.7294	0.392729	0.790667	1.33492	0.588201	0.263277	0.427359
chr1:6673936..6673966,+	-1.89962	-2.8384	-3.12719	-4.92087	-7.87777	-3.47528	-3.7645	-3.35437
chr1:6674010..6674018,+	-2.6214	-4.54005	-4.97476	-4.01689	-3.99267	-7.87777	-4.68346	-3.14097
chr1:6674046..6674065,+	-4.13279	-3.61322	-3.12719	-5.74609	-3.60225	-7.87777	-3.7645	-4.81903
chr1:6674098..6674163,+	-1.80794	-1.86051	-3.52448	-7.87777	-1.34118	-3.47528	-7.87777	-3.90831
chr1:6684863..6684884,+	-7.87777	-7.87777	-7.87777	-7.87777	-2.47432	-7.87777	-7.87777	-7.87777
chr1:6684906..6684931,+	-1.6404	-1.09221	-1.52025	-2.18472	-1.41437	-1.20899	-0.795289	-1.13199
chr1:6685233..6685235,+	-1.11578	-1.50289	-2.06839	-2.75581	-0.966262	-3.16707	-1.66091	-1.73498
chr1:6685237..6685257,+	2.25386	2.98994	2.03401	1.98506	2.49728	1.56543	2.058	1.893
chr1:6685260..6685268,+	-0.150327	0.705775	-1.30855	-0.683623	0.184652	-0.628761	-0.0625878	-0.783424
chr1:6685275..6685276,+	-1.29093	-0.977738	-2.06839	-3.06742	-1.84911	-1.35942	-3.2076	-3.90831
chr1:6685298..6685304,+	-0.0950885	-0.47232	0.0529373	-0.860665	-0.179918	0.0753755	-1.08243	-1.13199
chr1:6685474..6685496,+	-7.87777	-7.87777	-3.52448	-3.25274	-7.87777	-5.28391	-3.45934	-2.95511
chr1:6688581..6688594,+	-4.66493	-5.40397	-7.87777	-7.87777	-5.39448	-2.5098	-7.87777	-7.87777
chr1:6845337..6845362,+	-4.66493	-7.87777	-3.52448	-4.01689	-7.87777	-7.87777	-4.15202	-3.35437
chr1:6845381..6845441,+	-2.78662	-2.48561	-2.24553	-2.18472	-2.32573	-1.7175	-2.35912	-3.90831
chr1:6845509..6845518,+	6.11449	6.56154	5.3127	5.35813	6.38541	5.83972	5.31658	5.21525
chr1:6845520..6845528,+	5.97142	6.25375	5.0327	5.1893	6.19633	6.20478	5.16522	4.99672
chr1:6845752..6845768,+	-7.87777	-7.87777	-3.52448	-3.46542	-7.87777	-7.87777	-7.87777	-7.87777
chr1:6845884..6845890,+	-7.87777	-7.87777	-7.87777	-7.87777	-7.87777	-7.87777	-4.68346	-4.29297
chr1:6866920..6866924,+	-7.87777	-7.87777	-7.87777	-7.87777	-7.87777	-7.87777	-7.87777	-3.35437
chr1:6867089..6867090,+	-7.87777	-7.87777	-4.97476	-7.87777	-7.87777	-7.87777	-4.15202	-7.87777
chr1:6885150..6885176,+	-5.51716	-1.86051	-4.45556	-7.87777	-3.2953	-3.47528	-3.7645	-7.87777
chr1:6885242..6885248,+	-2.10255	-1.28299	-1.98735	-2.90322	-1.08074	-1.61931	-2.49348	-2.27308
chr1:6912902..6912935,+	-4.66493	-7.87777	-2.06839	-3.25274	-7.87777	-7.87777	-2.8068	-3.14097
chr1:6913146..6913149,+	-7.87777	-7.87777	-3.3122	-4.92087	-7.87777	-7.87777	-7.87777	-7.87777
chr1:6913196..6913214,+	-7.87777	-7.87777	-7.87777	-2.90322	-7.87777	-7.87777	-7.87777	-5.65551
chr1:6913270..6913303,+	-7.87777	-7.87777	-3.12719	-3.71496	-7.87777	-7.87777	-3.7645	-4.81903
chr1:6913343..6913373,+	-4.66493	-7.87777	-2.24553	-4.39921	-7.87777	-7.87777	-3.2076	-2.50871
chr1:6913375..6913395,+	-7.87777	-7.87777	-7.87777	-5.74609	-4.52962	-7.87777	-7.87777	-4.29297
chr1:6913423..6913432,+	-7.87777	-7.87777	-3.52448	-7.87777	-7.87777	-7.87777	-4.68346	-7.87777
chr1:6934261..6934262,+	-7.87777	-7.87777	-7.87777	-7.87777	-7.87777	-7.87777	-7.87777	-3.90831
chr1:6934351..6934356,+	-7.87777	-7.87777	-3.52448	-4.01689	-7.87777	-7.87777	-7.87777	-5.65551
chr1:6934392..6934393,+	-7.87777	-7.87777	-4.07457	-7.87777	-7.87777	-7.87777	-7.87777	-7.87777
chr1:7796528..7796529,+	-7.87777	-7.87777	-7.87777	-7.87777	-7.87777	-7.87777	-7.87777	-3.90831
chr1:7831331..7831360,+	3.9489	4.10933	2.69872	2.84108	4.29599	4.17968	3.04822	3.06335
chr1:7831378..7831380,+	0.0831171	0.756271	-1.41052	-1.24716	0.370411	0.503559	-1.66091	-1.18213
chr1:7831386..7831397,+	2.84017	2.63711	1.56846	1.48234	2.6929	2.90686	1.5181	1.23753
chr1:7831406..7831407,+	0.325076	0.0162097	-0.848789	-1.24716	0.184652	-0.25244	-0.711009	-0.214977
chr1:7831555..7831581,+	-4.13279	-4.54005	-4.45556	-4.39921	-7.87777	-7.87777	-5.53388	-7.87777
chr1:7831625..7831626,+	-7.87777	-7.87777	-4.07457	-4.92087	-4.52962	-7.87777	-7.87777	-5.65551
chr1:7836389..7836390,+	-7.87777	-7.87777	-7.87777	-4.01689	-7.87777	-7.87777	-7.87777	-7.87777
chr1:7837218..7837264,+	-1.89962	-3.0535	-7.87777	-4.39921	-3.04234	-3.47528	-7.87777	-7.87777
chr1:7837267..7837293,+	-7.87777	-7.87777	-7.87777	-5.74609	-2.32573	-3.47528	-7.87777	-7.87777
chr1:7837294..7837369,+	-1.42074	-0.977738	-4.97476	-7.87777	-2.19102	-1.44095	-3.7645	-4.81903
chr1:7844243..7844247,+	-2.33878	-2.48561	-2.24553	-2.4997	-2.63999	-2.05993	-0.980235	-2.79048
chr1:7844285..7844286,+	-7.87777	-7.87777	-7.87777	-7.87777	-7.87777	-3.47528	-7.87777	-7.87777
chr1:7844323..7844334,+	-1.42074	-2.8384	0.509011	0.80261	-1.57291	-3.86776	-0.711009	-1.662
chr1:7844336..7844339,+	-2.78662	-2.20237	-3.3122	-1.92634	-2.82718	-7.87777	-2.12296	-2.38609
chr1:7844345..7844382,+	0.954952	1.1704	1.79151	1.8649	0.392035	-1.52738	1.99038	2.03694
chr1:7844398..7844400,+	-2.47318	-4.00345	-2.24553	-2.09336	-7.87777	-4.40863	-2.99332	-1.97909
chr1:7844406..7844409,+	-3.7449	-3.0535	-1.76844	-1.92634	-3.99267	-2.69747	-2.99332	-2.07059
chr1:7844736..7844763,+	-7.87777	-3.0535	-4.45556	-4.39921	-4.52962	-7.87777	-3.2076	-3.14097
chr1:7844785..7844786,+	-7.87777	-7.87777	-4.97476	-4.39921	-5.39448	-7.87777	-7.87777	-7.87777
chr1:7844870..7844914,+	-4.66493	-7.87777	-3.77346	-2.75581	-7.87777	-7.87777	-4.15202	-5.65551
chr1:7844949..7844950,+	-7.87777	-5.40397	-5.79373	-7.87777	-7.87777	-7.87777	-7.87777	-4.29297
chr1:7844972..7845009,+	-2.97323	-3.30639	-3.77346	-1.77667	-3.99267	-3.16707	-2.49348	-1.4629
chr1:8021495..8021500,+	-3.18762	-3.30639	-5.79373	-7.87777	-5.39448	-2.19488	-4.68346	-3.35437
chr1:8021541..8021581,+	-3.7449	-3.30639	-7.87777	-7.87777	-5.39448	-2.91324	-4.15202	-4.81903
chr1:8021718..8021728,+	7.28648	7.66507	5.53814	5.56203	7.37658	7.48001	5.7158	5.84721
chr1:8021732..8021743,+	7.14399	7.50817	5.2644	5.32591	7.23213	7.30701	5.57025	5.5522
chr1:8021767..8021775,+	6.45619	6.79129	4.60961	4.65608	6.57458	6.6918	4.96921	4.88928
chr1:8021948..8021968,+	-7.87777	-4.54005	-3.12719	-7.87777	-7.87777	-7.87777	-7.87777	-4.81903
chr1:8021997..8022036,+	-3.7449	-4.00345	-3.12719	-4.39921	-3.60225	-3.16707	-4.68346	-2.64272
chr1:8022821..8022823,+	0.0344072	-0.0987622	-1.63901	-1.45896	0.592125	0.725334	-3.45934	-1.97909
chr1:8022885..8022906,+	-0.428977	-0.0401313	-1.46434	-2.00744	0.370411	-0.0469639	-1.03043	-2.50871
chr1:8022909..8022915,+	-3.43952	-4.00345	-7.87777	-4.92087	-2.06783	-2.91324	-4.68346	-4.29297
chr1:8022920..8022933,+	-0.572498	-1.09221	-2.96323	-2.90322	-0.582062	0.292738	-2.23621	-2.64272
chr1:8025382..8025388,+	-1.72174	-2.20237	-3.12719	-5.74609	-1.41437	-0.581762	-4.68346	-2.79048
chr1:8025400..8025405,+	-3.43952	-4.00345	-4.45556	-4.01689	-3.2953	-1.93653	-3.7645	-7.87777
chr1:8025434..8025436,+	-5.51716	-3.30639	-5.79373	-4.01689	-3.04234	-3.86776	-7.87777	-7.87777
chr1:8086546..8086621,+	-2.6214	-2.8384	-2.15424	-1.70729	-3.2953	-7.87777	-2.49348	-1.81185
chr1:8086820..8086826,+	-7.87777	-7.87777	-5.79373	-7.87777	-7.87777	-7.87777	-3.7645	-3.90831
chr1:8086851..8086872,+	-3.7449	-7.87777	-7.87777	-7.87777	-3.60225	-4.40863	-7.87777	-7.87777
chr1:8378165..8378181,+	1.89318	1.99773	1.10645	1.17756	2.00929	1.04278	1.34188	1.32091
chr1:8384470..8384471,+	-7.87777	-7.87777	-4.45556	-7.87777	-7.87777	-7.87777	-7.87777	-7.87777
chr1:8484372..8484429,+	-4.66493	-7.87777	-2.96323	-7.87777	-3.99267	-2.91324	-2.8068	-7.87777
chr1:8484562..8484563,+	-7.87777	-3.61322	-7.87777	-7.87777	-7.87777	-7.87777	-7.87777	-7.87777
chr1:8484868..8484869,+	-7.87777	-7.87777	-4.45556	-7.87777	-7.87777	-7.87777	-7.87777	-7.87777
chr1:8484975..8484976,+	-7.87777	-7.87777	-7.87777	-7.87777	-7.87777	-3.86776	-7.87777	-7.87777
chr1:8810467..8810468,+	-3.7449	-7.87777	-7.87777	-4.92087	-3.60225	-7.87777	-4.68346	-5.65551
chr1:8938875..8938899,+	-0.362238	-0.511612	-0.745223	0.24297	-0.313541	-0.72762	0.0137021	0.04687
chr1:8938900..8938907,+	-3.18762	-3.30639	-2.56021	-2.18472	-3.2953	-3.16707	-1.74224	-2.50871
chr1:9241772..9241777,+	-7.87777	-7.87777	-7.87777	-7.87777	-7.87777	-7.87777	-4.68346	-3.90831
chr1:9242020..9242028,+	-5.51716	-5.40397	-4.07457	-3.25274	-5.39448	-7.87777	-7.87777	-7.87777
chr1:9242059..9242102,+	-4.66493	-1.76246	-2.15424	-0.938049	-1.95433	-3.86776	-2.12296	-0.862992
chr1:9242222..9242240,+	-1.42074	-0.360484	-0.617774	0.095432	-0.912258	-3.86776	0.0382611	0.151805
chr1:9242245..9242270,+	-0.649993	-0.191434	0.0907515	0.849419	0.209223	-2.05993	0.985623	1.3028
chr1:9242277..9242291,+	-2.78662	-1.35263	-1.83778	-0.135739	-1.84911	-3.47528	-0.0112823	0.341226
chr1:9242444..9242450,+	-7.87777	-4.00345	-4.07457	-2.28227	-4.52962	-7.87777	-1.82842	-3.14097
chr1:9242471..9242481,+	-4.66493	-5.40397	-3.12719	-2.18472	-3.60225	-5.28391	-1.4413	-1.13199
chr1:9242491..9242508,+	-3.7449	-3.30639	-4.07457	-1.29727	-2.63999	-7.87777	-3.45934	-1.03664
chr1:9242515..9242524,+	-4.13279	-3.30639	-3.12719	-2.28227	-3.2953	-7.87777	-2.49348	-1.662
chr1:9294743..9294757,+	-3.43952	-2.20237	-2.56021	-5.74609	-4.52962	-3.86776	-2.99332	-2.50871
chr1:9294832..9294843,+	2.68313	2.37696	2.75279	2.90064	2.49228	1.88276	3.02997	3.2308
chr1:9294859..9294864,+	-0.267584	-0.290469	-0.0668429	-0.254457	-0.668951	-0.0792413	0.0624091	0.305279
chr1:9295042..9295056,+	-5.51716	-5.40397	-7.87777	-4.92087	-3.60225	-3.47528	-4.68346	-5.65551
chr1:9325455..9325456,+	-4.13279	-5.40397	-7.87777	-7.87777	-4.52962	-7.87777	-7.87777	-7.87777
chr1:9352899..9352991,+	1.9468	1.19502	1.04998	1.23157	1.48333	0.132863	1.35171	1.71264
chr1:9353012..9353059,+	-2.33878	-2.65125	-3.12719	-7.87777	-3.04234	-4.40863	-3.7645	-2.38609
chr1:9353114..9353116,+	-4.13279	-7.87777	-7.87777	-4.92087	-7.87777	-7.87777	-7.87777	-7.87777
chr1:9353183..9353188,+	-7.87777	-7.87777	-7.87777	-7.87777	-7.87777	-4.40863	-4.15202	-3.90831
chr1:9416056..9416057,+	-7.87777	-7.87777	-4.07457	-7.87777	-7.87777	-7.87777	-7.87777	-7.87777
chr1:9599545..9599550,+	4.59694	4.44952	4.24688	4.04299	4.46747	4.52656	4.05839	4.06835
chr1:9636716..9636748,+	-3.7449	-5.40397	-4.45556	-3.25274	-7.87777	-7.87777	-5.53388	-5.65551
chr1:9648777..9648795,+	-0.959616	-0.223696	-1.76844	-1.64108	-0.245183	-0.94832	-1.66091	-0.783424
chr1:9648795..9648799,+	-2.78662	-1.86051	-3.77346	-3.06742	-2.47432	-3.16707	-2.99332	-4.29297
chr1:9648801..9648819,+	1.06817	1.52128	0.509011	0.311442	0.953791	0.104405	-0.288269	0.376299
chr1:9648827..9648866,+	1.84456	2.10553	0.950654	0.754232	1.79064	1.4794	0.753189	0.942236
chr1:9648877..9648891,+	-1.35437	-0.977738	-0.71229	-1.15188	-0.668951	-1.35942	-2.12296	-1.34396
chr1:9648902..9648910,+	-1.6404	-2.20237	-1.63901	-3.71496	-1.34118	-0.536245	-3.45934	-2.95511
chr1:9648935..9648939,+	-2.47318	-2.8384	-2.81602	-4.01689	-3.60225	-2.19488	-3.2076	-3.35437
chr1:9648963..9648978,+	0.817765	0.122692	0.0907515	-1.19873	-0.0576282	1.1718	-1.19242	-1.03664
chr1:9649047..9649079,+	-0.818716	-0.725931	-1.83778	-1.92634	-0.912258	-0.628761	-2.8068	-4.81903
chr1:9649211..9649265,+	-3.18762	-5.40397	-4.07457	-3.25274	-5.39448	-3.47528	-2.8068	-7.87777
chr1:9656670..9656671,+	-7.87777	-7.87777	-7.87777	-4.01689	-7.87777	-7.87777	-7.87777	-7.87777
chr1:9656729..9656730,+	-4.13279	-7.87777	-7.87777	-7.87777	-7.87777	-7.87777	-7.87777	-7.87777
chr1:9656995..9656996,+	-5.51716	-4.54005	-7.87777	-4.01689	-7.87777	-7.87777	-7.87777	-7.87777
chr1:9667638..9667640,+	-7.87777	-3.30639	-7.87777	-7.87777	-7.87777	-4.40863	-7.87777	-7.87777
chr1:9667796..9667797,+	-7.87777	-7.87777	-7.87777	-7.87777	-7.87777	-4.40863	-3.2076	-7.87777
chr1:9711683..9711708,+	-3.7449	-2.48561	-5.79373	-7.87777	-3.99267	-7.87777	-7.87777	-5.65551
chr1:9711783..9711794,+	-1.89962	-0.772898	-1.76844	-0.650681	-0.582062	-1.7175	-1.66091	-1.662
chr1:9711797..9711812,+	-0.122443	0.0435759	-0.680092	-0.135739	-0.76141	-0.779711	-0.795289	-0.568087
chr1:9711897..9711898,+	-7.87777	-7.87777	-7.87777	-7.87777	-7.87777	-7.87777	-3.7645	-7.87777
chr1:9748187..9748188,+	-4.66493	-7.87777	-7.87777	-7.87777	-2.63999	-7.87777	-5.53388	-5.65551
chr1:9770238..9770239,+	-7.87777	-7.87777	-7.87777	-3.71496	-5.39448	-7.87777	-7.87777	-7.87777
chr1:9770480..9770528,+	-3.18762	-3.61322	-4.07457	-3.46542	-3.04234	-7.87777	-3.45934	-3.90831
chr1:9775655..9775657,+	-7.87777	-7.87777	-4.97476	-7.87777	-3.2953	-7.87777	-7.87777	-4.81903
chr1:9775714..9775720,+	-7.87777	-4.00345	-7.87777	-4.01689	-7.87777	-7.87777	-7.87777	-7.87777
chr1:9775773..9775774,+	-7.87777	-4.00345	-7.87777	-7.87777	-4.52962	-7.87777	-7.87777	-7.87777
chr1:9775983..9775984,+	-7.87777	-7.87777	-7.87777	-7.87777	-7.87777	-7.87777	-7.87777	-3.90831
chr1:9776072..9776073,+	-7.87777	-7.87777	-7.87777	-7.87777	-3.99267	-7.87777	-4.68346	-7.87777
chr1:10002617..10002686,+	-4.13279	-2.48561	-3.3122	-3.71496	-2.63999	-1.61931	-4.15202	-2.27308
chr1:10002979..10002990,+	-7.87777	-7.87777	-4.07457	-7.87777	-2.82718	-3.86776	-7.87777	-7.87777
chr1:10003012..10003023,+	-3.7449	-7.87777	-7.87777	-4.01689	-7.87777	-3.16707	-4.68346	-2.95511
chr1:10003340..10003341,+	-7.87777	-7.87777	-7.87777	-7.87777	-7.87777	-7.87777	-7.87777	-4.29297
chr1:10003411..10003412,+	-7.87777	-7.87777	-7.87777	-4.01689	-7.87777	-7.87777	-7.87777	-7.87777
chr1:10003509..10003517,+	-0.649993	0.173123	0.1276	0.328064	0.257143	-0.8899	0.596638	0.942236
chr1:10003528..10003538,+	0.54966	1.24302	0.466496	0.970822	0.751178	0.608608	1.1636	0.755052
chr1:10003541..10003546,+	-0.267584	-0.0116858	-0.243788	0.133755	0.184652	0.0155022	0.439565	0.376299
chr1:10057084..10057085,+	-4.66493	-5.40397	-7.87777	-7.87777	-2.82718	-3.86776	-7.87777	-5.65551
chr1:10057100..10057105,+	-3.7449	-3.30639	-4.97476	-4.39921	-4.52962	-4.40863	-4.68346	-2.95511
chr1:10057126..10057145,+	-1.17183	-1.67065	-3.3122	-2.38689	-0.460816	-1.44095	-1.74224	-1.81185
chr1:10057251..10057265,+	0.304682	0.561781	-1.30855	-1.34917	0.184652	0.780336	-0.711009	-1.40221
chr1:10057280..10057295,+	0.650072	1.06751	-0.529072	-0.33068	0.700084	1.14411	0.383162	-0.380756
chr1:10057299..10057303,+	-3.43952	-3.0535	-3.52448	-4.01689	-3.04234	-3.47528	-2.64165	-4.81903
chr1:10092887..10092928,+	-2.78662	-4.00345	-3.12719	-3.71496	-2.47432	-2.34376	-3.45934	-2.64272
chr1:10092957..10092961,+	-7.87777	-4.54005	-4.97476	-4.01689	-4.52962	-7.87777	-5.53388	-3.90831
chr1:10093012..10093028,+	4.89173	5.0412	4.98078	5.02825	5.02795	4.83226	4.96201	5.171
chr1:10093032..10093043,+	1.24982	1.0406	1.58842	1.51899	1.19431	1.59641	1.37117	1.32091
chr1:10093048..10093057,+	1.66421	1.50168	1.79151	1.67656	1.62703	2.23093	1.59461	1.95231
chr1:10093211..10093227,+	3.13402	3.02469	3.2472	3.01541	2.96591	3.24664	2.73552	2.71856
chr1:10093270..10093286,+	3.21548	2.77002	3.09504	2.4244	2.76096	3.30094	2.50826	2.32866
chr1:10093491..10093494,+	-7.87777	-4.00345	-3.77346	-2.75581	-3.99267	-3.47528	-4.15202	-3.90831
chr1:10093508..10093519,+	-0.649993	-1.86051	-2.34299	-1.64108	-1.34118	-1.00921	-4.15202	-1.89305
chr1:10093525..10093531,+	-1.80794	-1.96571	-1.98735	-3.25274	-3.04234	-3.47528	-3.2076	-3.90831
chr1:10093617..10093626,+	-2.78662	-4.54005	-3.12719	-4.39921	-4.52962	-4.40863	-7.87777	-4.81903
chr1:10093656..10093753,+	-2.47318	-2.48561	-2.68245	-2.28227	-7.87777	-2.5098	-3.45934	-2.50871
chr1:10093778..10093785,+	-7.87777	-7.87777	-3.52448	-3.46542	-7.87777	-7.87777	-7.87777	-3.35437
chr1:10167322..10167398,+	-4.66493	-3.30639	-4.07457	-2.00744	-7.87777	-7.87777	-3.7645	-4.81903
chr1:10188608..10188609,+	-7.87777	-7.87777	-3.52448	-7.87777	-7.87777	-7.87777	-7.87777	-7.87777
chr1:10218175..10218176,+	-7.87777	-7.87777	-7.87777	-4.39921	-7.87777	-7.87777	-7.87777	-7.87777
chr1:10218439..10218449,+	-2.78662	-2.33705	-7.87777	-4.01689	-2.82718	-2.69747	-5.53388	-7.87777
chr1:10218532..10218534,+	-4.13279	-4.00345	-4.97476	-7.87777	-5.39448	-4.40863	-4.68346	-7.87777
chr1:10231022..10231023,+	-7.87777	-7.87777	-4.07457	-7.87777	-7.87777	-7.87777	-7.87777	-4.81903
chr1:10231197..10231214,+	-3.18762	-4.54005	-4.97476	-7.87777	-4.52962	-7.87777	-7.87777	-5.65551
chr1:10231262..10231279,+	-4.66493	-4.00345	-5.79373	-7.87777	-3.60225	-2.5098	-5.53388	-4.81903
chr1:10231312..10231330,+	-1.99752	-2.20237	-4.45556	-3.25274	-2.47432	-1.82286	-2.35912	-2.38609
chr1:10238800..10238868,+	-2.33878	-2.07919	-3.12719	-4.92087	-2.63999	-1.93653	-3.45934	-7.87777
chr1:10270595..10270610,+	4.34065	4.38279	4.56665	4.60414	4.17647	3.21038	4.33233	4.47355
chr1:10270622..10270633,+	5.05402	4.93011	5.21817	5.05096	4.62529	3.9866	4.84072	4.98824
chr1:10270853..10270858,+	-2.21583	-2.20237	-4.07457	-2.09336	-1.95433	-2.19488	-3.2076	-2.16828
chr1:10270886..10270901,+	-2.6214	-2.65125	-2.24553	-1.51715	-2.47432	-2.34376	-1.74224	-2.95511
chr1:10270911..10270928,+	-2.21583	-2.33705	-1.21332	-2.00744	-2.32573	-1.52738	-3.45934	-2.79048
chr1:10271034..10271045,+	-3.7449	-3.30639	-1.70228	-2.00744	-7.87777	-2.91324	-1.66091	-0.947204
chr1:10271148..10271149,+	-7.87777	-7.87777	-7.87777	-7.87777	-7.87777	-7.87777	-4.15202	-4.81903
chr1:10271410..10271411,+	-7.87777	-7.87777	-7.87777	-4.01689	-7.87777	-7.87777	-7.87777	-7.87777
chr1:10271432..10271472,+	-7.87777	-4.54005	-7.87777	-4.92087	-4.52962	-7.87777	-2.99332	-3.60492
chr1:10271676..10271677,+	-7.87777	-7.87777	-4.45556	-7.87777	-7.87777	-7.87777	-7.87777	-7.87777
chr1:10271730..10271731,+	-7.87777	-7.87777	-7.87777	-7.87777	-7.87777	-7.87777	-7.87777	-3.90831
chr1:10271968..10271969,+	-7.87777	-7.87777	-7.87777	-7.87777	-7.87777	-7.87777	-7.87777	-3.90831
chr1:10292305..10292352,+	-2.33878	-7.87777	-2.15424	-2.4997	-2.82718	-3.47528	-2.23621	-3.14097
chr1:10292391..10292421,+	-1.72174	-1.35263	-1.91063	-1.57778	-1.75105	-2.69747	-1.74224	-2.16828
chr1:10292491..10292497,+	-7.87777	-7.87777	-3.52448	-4.01689	-7.87777	-7.87777	-3.2076	-4.81903
chr1:10338412..10338428,+	-7.87777	-7.87777	-4.07457	-4.01689	-7.87777	-7.87777	-7.87777	-7.87777
chr1:10338706..10338707,+	-7.87777	-7.87777	-4.45556	-4.92087	-7.87777	-7.87777	-7.87777	-7.87777
chr1:10338805..10338820,+	-7.87777	-7.87777	-7.87777	-7.87777	-7.87777	-7.87777	-2.99332	-4.81903
chr1:10338883..10338901,+	-7.87777	-7.87777	-4.07457	-3.06742	-3.60225	-7.87777	-3.7645	-3.14097
chr1:10342226..10342227,+	-7.87777	-7.87777	-7.87777	-7.87777	-7.87777	-7.87777	-7.87777	-3.90831
chr1:10342255..10342279,+	-7.87777	-4.54005	-2.56021	-4.39921	-7.87777	-7.87777	-4.68346	-2.50871
chr1:10342301..10342312,+	-7.87777	-7.87777	-4.97476	-2.90322	-7.87777	-7.87777	-5.53388	-7.87777
chr1:10342409..10342412,+	-7.87777	-7.87777	-7.87777	-7.87777	-3.60225	-7.87777	-7.87777	-4.81903
chr1:10342444..10342466,+	-5.51716	-7.87777	-3.77346	-3.06742	-5.39448	-7.87777	-3.2076	-3.60492
chr1:10342543..10342566,+	-7.87777	-7.87777	-4.97476	-4.39921	-3.99267	-5.28391	-3.45934	-4.81903
chr1:10358939..10358996,+	-4.66493	-4.00345	-1.70228	-2.75581	-7.87777	-4.40863	-1.82842	-4.81903
chr1:10404561..10404570,+	-7.87777	-7.87777	-4.97476	-3.46542	-7.87777	-7.87777	-7.87777	-7.87777
chr1:10404955..10404956,+	-7.87777	-7.87777	-7.87777	-4.39921	-7.87777	-7.87777	-7.87777	-7.87777
chr1:10412424..10412425,+	-7.87777	-7.87777	-7.87777	-7.87777	-7.87777	-7.87777	-7.87777	-3.90831
chr1:10412713..10412730,+	-3.7449	-3.61322	-7.87777	-4.92087	-4.52962	-4.40863	-7.87777	-3.14097
chr1:10412794..10412836,+	-7.87777	-7.87777	-3.3122	-2.38689	-7.87777	-5.28391	-3.7645	-3.35437
chr1:10412859..10412872,+	-7.87777	-7.87777	-7.87777	-4.92087	-7.87777	-7.87777	-4.68346	-3.60492
chr1:10425211..10425219,+	-7.87777	-7.87777	-4.45556	-7.87777	-2.82718	-7.87777	-4.68346	-4.81903
chr1:10425468..10425512,+	-2.78662	-4.54005	-4.97476	-4.01689	-3.60225	-7.87777	-3.7645	-7.87777
chr1:10458558..10458588,+	-2.78662	-7.87777	-7.87777	-4.92087	-3.99267	-4.40863	-4.68346	-4.81903
chr1:10458644..10458650,+	-7.87777	-5.40397	-5.79373	-7.87777	-3.60225	-2.19488	-4.68346	-7.87777
chr1:10458675..10458676,+	-7.87777	-3.61322	-7.87777	-7.87777	-7.87777	-7.87777	-7.87777	-7.87777
chr1:10459088..10459096,+	5.01061	5.25456	3.25763	3.45254	5.17786	5.29104	3.35236	3.84558
chr1:10459115..10459126,+	7.29297	7.30355	5.51616	5.46674	7.36825	7.75106	5.67821	5.778
chr1:10459233..10459234,+	-7.87777	-7.87777	-7.87777	-7.87777	-7.87777	-3.47528	-7.87777	-7.87777
chr1:10459417..10459420,+	-3.43952	-5.40397	-3.77346	-4.92087	-7.87777	-7.87777	-7.87777	-7.87777
chr1:10459422..10459444,+	-2.21583	-1.03384	-2.68245	-4.39921	-2.82718	-1.93653	-3.2076	-3.35437
chr1:10459489..10459494,+	-3.43952	-4.00345	-5.79373	-4.92087	-4.52962	-3.16707	-3.2076	-7.87777
chr1:10459501..10459511,+	-2.33878	-3.30639	-5.79373	-4.39921	-1.95433	-1.93653	-7.87777	-2.64272
chr1:10459522..10459525,+	-4.13279	-7.87777	-4.97476	-5.74609	-7.87777	-2.91324	-7.87777	-3.90831
chr1:10459529..10459536,+	-2.47318	-4.54005	-3.52448	-7.87777	-3.2953	-1.61931	-5.53388	-7.87777
chr1:10459540..10459555,+	-1.72174	-1.76246	-3.3122	-3.06742	-3.60225	-0.628761	-3.7645	-5.65551
chr1:10459700..10459709,+	-0.86417	-1.96571	-5.79373	-7.87777	-2.06783	-0.536245	-3.7645	-2.95511
chr1:10459749..10459756,+	-4.13279	-4.54005	-4.45556	-4.01689	-3.04234	-2.05993	-4.15202	-3.35437
chr1:10459803..10459804,+	-7.87777	-4.54005	-7.87777	-4.39921	-7.87777	-7.87777	-4.15202	-5.65551
chr1:10459873..10459907,+	-7.87777	-4.54005	-4.07457	-4.01689	-7.87777	-7.87777	-5.53388	-4.81903
chr1:10473046..10473061,+	-7.87777	-7.87777	-3.77346	-7.87777	-7.87777	-7.87777	-3.2076	-7.87777
chr1:10475053..10475058,+	-7.87777	-7.87777	-3.3122	-5.74609	-7.87777	-4.40863	-7.87777	-7.87777
chr1:10478907..10478983,+	-3.43952	-2.07919	-7.87777	-3.46542	-1.75105	-1.52738	-4.68346	-3.60492
chr1:10490461..10490470,+	0.153231	0.523419	0.1276	-0.383828	0.303523	1.37606	0.304355	0.341226
chr1:10490479..10490515,+	3.85033	4.03799	2.97632	2.72351	4.00289	4.59336	2.9642	2.96598
chr1:10490535..10490539,+	-0.207764	-0.0987622	-1.08131	-1.19873	-0.278957	0.342322	-1.4413	-0.783424
chr1:10490782..10490788,+	-0.911104	-0.977738	-0.648597	-0.751856	-0.540504	-0.833754	-0.931729	-1.23409
chr1:10490803..10490821,+	1.35274	1.48181	1.08787	1.12145	1.20657	1.10155	1.18575	1.29365
chr1:10490823..10490834,+	1.3022	0.912866	1.04035	0.766479	1.15691	0.668151	0.61308	0.700744
chr1:10490998..10491002,+	-2.6214	-2.33705	-2.34299	-4.01689	-3.2953	-4.40863	-3.45934	-2.38609
chr1:10491034..10491067,+	-3.7449	-4.00345	-3.3122	-4.39921	-3.2953	-2.69747	-3.45934	-4.81903
chr1:10491343..10491365,+	-7.87777	-3.0535	-4.07457	-7.87777	-4.52962	-7.87777	-7.87777	-7.87777
chr1:10500439..10500459,+	-3.7449	-2.8384	-3.3122	-3.71496	-3.04234	-2.5098	-3.2076	-4.29297
chr1:10518784..10518786,+	-3.7449	-4.54005	-7.87777	-7.87777	-5.39448	-3.86776	-7.87777	-7.87777
chr1:10534943..10534949,+	0.0589677	0.463893	0.407787	0.171086	-0.313541	-0.628761	0.36386	0.268414
chr1:10534993..10535020,+	4.61776	4.62169	5.09914	4.95657	4.77064	4.62876	4.95799	4.832
chr1:10535237..10535277,+	-4.66493	-4.00345	-3.3122	-2.75581	-3.2953	-3.86776	-3.2076	-1.4629
chr1:11072401..11072421,+	-0.329992	-0.680444	-2.44751	-2.00744	-0.313541	-1.07278	-0.752534	-2.16828
chr1:11072438..11072449,+	-1.89962	-1.28299	-1.76844	-1.40302	-1.27153	-0.8899	-2.49348	-3.90831
chr1:11072466..11072474,+	-1.6404	-1.76246	-1.52025	-3.06742	-1.27153	-1.44095	-2.01795	-2.64272
chr1:11072522..11072523,+	-7.87777	-7.87777	-7.87777	-7.87777	-7.87777	-7.87777	-3.7645	-7.87777
chr1:11072707..11072721,+	7.78689	7.79756	6.99223	7.10864	7.85802	7.6487	7.22181	7.07988
chr1:11072738..11072743,+	5.3336	5.13244	4.58911	4.43989	5.36512	6.04972	5.31658	4.65319
chr1:11072879..11072920,+	-3.43952	-7.87777	-3.3122	-3.46542	-4.52962	-4.40863	-3.7645	-3.90831
chr1:11072943..11073000,+	-7.87777	-5.40397	-2.44751	-4.92087	-7.87777	-4.40863	-4.68346	-4.29297
chr1:11073811..11073823,+	-4.66493	-4.00345	-7.87777	-4.01689	-5.39448	-3.47528	-3.45934	-3.35437
chr1:11073853..11073863,+	0.220094	-0.43407	-2.96323	-2.09336	-0.14836	0.413641	-2.12296	-1.97909
chr1:11073890..11073908,+	1.47641	0.580586	-0.341125	0.114721	1.41104	1.57583	-0.449649	-0.323353
chr1:11073983..11073990,+	-0.959616	-0.871686	-2.24553	-1.77667	-0.668951	-0.25244	-1.58393	-2.16828
chr1:11076645..11076651,+	-7.87777	-7.87777	-7.87777	-7.87777	-7.87777	-7.87777	-7.87777	-3.35437
chr1:11076734..11076735,+	-3.7449	-7.87777	-7.87777	-7.87777	-7.87777	-7.87777	-7.87777	-7.87777
chr1:11076859..11076880,+	-3.7449	-7.87777	-4.07457	-7.87777	-7.87777	-7.87777	-7.87777	-7.87777
chr1:11076919..11076924,+	-3.7449	-3.0535	-4.97476	-4.92087	-7.87777	-4.40863	-2.8068	-3.90831
chr1:11077017..11077028,+	-2.47318	-2.8384	-3.3122	-4.92087	-1.75105	-2.5098	-4.15202	-3.90831
chr1:11078742..11078743,+	-7.87777	-7.87777	-7.87777	-7.87777	-7.87777	-7.87777	-7.87777	-3.90831
chr1:11078789..11078797,+	-2.78662	-4.54005	-7.87777	-2.75581	-3.04234	-2.34376	-2.35912	-3.35437
chr1:11078818..11078825,+	-1.49031	-0.223696	-1.83778	-1.45896	-0.000163074	-0.25244	-1.4413	-2.50871
chr1:11079020..11079029,+	-3.7449	-5.40397	-2.68245	-4.92087	-4.52962	-7.87777	-2.99332	-3.90831
chr1:11079067..11079068,+	-7.87777	-7.87777	-7.87777	-4.01689	-7.87777	-7.87777	-7.87777	-7.87777
chr1:11080302..11080303,+	-7.87777	-7.87777	-4.07457	-7.87777	-7.87777	-7.87777	-7.87777	-7.87777
chr1:11080563..11080570,+	-2.10255	-2.33705	-4.45556	-2.28227	-3.60225	-1.07278	-4.15202	-2.79048
chr1:11080585..11080593,+	-1.99752	-2.65125	-4.45556	-3.06742	-2.47432	-1.93653	-2.01795	-2.27308
chr1:11080619..11080628,+	-1.42074	-1.28299	-4.45556	-2.75581	-0.966262	-1.61931	-1.58393	-3.14097
chr1:11080783..11080784,+	-7.87777	-7.87777	-7.87777	-7.87777	-7.87777	-7.87777	-7.87777	-3.90831
chr1:11081990..11081991,+	-7.87777	-7.87777	-7.87777	-7.87777	-7.87777	-7.87777	-3.7645	-7.87777
chr1:11082038..11082075,+	-7.87777	-7.87777	-5.79373	-4.92087	-7.87777	-7.87777	-2.01795	-3.90831
chr1:11082136..11082142,+	-7.87777	-7.87777	-4.97476	-4.39921	-7.87777	-7.87777	-5.53388	-7.87777
chr1:11082142..11082143,+	-7.87777	-7.87777	-7.87777	-5.74609	-7.87777	-7.87777	-3.7645	-7.87777
chr1:11082181..11082229,+	-0.77465	-1.76246	-3.3122	-2.38689	-2.06783	-1.13928	-2.64165	-3.90831
chr1:11082309..11082358,+	-0.463541	-1.76246	-3.12719	-2.62208	-1.49146	-1.93653	-4.68346	-2.50871
chr1:11082390..11082391,+	-7.87777	-7.87777	-7.87777	-7.87777	-7.87777	-3.47528	-7.87777	-7.87777
chr1:11082395..11082399,+	-4.66493	-4.00345	-4.97476	-7.87777	-5.39448	-5.28391	-7.87777	-7.87777
chr1:11082534..11082565,+	-3.7449	-7.87777	-4.97476	-7.87777	-2.32573	-4.40863	-4.68346	-3.35437
chr1:11082585..11082623,+	-3.7449	-5.40397	-4.97476	-3.46542	-3.2953	-3.16707	-3.45934	-3.14097
chr1:11082663..11082668,+	-3.7449	-2.48561	-4.45556	-3.46542	-3.99267	-2.19488	-5.53388	-5.65551
chr1:11082698..11082734,+	-0.329992	-0.680444	-2.68245	-3.71496	-0.76141	-0.94832	-2.64165	-2.79048
chr1:11082793..11082869,+	-2.6214	-3.30639	-1.63901	-3.25274	-2.63999	-3.47528	-4.15202	-3.90831
chr1:11082929..11082957,+	-2.33878	-2.07919	-4.07457	-4.92087	-2.06783	-1.7175	-3.7645	-4.29297
chr1:11082990..11082996,+	-3.43952	-2.8384	-7.87777	-7.87777	-2.63999	-1.93653	-7.87777	-4.81903
chr1:11083018..11083032,+	-3.18762	-4.54005	-7.87777	-4.01689	-7.87777	-7.87777	-4.68346	-7.87777
chr1:11083053..11083087,+	-3.18762	-2.65125	-4.07457	-4.01689	-3.2953	-3.86776	-7.87777	-3.90831
chr1:11083114..11083171,+	-2.33878	-2.8384	-4.97476	-5.74609	-1.34118	-4.40863	-2.64165	-2.27308
chr1:11083178..11083183,+	-4.66493	-7.87777	-7.87777	-4.01689	-7.87777	-7.87777	-7.87777	-7.87777
chr1:11083273..11083290,+	-7.87777	-7.87777	-7.87777	-7.87777	-7.87777	-7.87777	-4.68346	-3.90831
chr1:11083374..11083394,+	-1.5634	-0.772898	-2.34299	-2.4997	-2.32573	-3.86776	-2.49348	-1.81185
chr1:11083566..11083571,+	-7.87777	-3.61322	-4.45556	-4.39921	-2.82718	-2.69747	-5.53388	-4.81903
chr1:11083600..11083611,+	-1.5634	-1.67065	-1.70228	-2.09336	-1.27153	-1.61931	-2.12296	-2.27308
chr1:11083711..11083731,+	-3.7449	-4.00345	-4.07457	-7.87777	-7.87777	-7.87777	-3.7645	-3.90831
chr1:11084036..11084037,+	-7.87777	-7.87777	-3.52448	-7.87777	-7.87777	-7.87777	-4.68346	-3.90831
chr1:11084738..11084761,+	-5.51716	-7.87777	-3.3122	-2.4997	-2.82718	-5.28391	-5.53388	-3.90831
chr1:11084941..11084942,+	-7.87777	-7.87777	-5.79373	-7.87777	-7.87777	-7.87777	-3.7645	-7.87777
chr1:11085004..11085095,+	-1.89962	-4.00345	-2.68245	-2.75581	-4.52962	-2.69747	-1.92008	-2.50871
chr1:11089601..11089603,+	-4.13279	-7.87777	-4.97476	-7.87777	-7.87777	-7.87777	-5.53388	-7.87777
chr1:11159481..11159500,+	1.00637	0.739635	-0.587597	-1.84957	0.700084	2.19089	-0.382915	-1.34396
chr1:11159516..11159533,+	-0.86417	-1.15304	-2.81602	-1.45896	0.348458	2.6005	-1.03043	-0.708017
chr1:11159535..11159551,+	-3.43952	-2.20237	-4.07457	-4.92087	-0.668951	2.69895	-1.03043	-0.904484
chr1:11159577..11159597,+	-7.87777	-7.87777	-5.79373	-7.87777	-3.2953	-1.93653	-7.87777	-4.81903
chr1:11159623..11159634,+	-7.87777	-7.87777	-4.97476	-7.87777	-7.87777	-2.19488	-7.87777	-7.87777
chr1:11159663..11159664,+	-7.87777	-7.87777	-7.87777	-7.87777	-7.87777	-3.86776	-7.87777	-7.87777
chr1:11159695..11159696,+	-7.87777	-7.87777	-7.87777	-7.87777	-3.60225	-7.87777	-7.87777	-7.87777
chr1:11159719..11159744,+	-7.87777	-7.87777	-7.87777	-7.87777	-4.52962	-1.44095	-7.87777	-5.65551
chr1:11159829..11159830,+	-7.87777	-7.87777	-7.87777	-7.87777	-7.87777	-2.91324	-7.87777	-7.87777
chr1:11159965..11160003,+	-3.43952	-3.30639	-4.07457	-3.46542	-2.47432	-3.47528	-2.35912	-1.97909
chr1:11333254..11333260,+	2.32647	1.85055	1.31252	1.24038	2.03013	2.40436	1.67512	2.05869
chr1:11333263..11333265,+	0.697773	0.268988	-0.71229	-0.650681	0.515386	0.0753755	-0.931729	-0.295487
chr1:11333276..11333283,+	2.7412	2.98289	1.82555	2.2781	2.98382	2.93945	2.34067	2.47336
chr1:11333413..11333429,+	-7.87777	-3.0535	-4.07457	-4.92087	-5.39448	-4.40863	-4.68346	-7.87777
chr1:11333518..11333527,+	-0.818716	-2.33705	-2.44751	-2.62208	-1.27153	-0.327994	-1.82842	-2.16828
chr1:11333548..11333569,+	0.980891	-0.0401313	0.509011	-1.10651	-0.76141	1.7328	-1.19242	-0.904484
chr1:11333608..11333637,+	-2.33878	-3.0535	-2.56021	-2.38689	-1.49146	-1.28224	-2.8068	-3.14097
chr1:11333834..11333890,+	-2.21583	-2.33705	-5.79373	-4.39921	-2.63999	-1.93653	-5.53388	-3.90831
chr1:11333916..11333943,+	-5.51716	-7.87777	-7.87777	-7.87777	-2.47432	-3.47528	-5.53388	-7.87777
chr1:11333967..11334092,+	-1.23015	-2.65125	-2.96323	-2.90322	-1.95433	-1.52738	-3.7645	-3.14097
chr1:11334114..11334115,+	-3.7449	-7.87777	-7.87777	-7.87777	-7.87777	-7.87777	-7.87777	-7.87777
chr1:11538946..11538951,+	-7.87777	-7.87777	-4.45556	-2.90322	-7.87777	-5.28391	-4.68346	-7.87777
chr1:11538957..11538960,+	-7.87777	-7.87777	-4.07457	-3.71496	-5.39448	-7.87777	-4.68346	-4.81903
chr1:11538965..11538972,+	-4.66493	-7.87777	-4.97476	-1.92634	-4.52962	-7.87777	-3.7645	-7.87777
chr1:11538993..11538999,+	-4.66493	-7.87777	-4.97476	-5.74609	-5.39448	-4.40863	-3.45934	-7.87777
chr1:11539211..11539212,+	3.36824	3.27899	4.36635	4.11779	4.04274	5.62488	5.05068	4.76741
chr1:11539429..11539430,+	-7.87777	-7.87777	-7.87777	-7.87777	-7.87777	-3.47528	-7.87777	-7.87777
chr1:11539472..11539505,+	-7.87777	-5.40397	-1.83778	-2.62208	-3.60225	-0.536245	-1.3115	-1.59254
chr1:11539575..11539578,+	-7.87777	-7.87777	-7.87777	-7.87777	-7.87777	-7.87777	-3.2076	-7.87777
chr1:11669562..11669564,+	-0.959616	-1.67065	-0.558038	-0.205792	-1.84911	-1.13928	-0.0889414	-0.0663002
chr1:11714378..11714483,+	-2.97323	-3.61322	-2.34299	-2.90322	-2.63999	-2.91324	-5.53388	-2.16828
chr1:11714534..11714585,+	-2.33878	-2.48561	-2.06839	-1.77667	-2.47432	-2.05993	-4.15202	-2.27308
chr1:11714930..11714947,+	2.37128	2.49069	2.22039	2.31609	2.04385	1.90768	2.06399	2.2924
chr1:11714953..11714961,+	1.91352	1.59712	1.67187	1.48234	1.28956	1.26474	1.29169	1.55321
chr1:11714964..11714969,+	0.617372	0.561781	0.740732	0.639058	0.348458	0.390257	0.24229	0.230582
chr1:11715079..11715089,+	-1.42074	-2.33705	-2.34299	-1.92634	-2.32573	-1.93653	-2.35912	-1.23409
chr1:11715096..11715110,+	-1.72174	-0.821447	-0.529072	-1.45896	-1.65923	-1.28224	-1.19242	-1.18213
chr1:11715181..11715182,+	-7.87777	-7.87777	-7.87777	-7.87777	-7.87777	-7.87777	-7.87777	-3.90831
chr1:11715894..11715903,+	-7.87777	-7.87777	-5.79373	-4.92087	-4.52962	-5.28391	-5.53388	-2.95511
chr1:11716004..11716005,+	-3.7449	-5.40397	-7.87777	-7.87777	-7.87777	-7.87777	-7.87777	-7.87777
chr1:11716049..11716056,+	-4.13279	-7.87777	-7.87777	-5.74609	-4.52962	-4.40863	-3.2076	-4.29297
chr1:11718325..11718330,+	-2.97323	-5.40397	-4.07457	-2.28227	-3.60225	-4.40863	-4.68346	-4.81903
chr1:11724144..11724162,+	-2.10255	-2.8384	-2.96323	-3.71496	-0.582062	1.11588	0.155151	-0.380756
chr1:11724165..11724188,+	-1.72174	-1.50289	-1.35864	-1.15188	-0.117478	1.85741	0.304355	-0.138724
chr1:11724253..11724284,+	-1.89962	-1.76246	-2.68245	-3.25274	-1.34118	-0.94832	-3.45934	-2.27308
chr1:11724419..11724429,+	-7.87777	-4.54005	-7.87777	-7.87777	-4.52962	-2.19488	-3.7645	-5.65551
chr1:11724595..11724596,+	-7.87777	-7.87777	-3.52448	-7.87777	-7.87777	-7.87777	-7.87777	-7.87777
chr1:11728828..11728849,+	-4.66493	-4.54005	-7.87777	-7.87777	-7.87777	-3.16707	-7.87777	-7.87777
chr1:11728881..11728899,+	-7.87777	-7.87777	-7.87777	-7.87777	-7.87777	-2.91324	-7.87777	-7.87777
chr1:11729018..11729024,+	-7.87777	-7.87777	-7.87777	-7.87777	-7.87777	-3.86776	-3.7645	-7.87777
chr1:11751446..11751491,+	-4.66493	-4.54005	-4.97476	-5.74609	-2.82718	-1.52738	-2.23621	-3.14097
chr1:11751535..11751571,+	-2.97323	-3.61322	-3.12719	-4.01689	-3.04234	-2.34376	-7.87777	-7.87777
chr1:11751602..11751603,+	-3.7449	-5.40397	-7.87777	-7.87777	-7.87777	-5.28391	-4.68346	-7.87777
chr1:11751624..11751632,+	-3.7449	-2.65125	-7.87777	-4.92087	-4.52962	-7.87777	-7.87777	-4.29297
chr1:11751760..11751770,+	1.92024	2.34432	1.25539	1.26648	1.67192	1.76952	1.09502	1.75989
chr1:11751783..11751791,+	1.66421	1.43091	0.752576	0.439345	1.19431	1.86591	0.421008	0.845434
chr1:11751936..11751961,+	-7.87777	-4.54005	-7.87777	-2.4997	-4.52962	-7.87777	-2.99332	-2.79048
chr1:11751982..11752014,+	-2.47318	-2.65125	-1.70228	-2.09336	-3.99267	-7.87777	-1.66091	-2.16828
chr1:11752038..11752080,+	-7.87777	-2.48561	-2.96323	-4.92087	-3.60225	-3.86776	-7.87777	-3.14097
chr1:11796149..11796154,+	1.55622	1.7872	0.330873	0.570862	1.48333	1.64662	0.344297	0.268414
chr1:11796169..11796178,+	2.25917	2.30529	0.9609	1.35024	2.7188	2.5954	1.18575	1.67792
chr1:11796183..11796212,+	4.87454	5.22349	3.57526	3.75105	5.17786	4.90315	3.73506	3.90982
chr1:11796219..11796226,+	2.37618	2.85357	0.249627	0.790667	2.74844	2.65548	0.383162	0.794483
chr1:11796231..11796236,+	2.02991	1.97659	0.522909	0.766479	2.24142	2.12866	0.324464	0.286964
chr1:11796287..11796289,+	-3.7449	-5.40397	-4.97476	-4.92087	-7.87777	-3.86776	-7.87777	-3.90831
chr1:11796305..11796314,+	-3.7449	-3.30639	-2.34299	-1.70729	-2.63999	-3.16707	-2.35912	-2.79048
chr1:11796325..11796332,+	-3.18762	-5.40397	-3.3122	-2.62208	-4.52962	-7.87777	-3.45934	-4.81903
chr1:11796361..11796386,+	-3.43952	-5.40397	-3.52448	-4.01689	-3.60225	-7.87777	-3.45934	-3.35437
chr1:11805860..11805895,+	-2.78662	-4.54005	-7.87777	-7.87777	-3.60225	-3.86776	-4.15202	-7.87777
chr1:11805978..11805979,+	-7.87777	-7.87777	-7.87777	-7.87777	-7.87777	-7.87777	-7.87777	-3.90831
chr1:11807496..11807603,+	-1.6404	-1.96571	-4.07457	-7.87777	-1.14158	-1.07278	-4.68346	-4.81903
chr1:11847840..11847844,+	-7.87777	-7.87777	-5.79373	-7.87777	-3.60225	-4.40863	-7.87777	-7.87777
chr1:11847844..11847845,+	-7.87777	-7.87777	-7.87777	-4.01689	-7.87777	-7.87777	-7.87777	-7.87777
chr1:11865935..11865936,+	-7.87777	-7.87777	-7.87777	-4.39921	-7.87777	-7.87777	-7.87777	-7.87777
chr1:11866295..11866309,+	3.90215	3.80599	5.58651	5.30717	3.56257	3.965	5.16382	4.92377
chr1:11866453..11866461,+	-7.87777	-7.87777	-7.87777	-7.87777	-7.87777	-7.87777	-3.7645	-4.81903
chr1:11866518..11866583,+	-3.43952	-2.8384	-1.76844	-1.70729	-3.2953	-5.28391	-1.82842	-1.28798
chr1:11900834..11900853,+	-5.51716	-7.87777	-4.97476	-5.74609	-3.99267	-7.87777	-2.99332	-7.87777
chr1:11900882..11900898,+	-4.66493	-7.87777	-4.45556	-4.39921	-3.04234	-3.86776	-4.68346	-5.65551
chr1:11901026..11901027,+	-7.87777	-7.87777	-7.87777	-4.01689	-7.87777	-7.87777	-7.87777	-7.87777
chr1:11904130..11904131,+	-3.7449	-7.87777	-7.87777	-7.87777	-7.87777	-7.87777	-7.87777	-7.87777
chr1:11968061..11968062,+	-7.87777	-7.87777	-7.87777	-7.87777	-7.87777	-7.87777	-7.87777	-3.90831
chr1:11968207..11968209,+	3.43543	2.85743	3.48408	3.92639	3.10006	4.03641	4.01265	3.88872
chr1:11968305..11968326,+	-3.18762	-4.54005	-7.87777	-7.87777	-5.39448	-7.87777	-7.87777	-7.87777
chr1:11968392..11968416,+	-7.87777	-7.87777	-5.79373	-5.74609	-7.87777	-4.40863	-4.68346	-4.29297
chr1:11994613..11994619,+	-3.7449	-3.61322	-5.79373	-4.39921	-3.60225	-3.47528	-3.7645	-3.35437
chr1:11994635..11994639,+	-4.66493	-3.61322	-4.45556	-3.06742	-3.60225	-2.91324	-5.53388	-2.95511
chr1:11994660..11994670,+	-1.99752	-1.67065	-2.56021	-1.92634	-1.84911	-1.93653	-2.49348	-2.16828
chr1:11994742..11994754,+	3.15125	3.54144	2.65206	2.76987	3.4146	3.21038	2.68586	3.00011
chr1:11994769..11994796,+	4.13944	4.3908	3.72855	3.72461	4.24045	4.3829	3.40288	3.64268
chr1:11994888..11994910,+	-2.78662	-2.8384	-2.96323	-3.25274	-2.32573	-2.05993	-7.87777	-4.29297
chr1:11994952..11994960,+	-5.51716	-7.87777	-4.45556	-4.01689	-4.52962	-4.40863	-3.7645	-4.81903
chr1:11995001..11995018,+	-7.87777	-7.87777	-3.52448	-3.46542	-4.52962	-4.40863	-4.68346	-3.90831
chr1:11995070..11995091,+	-4.66493	-4.54005	-3.3122	-4.92087	-4.52962	-7.87777	-4.68346	-7.87777
chr1:12014519..12014520,+	-7.87777	-7.87777	-4.07457	-7.87777	-7.87777	-7.87777	-7.87777	-7.87777
chr1:12024721..12024739,+	-7.87777	-7.87777	-7.87777	-4.39921	-7.87777	-7.87777	-2.8068	-3.90831
chr1:12024764..12024765,+	-7.87777	-7.87777	-7.87777	-7.87777	-7.87777	-7.87777	-4.15202	-7.87777
chr1:12040237..12040238,+	-2.33878	-4.00345	-4.45556	-5.74609	-3.99267	-5.28391	-5.53388	-4.81903
chr1:12040242..12040252,+	-0.86417	-1.76246	-1.70228	-1.40302	-1.75105	-1.61931	-1.66091	-1.662
chr1:12040261..12040274,+	-0.818716	-0.977738	-1.63901	-2.18472	-0.000163074	-0.779711	-0.980235	-0.351769
chr1:12040285..12040300,+	0.325076	0.401805	-0.617774	-0.496385	0.554266	0.503559	-0.931729	-0.636356
chr1:12040302..12040305,+	-2.6214	-3.0535	-2.96323	-3.71496	-3.04234	-2.34376	-2.99332	-2.95511
chr1:12040318..12040324,+	-2.47318	-2.48561	-4.97476	-4.92087	-3.60225	-4.40863	-2.8068	-2.95511
chr1:12040336..12040375,+	1.16185	1.39948	0.282676	0.277612	0.800523	0.459301	0.439565	0.585582
chr1:12040394..12040396,+	-3.18762	-3.0535	-3.52448	-4.39921	-3.2953	-2.91324	-2.64165	-2.79048
chr1:12040418..12040431,+	-0.86417	-0.47232	-1.41052	-1.51715	-2.06783	-1.44095	-1.58393	-1.73498
chr1:12040498..12040507,+	6.28587	6.54607	5.84171	5.6658	6.30789	6.58964	5.60303	5.58068
chr1:12040642..12040643,+	-7.87777	-7.87777	-7.87777	-4.01689	-7.87777	-7.87777	-7.87777	-7.87777
chr1:12040741..12040800,+	-5.51716	-4.54005	-3.12719	-3.25274	-3.99267	-4.40863	-4.68346	-2.79048
chr1:12041866..12041870,+	-5.51716	-7.87777	-4.97476	-4.01689	-7.87777	-7.87777	-7.87777	-7.87777
chr1:12041926..12041930,+	-3.7449	-7.87777	-4.97476	-7.87777	-7.87777	-7.87777	-7.87777	-7.87777
chr1:12042023..12042092,+	-7.87777	-2.07919	-3.52448	-4.01689	-2.32573	-2.19488	-3.45934	-5.65551
chr1:12042223..12042224,+	-7.87777	-7.87777	-7.87777	-4.92087	-7.87777	-7.87777	-7.87777	-4.29297
chr1:12079531..12079546,+	4.10152	4.52063	3.41123	3.70406	4.36596	3.77269	3.44482	3.98418
chr1:12079549..12079565,+	4.93964	5.30066	4.39119	4.45036	4.99388	4.84091	4.31861	4.55616
chr1:12079576..12079578,+	1.83036	1.61548	1.21316	1.31732	1.67192	1.84885	1.10668	1.41668
chr1:12079586..12079589,+	1.95337	1.77092	1.46427	1.39036	1.90034	2.56961	1.39989	1.19887
chr1:12082102..12082105,+	-2.78662	-3.0535	-3.3122	-3.46542	-3.60225	-7.87777	-4.68346	-1.81185
chr1:12082129..12082158,+	-3.18762	-4.54005	-4.97476	-4.92087	-7.87777	-3.47528	-3.7645	-4.81903
chr1:12082239..12082261,+	-3.7449	-3.0535	-2.34299	-3.46542	-1.49146	-2.5098	-2.99332	-3.14097
chr1:12082281..12082285,+	-4.13279	-4.54005	-7.87777	-4.92087	-7.87777	-7.87777	-7.87777	-7.87777
chr1:12082308..12082364,+	-2.21583	-1.86051	-3.12719	-2.62208	-1.41437	-1.7175	-1.82842	-3.60492
chr1:12082431..12082466,+	-4.13279	-4.54005	-4.97476	-7.87777	-5.39448	-7.87777	-7.87777	-7.87777
chr1:12082955..12082975,+	-2.97323	-4.54005	-3.52448	-4.92087	-7.87777	-7.87777	-7.87777	-7.87777
chr1:12083066..12083067,+	-7.87777	-7.87777	-7.87777	-7.87777	-7.87777	-7.87777	-3.7645	-7.87777
chr1:12083131..12083132,+	-7.87777	-3.61322	-7.87777	-7.87777	-7.87777	-7.87777	-7.87777	-7.87777
chr1:12088731..12088733,+	-4.66493	-3.61322	-7.87777	-7.87777	-7.87777	-7.87777	-7.87777	-7.87777
chr1:12089338..12089339,+	-7.87777	-5.40397	-7.87777	-7.87777	-7.87777	-3.47528	-3.7645	-7.87777
chr1:12091005..12091014,+	-4.13279	-7.87777	-7.87777	-4.01689	-7.87777	-7.87777	-7.87777	-7.87777
chr1:12091321..12091342,+	-2.97323	-2.65125	-4.45556	-5.74609	-3.2953	-2.91324	-7.87777	-3.60492
chr1:12123124..12123140,+	-2.78662	-3.61322	-7.87777	-3.71496	-3.99267	-7.87777	-5.53388	-7.87777
chr1:12123217..12123228,+	-0.959616	-1.58433	-1.57841	-1.84957	-1.84911	-1.52738	-2.23621	-1.4629
chr1:12123318..12123327,+	-1.42074	-1.50289	-1.41052	-1.15188	-1.27153	-1.13928	-1.3115	-1.81185
chr1:12123336..12123364,+	1.92024	1.79528	1.76836	1.6959	1.69819	1.88276	1.11825	1.16918
chr1:12123368..12123410,+	1.90677	1.57853	1.89131	1.78288	1.28956	1.29023	0.853471	1.49854
chr1:12123415..12123427,+	0.0589677	-1.42581	-0.366522	-0.860665	-0.966262	-1.44095	-1.58393	-1.34396
chr1:12123428..12123440,+	-0.86417	-1.58433	-0.680092	-1.51715	-0.76141	-0.779711	-1.13638	-1.89305
chr1:12123505..12123541,+	-1.89962	-3.0535	-3.77346	-2.18472	-2.32573	-2.91324	-2.64165	-2.79048
chr1:12123603..12123606,+	-4.13279	-5.40397	-4.97476	-3.25274	-3.2953	-7.87777	-4.68346	-7.87777
chr1:12123652..12123657,+	-2.97323	-7.87777	-4.45556	-3.25274	-3.2953	-2.69747	-3.7645	-5.65551
chr1:12123683..12123692,+	-2.21583	-1.42581	-2.81602	-3.71496	-2.32573	-2.05993	-3.7645	-4.81903
chr1:12123696..12123700,+	-3.43952	-3.61322	-4.97476	-3.25274	-4.52962	-4.40863	-4.15202	-7.87777
chr1:12123713..12123720,+	-4.66493	-3.30639	-3.52448	-2.4997	-7.87777	-7.87777	-7.87777	-3.35437
chr1:12186008..12186009,+	-7.87777	-4.00345	-7.87777	-7.87777	-7.87777	-7.87777	-7.87777	-7.87777
chr1:12227036..12227052,+	0.106869	0.722804	0.42269	0.114721	-0.245183	-1.28224	0.0137021	0.460422
chr1:12290086..12290098,+	2.10259	2.33881	3.30062	3.50647	1.93758	1.85741	3.21638	3.0979
chr1:12290099..12290117,+	2.37128	2.71577	3.77864	3.61713	2.36138	1.76952	3.4608	3.48089
chr1:12290126..12290128,+	-0.122443	-0.325052	0.775976	0.423964	-0.0872426	-0.677344	0.596638	0.700744
chr1:12290134..12290141,+	0.478614	0.380501	1.74484	1.70865	0.455029	0.413641	1.87922	1.59847
chr1:12304361..12304379,+	-4.66493	-4.00345	-4.07457	-4.01689	-7.87777	-5.28391	-4.68346	-4.81903
chr1:12304481..12304484,+	-7.87777	-4.54005	-4.45556	-3.06742	-3.99267	-7.87777	-3.45934	-3.35437
chr1:12304614..12304615,+	-5.51716	-7.87777	-7.87777	-5.74609	-7.87777	-7.87777	-4.15202	-7.87777
chr1:12313838..12313859,+	-7.87777	-7.87777	-3.77346	-7.87777	-7.87777	-7.87777	-5.53388	-4.81903
chr1:12313954..12313956,+	-4.66493	-7.87777	-7.87777	-3.71496	-7.87777	-7.87777	-7.87777	-4.81903
chr1:12336909..12336910,+	-7.87777	-7.87777	-7.87777	-4.01689	-7.87777	-7.87777	-4.68346	-7.87777
chr1:12336947..12336966,+	-7.87777	-7.87777	-3.3122	-4.01689	-5.39448	-7.87777	-7.87777	-5.65551
chr1:12337006..12337007,+	-7.87777	-7.87777	-4.97476	-4.92087	-4.52962	-7.87777	-3.7645	-5.65551
chr1:12337163..12337164,+	-7.87777	-4.54005	-7.87777	-7.87777	-7.87777	-7.87777	-3.7645	-7.87777
chr1:12337193..12337204,+	-7.87777	-7.87777	-4.97476	-4.01689	-7.87777	-7.87777	-7.87777	-7.87777
chr1:12337234..12337253,+	-7.87777	-7.87777	-7.87777	-7.87777	-7.87777	-3.47528	-3.7645	-4.29297
chr1:12337281..12337299,+	-7.87777	-7.87777	-7.87777	-7.87777	-4.52962	-3.47528	-4.68346	-3.90831
chr1:12337300..12337309,+	-7.87777	-7.87777	-4.97476	-4.01689	-7.87777	-7.87777	-7.87777	-7.87777
chr1:12337413..12337428,+	-7.87777	-7.87777	-7.87777	-7.87777	-7.87777	-7.87777	-4.68346	-3.60492
chr1:12371604..12371627,+	-7.87777	-7.87777	-3.12719	-3.25274	-5.39448	-7.87777	-5.53388	-7.87777
chr1:12404637..12404650,+	-7.87777	-7.87777	-7.87777	-3.06742	-7.87777	-7.87777	-7.87777	-7.87777
chr1:12404738..12404739,+	-7.87777	-7.87777	-4.07457	-4.92087	-7.87777	-7.87777	-7.87777	-7.87777
chr1:12405139..12405149,+	-7.87777	-7.87777	-4.07457	-4.92087	-7.87777	-7.87777	-7.87777	-7.87777
chr1:12469987..12469988,+	-7.87777	-7.87777	-7.87777	-7.87777	-7.87777	-7.87777	-3.7645	-7.87777
chr1:12567041..12567042,+	-7.87777	-7.87777	-4.07457	-7.87777	-7.87777	-7.87777	-7.87777	-7.87777
chr1:12567066..12567067,+	-7.87777	-7.87777	-7.87777	-4.92087	-7.87777	-7.87777	-7.87777	-3.90831
chr1:12704522..12704523,+	-7.87777	-7.87777	-4.07457	-7.87777	-7.87777	-7.87777	-7.87777	-7.87777
chr1:12775840..12775841,+	-7.87777	-3.61322	-7.87777	-7.87777	-7.87777	-7.87777	-7.87777	-7.87777
chr1:12776108..12776122,+	-1.72174	-1.58433	-0.130681	-0.860665	-2.63999	-7.87777	-1.13638	-1.52627
chr1:12799914..12799915,+	-7.87777	-7.87777	-7.87777	-7.87777	-7.87777	-7.87777	-7.87777	-3.90831
chr1:12806193..12806194,+	-7.87777	-3.61322	-4.97476	-7.87777	-7.87777	-4.40863	-7.87777	-7.87777
chr1:12834711..12834717,+	-7.87777	-7.87777	-7.87777	-7.87777	-7.87777	-7.87777	-2.99332	-3.35437
chr1:12834765..12834799,+	-5.51716	-5.40397	-4.97476	-7.87777	-4.52962	-3.16707	-4.68346	-3.35437
chr1:12834898..12834900,+	-7.87777	-7.87777	-7.87777	-7.87777	-7.87777	-7.87777	-3.2076	-5.65551
chr1:12834999..12835010,+	-4.66493	-5.40397	-7.87777	-4.01689	-4.52962	-3.16707	-7.87777	-4.29297
chr1:12835069..12835078,+	-5.51716	-5.40397	-7.87777	-4.39921	-2.32573	-0.536245	-4.68346	-3.90831
chr1:12835107..12835118,+	-4.66493	-5.40397	-4.07457	-7.87777	-2.47432	-0.180647	-3.2076	-2.64272
chr1:12835134..12835139,+	-4.66493	-7.87777	-4.97476	-7.87777	-4.52962	-1.82286	-4.68346	-3.90831
chr1:12835155..12835160,+	-7.87777	-7.87777	-7.87777	-4.92087	-3.60225	-2.05993	-5.53388	-4.81903
chr1:12835260..12835262,+	-1.72174	-2.48561	-4.07457	-4.01689	0.209223	2.10012	-1.4413	-1.73498
chr1:12851490..12851493,+	-7.87777	-7.87777	-7.87777	-7.87777	-7.87777	-7.87777	-3.45934	-4.81903
chr1:12851544..12851550,+	2.55085	2.24173	2.28706	2.38125	3.60717	5.31374	3.02997	3.35248
chr1:12851586..12851591,+	-7.87777	-7.87777	-5.79373	-7.87777	-3.60225	-2.91324	-7.87777	-3.90831
chr1:12851619..12851620,+	-7.87777	-5.40397	-7.87777	-7.87777	-7.87777	-3.86776	-7.87777	-7.87777
chr1:12854573..12854574,+	-7.87777	-7.87777	-7.87777	-7.87777	-7.87777	-3.86776	-7.87777	-7.87777
chr1:12916923..12916929,+	1.59032	1.46167	2.29922	2.43978	2.29979	3.95706	3.15595	3.30093
chr1:13516355..13516359,+	-4.66493	-7.87777	-4.97476	-4.01689	-5.39448	-7.87777	-7.87777	-4.81903
chr1:13910178..13910511,+	5.88306	5.81064	4.57917	4.56699	5.76069	5.96964	4.39785	4.80491
chr1:13910564..13910571,+	-3.43952	-2.33705	-2.96323	-3.71496	-2.63999	-2.91324	-3.7645	-7.87777
chr1:13910582..13910586,+	-4.13279	-3.30639	-3.3122	-3.46542	-5.39448	-3.47528	-7.87777	-7.87777
chr1:13910621..13910625,+	-3.7449	-4.54005	-4.07457	-7.87777	-7.87777	-7.87777	-7.87777	-7.87777
chr1:13910693..13910771,+	-4.66493	-3.30639	-2.34299	-5.74609	-4.52962	-2.34376	-3.7645	-4.29297
chr1:13910898..13910899,+	-4.66493	-4.54005	-7.87777	-5.74609	-7.87777	-3.16707	-7.87777	-7.87777
chr1:13910947..13910948,+	-3.7449	-7.87777	-7.87777	-7.87777	-7.87777	-7.87777	-7.87777	-7.87777
chr1:13910959..13910960,+	-7.87777	-7.87777	-7.87777	-7.87777	-7.87777	-3.47528	-7.87777	-7.87777
chr1:13912072..13912073,+	-7.87777	-7.87777	-4.07457	-7.87777	-7.87777	-7.87777	-7.87777	-7.87777
chr1:14026686..14026691,+	2.88893	2.06604	3.76993	3.68483	1.86984	-0.146047	3.5489	3.43381
chr1:14026917..14026918,+	-3.7449	-7.87777	-7.87777	-7.87777	-7.87777	-7.87777	-5.53388	-7.87777
chr1:14057490..14057497,+	-5.51716	-7.87777	-4.07457	-4.92087	-5.39448	-4.40863	-4.68346	-4.81903
chr1:14057590..14057607,+	-5.51716	-7.87777	-4.07457	-4.92087	-3.99267	-4.40863	-3.7645	-2.64272
chr1:14057731..14057748,+	-7.87777	-7.87777	-3.12719	-7.87777	-7.87777	-7.87777	-5.53388	-7.87777
chr1:14075904..14075920,+	2.38106	2.50553	3.43898	3.29024	2.82992	3.37429	3.93467	3.49692
chr1:14075925..14075933,+	1.64	1.85055	3.0284	2.87824	2.5984	4.10445	3.98133	3.67296
chr1:14076017..14076027,+	-7.87777	-7.87777	-7.87777	-7.87777	-4.52962	-5.28391	-2.8068	-3.90831
chr1:14076074..14076082,+	-4.13279	-4.54005	-3.52448	-3.06742	-5.39448	-2.69747	-1.82842	-3.14097
chr1:14076096..14076098,+	-7.87777	-7.87777	-3.52448	-4.01689	-7.87777	-4.40863	-7.87777	-7.87777
chr1:14098195..14098208,+	-5.51716	-7.87777	-5.79373	-7.87777	-7.87777	-7.87777	-2.99332	-4.29297
chr1:14098327..14098338,+	-7.87777	-7.87777	-4.97476	-5.74609	-7.87777	-4.40863	-3.45934	-7.87777
chr1:14219277..14219368,+	-7.87777	-3.61322	-2.06839	-2.09336	-4.52962	-3.16707	-1.58393	-2.27308
chr1:14924912..14924983,+	-2.6214	-4.00345	-1.98735	-1.92634	-5.39448	-3.47528	-1.82842	-2.38609
chr1:14925014..14925015,+	-7.87777	-7.87777	-7.87777	-4.39921	-7.87777	-7.87777	-7.87777	-7.87777
chr1:14925042..14925092,+	-4.66493	-5.40397	-3.52448	-4.01689	-3.04234	-4.40863	-7.87777	-3.14097
chr1:14925177..14925189,+	0.846266	0.221852	2.29518	2.24347	0.515386	0.0457494	2.08771	2.13747
chr1:14925190..14925193,+	-3.7449	-7.87777	-0.999565	-0.978355	-2.82718	-2.5098	-2.8068	-1.23409
chr1:14925203..14925207,+	-5.51716	-2.8384	-1.30855	-1.15188	-1.75105	-3.47528	-1.92008	-1.23409
chr1:14925278..14925294,+	-1.42074	-1.09221	-0.00571006	-0.00508089	-0.809961	-1.20899	0.0137021	-0.410337
chr1:14925308..14925313,+	-3.43952	-3.30639	-2.44751	-2.28227	-3.99267	-3.47528	-1.82842	-2.79048
chr1:14925320..14925331,+	-1.35437	-1.50289	-0.174865	-0.33068	-1.49146	-0.94832	-0.415896	-0.380756
chr1:14925415..14925418,+	-3.18762	-2.8384	-1.57841	-2.90322	-3.04234	-3.16707	-3.45934	-2.27308
chr1:15250580..15250586,+	-2.10255	-1.50289	-0.617774	-0.556138	-1.95433	-5.28391	-0.350672	-0.671742
chr1:15250593..15250610,+	-0.649993	-0.325052	1.39795	1.29212	-0.582062	-3.86776	0.36386	0.323364
chr1:15250613..15250626,+	-1.42074	-0.871686	-0.366522	-0.33068	-2.63999	-5.28391	-1.08243	-1.23409
chr1:15250636..15250643,+	-5.51716	-3.0535	-0.960368	-1.10651	-1.75105	-4.40863	-2.8068	-1.89305
chr1:15250720..15250788,+	-7.87777	-7.87777	-3.77346	-3.46542	-4.52962	-4.40863	-3.2076	-5.65551
chr1:15478998..15479006,+	-7.87777	-3.30639	-3.52448	-4.92087	-5.39448	-4.40863	-7.87777	-4.81903
chr1:15479047..15479051,+	-3.18762	-1.76246	-4.45556	-3.46542	-3.60225	-7.87777	-3.7645	-2.64272
chr1:15479057..15479066,+	-3.43952	-1.67065	-1.52025	-1.40302	-2.19102	-7.87777	-1.08243	-2.27308
chr1:15479110..15479128,+	-4.66493	-4.54005	-5.79373	-3.25274	-3.2953	-7.87777	-4.68346	-4.29297
chr1:15479298..15479311,+	-7.87777	-7.87777	-4.07457	-4.01689	-7.87777	-7.87777	-5.53388	-7.87777
chr1:15480224..15480229,+	-1.42074	-1.09221	-0.745223	-0.898838	-1.57291	-3.86776	-0.980235	-0.189109
chr1:15480236..15480239,+	-1.42074	-1.42581	-1.03986	-1.45896	-1.95433	-4.40863	-2.23621	-2.27308
chr1:15480243..15480263,+	1.78691	1.66917	1.52768	1.73382	1.3897	-0.581762	0.960144	1.5378
chr1:15480266..15480272,+	-0.911104	-0.511612	-0.999565	-0.787221	-1.02237	-2.91324	-1.37494	-0.822659
chr1:15480378..15480388,+	-2.6214	-4.54005	-2.68245	-2.18472	-7.87777	-7.87777	-5.53388	-3.60492
chr1:15480431..15480490,+	-5.51716	-4.00345	-4.45556	-3.25274	-4.52962	-3.47528	-3.2076	-2.95511
chr1:15480499..15480500,+	-7.87777	-7.87777	-4.07457	-7.87777	-7.87777	-7.87777	-7.87777	-7.87777
chr1:15573716..15573730,+	-2.10255	-2.33705	-0.71229	-0.439009	-1.84911	-3.47528	-0.670646	-1.18213
chr1:15573732..15573756,+	-0.77465	0.0704328	1.16965	1.04308	-0.50011	-2.69747	0.825523	0.376299
chr1:15573764..15573783,+	-1.23015	-0.871686	0.249627	0.0758819	-1.65923	-2.34376	-0.115785	-0.947204
chr1:15573814..15573817,+	-5.51716	-4.54005	-2.34299	-1.70729	-5.39448	-5.28391	-2.8068	-2.64272
chr1:15573860..15573875,+	-4.66493	-4.00345	-2.34299	-4.39921	-4.52962	-3.86776	-3.2076	-7.87777
chr1:15632146..15632200,+	-7.87777	-7.87777	-7.87777	-7.87777	-3.99267	-1.20899	-1.92008	-2.64272
chr1:15736121..15736126,+	-7.87777	-7.87777	-3.77346	-7.87777	-7.87777	-7.87777	-7.87777	-3.90831
chr1:15736151..15736186,+	-2.78662	-2.48561	-4.07457	-3.71496	-3.99267	-2.05993	-4.68346	-7.87777
chr1:15736375..15736435,+	4.8208	4.74455	3.87931	3.52462	4.58479	4.16253	3.36939	3.30549
chr1:15736444..15736453,+	-0.362238	-0.290469	-1.46434	-1.92634	-0.809961	-0.407725	-1.25073	-1.13199
chr1:15736519..15736522,+	-2.78662	-4.00345	-3.12719	-4.39921	-2.63999	-2.34376	-2.23621	-3.60492
chr1:15736531..15736536,+	-3.43952	-2.8384	-3.52448	-3.46542	-2.32573	-4.40863	-7.87777	-5.65551
chr1:15736579..15736584,+	-1.11578	-1.86051	-3.52448	-3.25274	-1.84911	-1.93653	-1.82842	-5.65551
chr1:15736664..15736670,+	-1.23015	-0.871686	-2.96323	-3.25274	-1.27153	-1.07278	-3.7645	-2.16828
chr1:15736701..15736702,+	-3.43952	-4.54005	-7.87777	-7.87777	-7.87777	-7.87777	-4.68346	-7.87777
chr1:15792364..15792374,+	-7.87777	-7.87777	-4.97476	-4.01689	-7.87777	-7.87777	-7.87777	-7.87777
chr1:15853334..15853335,+	0.325076	0.0162097	0.0336519	-0.357009	0.280519	0.317743	-0.55592	-0.138724
chr1:15853337..15853371,+	3.6283	3.72801	3.94787	3.8334	3.71833	3.6769	3.59722	3.45036
chr1:15890724..15890725,+	-7.87777	-7.87777	-7.87777	-7.87777	-7.87777	-7.87777	-3.7645	-7.87777
chr1:15892415..15892435,+	-4.13279	-7.87777	-4.45556	-7.87777	-3.60225	-3.47528	-4.68346	-3.90831
chr1:15892586..15892591,+	-3.7449	-4.54005	-7.87777	-7.87777	-7.87777	-7.87777	-7.87777	-7.87777
chr1:15894608..15894640,+	-4.66493	-2.65125	-4.45556	-4.39921	-2.47432	-3.16707	-4.15202	-5.65551
chr1:15894674..15894676,+	-5.51716	-5.40397	-7.87777	-7.87777	-4.52962	-3.47528	-4.68346	-4.81903
chr1:15894882..15894891,+	-3.43952	-4.54005	-4.07457	-5.74609	-2.19102	-1.7175	-4.68346	-7.87777
chr1:15931022..15931023,+	-4.13279	-4.00345	-4.97476	-7.87777	-5.39448	-7.87777	-7.87777	-7.87777
chr1:15931030..15931031,+	-5.51716	-7.87777	-7.87777	-7.87777	-3.99267	-7.87777	-7.87777	-4.29297
chr1:15943912..15943918,+	2.36637	2.32215	2.68334	2.89228	2.037	1.30281	3.08405	2.7755
chr1:15943925..15943933,+	3.14266	2.81836	3.52436	3.48069	2.64417	2.1497	3.33264	3.38943
chr1:15943943..15943958,+	4.14662	3.66332	4.83103	4.70542	3.44595	3.47219	4.43185	4.10541
chr1:15956595..15956620,+	-7.87777	-4.54005	-4.97476	-7.87777	-7.87777	-7.87777	-3.2076	-4.81903
chr1:15956674..15956675,+	-7.87777	-7.87777	-7.87777	-7.87777	-7.87777	-7.87777	-7.87777	-4.29297
chr1:15956941..15956942,+	-7.87777	-4.54005	-3.77346	-4.92087	-7.87777	-7.87777	-5.53388	-4.81903
chr1:15956969..15956974,+	-7.87777	-7.87777	-4.97476	-4.01689	-7.87777	-7.87777	-7.87777	-7.87777
chr1:15957029..15957048,+	-7.87777	-7.87777	-7.87777	-7.87777	-3.60225	-7.87777	-4.15202	-7.87777
chr1:15986218..15986230,+	-7.87777	-7.87777	-4.07457	-3.46542	-7.87777	-7.87777	-4.68346	-7.87777
chr1:15986387..15986446,+	-7.87777	-3.0535	-1.70228	-2.18472	-2.82718	-3.16707	-1.74224	-3.60492
chr1:15986492..15986526,+	-4.13279	-5.40397	-7.87777	-4.39921	-5.39448	-4.40863	-3.7645	-3.14097
chr1:15986635..15986647,+	-7.87777	-7.87777	-3.3122	-5.74609	-7.87777	-7.87777	-7.87777	-7.87777
chr1:15986647..15986722,+	-2.78662	-7.87777	-2.96323	-7.87777	-3.60225	-7.87777	-2.8068	-2.95511
chr1:16010532..16010533,+	-7.87777	-7.87777	-7.87777	-7.87777	-7.87777	-7.87777	-7.87777	-3.90831
chr1:16010682..16010685,+	-3.7449	-7.87777	-4.45556	-5.74609	-5.39448	-7.87777	-7.87777	-7.87777
chr1:16010726..16010754,+	-3.7449	-3.30639	-4.97476	-5.74609	-7.87777	-2.19488	-7.87777	-4.81903
chr1:16010784..16010794,+	1.08022	1.10696	0.855012	1.22271	1.37891	1.05769	1.12972	1.0439
chr1:16010810..16010819,+	1.42065	0.653447	1.02089	1.27508	1.15691	1.31528	1.5863	1.67792
chr1:16010890..16010936,+	-5.51716	-4.54005	-3.12719	-3.06742	-5.39448	-2.91324	-2.01795	-2.95511
chr1:16010960..16010963,+	-3.18762	-4.54005	-7.87777	-3.25274	-4.52962	-7.87777	-4.68346	-4.81903
chr1:16010987..16010995,+	-2.47318	-4.00345	-3.52448	-3.71496	-3.2953	-2.19488	-5.53388	-2.64272
chr1:16011012..16011023,+	-2.6214	-2.20237	-2.06839	-2.75581	-2.32573	-7.87777	-2.64165	-3.90831
chr1:16011034..16011038,+	-3.7449	-5.40397	-4.97476	-7.87777	-3.60225	-4.40863	-4.68346	-3.35437
chr1:16011063..16011072,+	-4.13279	-2.8384	-3.3122	-7.87777	-2.47432	-2.05993	-2.8068	-3.14097
chr1:16011226..16011227,+	-7.87777	-7.87777	-7.87777	-4.39921	-7.87777	-7.87777	-7.87777	-4.81903
chr1:16011252..16011287,+	-7.87777	-3.61322	-3.52448	-4.92087	-7.87777	-7.87777	-4.68346	-5.65551
chr1:16068947..16068965,+	-7.87777	-4.54005	-4.97476	-4.01689	-3.99267	-7.87777	-7.87777	-4.29297
chr1:16068991..16069001,+	-2.10255	-2.20237	-4.07457	-3.71496	-2.47432	-2.91324	-3.2076	-3.90831
chr1:16069003..16069010,+	-4.66493	-2.48561	-4.07457	-4.01689	-3.99267	-5.28391	-3.2076	-4.81903
chr1:16083124..16083136,+	-5.51716	-3.0535	-2.96323	-7.87777	-7.87777	-7.87777	-7.87777	-4.29297
chr1:16084406..16084407,+	-7.87777	-3.61322	-4.97476	-3.46542	-3.99267	-5.28391	-3.45934	-4.81903
chr1:16084411..16084421,+	-1.17183	-1.50289	-2.24553	-2.38689	-1.65923	-2.69747	-1.92008	-2.16828
chr1:16084437..16084447,+	-1.35437	-2.20237	-2.68245	-2.4997	-2.63999	-2.69747	-2.49348	-1.59254
chr1:16084455..16084472,+	-1.06183	-1.09221	-1.16796	-1.70729	-3.04234	-2.5098	-2.01795	-1.662
chr1:16084483..16084488,+	-4.66493	-3.30639	-3.77346	-5.74609	-2.63999	-3.86776	-5.53388	-3.60492
chr1:16084503..16084507,+	-3.18762	-4.54005	-2.81602	-3.46542	-5.39448	-3.86776	-3.7645	-3.60492
chr1:16084677..16084866,+	-1.72174	-1.42581	-1.21332	-0.439009	-1.57291	-2.05993	-0.8848	-1.52627
chr1:16085086..16085162,+	-1.23015	-1.96571	-4.07457	-1.92634	-0.809961	-3.16707	-3.7645	-1.28798
chr1:16085244..16085260,+	3.78558	3.48267	3.20688	3.3464	2.82992	1.38792	2.78715	3.20421
chr1:16085262..16085263,+	0.682047	0.999264	-0.08781	0.754232	0.515386	-0.216097	-0.228454	0.171906
chr1:16085266..16085276,+	3.1598	3.24403	2.37779	2.57126	3.01899	2.49484	2.35051	2.61591
chr1:16085284..16085295,+	2.65521	2.83803	2.13248	2.15307	2.45681	2.39264	1.73644	2.0748
chr1:16085296..16085299,+	1.22833	1.23117	0.865957	1.1404	0.953791	1.18545	0.283962	0.443985
chr1:16085358..16085366,+	-5.51716	-3.61322	-7.87777	-3.06742	-7.87777	-7.87777	-3.7645	-3.14097
chr1:16085400..16085414,+	-7.87777	-7.87777	-7.87777	-3.25274	-7.87777	-7.87777	-7.87777	-7.87777
chr1:16085449..16085459,+	-7.87777	-3.61322	-3.3122	-4.92087	-7.87777	-7.87777	-7.87777	-7.87777
chr1:16085492..16085526,+	-7.87777	-7.87777	-4.97476	-5.74609	-7.87777	-7.87777	-7.87777	-3.14097
chr1:16085531..16085573,+	-4.66493	-5.40397	-3.77346	-5.74609	-4.52962	-7.87777	-4.68346	-3.35437
chr1:16090986..16090996,+	-7.87777	-7.87777	-7.87777	-7.87777	-3.60225	-4.40863	-4.68346	-4.81903
chr1:16091047..16091052,+	-2.97323	-3.30639	-7.87777	-5.74609	-3.60225	-3.16707	-2.99332	-4.29297
chr1:16091060..16091063,+	-3.43952	-3.30639	-7.87777	-4.39921	-4.52962	-3.86776	-7.87777	-4.81903
chr1:16091078..16091085,+	-2.78662	-2.33705	-4.45556	-2.90322	-1.57291	-3.47528	-4.68346	-2.95511
chr1:16091327..16091328,+	-7.87777	-7.87777	-7.87777	-4.39921	-7.87777	-7.87777	-7.87777	-7.87777
chr1:16091384..16091385,+	-7.87777	-7.87777	-7.87777	-4.92087	-7.87777	-7.87777	-7.87777	-3.90831
chr1:16091471..16091505,+	-3.43952	-3.0535	-3.12719	-5.74609	-3.60225	-3.47528	-3.7645	-3.90831
chr1:16091536..16091610,+	-2.21583	-1.50289	-2.68245	-4.01689	-1.49146	-1.35942	-2.64165	-3.90831
chr1:16091648..16091656,+	-7.87777	-5.40397	-7.87777	-7.87777	-2.47432	-3.47528	-7.87777	-3.90831
chr1:16091685..16091686,+	-7.87777	-7.87777	-7.87777	-7.87777	-3.60225	-7.87777	-7.87777	-7.87777
chr1:16091728..16091741,+	-7.87777	-7.87777	-5.79373	-4.39921	-7.87777	-7.87777	-4.68346	-3.90831
chr1:16103225..16103234,+	-3.7449	-7.87777	-7.87777	-4.92087	-5.39448	-7.87777	-7.87777	-7.87777
chr1:16103286..16103306,+	-4.13279	-7.87777	-2.81602	-4.01689	-7.87777	-7.87777	-3.2076	-7.87777
chr1:16103571..16103572,+	-7.87777	-7.87777	-3.52448	-7.87777	-7.87777	-7.87777	-7.87777	-7.87777
chr1:16103775..16103783,+	-3.7449	-4.00345	-5.79373	-7.87777	-3.99267	-4.40863	-7.87777	-3.35437
chr1:16154704..16154742,+	-0.911104	-0.772898	-2.81602	-2.4997	-0.582062	-0.628761	-2.8068	-2.64272
chr1:16174055..16174060,+	-0.69036	-0.159877	0.775976	0.207476	0.233382	-2.05993	0.677036	-0.0900399
chr1:16174065..16174076,+	0.617372	0.617476	1.33632	1.51899	0.647114	-0.112258	1.48275	1.73308
chr1:16174196..16174207,+	1.21746	0.739635	1.9231	1.74624	0.280519	0.342322	1.15239	1.36523
chr1:16174291..16174354,+	5.17622	4.69795	6.08067	5.9558	4.51259	3.63524	5.79089	5.81042
chr1:16199821..16199822,+	-7.87777	-7.87777	-7.87777	-7.87777	-7.87777	-7.87777	-7.87777	-3.35437
chr1:16199862..16199863,+	-7.87777	-7.87777	-7.87777	-4.39921	-7.87777	-7.87777	-7.87777	-7.87777
chr1:16200269..16200270,+	-7.87777	-7.87777	-7.87777	-7.87777	-7.87777	-7.87777	-3.7645	-7.87777
chr1:16202812..16202882,+	-7.87777	-4.54005	-7.87777	-3.25274	-3.99267	-7.87777	-3.2076	-2.95511
chr1:16202952..16203017,+	-3.7449	-2.8384	-1.52025	-1.51715	-1.95433	-4.40863	-3.45934	-2.07059
chr1:16237675..16237714,+	-4.66493	-7.87777	-5.79373	-4.92087	-3.04234	-3.47528	-3.45934	-4.81903
chr1:16265320..16265342,+	-2.47318	-4.54005	-4.07457	-7.87777	-3.99267	-2.91324	-7.87777	-7.87777
chr1:16330729..16330731,+	-5.51716	-7.87777	-7.87777	-2.4997	-3.60225	-7.87777	-7.87777	-4.29297
chr1:16353493..16353528,+	-3.43952	-4.54005	-2.44751	-1.77667	-5.39448	-3.47528	-1.37494	-2.07059
chr1:16375121..16375154,+	-2.6214	-3.0535	-2.56021	-2.62208	-4.52962	-4.40863	-4.68346	-2.50871
chr1:16375246..16375257,+	-4.66493	-4.54005	-4.45556	-7.87777	-4.52962	-5.28391	-3.7645	-4.29297
chr1:16375291..16375308,+	-2.47318	-2.48561	-2.56021	-3.25274	-2.06783	-2.91324	-2.23621	-2.38609
chr1:16375354..16375357,+	-3.43952	-4.00345	-4.97476	-4.01689	-5.39448	-7.87777	-3.2076	-2.79048
chr1:16375482..16375497,+	-0.610725	-1.09221	-1.21332	-0.113125	-0.860203	-4.40863	-0.382915	-0.471383
chr1:16481693..16481697,+	-7.87777	-5.40397	-5.79373	-7.87777	-7.87777	-7.87777	-3.7645	-2.95511
chr1:16481704..16481719,+	-3.18762	-4.00345	-1.35864	-2.18472	-1.49146	-5.28391	-1.4413	-1.81185
chr1:16481741..16481751,+	-2.97323	-2.8384	-3.12719	-2.62208	-7.87777	-4.40863	-1.92008	-7.87777
chr1:16524071..16524097,+	-4.66493	-4.54005	-2.81602	-4.39921	-7.87777	-2.5098	-3.7645	-2.64272
chr1:16679021..16679033,+	-7.87777	-7.87777	-7.87777	-4.92087	-7.87777	-7.87777	-7.87777	-3.35437
chr1:16679061..16679070,+	-7.87777	-2.20237	-1.70228	-2.09336	-2.63999	-3.16707	-1.66091	-1.23409
chr1:16679079..16679082,+	-5.51716	-4.54005	-2.96323	-4.39921	-7.87777	-7.87777	-4.68346	-4.81903
chr1:16679096..16679105,+	-3.7449	-3.61322	-3.77346	-2.28227	-3.2953	-2.69747	-2.23621	-1.40221
chr1:16679107..16679113,+	-4.66493	-4.00345	-3.12719	-3.06742	-4.52962	-5.28391	-3.7645	-3.90831
chr1:16679122..16679128,+	-3.18762	-7.87777	-2.68245	-4.92087	-7.87777	-3.47528	-7.87777	-4.29297
chr1:16693524..16693525,+	-5.51716	-5.40397	-4.97476	-4.39921	-3.60225	-4.40863	-7.87777	-7.87777
chr1:16693726..16693733,+	5.56287	5.81263	4.43411	4.51621	5.53996	5.62551	4.52276	4.65498
chr1:16693837..16693840,+	-7.87777	-7.87777	-7.87777	-3.71496	-4.52962	-7.87777	-4.15202	-4.29297
chr1:16693920..16693921,+	-7.87777	-7.87777	-4.07457	-7.87777	-7.87777	-7.87777	-4.68346	-7.87777
chr1:16694038..16694129,+	-2.10255	-1.28299	-2.24553	-3.06742	-3.60225	-1.35942	-2.99332	-2.50871
chr1:16694219..16694226,+	-7.87777	-7.87777	-3.52448	-7.87777	-7.87777	-7.87777	-7.87777	-7.87777
chr1:16767218..16767221,+	3.1598	2.96153	1.82555	2.05163	2.99799	3.37726	2.20082	1.91701
chr1:16767232..16767243,+	4.99796	5.02756	3.87796	4.02653	5.02449	4.97368	4.07629	4.19162
chr1:16841068..16841069,+	-7.87777	-7.87777	-4.97476	-4.39921	-7.87777	-7.87777	-7.87777	-4.81903
chr1:16841133..16841143,+	-2.47318	-2.65125	-3.3122	-2.90322	-2.63999	-2.5098	-2.49348	-2.27308
chr1:16841145..16841159,+	-2.47318	-2.8384	-2.81602	-2.28227	-2.32573	-2.91324	-2.64165	-1.81185
chr1:16841172..16841183,+	-7.87777	-2.48561	-2.24553	-3.25274	-3.04234	-2.69747	-3.7645	-2.38609
chr1:16841282..16841283,+	-7.87777	-7.87777	-7.87777	-7.87777	-7.87777	-3.47528	-7.87777	-7.87777
chr1:16847153..16847163,+	-2.10255	-0.725931	-4.45556	-2.90322	-0.860203	-7.87777	-2.99332	-4.81903
chr1:16847204..16847212,+	-2.6214	-2.48561	-4.07457	-2.75581	-1.41437	-7.87777	-3.7645	-2.79048
chr1:16847237..16847240,+	-4.13279	-4.54005	-4.97476	-4.39921	-2.82718	-3.47528	-7.87777	-4.81903
chr1:16847264..16847272,+	-2.21583	-2.33705	-3.52448	-2.28227	-2.32573	-2.91324	-4.68346	-3.60492
chr1:16847282..16847288,+	-2.78662	-2.8384	-7.87777	-4.01689	-2.47432	-4.40863	-7.87777	-7.87777
chr1:16847308..16847322,+	-1.29093	-0.871686	-4.97476	-3.25274	-1.34118	-2.34376	-2.99332	-2.79048
chr1:16847323..16847334,+	-1.5634	-0.680444	-1.63901	-2.90322	-1.41437	-2.91324	-2.64165	-2.79048
chr1:16847342..16847344,+	-4.13279	-4.54005	-4.97476	-7.87777	-2.82718	-3.16707	-7.87777	-4.29297
chr1:16847346..16847356,+	-3.7449	-1.96571	-3.77346	-4.01689	-1.65923	-1.93653	-4.68346	-2.79048
chr1:16847403..16847404,+	-3.43952	-4.54005	-4.97476	-4.01689	-7.87777	-4.40863	-7.87777	-7.87777
chr1:16847418..16847422,+	-2.97323	-3.61322	-4.97476	-4.92087	-5.39448	-3.47528	-7.87777	-5.65551
chr1:16847445..16847450,+	-3.7449	-2.33705	-7.87777	-7.87777	-2.82718	-7.87777	-4.68346	-4.81903
chr1:16847475..16847476,+	-7.87777	-5.40397	-4.45556	-7.87777	-7.87777	-3.86776	-3.7645	-4.81903
chr1:16847480..16847486,+	-2.78662	-2.8384	-7.87777	-4.39921	-3.99267	-2.5098	-4.15202	-4.81903
chr1:17007446..17007452,+	-1.99752	-1.96571	-1.35864	-1.29727	-1.49146	-2.5098	-2.8068	-1.97909
chr1:17027763..17027768,+	-7.87777	-7.87777	-7.87777	-7.87777	-3.60225	-7.87777	-7.87777	-4.81903
chr1:17027901..17027902,+	-7.87777	-7.87777	-4.45556	-7.87777	-7.87777	-7.87777	-7.87777	-4.81903
chr1:17028264..17028265,+	-7.87777	-7.87777	-7.87777	-7.87777	-3.99267	-7.87777	-7.87777	-7.87777
chr1:17066767..17066837,+	-5.51716	-5.40397	-2.06839	-2.00744	-1.95433	-2.69747	-3.2076	-2.50871
chr1:17067009..17067011,+	-7.87777	-7.87777	-4.97476	-7.87777	-7.87777	-7.87777	-3.2076	-7.87777
chr1:17199072..17199075,+	-5.51716	-4.00345	-5.79373	-3.71496	-4.52962	-5.28391	-5.53388	-2.95511
chr1:17199727..17199728,+	-7.87777	-7.87777	-7.87777	-4.01689	-7.87777	-7.87777	-7.87777	-7.87777
chr1:17222183..17222184,+	-7.87777	-7.87777	-7.87777	-7.87777	-7.87777	-7.87777	-4.68346	-4.29297
chr1:17222253..17222262,+	-1.17183	-1.50289	0.330873	0.625674	-0.668951	-2.05993	0.421008	0.781459
chr1:17222278..17222294,+	-1.5634	-1.15304	-0.341125	0.454565	-0.624852	-2.05993	-0.0889414	0.410539
chr1:17222665..17222678,+	-7.87777	-7.87777	-4.97476	-4.01689	-7.87777	-7.87777	-4.68346	-3.14097
chr1:17222707..17222716,+	-4.13279	-7.87777	-4.97476	-5.74609	-7.87777	-7.87777	-7.87777	-7.87777
chr1:17248203..17248209,+	-7.87777	-4.54005	-2.44751	-4.39921	-5.39448	-4.40863	-3.45934	-2.64272
chr1:17248214..17248223,+	-5.51716	-7.87777	-3.77346	-2.28227	-3.60225	-4.40863	-1.74224	-2.64272
chr1:17248265..17248273,+	-7.87777	-7.87777	-3.3122	-3.06742	-4.52962	-7.87777	-3.45934	-2.50871
chr1:17248278..17248288,+	-4.13279	-2.8384	-1.83778	-2.09336	-2.82718	-7.87777	-3.45934	-1.97909
chr1:17248386..17248390,+	-1.00982	-0.977738	-0.08781	-0.411155	0.184652	-2.5098	-0.48421	0.585582
chr1:17248401..17248412,+	2.08476	2.10553	3.12496	3.33616	2.15553	1.71409	2.90867	3.08736
chr1:17248420..17248431,+	2.02368	2.04589	3.11582	3.08307	1.59941	1.79645	2.96099	2.98314
chr1:17248521..17248527,+	-5.51716	-3.61322	-2.24553	-3.25274	-3.60225	-3.16707	-1.82842	-3.90831
chr1:17248532..17248535,+	-3.7449	-7.87777	-3.3122	-4.39921	-7.87777	-5.28391	-4.15202	-3.35437
chr1:17248543..17248546,+	-5.51716	-3.30639	-3.52448	-3.46542	-3.60225	-5.28391	-4.15202	-4.81903
chr1:17248559..17248564,+	-2.21583	-4.00345	-2.56021	-3.25274	-1.95433	-1.82286	-1.92008	-2.16828
chr1:17249049..17249050,+	-7.87777	-5.40397	-7.87777	-7.87777	-7.87777	-3.47528	-7.87777	-7.87777
chr1:17249154..17249219,+	-4.13279	-3.61322	-3.12719	-3.25274	-3.04234	-2.34376	-2.8068	-2.95511
chr1:17249241..17249256,+	-4.13279	-4.54005	-2.34299	-4.39921	-4.52962	-3.47528	-2.35912	-2.95511
chr1:17249285..17249296,+	-4.66493	-7.87777	-3.52448	-4.92087	-5.39448	-7.87777	-2.64165	-3.90831
chr1:17249324..17249341,+	-7.87777	-7.87777	-4.97476	-7.87777	-7.87777	-3.47528	-7.87777	-4.81903
chr1:17249445..17249463,+	-7.87777	-3.61322	-7.87777	-4.39921	-7.87777	-7.87777	-7.87777	-4.81903
chr1:17256338..17256400,+	-2.78662	-2.33705	-2.44751	-1.40302	-2.32573	-3.86776	-1.92008	-1.81185
chr1:17256432..17256524,+	-2.97323	-2.65125	-1.83778	-2.38689	-2.47432	-2.69747	-1.4413	-2.95511
chr1:17256625..17256626,+	-7.87777	-7.87777	-7.87777	-7.87777	-7.87777	-7.87777	-7.87777	-3.90831
chr1:17256665..17256695,+	-3.7449	-7.87777	-4.97476	-4.39921	-5.39448	-4.40863	-4.68346	-4.29297
chr1:17256724..17256725,+	-7.87777	-7.87777	-7.87777	-3.25274	-7.87777	-7.87777	-7.87777	-7.87777
chr1:17256776..17256781,+	-3.43952	-5.40397	-4.07457	-5.74609	-7.87777	-7.87777	-2.99332	-4.81903
chr1:17256802..17256804,+	-4.66493	-3.61322	-7.87777	-5.74609	-7.87777	-7.87777	-4.68346	-3.35437
chr1:17256828..17256840,+	-7.87777	-5.40397	-4.07457	-3.71496	-5.39448	-7.87777	-3.2076	-5.65551
chr1:17263151..17263155,+	-3.18762	-7.87777	-7.87777	-7.87777	-3.99267	-7.87777	-7.87777	-7.87777
chr1:17263354..17263370,+	-7.87777	-7.87777	-4.07457	-4.92087	-7.87777	-7.87777	-7.87777	-7.87777
chr1:17265421..17265423,+	-7.87777	-7.87777	-7.87777	-7.87777	-4.52962	-7.87777	-3.7645	-7.87777
chr1:17265480..17265486,+	-4.66493	-5.40397	-4.45556	-7.87777	-4.52962	-5.28391	-4.68346	-4.81903
chr1:17265536..17265543,+	-4.66493	-7.87777	-3.52448	-5.74609	-7.87777	-7.87777	-7.87777	-7.87777
chr1:17265612..17265613,+	-7.87777	-7.87777	-4.07457	-7.87777	-7.87777	-7.87777	-7.87777	-7.87777
chr1:17270594..17270778,+	0.860308	0.820963	1.86427	1.35835	1.09233	1.42291	1.90616	1.49056
chr1:17273309..17273398,+	-4.13279	-4.00345	-2.68245	-2.90322	-5.39448	-3.47528	-4.68346	-5.65551
chr1:17274833..17274875,+	-7.87777	-7.87777	-7.87777	-7.87777	-4.52962	-3.47528	-4.15202	-3.60492
chr1:17279740..17279741,+	-7.87777	-7.87777	-7.87777	-7.87777	-7.87777	-7.87777	-3.7645	-4.81903
chr1:17279860..17279863,+	-7.87777	-5.40397	-7.87777	-7.87777	-7.87777	-7.87777	-7.87777	-3.35437
chr1:17292222..17292232,+	-4.13279	-3.61322	-3.77346	-4.39921	-3.60225	-3.47528	-4.68346	-3.90831
chr1:17292346..17292347,+	-7.87777	-5.40397	-7.87777	-7.87777	-7.87777	-7.87777	-2.99332	-7.87777
chr1:17292492..17292493,+	-4.66493	-7.87777	-4.97476	-7.87777	-7.87777	-7.87777	-7.87777	-3.90831
chr1:17296138..17296145,+	-7.87777	-7.87777	-7.87777	-4.39921	-5.39448	-7.87777	-3.2076	-4.81903
chr1:17296278..17296299,+	-7.87777	-5.40397	-4.45556	-4.39921	-4.52962	-7.87777	-7.87777	-4.29297
chr1:17296362..17296370,+	-7.87777	-7.87777	-5.79373	-7.87777	-3.60225	-7.87777	-7.87777	-3.60492
chr1:17296388..17296389,+	-7.87777	-7.87777	-7.87777	-4.01689	-7.87777	-7.87777	-7.87777	-7.87777
chr1:17305669..17305670,+	-7.87777	-7.87777	-4.07457	-7.87777	-7.87777	-7.87777	-7.87777	-7.87777
chr1:17531622..17531643,+	-7.87777	-7.87777	-2.68245	-4.01689	-7.87777	-7.87777	-3.7645	-4.81903
chr1:17566114..17566156,+	-7.87777	-3.61322	-2.56021	-3.71496	-4.52962	-7.87777	-4.68346	-4.81903
chr1:17566278..17566279,+	-5.51716	-7.87777	-7.87777	-5.74609	-5.39448	-5.28391	-3.7645	-5.65551
chr1:17575587..17575594,+	0.817765	1.32337	1.47146	2.01617	1.43206	0.833318	2.43617	2.54447
chr1:17634635..17634644,+	-7.87777	-7.87777	-4.07457	-7.87777	-7.87777	-3.47528	-4.68346	-7.87777
chr1:17634678..17634700,+	-2.78662	-1.50289	-1.30855	-1.92634	-3.2953	-2.91324	-2.12296	-3.35437
chr1:17866097..17866130,+	-4.66493	-4.54005	-3.12719	-7.87777	-7.87777	-3.47528	-5.53388	-2.79048
chr1:17866183..17866234,+	1.10402	1.10696	2.0911	1.95327	1.26633	0.503559	1.99666	1.91701
chr1:17866243..17866258,+	-0.959616	-1.96571	0.0141051	-0.27942	-1.49146	-0.94832	-1.4413	-0.214977
chr1:17866291..17866301,+	-2.33878	-3.61322	-1.35864	-1.92634	-1.95433	-3.47528	-2.49348	-1.40221
chr1:17866318..17866325,+	-7.87777	-2.07919	-2.44751	-2.90322	-3.99267	-3.86776	-2.8068	-3.90831
chr1:17866340..17866347,+	-2.6214	-4.00345	-2.06839	-2.28227	-3.60225	-5.28391	-2.35912	-2.64272
chr1:17866368..17866373,+	-3.7449	-7.87777	-3.3122	-2.4997	-3.2953	-5.28391	-1.92008	-2.16828
chr1:17866397..17866408,+	-2.6214	-2.07919	-1.21332	-1.19873	-1.95433	-1.82286	-3.2076	-1.81185
chr1:17866608..17866643,+	-4.66493	-7.87777	-7.87777	-3.71496	-7.87777	-7.87777	-7.87777	-5.65551
chr1:17907046..17907094,+	-4.66493	-5.40397	-2.24553	-1.77667	-3.2953	-3.16707	-2.49348	-1.59254
chr1:17928646..17928659,+	-4.66493	-7.87777	-7.87777	-5.74609	-7.87777	-7.87777	-4.15202	-3.60492
chr1:18081823..18081835,+	-0.610725	-1.67065	-1.70228	-2.4997	-0.540504	0.608608	-1.92008	-1.4629
chr1:18081863..18081868,+	-4.13279	-3.30639	-4.97476	-7.87777	-3.99267	-3.86776	-7.87777	-7.87777
chr1:18433953..18433955,+	-7.87777	-2.8384	-3.12719	-3.46542	-4.52962	-7.87777	-3.45934	-2.95511
chr1:18433966..18433982,+	-1.89962	-1.67065	-1.03986	-1.29727	-1.08074	-3.47528	-0.795289	-1.52627
chr1:18433984..18434001,+	-0.69036	-0.725931	0.629519	0.408417	-0.809961	-1.61931	0.767949	0.323364
chr1:18434022..18434036,+	-1.5634	-0.923737	-0.648597	-2.18472	-1.41437	-2.91324	-1.03043	-0.410337
chr1:18434236..18434239,+	-0.818716	-0.47232	-0.316168	-0.205792	-0.668951	-1.07278	-1.25073	-0.351769
chr1:18434257..18434276,+	2.45694	2.36074	2.98136	2.97112	2.55593	1.63672	2.6663	2.96021
chr1:18434278..18434297,+	2.46156	2.45037	2.61361	2.62941	2.33928	1.9721	2.27502	2.53674
chr1:18434467..18434482,+	-2.97323	-3.0535	-3.52448	-2.38689	-2.82718	-2.5098	-2.01795	-1.97909
chr1:18712266..18712271,+	-4.66493	-3.61322	-4.45556	-4.92087	-3.2953	-4.40863	-3.2076	-3.14097
chr1:18712278..18712295,+	-1.80794	-1.42581	-1.83778	-1.57778	-2.82718	-4.40863	-2.12296	-1.28798
chr1:18712301..18712310,+	-3.7449	-4.54005	-2.56021	-1.84957	-4.52962	-3.86776	-2.99332	-1.97909
chr1:18807235..18807241,+	-4.66493	-7.87777	-4.07457	-4.92087	-5.39448	-7.87777	-5.53388	-7.87777
chr1:18807501..18807512,+	3.73884	3.48267	3.19824	3.07817	2.7188	1.89942	2.46815	2.48947
chr1:18807654..18807667,+	-2.33878	-2.8384	-3.12719	-2.62208	-3.04234	-2.5098	-2.64165	-2.27308
chr1:18807684..18807712,+	-2.97323	-3.61322	-4.97476	-4.39921	-7.87777	-4.40863	-3.7645	-4.81903
chr1:18807738..18807740,+	-2.78662	-4.54005	-4.97476	-2.18472	-4.52962	-7.87777	-7.87777	-4.81903
chr1:18957335..18957339,+	-3.7449	-7.87777	-7.87777	-4.92087	-7.87777	-4.40863	-4.68346	-7.87777
chr1:18957692..18957693,+	-7.87777	-7.87777	-4.97476	-7.87777	-7.87777	-7.87777	-3.7645	-7.87777
chr1:18957781..18957816,+	-2.78662	-5.40397	-4.45556	-2.75581	-3.60225	-3.86776	-3.45934	-5.65551
chr1:18957935..18957957,+	-5.51716	-3.61322	-5.79373	-4.01689	-7.87777	-4.40863	-2.35912	-3.90831
chr1:18957993..18957999,+	-7.87777	-7.87777	-7.87777	-7.87777	-7.87777	-2.69747	-3.2076	-4.29297
chr1:18958062..18958094,+	-2.78662	-2.8384	-3.3122	-3.06742	-2.47432	-2.05993	-2.35912	-2.79048
chr1:19536812..19537116,+	2.62263	2.5006	4.09816	4.07165	2.82596	3.69371	4.37634	4.06567
chr1:19537161..19537168,+	-4.66493	-7.87777	-3.3122	-4.92087	-7.87777	-4.40863	-7.87777	-5.65551
chr1:19578070..19578090,+	3.02916	2.93985	2.5335	2.20798	2.84176	3.83464	1.91944	2.00368
chr1:19578098..19578114,+	1.40157	1.20717	0.42269	0.328064	1.20657	2.07834	-0.115785	-0.471383
chr1:19578120..19578122,+	-0.207764	-1.58433	-0.813434	-1.77667	-1.49146	0.436651	-1.66091	-1.73498
chr1:19578283..19578332,+	5.8434	5.85862	4.77043	4.69984	5.91382	6.39044	4.67735	4.70584
chr1:19578472..19578533,+	-2.47318	-1.96571	-3.3122	-2.90322	-1.95433	-0.289723	-4.68346	-3.60492
chr1:19578623..19578656,+	-5.51716	-4.54005	-7.87777	-7.87777	-3.04234	-3.47528	-7.87777	-7.87777
chr1:19583958..19583976,+	0.36502	-0.636348	-1.57841	-1.84957	0.751178	1.35205	-1.03043	-1.18213
chr1:19584002..19584016,+	-2.47318	-2.20237	-2.24553	-2.4997	-2.06783	-0.8899	-3.7645	-2.38609
chr1:19584261..19584262,+	-7.87777	-7.87777	-7.87777	-7.87777	-3.60225	-7.87777	-7.87777	-7.87777
chr1:19584448..19584474,+	-3.7449	-3.30639	-7.87777	-5.74609	-3.2953	-2.19488	-7.87777	-7.87777
chr1:19638693..19638694,+	-7.87777	-3.61322	-7.87777	-4.92087	-7.87777	-7.87777	-7.87777	-7.87777
chr1:19638796..19638803,+	0.713329	0.358877	0.163531	0.360744	0.610689	-0.180647	0.304355	0.171906
chr1:19638815..19638821,+	2.07275	1.82712	1.67187	2.10565	1.45279	1.80532	1.50053	1.21833
chr1:19639041..19639042,+	-7.87777	-7.87777	-7.87777	-7.87777	-7.87777	-3.86776	-7.87777	-7.87777
chr1:19639251..19639290,+	-3.18762	-7.87777	-4.97476	-5.74609	-2.19102	-3.16707	-4.15202	-2.95511
chr1:19639343..19639355,+	-5.51716	-2.65125	-4.07457	-7.87777	-5.39448	-4.40863	-7.87777	-5.65551
chr1:19923473..19923474,+	-4.66493	-4.00345	-3.3122	-4.39921	-4.52962	-3.86776	-7.87777	-4.81903
chr1:19923479..19923497,+	7.12339	7.28898	5.07458	5.18303	7.20471	7.11041	5.37258	5.4313
chr1:19923503..19923514,+	6.85413	6.89682	4.84216	4.89933	6.82862	6.83913	4.93774	5.08483
chr1:19923517..19923525,+	5.77879	5.7769	3.65315	3.56724	5.65733	5.72232	3.81895	3.6835
chr1:19923695..19923700,+	-5.51716	-7.87777	-3.52448	-3.71496	-7.87777	-7.87777	-3.45934	-2.79048
chr1:19923735..19923737,+	-7.87777	-7.87777	-3.3122	-4.39921	-7.87777	-7.87777	-7.87777	-5.65551
chr1:19923756..19923764,+	-4.66493	-4.00345	-2.68245	-2.90322	-5.39448	-7.87777	-2.99332	-3.35437
chr1:19923816..19923859,+	-7.87777	-3.30639	-1.98735	-1.70729	-3.99267	-3.86776	-2.12296	-2.64272
chr1:19934357..19934358,+	-7.87777	-7.87777	-7.87777	-7.87777	-7.87777	-7.87777	-3.7645	-7.87777
chr1:19934571..19934591,+	0.941805	1.24302	-1.21332	-1.24716	0.682643	0.965771	-0.931729	-1.08353
chr1:19970662..19970666,+	-5.51716	-4.54005	-7.87777	-4.39921	-7.87777	-7.87777	-7.87777	-5.65551
chr1:19970741..19970744,+	-2.97323	-3.30639	-3.52448	-4.01689	-3.2953	-4.40863	-4.68346	-3.60492
chr1:19970759..19970764,+	-3.7449	-1.86051	-4.45556	-4.39921	-3.2953	-7.87777	-7.87777	-7.87777
chr1:19970767..19970776,+	-2.33878	-1.58433	-2.81602	-3.46542	-1.65923	-1.7175	-2.8068	-2.79048
chr1:19970782..19970791,+	-1.99752	-2.20237	-3.77346	-4.39921	-1.65923	-3.47528	-2.64165	-3.90831
chr1:19970800..19970814,+	-0.267584	0.0162097	-1.83778	-1.92634	-0.422564	-1.20899	-4.15202	-2.50871
chr1:19970830..19970840,+	-0.150327	-0.772898	-1.63901	-1.84957	-1.14158	-2.05993	-2.35912	-1.97909
chr1:20208874..20208900,+	4.05649	4.1942	4.86621	5.12477	4.00815	3.00249	5.42415	5.16098
chr1:20208916..20208924,+	2.06064	1.99773	2.83864	2.70135	1.67192	2.01859	3.18922	2.87388
chr1:20209111..20209130,+	-2.97323	-7.87777	-4.07457	-2.4997	-2.63999	-3.47528	-2.8068	-2.50871
chr1:20209159..20209165,+	-1.89962	-2.65125	-1.41052	-1.29727	-1.41437	-1.7175	-0.631381	-1.18213
chr1:20216875..20216916,+	-2.21583	-4.54005	-2.24553	-2.28227	-3.60225	-2.69747	-2.23621	-2.27308
chr1:20216966..20216977,+	-2.78662	-1.96571	-2.81602	-2.4997	-1.57291	-3.47528	-2.01795	-3.60492
chr1:20232983..20232999,+	-3.43952	-3.61322	-3.3122	-3.46542	-4.52962	-5.28391	-4.68346	-7.87777
chr1:20233022..20233025,+	-4.66493	-2.20237	-4.97476	-4.39921	-5.39448	-5.28391	-4.68346	-4.29297
chr1:20512568..20512571,+	-4.66493	-4.00345	-4.07457	-7.87777	-5.39448	-2.69747	-7.87777	-7.87777
chr1:20512574..20512580,+	-2.97323	-3.0535	-3.77346	-4.92087	-3.60225	-2.05993	-7.87777	-5.65551
chr1:20512581..20512612,+	-0.649993	0.0435759	-1.35864	-1.19873	0.280519	1.3399	0.220994	-0.214977
chr1:20512616..20512624,+	-3.7449	-4.54005	-3.12719	-4.39921	-3.99267	-1.52738	-2.99332	-2.79048
chr1:20617214..20617218,+	-5.51716	-7.87777	-7.87777	-5.74609	-4.52962	-7.87777	-7.87777	-3.90831
chr1:20617283..20617299,+	-4.13279	-3.61322	-2.68245	-3.06742	-2.47432	-4.40863	-2.99332	-4.29297
chr1:20617347..20617348,+	-7.87777	-5.40397	-2.96323	-3.25274	-7.87777	-7.87777	-3.7645	-3.90831
chr1:20617362..20617373,+	-2.97323	-2.8384	-0.558038	-0.978355	-2.32573	-3.47528	-0.980235	-1.08353
chr1:20617374..20617384,+	-2.78662	-2.8384	-2.34299	-2.18472	-3.60225	-5.28391	-2.99332	-3.14097
chr1:20617386..20617389,+	-7.87777	-4.54005	-3.12719	-2.90322	-4.52962	-7.87777	-4.68346	-3.35437
chr1:20617399..20617415,+	-1.89962	-2.20237	-0.529072	-1.45896	-2.19102	-7.87777	-1.66091	-1.28798
chr1:20617422..20617433,+	-2.6214	-3.0535	-0.922208	-1.84957	-3.04234	-2.91324	-0.839351	-1.81185
chr1:20617521..20617522,+	-7.87777	-7.87777	-4.97476	-7.87777	-7.87777	-7.87777	-4.15202	-7.87777
chr1:20879012..20879045,+	-0.0682427	0.0967988	-2.56021	-1.51715	-0.71444	-1.82286	-1.66091	-1.23409
chr1:20879062..20879067,+	-4.13279	-3.30639	-7.87777	-3.06742	-3.2953	-3.16707	-3.7645	-3.60492
chr1:20915393..20915466,+	-3.7449	-2.33705	-3.77346	-4.01689	-4.52962	-3.86776	-2.99332	-3.14097
chr1:20915544..20915555,+	0.583913	0.78898	-1.76844	-0.205792	1.20657	0.949864	-1.08243	-0.991229
chr1:20915574..20915579,+	-1.35437	-0.821447	-2.24553	-2.4997	-1.14158	-0.289723	-1.74224	-1.89305
chr1:20915581..20915597,+	2.09667	2.53957	0.799003	0.849419	2.29979	1.84025	0.894403	1.36523
chr1:20915738..20915739,+	-4.13279	-4.54005	-7.87777	-7.87777	-4.52962	-7.87777	-4.68346	-7.87777
chr1:20915761..20915763,+	-2.78662	-4.54005	-4.97476	-7.87777	-7.87777	-7.87777	-7.87777	-7.87777
chr1:20959950..20959953,+	0.198149	-0.0116858	-0.291636	-0.860665	0.326165	-0.536245	-1.25073	-0.568087
chr1:20959962..20959977,+	3.4213	2.97225	3.15204	3.07325	2.89195	1.84885	1.91944	2.42393
chr1:20960128..20960170,+	-2.78662	-3.30639	-7.87777	-4.92087	-2.82718	-3.86776	-4.15202	-4.81903
chr1:20960181..20960216,+	-2.6214	-4.54005	-7.87777	-7.87777	-3.60225	-2.69747	-7.87777	-5.65551
chr1:20964357..20964396,+	-2.97323	-3.61322	-7.87777	-5.74609	-1.84911	-5.28391	-7.87777	-7.87777
chr1:21766368..21766399,+	-3.7449	-4.54005	-4.07457	-3.25274	-5.39448	-4.40863	-3.7645	-2.50871
chr1:21766617..21766640,+	3.4213	3.53422	3.75234	3.82317	3.49923	2.67979	3.75186	3.9699
chr1:21766644..21766651,+	0.743947	0.867646	1.09719	1.13096	0.879191	0.267293	0.707981	1.16918
chr1:21771436..21771473,+	-5.51716	-4.54005	-7.87777	-4.92087	-3.04234	-7.87777	-4.68346	-3.60492
chr1:21771532..21771534,+	-7.87777	-4.54005	-4.45556	-4.01689	-5.39448	-7.87777	-7.87777	-7.87777
chr1:21771576..21771621,+	-5.51716	-5.40397	-4.07457	-7.87777	-3.2953	-7.87777	-5.53388	-2.95511
chr1:21795188..21795221,+	-4.66493	-7.87777	-7.87777	-7.87777	-7.87777	-4.40863	-3.7645	-3.90831
chr1:21800072..21800073,+	-7.87777	-7.87777	-7.87777	-7.87777	-3.60225	-7.87777	-7.87777	-7.87777
chr1:21835866..21835872,+	3.95218	4.31843	2.39679	2.72977	4.06478	4.22665	2.54729	2.97172
chr1:21835886..21835897,+	3.75208	4.2124	2.52662	2.68853	3.94371	4.31001	2.39872	2.91918
chr1:21835911..21835921,+	6.09977	6.34181	4.72231	4.76767	6.28857	6.46193	4.73764	4.76328
chr1:21896707..21896708,+	-7.87777	-7.87777	-3.52448	-7.87777	-7.87777	-7.87777	-7.87777	-7.87777
chr1:21897065..21897066,+	-7.87777	-4.54005	-4.07457	-5.74609	-7.87777	-7.87777	-7.87777	-7.87777
chr1:22234547..22234550,+	2.51579	2.37696	0.821668	0.981368	1.93758	2.2177	0.960144	1.1183
chr1:22351655..22351709,+	-2.10255	-1.86051	-2.81602	-2.4997	-2.19102	-1.61931	-2.99332	-2.07059
chr1:22351992..22352009,+	2.40041	3.22024	2.41925	2.9336	2.80998	2.58514	2.88517	3.13165
chr1:22352041..22352048,+	0.650072	0.503849	0.775976	0.114721	0.515386	1.07246	0.677036	-0.0429448
chr1:22352098..22352103,+	-7.87777	-4.54005	-7.87777	-4.01689	-7.87777	-7.87777	-4.68346	-7.87777
chr1:22352179..22352180,+	-7.87777	-7.87777	-7.87777	-7.87777	-7.87777	-3.47528	-4.68346	-7.87777
chr1:22352220..22352263,+	-4.66493	-3.61322	-4.45556	-4.92087	-5.39448	-7.87777	-3.2076	-2.64272
chr1:22357049..22357050,+	-4.66493	-7.87777	-7.87777	-7.87777	-3.2953	-7.87777	-7.87777	-7.87777
chr1:22379037..22379038,+	-1.6404	-1.86051	-3.3122	-3.46542	-1.95433	-1.82286	-2.8068	-3.14097
chr1:22379181..22379189,+	5.22316	5.64353	3.65788	3.81288	5.47495	5.35131	4.14292	3.90683
chr1:22379196..22379215,+	7.59147	7.85468	6.14077	6.23813	7.92352	7.97695	6.42088	6.24602
chr1:22379221..22379224,+	4.10447	4.37203	2.37013	2.26088	4.36322	4.41367	2.61007	2.51723
chr1:22379359..22379371,+	-7.87777	-7.87777	-4.97476	-4.01689	-7.87777	-7.87777	-3.7645	-2.95511
chr1:22379430..22379487,+	-7.87777	-7.87777	-2.15424	-4.92087	-7.87777	-3.47528	-7.87777	-4.29297
chr1:22379767..22379811,+	-3.7449	-7.87777	-2.24553	-3.06742	-4.52962	-5.28391	-3.2076	-2.95511
chr1:22379835..22379843,+	-7.87777	-7.87777	-4.97476	-7.87777	-7.87777	-7.87777	-4.68346	-3.60492
chr1:22379883..22379885,+	-7.87777	-7.87777	-7.87777	-7.87777	-7.87777	-7.87777	-3.45934	-4.29297
chr1:22379973..22380000,+	-7.87777	-7.87777	-4.97476	-7.87777	-7.87777	-7.87777	-2.99332	-4.81903
chr1:22380062..22380064,+	-7.87777	-7.87777	-5.79373	-5.74609	-7.87777	-7.87777	-4.68346	-3.35437
chr1:22385838..22385839,+	-7.87777	-7.87777	-7.87777	-4.01689	-7.87777	-7.87777	-7.87777	-7.87777
chr1:22778343..22778347,+	2.61022	1.81923	3.16981	2.86975	1.69819	2.2177	2.76156	2.45297
chr1:22778527..22778531,+	-7.87777	-4.54005	-5.79373	-4.92087	-7.87777	-2.91324	-7.87777	-4.81903
chr1:22778575..22778632,+	-7.87777	-4.00345	-3.52448	-2.75581	-7.87777	-5.28391	-7.87777	-5.65551
chr1:22843894..22843921,+	-7.87777	-4.54005	-4.07457	-4.92087	-7.87777	-7.87777	-7.87777	-7.87777
chr1:22843957..22843958,+	-4.66493	-4.54005	-3.3122	-2.75581	-4.52962	-3.16707	-4.68346	-3.14097
chr1:22889954..22889960,+	-2.21583	-1.42581	-2.34299	-1.77667	-1.34118	-2.5098	-4.15202	-1.40221
chr1:22889965..22889972,+	-1.00982	-1.21655	-1.70228	-1.77667	-1.57291	-1.7175	-1.37494	-1.97909
chr1:22889978..22889993,+	0.0831171	0.245612	-0.366522	-0.496385	-0.245183	0.0155022	-0.839351	-0.904484
chr1:22889995..22890000,+	-1.5634	-1.67065	-1.26015	-1.64108	-1.02237	-2.05993	-2.8068	-2.27308
chr1:22890301..22890302,+	-7.87777	-3.61322	-7.87777	-4.92087	-3.60225	-4.40863	-7.87777	-7.87777
chr1:22970125..22970126,+	-7.87777	-7.87777	-7.87777	-4.01689	-7.87777	-7.87777	-7.87777	-4.81903
chr1:22979728..22979729,+	-7.87777	-7.87777	-7.87777	-4.92087	-7.87777	-7.87777	-3.7645	-4.81903
chr1:23037293..23037299,+	-0.911104	-0.360484	-0.366522	-0.205792	-0.313541	-1.00921	-1.74224	-0.351769
chr1:23037325..23037332,+	2.82234	2.6281	2.70788	2.24784	2.91079	2.5166	2.03377	2.16782
chr1:23037670..23037671,+	-7.87777	-7.87777	-7.87777	-3.46542	-7.87777	-7.87777	-7.87777	-7.87777
chr1:23345762..23345812,+	-5.51716	-5.40397	-3.77346	-7.87777	-3.04234	-2.91324	-5.53388	-4.81903
chr1:23345947..23345950,+	4.52053	4.30577	3.96069	4.05677	4.1671	3.59233	3.50552	3.79301
chr1:23345955..23345966,+	6.80188	6.64067	6.20198	6.34306	6.59978	6.11269	5.89667	6.00505
chr1:23345967..23345971,+	4.63215	4.62169	4.17828	4.0455	4.41034	4.22665	3.77579	3.72321
chr1:23345980..23345990,+	5.7304	5.49408	5.14648	5.14894	5.61198	5.13888	4.76457	4.69633
chr1:23370919..23370932,+	-5.51716	-2.65125	-7.87777	-7.87777	-3.99267	-5.28391	-7.87777	-7.87777
chr1:23370954..23370973,+	-4.66493	-4.00345	-7.87777	-7.87777	-5.39448	-2.34376	-3.2076	-3.90831
chr1:23371030..23371031,+	-7.87777	-7.87777	-4.07457	-4.92087	-7.87777	-7.87777	-7.87777	-7.87777
chr1:23376887..23376894,+	0.403887	0.148128	-2.44751	-1.51715	0.800523	0.459301	-1.58393	-2.50871
chr1:23376984..23376987,+	-2.47318	-1.67065	-4.97476	-4.39921	-3.2953	-1.52738	-7.87777	-4.29297
chr1:23398287..23398329,+	-7.87777	-7.87777	-2.34299	-4.01689	-5.39448	-7.87777	-5.53388	-4.81903
chr1:23398616..23398617,+	-7.87777	-7.87777	-7.87777	-7.87777	-3.60225	-7.87777	-5.53388	-7.87777
chr1:23398649..23398691,+	-3.7449	-4.54005	-3.3122	-7.87777	-3.04234	-2.34376	-2.8068	-3.90831
chr1:23398720..23398721,+	-7.87777	-5.40397	-5.79373	-5.74609	-7.87777	-7.87777	-7.87777	-3.90831
chr1:23398842..23398843,+	-7.87777	-7.87777	-7.87777	-4.92087	-7.87777	-7.87777	-7.87777	-3.90831
chr1:23403629..23403630,+	-7.87777	-7.87777	-7.87777	-4.01689	-7.87777	-7.87777	-7.87777	-7.87777
chr1:23403785..23403801,+	-3.43952	-2.65125	-7.87777	-7.87777	-3.60225	-7.87777	-7.87777	-7.87777
chr1:23407025..23407067,+	-7.87777	-7.87777	-3.12719	-4.39921	-7.87777	-7.87777	-7.87777	-7.87777
chr1:23407189..23407196,+	-7.87777	-7.87777	-2.68245	-2.90322	-4.52962	-4.40863	-3.45934	-3.35437
chr1:23407515..23407546,+	-7.87777	-7.87777	-2.68245	-4.92087	-7.87777	-7.87777	-4.15202	-7.87777
chr1:23571231..23571232,+	-3.7449	-7.87777	-7.87777	-7.87777	-7.87777	-7.87777	-7.87777	-5.65551
chr1:23695431..23695434,+	-2.33878	-2.65125	-7.87777	-3.46542	-3.04234	-2.34376	-7.87777	-2.38609
chr1:23695441..23695471,+	-0.911104	0.580586	-0.922208	0.260395	0.647114	-0.536245	0.402209	0.728154
chr1:23695477..23695486,+	-3.43952	-1.86051	-2.15424	-1.10651	-2.82718	-2.19488	-1.66091	-1.52627
chr1:23695540..23695551,+	-7.87777	-3.30639	-7.87777	-4.92087	-4.52962	-4.40863	-3.7645	-4.81903
chr1:23695576..23695577,+	-7.87777	-5.40397	-7.87777	-7.87777	-7.87777	-7.87777	-4.15202	-4.81903
chr1:23695649..23695650,+	-7.87777	-7.87777	-7.87777	-7.87777	-7.87777	-7.87777	-7.87777	-3.90831
chr1:23695688..23695750,+	-3.18762	-3.61322	-2.96323	-2.18472	-1.95433	-2.69747	-2.64165	-1.97909
chr1:23695841..23695845,+	-3.43952	-5.40397	-7.87777	-4.92087	-7.87777	-7.87777	-4.68346	-7.87777
chr1:23953864..23953865,+	-7.87777	-7.87777	-7.87777	-7.87777	-7.87777	-7.87777	-4.15202	-7.87777
chr1:24018022..24018026,+	-7.87777	-7.87777	-7.87777	-7.87777	-7.87777	-2.34376	-4.68346	-7.87777
chr1:24018029..24018043,+	-7.87777	-7.87777	-5.79373	-7.87777	-2.47432	-1.52738	-3.7645	-3.14097
chr1:24018043..24018045,+	-7.87777	-7.87777	-4.07457	-4.39921	-7.87777	-3.86776	-7.87777	-7.87777
chr1:24018294..24018298,+	9.22703	9.58721	7.47543	7.82304	9.16421	9.47091	7.7864	7.95066
chr1:24018517..24018525,+	-2.10255	-2.8384	-3.77346	-3.46542	-2.47432	-3.47528	-7.87777	-3.14097
chr1:24018528..24018539,+	-2.10255	-1.28299	-3.12719	-4.39921	-2.19102	-0.72762	-7.87777	-2.50871
chr1:24018551..24018556,+	-7.87777	-4.00345	-5.79373	-7.87777	-3.99267	-2.19488	-3.7645	-4.29297
chr1:24018604..24018615,+	-7.87777	-7.87777	-2.81602	-3.06742	-5.39448	-4.40863	-4.68346	-4.81903
chr1:24018643..24018664,+	-3.7449	-4.54005	-7.87777	-7.87777	-5.39448	-4.40863	-7.87777	-7.87777
chr1:24018696..24018700,+	-5.51716	-3.61322	-4.07457	-7.87777	-7.87777	-5.28391	-7.87777	-7.87777
chr1:24018786..24018793,+	0.106869	-1.21655	-1.30855	-4.39921	-0.460816	0.798214	-2.64165	-2.38609
chr1:24018849..24018850,+	-7.87777	-7.87777	-7.87777	-4.01689	-7.87777	-7.87777	-7.87777	-7.87777
chr1:24018899..24018921,+	-7.87777	-3.61322	-2.81602	-4.39921	-4.52962	-5.28391	-4.68346	-7.87777
chr1:24019086..24019088,+	-2.10255	-0.772898	-3.12719	-2.18472	-1.41437	-1.00921	-2.12296	-2.07059
chr1:24019095..24019122,+	3.02916	2.90297	0.908927	1.30057	3.18303	3.74761	1.66726	1.75323
chr1:24019125..24019135,+	0.728719	0.561781	-1.03986	-0.787221	1.14422	1.9721	-0.752534	-1.23409
chr1:24019167..24019182,+	2.44767	2.27097	0.330873	0.207476	2.82596	3.78395	0.629337	0.700744
chr1:24019201..24019214,+	2.28021	2.14397	-0.680092	-0.0908588	2.56547	3.3072	0.24229	0.230582
chr1:24019222..24019228,+	0.941805	0.0162097	-1.83778	-1.40302	1.15691	1.32764	-1.4413	-1.08353
chr1:24019273..24019275,+	-5.51716	-7.87777	-4.45556	-3.46542	-7.87777	-7.87777	-7.87777	-4.81903
chr1:24019384..24019419,+	-2.47318	-4.00345	-2.06839	-3.71496	-3.04234	-4.40863	-3.2076	-2.64272
chr1:24069595..24069837,+	3.03226	2.43495	3.27004	2.72351	5.6246	7.72807	5.89247	5.38684
chr1:24069958..24069962,+	2.22702	2.01857	1.79151	1.48974	1.53284	2.04129	1.28144	1.32988
chr1:24069965..24069975,+	3.6866	3.59791	2.33904	2.47752	3.5042	3.75449	2.4269	2.46931
chr1:24069976..24069986,+	3.25055	3.14644	2.11423	2.05163	3.3303	3.52951	2.3456	2.01485
chr1:24070082..24070102,+	-7.87777	-4.54005	-7.87777	-3.46542	-5.39448	-3.47528	-4.68346	-3.60492
chr1:24070127..24070178,+	-7.87777	-4.00345	-5.79373	-4.01689	-4.52962	-2.34376	-2.64165	-7.87777
chr1:24070275..24070303,+	-4.66493	-7.87777	-4.97476	-5.74609	-7.87777	-2.05993	-5.53388	-5.65551
chr1:24070373..24070405,+	-4.13279	-2.20237	-4.97476	-4.39921	-3.99267	-1.61931	-4.68346	-4.29297
chr1:24070469..24070493,+	-7.87777	-7.87777	-7.87777	-5.74609	-5.39448	-2.69747	-2.99332	-3.90831
chr1:24070685..24070688,+	-7.87777	-7.87777	-7.87777	-7.87777	-7.87777	-3.47528	-7.87777	-3.60492
chr1:24070709..24070718,+	-7.87777	-7.87777	-7.87777	-7.87777	-7.87777	-2.05993	-3.7645	-3.35437
chr1:24070760..24070767,+	-7.87777	-7.87777	-7.87777	-7.87777	-7.87777	-5.28391	-2.99332	-1.81185
chr1:24070788..24070789,+	-3.7449	-7.87777	-7.87777	-7.87777	-7.87777	-7.87777	-7.87777	-7.87777
chr1:24104875..24104879,+	2.32647	2.15028	1.24704	1.1591	2.33928	3.04054	1.30187	1.32091
chr1:24104889..24104896,+	2.67521	2.83803	1.57514	1.45232	2.75263	2.31405	1.5526	1.71264
chr1:24104901..24104912,+	6.04588	6.06884	4.88112	4.90419	6.23161	6.79446	5.08792	5.20371
chr1:24105027..24105058,+	-1.11578	-1.50289	-2.68245	-3.06742	-1.27153	-0.146047	-1.74224	-2.95511
chr1:24105177..24105183,+	-3.18762	-3.30639	-3.52448	-7.87777	-4.52962	-2.19488	-7.87777	-7.87777
chr1:24105934..24105938,+	-7.87777	-7.87777	-7.87777	-7.87777	-7.87777	-2.91324	-7.87777	-3.90831
chr1:24106090..24106091,+	-7.87777	-7.87777	-4.45556	-7.87777	-7.87777	-7.87777	-7.87777	-7.87777
chr1:24117402..24117403,+	-7.87777	-7.87777	-3.52448	-7.87777	-7.87777	-7.87777	-7.87777	-7.87777
chr1:24117634..24117636,+	2.61437	2.33881	0.832869	0.376811	2.14283	2.20436	0.0861596	0.585582
chr1:24117646..24117647,+	0.283996	0.148128	-1.35864	-1.24716	-0.245183	0.390257	-1.37494	-1.08353
chr1:24117650..24117684,+	6.84511	6.71808	4.95089	4.94112	6.88332	6.76038	4.95718	5.24165
chr1:24117707..24117711,+	3.57821	2.98289	0.821668	0.716853	3.69895	3.96302	0.707981	1.08688
chr1:24117777..24117783,+	-3.43952	-5.40397	-2.81602	-3.25274	-7.87777	-3.16707	-2.8068	-3.35437
chr1:24117815..24117818,+	-4.13279	-4.54005	-7.87777	-3.06742	-7.87777	-4.40863	-7.87777	-3.60492
chr1:24117830..24117835,+	-3.7449	-4.54005	-4.07457	-4.01689	-5.39448	-7.87777	-4.15202	-3.90831
chr1:24117843..24117850,+	-3.43952	-4.00345	-2.96323	-3.71496	-3.99267	-7.87777	-2.49348	-3.14097
chr1:24118183..24118213,+	-2.97323	-3.61322	-7.87777	-3.46542	-4.52962	-3.47528	-3.7645	-4.81903
chr1:24118245..24118262,+	-3.7449	-7.87777	-7.87777	-4.01689	-7.87777	-7.87777	-7.87777	-7.87777
chr1:24118432..24118444,+	2.92612	2.52508	0.667551	0.905871	2.91453	2.73188	0.563181	1.12862
chr1:24118454..24118465,+	3.07503	2.69002	0.642308	0.72942	2.48223	2.80001	0.677036	0.906692
chr1:24120194..24120243,+	-2.78662	-3.61322	-4.07457	-4.92087	-2.63999	-2.91324	-5.53388	-7.87777
chr1:24120363..24120388,+	0.0589677	0.401805	-2.34299	-2.38689	0.455029	0.668151	-1.3115	-3.60492
chr1:24120584..24120585,+	-7.87777	-4.54005	-7.87777	-7.87777	-5.39448	-4.40863	-7.87777	-4.29297
chr1:24120615..24120616,+	-7.87777	-7.87777	-7.87777	-7.87777	-7.87777	-3.47528	-7.87777	-7.87777
chr1:24120712..24120751,+	-1.72174	-1.42581	-5.79373	-4.39921	-2.47432	-2.91324	-3.2076	-7.87777
chr1:24120765..24120804,+	-1.00982	-0.59356	-4.45556	-7.87777	-2.32573	-2.34376	-4.15202	-4.81903
chr1:24285679..24285713,+	-2.47318	-2.33705	-3.3122	-5.74609	-3.04234	-2.19488	-4.68346	-4.29297
chr1:24286427..24286467,+	0.422934	-0.360484	-1.76844	-1.57778	1.01081	0.413641	-1.37494	-1.4629
chr1:24287561..24287594,+	-0.959616	-0.0987622	-1.52025	-1.19873	0.47543	-0.581762	-1.82842	-1.89305
chr1:24287615..24287620,+	-2.97323	-1.76246	-2.81602	-2.38689	-1.34118	-2.69747	-2.8068	-2.79048
chr1:24645796..24645813,+	-4.66493	-3.61322	-5.79373	-4.92087	-2.82718	-4.40863	-4.15202	-4.29297
chr1:24645838..24645867,+	-3.43952	-3.61322	-1.76844	-2.09336	-3.99267	-2.5098	-2.23621	-0.991229
chr1:24645931..24646033,+	-3.7449	-7.87777	-1.98735	-2.18472	-7.87777	-3.86776	-4.68346	-2.50871
chr1:24668486..24668503,+	-7.87777	-7.87777	-4.07457	-4.92087	-7.87777	-7.87777	-7.87777	-7.87777
chr1:24742288..24742294,+	2.68313	2.57282	2.723	2.87259	3.10661	2.3569	3.08699	3.11617
chr1:24828819..24828844,+	-0.610725	-0.680444	-0.587597	-1.64108	-1.41437	-1.20899	-0.711009	-2.16828
chr1:24828868..24828875,+	-2.6214	-2.48561	-3.77346	-2.00744	-3.99267	-3.47528	-3.45934	-2.64272
chr1:24829325..24829338,+	1.43009	2.05936	0.981175	1.09256	1.46304	0.4816	1.44651	1.22797
chr1:24829340..24829351,+	-0.572498	-0.0987622	-1.41052	-0.439009	-0.422564	-1.82286	-0.8848	-0.410337
chr1:24829353..24829360,+	-1.80794	-0.977738	-1.21332	-2.28227	-0.809961	-2.69747	-1.82842	-1.28798
chr1:24829396..24829405,+	-0.86417	-0.256696	-1.26015	-0.787221	-0.460816	-1.07278	-0.931729	-1.18213
chr1:24829412..24829434,+	1.89999	1.86596	1.18721	1.19579	1.7325	0.160769	0.839565	0.906692
chr1:24829437..24829438,+	-1.80794	-1.96571	-2.81602	-3.06742	-2.19102	-3.16707	-4.15202	-4.29297
chr1:24829467..24829488,+	1.19547	1.39948	1.1429	0.423964	1.14422	0.267293	0.880888	0.249622
chr1:24829490..24829507,+	0.241711	0.617476	-0.174865	0.171086	0.233382	-0.449305	0.283962	-0.671742
chr1:24829517..24829524,+	-1.80794	-2.33705	-0.960368	-1.24716	-1.57291	-1.07278	-1.08243	-1.97909
chr1:24840839..24840859,+	-2.78662	-2.07919	-4.07457	-3.25274	-0.624852	-2.69747	-7.87777	-3.35437
chr1:24840973..24840982,+	-3.7449	-7.87777	-4.07457	-7.87777	-7.87777	-7.87777	-7.87777	-7.87777
chr1:24882563..24882586,+	-2.97323	-1.67065	-3.3122	-2.62208	-3.04234	-4.40863	-2.8068	-2.16828
chr1:24882604..24882618,+	-4.66493	-2.48561	-4.97476	-4.01689	-3.2953	-3.86776	-5.53388	-5.65551
chr1:24969763..24969765,+	4.7262	5.05807	4.38454	4.28249	4.88467	4.84629	4.65469	4.46848
chr1:24969779..24969799,+	8.05995	8.35223	8.03534	8.00421	8.14336	8.10927	8.24966	8.00708
chr1:24970054..24970072,+	0.633815	0.739635	2.78775	2.60915	0.592125	0.965771	2.9642	2.87694
chr1:24970163..24970172,+	-7.87777	-5.40397	-3.77346	-2.38689	-7.87777	-2.05993	-1.82842	-2.27308
chr1:24970345..24970398,+	-2.6214	-5.40397	-1.57841	-2.62208	-7.87777	-2.34376	-2.49348	-2.50871
chr1:24974932..24974942,+	-7.87777	-7.87777	-4.97476	-3.46542	-5.39448	-7.87777	-7.87777	-7.87777
chr1:24975108..24975109,+	-7.87777	-7.87777	-4.07457	-7.87777	-7.87777	-7.87777	-5.53388	-7.87777
chr1:24975194..24975195,+	-7.87777	-7.87777	-7.87777	-7.87777	-3.60225	-7.87777	-7.87777	-7.87777
chr1:24976458..24976463,+	-3.7449	-3.0535	-2.68245	-4.39921	-2.06783	-2.91324	-3.2076	-4.81903
chr1:24977705..24977722,+	-7.87777	-7.87777	-4.97476	-4.01689	-7.87777	-7.87777	-4.68346	-7.87777
chr1:24977798..24977829,+	-4.66493	-7.87777	-7.87777	-5.74609	-5.39448	-3.47528	-5.53388	-2.95511
chr1:24977900..24977902,+	-3.43952	-3.0535	-3.12719	-3.46542	-2.32573	-3.47528	-3.7645	-4.81903
chr1:24977950..24977955,+	-4.66493	-2.8384	-4.45556	-7.87777	-4.52962	-4.40863	-7.87777	-7.87777
chr1:24978025..24978034,+	-1.11578	-2.07919	-5.79373	-3.46542	-2.47432	-1.93653	-3.2076	-2.07059
chr1:24978067..24978090,+	-3.18762	-3.0535	-3.12719	-3.46542	-3.2953	-7.87777	-3.45934	-5.65551
chr1:24978947..24978978,+	-7.87777	-4.00345	-2.68245	-3.71496	-7.87777	-7.87777	-2.8068	-3.14097
chr1:24979009..24979027,+	-1.99752	-1.96571	-3.3122	-2.38689	-1.57291	-1.44095	-4.68346	-3.35437
chr1:24979045..24979066,+	-2.97323	-1.21655	-2.96323	-3.71496	-1.57291	-2.69747	-2.35912	-3.90831
chr1:24979100..24979120,+	-3.43952	-4.00345	-4.45556	-4.92087	-3.2953	-7.87777	-4.68346	-3.35437
chr1:24981375..24981381,+	0.403887	-0.725931	-0.999565	-1.70729	0.184652	0.292738	-1.03043	-1.08353
chr1:24981432..24981439,+	-1.6404	-1.28299	-3.77346	-3.06742	-1.41437	-1.93653	-3.7645	-3.35437
chr1:24981489..24981506,+	-0.395221	-0.0691489	-1.26015	-1.24716	-0.212181	-0.449305	-1.92008	-1.03664
chr1:24981583..24981609,+	-1.6404	-1.96571	-2.56021	-2.28227	-0.668951	-0.72762	-2.35912	-2.38609
chr1:24981792..24981813,+	-7.87777	-7.87777	-3.52448	-4.39921	-7.87777	-7.87777	-3.7645	-4.81903
chr1:24992757..24992758,+	-7.87777	-7.87777	-7.87777	-7.87777	-7.87777	-7.87777	-3.7645	-7.87777
chr1:24993188..24993202,+	-7.87777	-7.87777	-5.79373	-4.01689	-7.87777	-7.87777	-2.8068	-7.87777
chr1:24993244..24993265,+	-7.87777	-7.87777	-3.77346	-7.87777	-7.87777	-7.87777	-7.87777	-4.81903
chr1:24993317..24993322,+	-1.23015	-1.03384	-2.34299	-4.92087	-1.27153	-1.28224	-2.8068	-3.35437
chr1:24993342..24993353,+	-0.29845	0.463893	-1.35864	-1.34917	0.159656	0.160769	-0.593157	-0.601818
chr1:24995769..24995782,+	0.915148	1.26644	-0.109086	-0.586969	1.31242	1.19897	-0.0625878	-0.822659
chr1:24995826..24995829,+	-3.7449	-3.0535	-4.45556	-4.01689	-2.63999	-4.40863	-3.7645	-2.79048
chr1:24995858..24995868,+	-0.649993	-0.552004	-1.98735	-1.77667	-0.668951	-0.367309	-2.49348	-2.38609
chr1:24995932..24995935,+	-2.97323	-4.00345	-4.97476	-4.92087	-2.82718	-2.69747	-3.7645	-5.65551
chr1:24996036..24996046,+	-1.29093	-0.511612	-2.56021	-3.46542	-0.624852	-1.28224	-3.45934	-3.35437
chr1:25071872..25071881,+	7.00613	6.95292	5.86508	5.911	7.03856	6.96416	5.87297	5.96493
chr1:25071932..25071938,+	6.84776	6.83771	5.73792	5.79957	7.0812	7.0592	5.57445	5.79146
chr1:25072143..25072144,+	-7.87777	-7.87777	-4.45556	-7.87777	-7.87777	-7.87777	-7.87777	-7.87777
chr1:25559072..25559091,+	-1.23015	0.380501	0.377512	1.13096	0.303523	0.292738	1.39038	0.755052
chr1:25559105..25559111,+	-2.47318	-3.30639	-0.558038	-1.45896	-2.06783	-1.61931	-1.74224	-1.73498
chr1:25559119..25559125,+	-2.6214	-1.86051	-0.778926	-0.717336	-2.47432	-1.61931	-0.631381	-0.745228
chr1:25559127..25559137,+	-1.6404	-2.20237	-0.243788	0.095432	-0.76141	0.0457494	0.629337	-0.0900399
chr1:25559147..25559149,+	-3.18762	-5.40397	-1.91063	-1.64108	-3.99267	-2.05993	-1.58393	-2.50871
chr1:25559209..25559214,+	-7.87777	-7.87777	-4.97476	-7.87777	-5.39448	-7.87777	-3.2076	-7.87777
chr1:25574107..25574142,+	-1.29093	0.0162097	-0.745223	-0.182061	-0.348974	-0.628761	-0.258051	-0.268148
chr1:25574152..25574155,+	-7.87777	-7.87777	-5.79373	-7.87777	-7.87777	-2.69747	-4.68346	-3.60492
chr1:25574177..25574190,+	-3.7449	-5.40397	-2.56021	-3.25274	-1.95433	-2.19488	-2.01795	-2.07059
chr1:25574204..25574213,+	-3.18762	-4.54005	-4.45556	-5.74609	-3.04234	-2.19488	-3.2076	-1.81185
chr1:25574244..25574258,+	-4.66493	-7.87777	-4.07457	-7.87777	-7.87777	-7.87777	-7.87777	-7.87777
chr1:25574281..25574351,+	-2.21583	-4.54005	-3.77346	-5.74609	-4.52962	-2.19488	-3.45934	-2.64272
chr1:25574374..25574375,+	-3.7449	-7.87777	-7.87777	-7.87777	-7.87777	-7.87777	-7.87777	-7.87777
chr1:25664436..25664455,+	-4.13279	-3.30639	-4.07457	-3.71496	-3.04234	-2.5098	-2.23621	-1.40221
chr1:25664790..25664814,+	5.9831	6.20724	4.69878	4.82442	6.19171	5.91385	4.87094	5.3728
chr1:25664816..25664830,+	5.37942	5.28067	3.94916	3.9332	5.40289	5.4099	4.04936	4.38484
chr1:25664857..25664858,+	1.99215	1.8963	0.407787	0.171086	2.01627	2.03376	0.753189	0.427359
chr1:25665044..25665077,+	-5.51716	-4.00345	-7.87777	-7.87777	-3.04234	-3.16707	-4.68346	-2.38609
chr1:25665084..25665137,+	-2.78662	-2.8384	-4.97476	-3.46542	-4.52962	-2.05993	-4.68346	-7.87777
chr1:25665163..25665170,+	-7.87777	-4.54005	-3.52448	-4.92087	-3.99267	-7.87777	-2.99332	-3.90831
chr1:25667739..25667740,+	-7.87777	-7.87777	-7.87777	-7.87777	-7.87777	-3.47528	-7.87777	-7.87777
chr1:25669033..25669034,+	-7.87777	-7.87777	-7.87777	-4.01689	-7.87777	-7.87777	-7.87777	-7.87777
chr1:25725202..25725203,+	-1.00982	-1.03384	-2.06839	-1.84957	-1.41437	-0.581762	-2.23621	-2.95511
chr1:25757332..25757338,+	-1.49031	-0.977738	-1.03986	-0.618473	-1.27153	-2.69747	-1.82842	-1.4629
chr1:25757344..25757368,+	0.980891	0.688542	0.550309	1.17756	0.257143	0.132863	0.797023	1.12862
chr1:25757377..25757393,+	0.928538	0.422799	1.11565	0.584761	0.924412	0.366489	0.998196	0.492745
chr1:25757432..25757479,+	1.66421	1.15793	1.96442	1.83032	1.0385	1.22564	1.38081	1.32091
chr1:25757489..25757500,+	0.106869	-1.28299	-0.08781	-0.27942	-1.20509	-0.0153928	-0.711009	-2.79048
chr1:25757519..25757526,+	-2.33878	-2.48561	-2.44751	-2.4997	-4.52962	-1.13928	-2.23621	-2.07059
chr1:25757638..25757656,+	-3.18762	-4.00345	-3.3122	-3.71496	-5.39448	-2.69747	-2.64165	-3.60492
chr1:25775367..25775375,+	-7.87777	-7.87777	-4.97476	-4.39921	-7.87777	-7.87777	-7.87777	-7.87777
chr1:25775403..25775404,+	-3.7449	-7.87777	-7.87777	-7.87777	-7.87777	-7.87777	-7.87777	-7.87777
chr1:25870071..25870080,+	1.16185	0.89795	0.42269	0.894756	1.20657	0.160769	0.661311	1.05476
chr1:25870091..25870104,+	2.29062	2.42458	1.46427	1.72757	2.24737	1.68556	1.38081	2.01485
chr1:25870115..25870122,+	0.478614	0.852252	0.577198	0.360744	0.968259	0.188147	0.177434	0.492745
chr1:25870137..25870155,+	2.8717	2.94711	2.45594	2.31191	2.71022	2.23749	1.87922	2.41131
chr1:25870212..25870217,+	-5.51716	-4.54005	-5.79373	-4.92087	-3.60225	-7.87777	-4.15202	-7.87777
chr1:25870244..25870295,+	-3.18762	-2.33705	-3.77346	-1.70729	-2.19102	-3.86776	-2.8068	-2.64272
chr1:25876298..25876381,+	-2.6214	-7.87777	-1.52025	-2.75581	-5.39448	-2.91324	-1.58393	-2.38609
chr1:25876404..25876415,+	-7.87777	-7.87777	-7.87777	-7.87777	-7.87777	-7.87777	-3.7645	-4.29297
chr1:25881391..25881406,+	-4.13279	-3.61322	-7.87777	-4.01689	-3.2953	-2.69747	-4.68346	-7.87777
chr1:25889325..25889326,+	-3.7449	-7.87777	-7.87777	-7.87777	-7.87777	-7.87777	-7.87777	-7.87777
chr1:25889596..25889597,+	-3.18762	-7.87777	-7.87777	-5.74609	-7.87777	-7.87777	-7.87777	-7.87777
chr1:25943739..25943740,+	-7.87777	-7.87777	-7.87777	-5.74609	-7.87777	-3.47528	-7.87777	-7.87777
chr1:25943740..25944021,+	-1.00982	-2.20237	-0.778926	-1.84957	-1.14158	-2.34376	-2.12296	-1.34396
chr1:25944067..25944136,+	-2.6214	-3.30639	-3.3122	-5.74609	-3.60225	-2.69747	-4.68346	-4.81903
chr1:25944250..25944337,+	-3.18762	-2.48561	-2.34299	-3.71496	-2.06783	-2.91324	-3.7645	-2.95511
chr1:26126367..26126375,+	-7.87777	-4.54005	-4.45556	-7.87777	-7.87777	-7.87777	-7.87777	-7.87777
chr1:26126680..26126691,+	4.87021	5.00685	3.50698	3.68645	5.0587	4.80599	3.44252	3.92619
chr1:26126708..26126716,+	4.35808	4.33928	2.77038	2.97376	4.15133	4.16081	2.67023	2.846
chr1:26126926..26126947,+	-4.13279	-4.54005	-3.3122	-2.90322	-3.2953	-5.28391	-4.15202	-3.90831
chr1:26126974..26126978,+	-4.66493	-4.54005	-2.96323	-3.46542	-3.60225	-7.87777	-2.8068	-2.16828
chr1:26138183..26138194,+	-7.87777	-4.54005	-7.87777	-7.87777	-7.87777	-2.05993	-7.87777	-7.87777
chr1:26138859..26138912,+	-3.18762	-3.30639	-2.34299	-3.06742	-4.52962	-7.87777	-2.49348	-3.90831
chr1:26139201..26139223,+	-3.7449	-4.00345	-7.87777	-4.92087	-4.52962	-2.69747	-7.87777	-7.87777
chr1:26139258..26139284,+	-3.43952	-4.54005	-4.97476	-2.90322	-3.04234	-1.82286	-3.2076	-2.79048
chr1:26140370..26140403,+	-3.7449	-3.30639	-4.97476	-7.87777	-1.65923	-2.34376	-3.7645	-4.29297
chr1:26140618..26140654,+	-5.51716	-3.0535	-4.97476	-4.92087	-3.60225	-3.47528	-7.87777	-4.81903
chr1:26145337..26145338,+	-4.13279	-7.87777	-5.79373	-7.87777	-7.87777	-7.87777	-7.87777	-7.87777
chr1:26146354..26146373,+	-3.43952	-7.87777	-7.87777	-4.92087	-7.87777	-5.28391	-7.87777	-7.87777
chr1:26146443..26146452,+	2.06064	2.19368	0.787536	0.598528	2.07092	2.12866	0.880888	1.46635
chr1:26146463..26146475,+	2.93941	2.95434	1.84227	1.96926	3.11639	2.82638	1.80959	1.94649
chr1:26146488..26146494,+	0.928538	1.1704	-0.0668429	-0.618473	1.34605	0.884424	0.0382611	-0.268148
chr1:26146665..26146670,+	-5.51716	-7.87777	-7.87777	-4.39921	-7.87777	-4.40863	-3.7645	-2.64272
chr1:26146680..26146687,+	-4.13279	-3.0535	-3.77346	-3.71496	-3.99267	-2.34376	-7.87777	-3.60492
chr1:26146693..26146701,+	-4.66493	-4.00345	-3.52448	-4.39921	-2.06783	-7.87777	-2.64165	-4.29297
chr1:26147355..26147362,+	-4.66493	-3.61322	-7.87777	-3.46542	-4.52962	-4.40863	-7.87777	-7.87777
chr1:26147494..26147555,+	-7.87777	-7.87777	-3.12719	-3.25274	-7.87777	-7.87777	-7.87777	-2.79048
chr1:26147745..26147746,+	-7.87777	-3.61322	-7.87777	-7.87777	-7.87777	-7.87777	-7.87777	-7.87777
chr1:26149502..26149537,+	-1.99752	-2.07919	-4.97476	-4.92087	-2.82718	-3.47528	-3.2076	-3.90831
chr1:26149606..26149607,+	-3.7449	-7.87777	-7.87777	-7.87777	-7.87777	-7.87777	-7.87777	-7.87777
chr1:26186035..26186046,+	-5.51716	-3.0535	-3.12719	-1.64108	-2.19102	-2.19488	-2.8068	-3.14097
chr1:26186065..26186073,+	-3.18762	-4.54005	-3.12719	-2.75581	-5.39448	-3.86776	-3.45934	-2.27308
chr1:26348242..26348244,+	-4.13279	-3.30639	-2.34299	-2.00744	-3.99267	-3.86776	-3.2076	-3.60492
chr1:26348254..26348257,+	-3.7449	-3.30639	-2.34299	-2.90322	-7.87777	-7.87777	-2.64165	-1.89305
chr1:26348260..26348270,+	-0.535257	-0.43407	0.42269	0.754232	-0.540504	-1.28224	-0.350672	0.80739
chr1:26437314..26437388,+	-3.43952	-3.30639	-3.52448	-2.09336	-4.52962	-4.40863	-3.45934	-2.79048
chr1:26437403..26437404,+	-7.87777	-7.87777	-7.87777	-7.87777	-7.87777	-3.86776	-7.87777	-7.87777
chr1:26437497..26437500,+	-7.87777	-7.87777	-7.87777	-7.87777	-7.87777	-3.47528	-4.68346	-7.87777
chr1:26437522..26437537,+	-4.66493	-7.87777	-4.97476	-3.71496	-7.87777	-7.87777	-4.15202	-7.87777
chr1:26437636..26437638,+	-4.66493	-4.54005	-7.87777	-3.46542	-7.87777	-5.28391	-4.68346	-4.81903
chr1:26437649..26437659,+	-2.10255	-3.30639	-1.98735	-2.28227	-3.99267	-1.35942	-7.87777	-2.07059
chr1:26437675..26437683,+	-2.78662	-4.54005	-3.3122	-2.62208	-3.60225	-5.28391	-4.15202	-2.50871
chr1:26437834..26437835,+	-7.87777	-7.87777	-7.87777	-7.87777	-7.87777	-3.86776	-5.53388	-7.87777
chr1:26437844..26437859,+	-4.66493	-3.61322	-7.87777	-4.92087	-7.87777	-7.87777	-7.87777	-7.87777
chr1:26438137..26438168,+	-4.66493	-7.87777	-2.68245	-4.01689	-7.87777	-3.47528	-3.7645	-4.29297
chr1:26438295..26438299,+	-2.6214	-1.86051	-1.46434	-1.77667	-2.32573	-7.87777	-2.23621	-2.27308
chr1:26438304..26438305,+	-7.87777	-2.33705	-2.15424	-2.09336	-5.39448	-2.34376	-2.12296	-2.64272
chr1:26438309..26438324,+	1.08022	1.28948	1.12479	1.4294	0.784262	-0.216097	1.1411	1.21833
chr1:26438380..26438389,+	-7.87777	-7.87777	-7.87777	-4.92087	-7.87777	-7.87777	-7.87777	-2.95511
chr1:26485492..26485501,+	-1.6404	-1.67065	-2.96323	-2.90322	-2.47432	-7.87777	-4.68346	-4.81903
chr1:26485503..26485520,+	-0.911104	-1.28299	-2.24553	-1.77667	-2.82718	-2.91324	-2.8068	-1.97909
chr1:26496389..26496404,+	4.54246	4.69255	3.12951	3.21181	4.37684	4.49813	2.97378	3.28717
chr1:26496411..26496423,+	3.76333	3.88754	2.26655	2.54306	3.4225	3.68893	2.18441	2.52116
chr1:26496425..26496426,+	0.887988	1.7872	-0.109086	-0.0689315	1.06566	1.62674	-0.593157	-0.671742
chr1:26496432..26496442,+	3.64056	3.66332	1.80295	1.72757	3.50171	3.84758	1.7061	1.83745
chr1:26496640..26496647,+	0.887988	0.617476	-1.83778	-1.84957	0.303523	1.13006	-1.19242	-0.636356
chr1:26503979..26503985,+	0.874214	0.999264	1.03065	0.981368	0.800523	0.884424	0.97294	1.20864
chr1:26503987..26503989,+	-0.77465	-0.772898	-0.71229	-0.787221	-0.117478	-0.833754	-0.631381	-0.636356
chr1:26503992..26504002,+	1.08022	1.09393	1.3205	0.960198	1.06566	1.14411	1.1636	1.1183
chr1:26504016..26504020,+	-0.267584	-0.191434	0.198588	-0.00508089	0.47543	0.104405	0.177434	0.00266139
chr1:26508385..26508386,+	-7.87777	-7.87777	-7.87777	-4.01689	-7.87777	-7.87777	-7.87777	-7.87777
chr1:26508432..26508448,+	-7.87777	-7.87777	-3.52448	-7.87777	-7.87777	-7.87777	-7.87777	-4.81903
chr1:26508652..26508653,+	-7.87777	-7.87777	-7.87777	-4.01689	-7.87777	-7.87777	-7.87777	-7.87777
chr1:26513228..26513243,+	-7.87777	-7.87777	-7.87777	-7.87777	-7.87777	-7.87777	-4.15202	-4.81903
chr1:26513358..26513359,+	-7.87777	-7.87777	-4.07457	-7.87777	-7.87777	-7.87777	-7.87777	-7.87777
chr1:26513585..26513586,+	-7.87777	-7.87777	-4.07457	-7.87777	-7.87777	-7.87777	-7.87777	-7.87777
chr1:26516991..26517044,+	-2.6214	-4.54005	-3.3122	-2.18472	-7.87777	-4.40863	-4.68346	-3.35437
chr1:26517072..26517115,+	-1.35437	-1.28299	-0.922208	-0.411155	-1.27153	-1.07278	-1.08243	-0.351769
chr1:26517254..26517268,+	-7.87777	-4.00345	-7.87777	-4.01689	-3.99267	-7.87777	-2.8068	-3.60492
chr1:26552019..26552027,+	0.478614	0.688542	-0.445509	-0.751856	0.41334	-0.49212	-0.17102	-0.904484
chr1:26552030..26552032,+	-2.10255	-2.65125	-4.45556	-3.06742	-1.84911	-3.47528	-4.68346	-2.95511
chr1:26552039..26552042,+	-2.33878	-2.33705	-4.97476	-2.62208	-2.32573	-1.82286	-3.45934	-3.14097
chr1:26552049..26552067,+	1.10402	1.43091	-0.341125	0.277612	1.37891	0.997068	0.383162	0.211287
chr1:26552082..26552087,+	-0.207764	-0.396808	-2.44751	-2.28227	-1.14158	-1.61931	-1.13638	-1.13199
chr1:26560668..26560671,+	1.81602	2.03911	1.92833	1.95862	1.93758	1.25183	2.01534	1.71264
chr1:26560687..26560695,+	3.13402	3.51235	3.33647	3.32378	3.16115	2.83939	3.41465	3.04983
chr1:26560699..26560716,+	4.1206	4.32959	4.45056	4.4664	4.15292	3.93905	4.52168	4.33445
chr1:26560917..26561007,+	-2.97323	-2.8384	-1.21332	-3.06742	-2.63999	-2.91324	-1.92008	-1.73498
chr1:26566302..26566317,+	-1.23015	-3.30639	-1.98735	-3.71496	-2.06783	-2.5098	-1.3115	-2.07059
chr1:26584198..26584214,+	-3.43952	-5.40397	-7.87777	-4.39921	-7.87777	-3.86776	-4.68346	-7.87777
chr1:26595948..26595953,+	-3.18762	-7.87777	-7.87777	-4.92087	-7.87777	-7.87777	-7.87777	-7.87777
chr1:26595986..26596047,+	-1.72174	-2.48561	-4.07457	-7.87777	-3.99267	-4.40863	-3.2076	-3.90831
chr1:26597525..26597560,+	-4.66493	-7.87777	-5.79373	-4.92087	-7.87777	-5.28391	-3.7645	-3.35437
chr1:26597597..26597649,+	-5.51716	-5.40397	-2.44751	-2.4997	-5.39448	-4.40863	-2.23621	-3.90831
chr1:26597667..26597668,+	-7.87777	-7.87777	-7.87777	-7.87777	-7.87777	-7.87777	-3.7645	-7.87777
chr1:26597825..26597826,+	-7.87777	-3.61322	-7.87777	-7.87777	-7.87777	-7.87777	-4.68346	-4.81903
chr1:26598206..26598207,+	-7.87777	-7.87777	-4.07457	-7.87777	-7.87777	-7.87777	-7.87777	-7.87777
chr1:26598244..26598249,+	-4.66493	-4.54005	-3.77346	-5.74609	-7.87777	-7.87777	-4.68346	-7.87777
chr1:26606329..26606411,+	-1.00982	-4.54005	-7.87777	-4.01689	-1.41437	-1.35942	-7.87777	-3.60492
chr1:26606439..26606440,+	-7.87777	-7.87777	-7.87777	-7.87777	-7.87777	-7.87777	-7.87777	-3.90831
chr1:26606551..26606560,+	4.08816	4.39213	1.37515	1.81271	4.2464	4.36652	2.02765	2.2599
chr1:26606572..26606585,+	4.60322	4.87023	2.11881	2.38523	4.6911	4.71481	2.46363	2.78205
chr1:26606586..26606590,+	3.15695	3.51968	0.215802	1.16836	2.99092	3.54811	1.04742	0.820183
chr1:26606863..26606904,+	-4.66493	-4.54005	-4.97476	-4.39921	-7.87777	-7.87777	-7.87777	-7.87777
chr1:26644394..26644416,+	0.325076	1.36735	-2.15424	-1.01982	0.592125	1.05769	-1.51085	-1.13199
chr1:26644428..26644433,+	-1.35437	-1.42581	-3.77346	-4.92087	-3.04234	-3.86776	-4.15202	-3.35437
chr1:26644443..26644449,+	0.788689	1.09393	-0.617774	-1.24716	1.18195	1.25183	-0.631381	-0.0429448
chr1:26736959..26736984,+	-3.18762	-3.30639	-2.96323	-4.01689	-3.2953	-2.91324	-4.15202	-4.81903
chr1:26737021..26737027,+	-2.97323	-2.8384	-4.97476	-7.87777	-3.60225	-2.91324	-3.2076	-7.87777
chr1:26737042..26737049,+	-2.21583	-1.86051	-4.07457	-4.92087	-3.99267	-2.69747	-2.8068	-3.90831
chr1:26737265..26737274,+	7.08672	6.9173	5.27111	5.18075	6.97102	6.93719	5.16382	5.41926
chr1:26737301..26737319,+	9.37672	9.14185	7.60061	7.58146	9.30507	9.59247	7.49853	7.93144
chr1:26737577..26737582,+	-2.97323	-4.54005	-5.79373	-2.18472	-1.95433	-1.82286	-4.68346	-2.95511
chr1:26737585..26737597,+	-0.69036	-2.33705	-2.68245	-3.71496	-0.860203	-0.146047	-3.7645	-3.90831
chr1:26758695..26758696,+	-7.87777	-7.87777	-7.87777	-7.87777	-3.60225	-7.87777	-7.87777	-7.87777
chr1:26758809..26758822,+	3.75584	4.20636	3.81722	3.8261	4.08151	3.93097	4.03418	3.89176
chr1:26758830..26758842,+	3.6925	3.93031	3.68286	3.57944	3.76051	3.81502	3.69314	3.66057
chr1:26758853..26758858,+	1.41114	1.15793	2.32721	1.68304	1.15691	1.46828	1.98407	1.44998
chr1:26758862..26758877,+	2.8855	2.61447	3.84929	3.22296	2.90704	3.47219	3.55742	3.19932
chr1:26759163..26759164,+	-7.87777	-7.87777	-7.87777	-4.01689	-7.87777	-7.87777	-7.87777	-7.87777
chr1:26759240..26759242,+	-7.87777	-7.87777	-4.97476	-7.87777	-3.60225	-7.87777	-4.68346	-7.87777
chr1:26759379..26759413,+	-3.18762	-2.33705	-4.07457	-3.71496	-3.04234	-2.19488	-2.99332	-3.60492
chr1:26759450..26759477,+	-2.33878	-4.54005	-2.96323	-4.01689	-3.04234	-2.91324	-4.68346	-4.29297
chr1:26759631..26759632,+	-7.87777	-7.87777	-7.87777	-4.01689	-7.87777	-7.87777	-7.87777	-7.87777
chr1:26769228..26769258,+	-3.7449	-3.30639	-7.87777	-4.92087	-3.60225	-1.7175	-4.15202	-4.81903
chr1:26769311..26769333,+	-2.97323	-4.54005	-4.07457	-5.74609	-4.52962	-3.47528	-5.53388	-3.90831
chr1:26769348..26769365,+	-7.87777	-3.61322	-7.87777	-7.87777	-5.39448	-2.5098	-7.87777	-4.81903
chr1:26769585..26769586,+	-7.87777	-7.87777	-7.87777	-7.87777	-7.87777	-7.87777	-7.87777	-4.29297
chr1:26772847..26772855,+	-7.87777	-3.0535	-4.97476	-7.87777	-4.52962	-4.40863	-7.87777	-7.87777
chr1:26798996..26799001,+	9.68653	9.88893	7.70773	7.72447	9.85171	10.4057	8.00744	7.94108
chr1:26799239..26799281,+	-7.87777	-4.00345	-2.06839	-2.28227	-5.39448	-2.5098	-2.01795	-3.14097
chr1:26799305..26799371,+	-4.66493	-3.30639	-2.44751	-3.71496	-7.87777	-2.05993	-3.7645	-3.90831
chr1:26799466..26799467,+	-2.78662	-4.54005	-1.70228	-1.57778	-3.2953	-1.82286	-2.01795	-1.662
chr1:26799533..26799576,+	-4.13279	-5.40397	-2.06839	-2.28227	-1.75105	-3.47528	-2.49348	-3.14097
chr1:26799597..26799632,+	-2.78662	-2.33705	-3.12719	-3.06742	-1.14158	-1.28224	-5.53388	-2.95511
chr1:26799685..26799689,+	-5.51716	-7.87777	-2.96323	-7.87777	-3.2953	-2.69747	-3.7645	-4.81903
chr1:26799699..26799705,+	-3.7449	-4.00345	-3.77346	-4.92087	-3.04234	-2.91324	-7.87777	-2.64272
chr1:26799711..26799729,+	-1.42074	-1.58433	-2.44751	-0.860665	-1.49146	-2.05993	-1.19242	-1.662
chr1:26799732..26799736,+	-7.87777	-3.61322	-7.87777	-7.87777	-4.52962	-4.40863	-2.99332	-4.81903
chr1:26799796..26799844,+	-3.43952	-3.61322	-3.77346	-3.46542	-7.87777	-7.87777	-3.7645	-5.65551
chr1:26799973..26800007,+	1.15047	0.756271	-1.41052	-1.51715	1.41104	1.99553	-0.17102	-1.97909
chr1:26800078..26800079,+	-7.87777	-7.87777	-7.87777	-5.74609	-7.87777	-3.47528	-7.87777	-7.87777
chr1:26800207..26800216,+	-0.649993	-0.396808	-2.96323	-2.00744	-0.179918	0.833318	-2.64165	-2.38609
chr1:26856241..26856268,+	3.37314	3.27899	3.183	2.93631	3.09347	2.30782	2.63444	2.92511
chr1:26856277..26856282,+	-0.0682427	-0.43407	0.181166	-0.229919	-0.50011	-1.13928	-1.19242	-1.18213
chr1:26856283..26856291,+	1.40157	0.268988	1.40547	1.09256	0.800523	0.24139	0.0137021	0.00266139
chr1:26856474..26856475,+	-7.87777	-4.00345	-5.79373	-4.92087	-4.52962	-7.87777	-5.53388	-4.81903
chr1:26857720..26857736,+	-7.87777	-4.54005	-7.87777	-3.06742	-7.87777	-4.40863	-3.7645	-7.87777
chr1:26857820..26857821,+	-7.87777	-7.87777	-7.87777	-7.87777	-7.87777	-7.87777	-7.87777	-3.90831
chr1:26857897..26857906,+	-4.66493	-3.0535	-5.79373	-2.90322	-4.52962	-7.87777	-2.8068	-4.29297
chr1:26858014..26858035,+	-7.87777	-7.87777	-3.12719	-7.87777	-7.87777	-7.87777	-7.87777	-5.65551
chr1:26869841..26869842,+	-7.87777	-7.87777	-7.87777	-4.01689	-7.87777	-7.87777	-7.87777	-7.87777
chr1:26873364..26873365,+	-4.66493	-7.87777	-4.97476	-7.87777	-3.04234	-5.28391	-7.87777	-7.87777
chr1:26873459..26873475,+	-7.87777	-7.87777	-5.79373	-7.87777	-3.60225	-7.87777	-7.87777	-4.81903
chr1:26873518..26873519,+	-7.87777	-7.87777	-7.87777	-3.46542	-7.87777	-7.87777	-7.87777	-7.87777
chr1:26873692..26873710,+	-7.87777	-5.40397	-7.87777	-7.87777	-3.04234	-3.86776	-7.87777	-7.87777
chr1:26873994..26874010,+	-7.87777	-7.87777	-3.52448	-7.87777	-7.87777	-7.87777	-7.87777	-7.87777
chr1:26878148..26878149,+	-3.18762	-5.40397	-4.97476	-7.87777	-7.87777	-7.87777	-7.87777	-7.87777
chr1:26878185..26878186,+	-7.87777	-7.87777	-7.87777	-7.87777	-3.2953	-7.87777	-7.87777	-7.87777
chr1:26878214..26878215,+	-7.87777	-4.54005	-7.87777	-4.01689	-7.87777	-7.87777	-7.87777	-7.87777
chr1:26881100..26881119,+	-7.87777	-7.87777	-7.87777	-7.87777	-3.04234	-7.87777	-7.87777	-4.81903
chr1:26881128..26881129,+	-3.18762	-7.87777	-7.87777	-7.87777	-7.87777	-7.87777	-7.87777	-7.87777
chr1:26881220..26881221,+	-4.13279	-7.87777	-7.87777	-5.74609	-7.87777	-7.87777	-4.68346	-7.87777
chr1:26881674..26881685,+	-3.43952	-4.54005	-7.87777	-7.87777	-3.60225	-7.87777	-7.87777	-7.87777
chr1:26897938..26897939,+	-7.87777	-7.87777	-7.87777	-4.92087	-3.99267	-4.40863	-7.87777	-7.87777
chr1:26898730..26898752,+	-2.10255	-2.33705	-3.77346	-4.01689	-3.2953	-3.47528	-4.15202	-7.87777
chr1:26898784..26898785,+	-4.66493	-4.00345	-7.87777	-7.87777	-5.39448	-7.87777	-7.87777	-4.81903
chr1:27019505..27019507,+	-7.87777	-4.54005	-3.77346	-4.39921	-7.87777	-7.87777	-5.53388	-2.95511
chr1:27019662..27019683,+	-2.6214	-3.61322	-3.3122	-4.92087	-3.99267	-7.87777	-2.99332	-4.29297
chr1:27019707..27019809,+	-5.51716	-2.33705	-2.24553	-3.06742	-3.04234	-3.47528	-3.2076	-1.52627
chr1:27019834..27019884,+	-4.66493	-3.61322	-3.52448	-7.87777	-4.52962	-4.40863	-3.45934	-3.14097
chr1:27022223..27022241,+	-0.610725	-0.772898	-0.558038	-1.34917	-0.313541	0.503559	-1.37494	-0.745228
chr1:27022273..27022277,+	-2.78662	-3.0535	-3.12719	-3.25274	-2.06783	-3.47528	-2.49348	-2.07059
chr1:27022505..27022528,+	4.69226	4.56025	4.64578	4.67407	4.5212	3.97486	4.3545	4.78547
chr1:27022529..27022542,+	2.90595	2.59148	2.58077	2.52154	2.2709	2.52736	1.72135	2.48947
chr1:27022578..27022584,+	1.9599	1.82712	1.8478	1.50444	1.74935	2.66037	1.40933	1.39118
chr1:27022713..27022747,+	-1.29093	-2.8384	-2.24553	-2.62208	-2.63999	-2.34376	-3.2076	-2.38609
chr1:27022790..27022796,+	0.941805	1.08078	0.330873	0.189396	0.664988	0.668151	0.0382611	-0.471383
chr1:27022808..27022815,+	-0.911104	-0.772898	-0.778926	-1.45896	-0.313541	-0.449305	-1.4413	-1.52627
chr1:27022838..27022849,+	0.633815	0.401805	0.480807	0.294626	1.13142	1.04278	0.24229	-0.535127
chr1:27022851..27022867,+	0.345186	-0.552004	0.392729	0.0155897	-0.50011	0.608608	-0.319133	-0.268148
chr1:27022871..27022884,+	-0.959616	-1.50289	0.616616	-0.0473324	-0.624852	0.833318	-0.839351	-0.862992
chr1:27022988..27022996,+	-1.42074	-3.30639	-1.98735	-2.90322	-1.49146	-2.5098	-2.23621	-2.38609
chr1:27022998..27023007,+	-2.6214	-1.35263	-1.70228	-1.84957	-1.14158	-1.93653	-2.49348	-4.29297
chr1:27023036..27023040,+	-4.66493	-4.00345	-4.45556	-4.01689	-2.82718	-3.86776	-4.68346	-3.60492
chr1:27023179..27023184,+	-3.18762	-7.87777	-3.3122	-5.74609	-3.99267	-2.5098	-3.45934	-4.81903
chr1:27054008..27054023,+	-7.87777	-7.87777	-4.97476	-7.87777	-7.87777	-7.87777	-4.68346	-3.90831
chr1:27054341..27054351,+	-7.87777	-7.87777	-7.87777	-7.87777	-7.87777	-7.87777	-7.87777	-2.95511
chr1:27054389..27054402,+	-7.87777	-7.87777	-2.81602	-3.71496	-7.87777	-7.87777	-4.68346	-4.29297
chr1:27054427..27054432,+	-7.87777	-7.87777	-3.52448	-4.39921	-7.87777	-7.87777	-7.87777	-4.81903
chr1:27055424..27055461,+	-4.13279	-7.87777	-4.45556	-2.28227	-7.87777	-7.87777	-7.87777	-4.81903
chr1:27055978..27055995,+	-5.51716	-7.87777	-4.07457	-3.06742	-7.87777	-7.87777	-4.68346	-5.65551
chr1:27056077..27056078,+	-7.87777	-7.87777	-7.87777	-7.87777	-7.87777	-7.87777	-3.7645	-7.87777
chr1:27056191..27056195,+	-1.6404	-2.48561	-4.07457	-5.74609	-2.63999	-1.35942	-3.2076	-5.65551
chr1:27056245..27056259,+	-7.87777	-4.00345	-7.87777	-5.74609	-7.87777	-4.40863	-7.87777	-3.35437
chr1:27056287..27056292,+	-2.47318	-5.40397	-7.87777	-7.87777	-3.99267	-3.16707	-4.15202	-3.60492
chr1:27056311..27056321,+	-1.35437	-1.42581	-4.07457	-3.46542	-2.63999	-2.05993	-3.7645	-4.29297
chr1:27056331..27056337,+	-2.47318	-1.96571	-7.87777	-4.92087	-1.95433	-2.91324	-7.87777	-7.87777
chr1:27090753..27090756,+	-7.87777	-7.87777	-3.52448	-4.92087	-7.87777	-7.87777	-4.68346	-7.87777
chr1:27091000..27091001,+	-7.87777	-7.87777	-7.87777	-4.01689	-7.87777	-7.87777	-7.87777	-7.87777
chr1:27092742..27092746,+	-1.35437	-0.977738	-2.96323	-3.06742	-1.20509	-1.13928	-2.99332	-2.38609
chr1:27092769..27092842,+	-3.18762	-2.20237	-4.07457	-7.87777	-2.19102	-2.19488	-2.64165	-4.81903
chr1:27092856..27092858,+	-7.87777	-7.87777	-4.97476	-4.39921	-7.87777	-7.87777	-7.87777	-7.87777
chr1:27092968..27092986,+	-3.43952	-1.96571	-4.97476	-7.87777	-4.52962	-5.28391	-7.87777	-3.90831
chr1:27095499..27095500,+	-7.87777	-7.87777	-7.87777	-7.87777	-7.87777	-7.87777	-3.7645	-7.87777
chr1:27095854..27095855,+	-7.87777	-7.87777	-4.45556	-4.92087	-7.87777	-7.87777	-3.7645	-4.81903
chr1:27095939..27095940,+	-7.87777	-7.87777	-7.87777	-4.01689	-7.87777	-7.87777	-7.87777	-7.87777
chr1:27099537..27099539,+	-7.87777	-7.87777	-3.52448	-5.74609	-7.87777	-7.87777	-7.87777	-4.81903
chr1:27101099..27101106,+	-4.66493	-2.48561	-3.52448	-4.01689	-3.99267	-5.28391	-3.2076	-5.65551
chr1:27101215..27101220,+	-2.33878	-7.87777	-4.97476	-4.39921	-1.84911	-1.61931	-7.87777	-3.14097
chr1:27101260..27101265,+	-3.7449	-5.40397	-4.07457	-7.87777	-7.87777	-2.34376	-4.68346	-7.87777
chr1:27101627..27101630,+	-3.18762	-3.0535	-7.87777	-5.74609	-3.04234	-2.91324	-7.87777	-3.90831
chr1:27113922..27113974,+	-4.66493	-4.54005	-4.97476	-3.06742	-4.52962	-7.87777	-7.87777	-7.87777
chr1:27114056..27114087,+	-3.7449	-7.87777	-2.96323	-7.87777	-7.87777	-5.28391	-7.87777	-4.81903
chr1:27114130..27114131,+	-7.87777	-7.87777	-7.87777	-7.87777	-7.87777	-7.87777	-7.87777	-4.29297
chr1:27114153..27114166,+	-7.87777	-5.40397	-7.87777	-4.92087	-7.87777	-3.86776	-7.87777	-3.90831
chr1:27114435..27114472,+	1.78691	1.99773	1.36747	1.30057	1.76601	0.884424	1.37117	1.69191
chr1:27114481..27114487,+	-2.21583	-2.20237	-2.81602	-3.25274	-1.75105	-2.69747	-2.35912	-2.50871
chr1:27114548..27114559,+	-7.87777	-3.61322	-4.97476	-7.87777	-5.39448	-7.87777	-7.87777	-7.87777
chr1:27114675..27114691,+	0.532224	0.772718	0.163531	0.80261	1.0385	0.93378	0.97294	1.05476
chr1:27114693..27114707,+	-0.731889	-0.191434	-1.21332	-0.751856	-0.14836	-0.536245	-0.228454	-0.671742
chr1:27114733..27114734,+	-3.7449	-2.33705	-2.81602	-3.06742	-2.82718	-3.47528	-2.64165	-2.27308
chr1:27114916..27114919,+	-7.87777	-7.87777	-7.87777	-4.92087	-5.39448	-4.40863	-3.7645	-3.35437
chr1:27115165..27115166,+	-7.87777	-7.87777	-7.87777	-3.46542	-7.87777	-7.87777	-7.87777	-7.87777
chr1:27115350..27115351,+	-7.87777	-7.87777	-7.87777	-7.87777	-7.87777	-7.87777	-4.15202	-7.87777
chr1:27153175..27153194,+	3.461	3.17146	2.67091	2.34496	2.5984	1.62674	2.46363	2.2924
chr1:27153196..27153206,+	2.16615	1.24302	0.752576	0.469625	1.37891	0.413641	0.677036	0.768316
chr1:27153207..27153215,+	0.54966	0.836692	-0.08781	-0.357009	0.610689	-0.628761	-0.0889414	-0.708017
chr1:27153217..27153227,+	1.39193	1.68664	-0.197476	-0.254457	1.18195	0.798214	-0.228454	0.427359
chr1:27153331..27153356,+	-3.7449	-3.0535	-4.97476	-7.87777	-3.04234	-4.40863	-7.87777	-7.87777
chr1:27153468..27153478,+	-1.35437	-1.35263	-2.15424	-2.62208	-1.65923	-1.44095	-2.8068	-2.64272
chr1:27176821..27176840,+	-3.43952	-4.54005	-7.87777	-7.87777	-2.47432	-4.40863	-7.87777	-7.87777
chr1:27177097..27177098,+	-7.87777	-7.87777	-7.87777	-4.01689	-7.87777	-2.91324	-7.87777	-4.81903
chr1:27189488..27189541,+	-2.33878	-2.48561	-4.07457	-3.25274	-3.04234	-3.16707	-4.68346	-2.95511
chr1:27189608..27189610,+	-0.535257	0.0704328	-1.91063	-1.51715	-0.3853	-1.35942	-1.74224	-1.34396
chr1:27189616..27189625,+	0.650072	0.820963	-0.848789	-0.33068	0.495546	-0.536245	-0.48421	-0.0663002
chr1:27189634..27189642,+	3.33091	3.44211	2.03401	2.15307	3.00853	2.20436	1.72891	3.01409
chr1:27189784..27189884,+	-1.29093	-1.76246	-7.87777	-2.90322	-1.20509	-2.69747	-4.68346	-2.27308
chr1:27189916..27189924,+	-1.06183	-1.67065	-4.97476	-3.46542	-2.82718	-1.82286	-3.7645	-3.35437
chr1:27226493..27226494,+	-7.87777	-7.87777	-3.77346	-7.87777	-7.87777	-3.47528	-7.87777	-7.87777
chr1:27226524..27226546,+	-4.66493	-7.87777	-3.3122	-7.87777	-7.87777	-3.86776	-7.87777	-7.87777
chr1:27226592..27226624,+	-7.87777	-7.87777	-3.12719	-4.92087	-7.87777	-5.28391	-7.87777	-4.81903
chr1:27226657..27226662,+	-4.66493	-7.87777	-7.87777	-4.39921	-3.99267	-3.16707	-3.2076	-3.60492
chr1:27226670..27226682,+	-3.18762	-2.20237	-0.885031	-1.29727	-3.60225	-2.34376	-1.58393	-1.81185
chr1:27226683..27226699,+	-4.13279	-2.8384	-0.445509	-1.24716	-3.2953	-1.52738	-2.12296	-2.38609
chr1:27226729..27226730,+	-7.87777	-7.87777	-7.87777	-7.87777	-7.87777	-7.87777	-7.87777	-3.90831
chr1:27227011..27227020,+	-0.395221	-0.680444	-0.197476	-0.229919	-0.582062	-0.581762	-0.382915	-0.241318
chr1:27227027..27227038,+	-0.911104	-0.191434	-0.109086	-0.205792	-0.540504	-0.581762	-0.143138	-0.862992
chr1:27248212..27248220,+	6.62453	6.97973	5.11414	5.14719	6.79401	6.90429	5.21656	5.42188
chr1:27248230..27248255,+	8.33629	8.68895	6.75378	6.70902	8.54845	8.73141	6.88946	6.9971
chr1:27248467..27248497,+	-3.7449	-3.30639	-4.45556	-4.01689	-4.52962	-4.40863	-2.99332	-3.90831
chr1:27248537..27248542,+	-4.66493	-2.48561	-7.87777	-5.74609	-7.87777	-2.5098	-5.53388	-4.81903
chr1:27248546..27248553,+	-3.7449	-3.30639	-4.97476	-4.01689	-4.52962	-1.44095	-4.68346	-7.87777
chr1:27248599..27248604,+	-5.51716	-4.00345	-7.87777	-7.87777	-4.52962	-2.34376	-4.68346	-7.87777
chr1:27248802..27248810,+	-7.87777	-7.87777	-7.87777	-7.87777	-7.87777	-7.87777	-3.7645	-4.81903
chr1:27320181..27320189,+	2.27498	1.91865	2.10502	1.76468	2.09089	1.6066	1.59461	1.99806
chr1:27320322..27320323,+	-2.97323	-3.61322	-7.87777	-4.01689	-2.63999	-2.91324	-4.15202	-4.81903
chr1:27320353..27320360,+	-1.99752	-2.8384	-1.70228	-2.62208	-2.32573	-3.47528	-1.66091	-3.14097
chr1:27320382..27320389,+	-0.395221	0.401805	-0.922208	-1.40302	-0.582062	0.413641	0.155151	-0.708017
chr1:27320539..27320544,+	-4.13279	-3.30639	-7.87777	-4.92087	-3.99267	-2.69747	-2.8068	-7.87777
chr1:27320561..27320569,+	-2.33878	-4.54005	-3.77346	-4.39921	-1.65923	-3.86776	-4.68346	-4.81903
chr1:27320610..27320618,+	-5.51716	-3.61322	-7.87777	-4.92087	-3.99267	-2.34376	-3.2076	-2.95511
chr1:27320657..27320709,+	-7.87777	-3.30639	-4.07457	-3.06742	-4.52962	-3.16707	-7.87777	-2.95511
chr1:27320709..27320798,+	-2.21583	-2.33705	-5.79373	-3.46542	-1.75105	-2.5098	-2.49348	-2.27308
chr1:27320845..27320870,+	-2.6214	-1.58433	-3.77346	-2.90322	-1.95433	-5.28391	-2.35912	-1.4629
chr1:27320984..27321005,+	-3.43952	-3.61322	-4.07457	-7.87777	-5.39448	-3.16707	-4.15202	-4.81903
chr1:27321018..27321078,+	-4.66493	-3.0535	-3.52448	-7.87777	-4.52962	-3.86776	-3.2076	-3.90831
chr1:27533325..27533326,+	-7.87777	-7.87777	-7.87777	-7.87777	-7.87777	-7.87777	-7.87777	-3.90831
chr1:27560932..27560938,+	-2.6214	-2.48561	-4.07457	-2.09336	-2.47432	-2.69747	-2.35912	-2.64272
chr1:27560947..27560960,+	-1.49031	-0.680444	-1.70228	-1.15188	-1.20509	-1.20899	-1.25073	-0.471383
chr1:27561002..27561017,+	-0.77465	-1.67065	-1.46434	-1.01982	-1.41437	-2.69747	-0.631381	-0.904484
chr1:27561022..27561038,+	-0.731889	-0.59356	-0.445509	-0.586969	-0.14836	-1.35942	-0.55592	0.427359
chr1:27561050..27561062,+	-0.731889	-0.636348	0.0529373	-0.0473324	-0.912258	-1.28224	-0.258051	-0.351769
chr1:27561106..27561165,+	2.74877	2.6726	2.61361	2.7515	2.29406	1.37606	2.28532	2.51723
chr1:27561178..27561199,+	0.967979	0.245612	0.81038	1.17756	-0.117478	-0.0153928	-0.0889414	0.492745
chr1:27561205..27561223,+	0.743947	-0.325052	0.1276	0.225332	-0.348974	-0.94832	-0.288269	0.089764
chr1:27561234..27561237,+	-2.78662	-4.00345	-2.96323	-4.92087	-3.2953	-4.40863	-2.64165	-3.35437
chr1:27561260..27561269,+	-1.72174	-1.76246	-2.34299	-1.70729	-0.912258	-3.16707	-1.4413	-4.29297
chr1:27561357..27561371,+	-2.78662	-3.0535	-3.12719	-3.46542	-1.84911	-2.34376	-3.7645	-2.07059
chr1:27561384..27561385,+	-7.87777	-5.40397	-5.79373	-7.87777	-3.04234	-7.87777	-7.87777	-4.29297
chr1:27561423..27561428,+	-3.43952	-3.61322	-3.77346	-4.01689	-1.84911	-3.47528	-4.68346	-7.87777
chr1:27587469..27587476,+	-7.87777	-3.0535	-7.87777	-7.87777	-7.87777	-5.28391	-7.87777	-4.81903
chr1:27614053..27614054,+	-7.87777	-7.87777	-4.45556	-5.74609	-7.87777	-7.87777	-7.87777	-4.81903
chr1:27614279..27614280,+	-7.87777	-7.87777	-7.87777	-4.01689	-7.87777	-7.87777	-7.87777	-7.87777
chr1:27614281..27614282,+	-7.87777	-7.87777	-7.87777	-7.87777	-7.87777	-7.87777	-7.87777	-3.90831
chr1:27631326..27631327,+	-7.87777	-7.87777	-7.87777	-7.87777	-7.87777	-7.87777	-3.7645	-7.87777
chr1:27648653..27648655,+	-1.80794	-1.86051	-1.03986	-0.618473	-2.06783	-0.677344	-0.980235	-0.708017
chr1:27648660..27648668,+	0.36502	0.503849	0.198588	0.376811	0.184652	-0.0792413	0.439565	0.0684764
chr1:27648715..27648724,+	0.532224	0.688542	-0.316168	-0.525952	0.0277333	0.648575	-0.48421	-0.241318
chr1:27648728..27648764,+	3.44478	3.36557	3.0857	2.98691	3.46393	4.19326	2.912	2.85535
chr1:27648768..27648772,+	-0.29845	-0.725931	-1.52025	-1.10651	0.209223	-0.289723	-0.519619	-0.636356
chr1:27648775..27648797,+	2.5977	2.44524	1.91785	1.8592	2.42569	3.27883	1.72135	1.3028
chr1:27648873..27648945,+	-3.7449	-3.61322	-3.3122	-2.62208	-3.2953	-2.34376	-3.2076	-2.16828
chr1:27651723..27651724,+	-7.87777	-7.87777	-7.87777	-4.01689	-7.87777	-7.87777	-7.87777	-7.87777
chr1:27658592..27658593,+	-2.47318	-4.00345	-3.77346	-4.92087	-3.2953	-2.34376	-7.87777	-4.81903
chr1:27659716..27659717,+	-7.87777	-7.87777	-7.87777	-7.87777	-5.39448	-7.87777	-7.87777	-3.60492
chr1:27668512..27668526,+	-0.150327	0.268988	0.298922	0.814455	-0.3853	-0.25244	0.947233	1.05476
chr1:27668529..27668546,+	-0.0682427	-0.159877	0.314986	0.872265	0.280519	-0.25244	1.07142	1.41668
chr1:27668573..27668576,+	-3.43952	-1.58433	-1.30855	-1.24716	-2.47432	-2.19488	-0.931729	-0.440537
chr1:27675954..27675955,+	-3.7449	-7.87777	-7.87777	-7.87777	-7.87777	-7.87777	-7.87777	-7.87777
chr1:27675970..27675998,+	-7.87777	-7.87777	-7.87777	-4.92087	-3.04234	-4.40863	-7.87777	-4.29297
chr1:27676030..27676045,+	-5.51716	-4.54005	-4.45556	-5.74609	-2.32573	-7.87777	-4.15202	-5.65551
chr1:27676153..27676154,+	-7.87777	-4.54005	-7.87777	-4.92087	-7.87777	-7.87777	-4.15202	-7.87777
chr1:27676536..27676581,+	-2.97323	-5.40397	-3.12719	-2.28227	-2.82718	-2.91324	-2.23621	-3.35437
chr1:27677854..27677858,+	-1.42074	-1.15304	-7.87777	-2.62208	-1.02237	-2.69747	-5.53388	-3.35437
chr1:27677862..27677880,+	0.8033	1.41003	-0.617774	-0.33068	1.42159	0.366489	-0.931729	-0.471383
chr1:27677886..27677893,+	-1.89962	-1.86051	-3.3122	-2.75581	-1.14158	-1.61931	-4.68346	-2.64272
chr1:27677899..27677915,+	-0.649993	0.197693	-2.44751	-1.51715	-0.212181	-0.833754	-2.12296	-1.03664
chr1:27677940..27677948,+	-1.11578	-0.325052	-3.12719	-2.28227	-1.65923	-1.52738	-4.15202	-2.27308
chr1:27677958..27677963,+	-1.17183	-0.977738	-2.68245	-2.90322	-1.20509	-3.47528	-4.68346	-3.60492
chr1:27719017..27719022,+	-3.43952	-3.61322	-7.87777	-4.92087	-7.87777	-7.87777	-5.53388	-3.35437
chr1:27719117..27719118,+	-2.10255	-4.00345	-3.77346	-4.01689	-1.75105	-2.5098	-2.8068	-2.79048
chr1:27719120..27719142,+	1.93358	2.04589	0.407787	1.12145	1.85434	0.366489	0.402209	1.26587
chr1:27719155..27719161,+	0.532224	0.336924	-1.41052	-0.683623	0.0551005	-0.833754	-2.35912	-0.947204
chr1:27719241..27719242,+	-7.87777	-7.87777	-7.87777	-4.92087	-7.87777	-7.87777	-7.87777	-4.29297
chr1:27852027..27852028,+	-3.7449	-7.87777	-7.87777	-7.87777	-7.87777	-7.87777	-7.87777	-7.87777
chr1:27852121..27852122,+	-5.51716	-7.87777	-7.87777	-4.92087	-3.60225	-7.87777	-7.87777	-7.87777
chr1:27852245..27852288,+	-2.78662	-2.8384	-3.52448	-2.62208	-3.04234	-7.87777	-2.23621	-1.662
chr1:27852296..27852298,+	-7.87777	-7.87777	-7.87777	-7.87777	-7.87777	-4.40863	-4.15202	-4.81903
chr1:27975888..27975902,+	-2.21583	-2.8384	-5.79373	-3.71496	-3.2953	-3.47528	-3.7645	-4.81903
chr1:27975931..27975934,+	-3.43952	-4.54005	-4.97476	-7.87777	-7.87777	-3.47528	-7.87777	-7.87777
chr1:28052469..28052475,+	0.874214	1.60633	1.09719	1.41391	1.48333	-0.112258	0.907793	0.894647
chr1:28052480..28052498,+	3.01039	3.34096	3.06448	3.35453	3.22279	2.17044	2.76892	2.82394
chr1:28052504..28052508,+	0.967979	0.635574	0.232814	0.754232	0.647114	-0.289723	0.177434	0.410539
chr1:28052527..28052539,+	2.17179	2.42977	1.95932	1.67006	2.03013	2.48384	1.78078	1.59847
chr1:28065369..28065370,+	-7.87777	-7.87777	-7.87777	-7.87777	-7.87777	-7.87777	-3.7645	-7.87777
chr1:28071210..28071237,+	-4.66493	-3.0535	-7.87777	-7.87777	-7.87777	-4.40863	-4.68346	-7.87777
chr1:28099605..28099607,+	-7.87777	-7.87777	-7.87777	-7.87777	-5.39448	-4.40863	-7.87777	-3.60492
chr1:28099729..28099735,+	2.06671	2.58218	2.20754	2.40886	2.48727	1.89112	2.35051	2.46116
chr1:28099740..28099743,+	-0.610725	-0.256696	-0.130681	0.225332	-0.809961	-0.0792413	0.0624091	0.60049
chr1:28099758..28099770,+	2.01743	2.16904	2.29112	2.21694	2.38853	2.34478	2.6663	2.2878
chr1:28099920..28099922,+	-7.87777	-4.00345	-4.07457	-5.74609	-7.87777	-7.87777	-7.87777	-5.65551
chr1:28100070..28100076,+	-7.87777	-7.87777	-3.12719	-7.87777	-3.99267	-2.5098	-4.15202	-3.35437
chr1:28100105..28100106,+	-7.87777	-7.87777	-3.77346	-7.87777	-7.87777	-7.87777	-7.87777	-7.87777
chr1:28100216..28100217,+	-7.87777	-7.87777	-7.87777	-4.01689	-7.87777	-7.87777	-7.87777	-7.87777
chr1:28100273..28100274,+	-7.87777	-7.87777	-7.87777	-7.87777	-7.87777	-7.87777	-3.7645	-7.87777
chr1:28136275..28136276,+	-7.87777	-7.87777	-7.87777	-7.87777	-7.87777	-7.87777	-3.7645	-7.87777
chr1:28136696..28136697,+	-7.87777	-7.87777	-7.87777	-7.87777	-3.60225	-7.87777	-7.87777	-7.87777
chr1:28157312..28157317,+	1.54756	2.01165	0.72879	0.171086	1.23077	2.36891	0.782559	0.768316
chr1:28157319..28157330,+	3.50412	3.53181	2.64254	2.74533	3.11639	3.87099	2.61416	2.41131
chr1:28157331..28157338,+	2.47986	2.74106	1.83672	1.67656	2.49228	2.65057	1.61107	1.58354
chr1:28160742..28160743,+	-7.87777	-7.87777	-4.07457	-7.87777	-7.87777	-7.87777	-7.87777	-7.87777
chr1:28161190..28161204,+	-7.87777	-7.87777	-7.87777	-7.87777	-7.87777	-7.87777	-3.2076	-7.87777
chr1:28176685..28176698,+	-7.87777	-7.87777	-7.87777	-7.87777	-3.60225	-7.87777	-7.87777	-3.90831
chr1:28176747..28176767,+	-4.13279	-2.33705	-7.87777	-5.74609	-7.87777	-3.47528	-7.87777	-4.81903
chr1:28199054..28199060,+	2.4844	2.89172	2.22465	2.36523	2.46193	2.1497	2.26465	2.4406
chr1:28199115..28199117,+	-4.66493	-7.87777	-7.87777	-7.87777	-3.2953	-5.28391	-7.87777	-3.90831
chr1:28199145..28199186,+	-2.78662	-2.8384	-5.79373	-2.90322	-3.60225	-7.87777	-2.49348	-3.60492
chr1:28203245..28203248,+	-7.87777	-7.87777	-7.87777	-7.87777	-7.87777	-7.87777	-3.45934	-7.87777
chr1:28206321..28206322,+	-7.87777	-7.87777	-7.87777	-7.87777	-4.52962	-7.87777	-4.68346	-4.29297
chr1:28261348..28261370,+	-4.13279	-7.87777	-4.07457	-5.74609	-7.87777	-4.40863	-7.87777	-7.87777
chr1:28261510..28261515,+	2.38106	2.22986	2.13248	1.62368	2.41517	2.57998	1.54405	1.62787
chr1:28261534..28261545,+	4.00686	4.11579	3.72555	3.66534	3.99053	4.17968	3.29237	3.40437
chr1:28261546..28261549,+	1.22833	1.39948	1.4498	1.00223	1.50334	1.62674	0.580006	0.976926
chr1:28261658..28261695,+	-2.10255	-1.35263	-1.91063	-2.90322	-1.65923	-1.13928	-4.68346	-1.89305
chr1:28261734..28261770,+	-2.10255	-3.0535	-2.44751	-4.39921	-3.04234	-1.44095	-7.87777	-2.64272
chr1:28261808..28261832,+	-4.66493	-7.87777	-3.3122	-3.71496	-7.87777	-7.87777	-7.87777	-3.35437
chr1:28261875..28261932,+	-2.78662	-4.00345	-2.24553	-2.62208	-7.87777	-4.40863	-2.01795	-3.35437
chr1:28286001..28286003,+	-7.87777	-5.40397	-7.87777	-3.46542	-7.87777	-7.87777	-7.87777	-7.87777
chr1:28286009..28286077,+	-1.6404	-3.30639	-2.44751	-3.71496	-2.63999	-1.44095	-2.8068	-2.38609
chr1:28290188..28290205,+	-7.87777	-7.87777	-7.87777	-7.87777	-5.39448	-3.16707	-4.68346	-7.87777
chr1:28562634..28562638,+	6.18139	6.52499	4.23953	4.43893	6.26459	6.37153	4.53684	4.75081
chr1:28562642..28562647,+	6.07214	6.47749	4.03653	4.26101	6.22711	6.36817	4.44683	4.57232
chr1:28562660..28562669,+	7.26734	7.64721	5.39057	5.49231	7.34886	7.62118	5.56761	5.56699
chr1:28562672..28562674,+	5.69802	5.96532	3.85204	3.78906	5.76328	6.10732	3.97816	4.13898
chr1:28562874..28562878,+	-3.18762	-2.8384	-4.97476	-3.25274	-1.75105	-1.35942	-2.99332	-4.81903
chr1:28562884..28562897,+	1.34277	1.24302	-1.70228	-1.77667	1.40041	2.071	-1.19242	-0.904484
chr1:28562915..28562921,+	-2.97323	-2.20237	-4.07457	-3.06742	-0.71444	-1.13928	-5.53388	-4.81903
chr1:28573431..28573432,+	-7.87777	-7.87777	-7.87777	-7.87777	-7.87777	-7.87777	-3.7645	-7.87777
chr1:28585990..28585994,+	1.19547	1.52128	0.950654	1.61694	1.31242	1.31528	0.92106	1.71264
chr1:28586012..28586018,+	1.84456	1.69529	1.65934	1.66352	2.05745	1.14411	1.50934	1.92296
chr1:28586024..28586040,+	3.66476	3.56288	3.51917	3.74642	3.77909	3.75449	3.71805	3.98276
chr1:28586125..28586179,+	-2.47318	-3.61322	-3.77346	-1.84957	-1.49146	-2.05993	-3.7645	-2.27308
chr1:28586219..28586252,+	-3.43952	-3.61322	-4.07457	-4.01689	-2.82718	-2.91324	-3.45934	-3.35437
chr1:28586290..28586291,+	-2.78662	-7.87777	-7.87777	-3.46542	-4.52962	-4.40863	-4.68346	-4.81903
chr1:28586315..28586359,+	-2.78662	-3.30639	-5.79373	-2.90322	-1.34118	-1.93653	-2.64165	-2.16828
chr1:28655525..28655558,+	3.35837	3.8647	1.57514	2.22583	3.73958	3.27245	2.03987	2.29698
chr1:28655562..28655580,+	2.39559	2.71577	0.843983	0.905871	2.89574	2.60559	0.907793	1.20864
chr1:28655732..28655741,+	-5.51716	-7.87777	-5.79373	-7.87777	-4.52962	-3.47528	-7.87777	-7.87777
chr1:28696250..28696257,+	4.43749	4.52913	5.337	5.30087	4.47762	4.24469	5.2557	5.26931
chr1:28696276..28696287,+	2.66325	2.54914	3.82845	3.75412	2.69725	2.41018	3.45397	3.51866
chr1:28696290..28696293,+	2.02368	1.70389	2.83586	2.84398	1.65413	1.97995	2.73927	2.61591
chr1:28696376..28696380,+	-7.87777	-7.87777	-4.97476	-4.92087	-3.60225	-4.40863	-2.99332	-4.29297
chr1:28696412..28696415,+	-7.87777	-7.87777	-7.87777	-7.87777	-7.87777	-7.87777	-3.7645	-4.81903
chr1:28696486..28696503,+	-3.7449	-7.87777	-5.79373	-2.90322	-7.87777	-7.87777	-2.23621	-2.64272
chr1:28696535..28696542,+	-4.13279	-5.40397	-3.12719	-2.90322	-4.52962	-7.87777	-2.01795	-2.64272
chr1:28696546..28696552,+	-5.51716	-7.87777	-4.07457	-4.92087	-7.87777	-7.87777	-2.99332	-2.79048
chr1:28764452..28764453,+	-7.87777	-7.87777	-7.87777	-4.01689	-7.87777	-7.87777	-7.87777	-7.87777
chr1:28764495..28764527,+	-7.87777	-7.87777	-7.87777	-7.87777	-3.60225	-1.93653	-1.58393	-1.4629
chr1:28764555..28764563,+	-7.87777	-7.87777	-7.87777	-7.87777	-7.87777	-2.69747	-2.49348	-2.79048
chr1:28764626..28764689,+	-3.18762	-5.40397	-1.57841	-2.62208	1.24272	2.61066	3.93957	2.87388
chr1:28764854..28764855,+	-7.87777	-7.87777	-7.87777	-7.87777	-7.87777	-3.47528	-3.2076	-7.87777
chr1:28764889..28764890,+	-7.87777	-7.87777	-7.87777	-7.87777	-7.87777	-7.87777	-7.87777	-3.90831
chr1:28764921..28764937,+	-7.87777	-7.87777	-4.97476	-4.39921	-4.52962	-3.47528	-5.53388	-7.87777
chr1:28780017..28780048,+	-7.87777	-4.54005	-4.07457	-7.87777	-7.87777	-3.47528	-3.7645	-3.35437
chr1:28818230..28818231,+	-7.87777	-7.87777	-7.87777	-7.87777	-3.60225	-7.87777	-7.87777	-7.87777
chr1:28832176..28832184,+	-7.87777	-4.54005	-4.07457	-4.92087	-7.87777	-7.87777	-7.87777	-5.65551
chr1:28832554..28832558,+	8.38825	8.2227	8.62143	8.59926	8.25774	8.72937	8.33646	8.17358
chr1:28834718..28834821,+	-3.43952	-2.48561	-2.15424	-2.00744	-3.2953	-2.34376	-2.8068	-2.64272
chr1:28834956..28834958,+	-7.87777	-7.87777	-3.52448	-4.92087	-7.87777	-7.87777	-7.87777	-7.87777
chr1:28834972..28834978,+	-7.87777	-7.87777	-7.87777	-5.74609	-4.52962	-7.87777	-3.2076	-7.87777
chr1:28835067..28835111,+	-3.7449	-4.54005	-3.3122	-3.06742	-7.87777	-7.87777	-7.87777	-2.79048
chr1:28835214..28835264,+	-5.51716	-3.61322	-3.52448	-2.18472	-7.87777	-4.40863	-4.15202	-3.35437
chr1:28835305..28835315,+	-4.66493	-7.87777	-3.77346	-3.71496	-5.39448	-7.87777	-4.15202	-7.87777
chr1:28836260..28836309,+	-3.7449	-3.61322	-1.98735	-2.00744	-7.87777	-3.86776	-2.12296	-4.29297
chr1:28836331..28836371,+	-7.87777	-7.87777	-1.98735	-1.84957	-3.60225	-2.5098	-3.45934	-3.60492
chr1:28836425..28836454,+	-3.43952	-3.61322	-1.16796	-1.19873	-3.60225	-7.87777	-1.92008	-2.16828
chr1:28836487..28836551,+	-7.87777	-4.00345	-2.96323	-2.4997	-4.52962	-2.91324	-2.12296	-3.14097
chr1:28836559..28836560,+	-7.87777	-7.87777	-3.3122	-4.01689	-7.87777	-7.87777	-7.87777	-7.87777
chr1:28836598..28836607,+	-7.87777	-3.30639	-0.999565	-2.18472	-3.2953	-3.86776	-4.15202	-2.64272
chr1:28836639..28836649,+	-3.43952	-2.48561	-1.76844	-1.84957	-1.75105	-2.34376	-2.8068	-2.27308
chr1:28836690..28836703,+	-2.33878	-2.65125	-1.26015	-2.00744	-5.39448	-3.86776	-2.49348	-3.35437
chr1:28836832..28836874,+	-4.13279	-4.54005	-4.07457	-4.01689	-4.52962	-2.91324	-3.45934	-4.81903
chr1:28843757..28843758,+	-7.87777	-7.87777	-7.87777	-4.01689	-7.87777	-7.87777	-7.87777	-7.87777
chr1:28844587..28844589,+	-7.87777	-7.87777	-7.87777	-7.87777	-3.60225	-3.47528	-7.87777	-7.87777
chr1:28844737..28844742,+	1.24982	1.1704	1.26369	0.665458	1.27799	1.45707	0.36386	0.585582
chr1:28844757..28844772,+	4.73194	4.54238	4.08183	3.94806	4.57773	4.40203	3.79393	3.94675
chr1:28844782..28844785,+	0.743947	0.380501	0.550309	-0.158714	0.939176	1.04278	0.155151	-0.671742
chr1:28844786..28844811,+	4.55006	4.08813	4.06649	3.54431	4.16866	4.74508	3.45169	3.29177
chr1:28844969..28844982,+	-4.66493	-7.87777	-3.77346	-4.92087	-7.87777	-7.87777	-7.87777	-7.87777
chr1:28845026..28845038,+	-4.66493	-7.87777	-7.87777	-4.01689	-7.87777	-5.28391	-5.53388	-7.87777
chr1:28845113..28845118,+	-3.18762	-7.87777	-7.87777	-4.92087	-5.39448	-7.87777	-5.53388	-5.65551
chr1:28845167..28845176,+	-4.66493	-4.00345	-2.81602	-3.46542	-3.04234	-3.16707	-2.64165	-3.60492
chr1:28845193..28845205,+	-2.78662	-5.40397	-4.07457	-2.38689	-4.52962	-2.91324	-3.7645	-3.90831
chr1:28845224..28845300,+	-4.13279	-3.30639	-2.24553	-2.09336	-3.2953	-5.28391	-2.64165	-2.16828
chr1:28845386..28845387,+	-7.87777	-7.87777	-7.87777	-7.87777	-7.87777	-7.87777	-7.87777	-3.90831
chr1:28858313..28858314,+	-7.87777	-7.87777	-7.87777	-7.87777	-7.87777	-7.87777	-4.15202	-5.65551
chr1:28858325..28858345,+	-2.78662	-7.87777	-4.97476	-5.74609	-4.52962	-4.40863	-7.87777	-4.81903
chr1:28858365..28858412,+	-0.535257	-0.871686	-1.57841	-2.00744	-0.624852	-0.407725	-1.08243	-1.34396
chr1:28858442..28858468,+	-1.17183	-1.67065	-4.07457	-2.62208	-1.57291	-1.28224	-2.64165	-4.81903
chr1:28858542..28858543,+	-7.87777	-7.87777	-4.07457	-4.92087	-7.87777	-7.87777	-7.87777	-7.87777
chr1:28858706..28858712,+	-3.18762	-3.30639	-5.79373	-4.92087	-2.63999	-2.69747	-5.53388	-7.87777
chr1:28858737..28858743,+	-2.78662	-4.00345	-4.45556	-4.01689	-3.60225	-3.47528	-7.87777	-4.81903
chr1:28862385..28862466,+	-1.5634	-2.8384	-3.3122	-4.39921	-1.57291	-1.35942	-5.53388	-3.14097
chr1:28862494..28862509,+	-2.78662	-2.48561	-3.3122	-3.71496	-2.32573	-1.13928	-4.15202	-4.81903
chr1:28862841..28862849,+	-3.7449	-7.87777	-7.87777	-7.87777	-2.82718	-2.91324	-7.87777	-7.87777
chr1:28879519..28879534,+	0.993687	1.7872	0.43744	1.13096	0.939176	1.0277	1.22907	1.15915
chr1:28879591..28879619,+	4.58748	4.75907	4.04498	4.06299	4.5407	4.8104	4.0357	3.93797
chr1:28879767..28879775,+	-4.66493	-1.76246	-3.77346	-3.25274	-3.2953	-2.05993	-4.68346	-4.29297
chr1:28879937..28879938,+	-7.87777	-7.87777	-4.07457	-7.87777	-7.87777	-7.87777	-7.87777	-7.87777
chr1:28880187..28880240,+	-2.47318	-3.30639	-3.3122	-4.92087	-1.95433	-2.19488	-3.7645	-7.87777
chr1:28887219..28887236,+	-7.87777	-7.87777	-4.45556	-2.90322	-7.87777	-7.87777	-5.53388	-7.87777
chr1:28918695..28918749,+	-3.18762	-5.40397	-3.3122	-7.87777	-2.82718	-3.47528	-5.53388	-3.90831
chr1:28918771..28918783,+	-1.99752	-1.67065	-4.45556	-2.28227	-3.04234	-3.86776	-4.68346	-2.79048
chr1:28918969..28919011,+	1.12743	0.688542	-0.745223	-0.113125	0.184652	-0.628761	-0.631381	-0.138724
chr1:28919048..28919075,+	-4.66493	-3.30639	-1.98735	-4.92087	-5.39448	-7.87777	-7.87777	-3.90831
chr1:28919210..28919256,+	-2.78662	-3.61322	-5.79373	-4.92087	-3.99267	-3.86776	-7.87777	-7.87777
chr1:28969672..28969683,+	-3.43952	-1.35263	-0.617774	-0.751856	-1.41437	-0.677344	-0.8848	-1.13199
chr1:28969687..28969701,+	-0.572498	-0.725931	0.330873	0.970822	-0.540504	-0.289723	0.439565	0.286964
chr1:28969703..28969708,+	-7.87777	-7.87777	-2.34299	-2.09336	-3.2953	-3.86776	-2.8068	-4.29297
chr1:28969736..28969748,+	-1.72174	-2.33705	-1.12398	-0.860665	-2.19102	-2.69747	-1.4413	-1.4629
chr1:28969749..28969756,+	-3.7449	-5.40397	-2.56021	-4.01689	-7.87777	-2.5098	-2.01795	-2.64272
chr1:28969859..28969886,+	-4.66493	-7.87777	-4.07457	-4.92087	-5.39448	-2.91324	-3.7645	-2.95511
chr1:28974958..28974959,+	-7.87777	-3.61322	-7.87777	-7.87777	-7.87777	-7.87777	-7.87777	-7.87777
chr1:28975096..28975155,+	-0.122443	-0.552004	0.282676	0.423964	-0.860203	0.780336	0.263277	0.443985
chr1:28975205..28975224,+	-5.51716	-4.54005	-4.07457	-7.87777	-7.87777	-2.91324	-7.87777	-3.14097
chr1:28975267..28975331,+	-1.80794	-2.65125	-4.97476	-2.75581	-2.63999	-0.8899	-2.99332	-3.14097
chr1:28995238..28995248,+	1.5301	1.62457	1.4204	1.35024	1.76601	2.19764	1.57795	1.39118
chr1:28995280..28995286,+	-0.535257	-0.511612	-0.999565	-1.06251	-0.422564	-0.0792413	-0.8848	-1.34396
chr1:28995288..28995329,+	2.71052	3.22324	2.95341	2.80888	3.09017	2.17729	2.87157	2.71514
chr1:28995482..28995500,+	-5.51716	-7.87777	-3.52448	-3.71496	-7.87777	-7.87777	-7.87777	-7.87777
chr1:28995533..28995610,+	-2.10255	-2.48561	-0.316168	-1.01982	-3.2953	-3.47528	-1.51085	-2.16828
chr1:29010018..29010019,+	-7.87777	-7.87777	-7.87777	-5.74609	-7.87777	-7.87777	-4.15202	-7.87777
chr1:29010153..29010167,+	-3.18762	-1.96571	-2.44751	-1.40302	-1.20509	-1.61931	-1.82842	-1.81185
chr1:29010189..29010194,+	-3.43952	-2.48561	-2.81602	-3.25274	-2.19102	-3.16707	-2.8068	-4.29297
chr1:29010222..29010244,+	-7.87777	-4.54005	-7.87777	-7.87777	-4.52962	-5.28391	-4.68346	-3.35437
chr1:29062943..29062944,+	-3.7449	-7.87777	-7.87777	-7.87777	-7.87777	-7.87777	-7.87777	-7.87777
chr1:29062988..29063036,+	-3.7449	-3.0535	-3.12719	-4.39921	-4.52962	-2.69747	-2.99332	-3.90831
chr1:29063124..29063141,+	2.4844	2.18141	2.29112	1.58271	1.93758	2.50576	1.26072	1.81205
chr1:29063198..29063208,+	-3.7449	-7.87777	-4.97476	-7.87777	-7.87777	-5.28391	-7.87777	-4.81903
chr1:29063441..29063476,+	6.05201	5.99234	5.18905	5.16464	5.99599	6.21397	5.10473	5.29589
chr1:29063498..29063504,+	1.85862	1.52128	1.28015	0.570862	1.16948	2.17729	0.782559	0.755052
chr1:29063758..29063780,+	-7.87777	-4.54005	-2.44751	-3.46542	-7.87777	-3.86776	-4.68346	-4.29297
chr1:29063961..29064004,+	-3.43952	-5.40397	-1.30855	-1.45896	-2.82718	-7.87777	-3.45934	-1.81185
chr1:29064031..29064073,+	-4.66493	-7.87777	-4.97476	-4.92087	-7.87777	-4.40863	-2.99332	-3.90831
chr1:29064179..29064194,+	-2.97323	-4.00345	-3.3122	-4.39921	-7.87777	-4.40863	-7.87777	-4.29297
chr1:29064257..29064267,+	0.325076	0.422799	0.346588	-0.717336	-0.000163074	-0.49212	0.0137021	-0.189109
chr1:29064279..29064290,+	0.403887	0.358877	-0.418696	-0.135739	0.434335	-0.49212	-0.258051	-0.241318
chr1:29064524..29064629,+	-4.13279	-3.61322	-1.83778	-1.64108	-2.47432	-3.47528	-3.7645	-4.81903
chr1:29065306..29065320,+	-5.51716	-7.87777	-3.52448	-2.90322	-7.87777	-3.16707	-3.2076	-4.29297
chr1:29065608..29065610,+	-4.66493	-7.87777	-2.44751	-4.39921	-4.52962	-7.87777	-5.53388	-4.81903
chr1:29065813..29065822,+	-7.87777	-5.40397	-3.77346	-5.74609	-7.87777	-7.87777	-7.87777	-7.87777
chr1:29138375..29138376,+	-7.87777	-7.87777	-4.45556	-7.87777	-7.87777	-7.87777	-7.87777	-7.87777
chr1:29138604..29138607,+	-5.51716	-7.87777	-2.56021	-3.46542	-7.87777	-7.87777	-5.53388	-7.87777
chr1:29138629..29138648,+	-1.89962	-2.07919	-1.16796	-1.10651	-2.82718	-3.86776	-1.25073	-0.991229
[truncated: 199,686+ more rows]

## Sheet: Enhancer_log2CPM
Normalized counts (log2CPM) for enhancers identified using CAGE and NET-CAGE
Enhancer	H9_CAGE_control_rep1	H9_CAGE_control_rep2	H9_NETCAGE_control_rep1	H9_NETCAGE_control_rep2	H9_CAGE_DOX_rep1	H9_CAGE_DOX_rep2	H9_NETCAGE_DOX_rep1	H9_NETCAGE_DOX_rep2
chr1:781200..781303	-3.18762	-3.30639	-7.87777	-3.06742	-7.87777	-5.28391	-4.15202	-3.35437
chr1:824366..824545	-3.7449	-4.54005	-3.3122	-2.90322	-3.60225	-0.327994	-1.92008	-1.662
chr1:840021..840405	-0.911104	-0.680444	-0.220446	0.225332	-1.08074	-1.35942	-0.17102	0.04687
chr1:956613..956783	-2.97323	-2.8384	-2.24553	-2.38689	-5.39448	-2.69747	-4.68346	-2.38609
chr1:1004710..1004865	-2.97323	-1.50289	-1.63901	-1.29727	-2.82718	-1.07278	-1.13638	-0.671742
chr1:1073094..1073258	-4.13279	-7.87777	-5.79373	-3.46542	-7.87777	-4.40863	-7.87777	-2.64272
chr1:1093474..1093724	-3.43952	-1.86051	-1.70228	-1.51715	-5.39448	-4.40863	-2.64165	-2.79048
chr1:1409019..1409367	-1.80794	-1.35263	-2.34299	-2.38689	-2.82718	-3.16707	-3.45934	-1.4629
chr1:1440489..1440639	-1.80794	-2.48561	-2.68245	-2.18472	-2.47432	-2.69747	-2.8068	-1.662
chr1:1446378..1446611	-0.69036	-0.725931	0.680008	-0.135739	-0.966262	-1.28224	0.155151	-0.114177
chr1:1714020..1714114	-2.97323	-1.96571	-3.3122	-4.01689	-4.52962	-7.87777	-2.99332	-3.35437
chr1:1790693..1790896	-7.87777	-7.87777	-7.87777	-4.39921	-2.32573	-1.61931	-3.2076	-3.90831
chr1:1840495..1840787	-0.463541	0.523419	0.865957	0.970822	-0.212181	-0.49212	0.894403	1.1079
chr1:2159060..2159474	2.17179	1.58786	1.4204	1.78288	1.67192	0.949864	1.39038	1.96964
chr1:2193045..2193529	-1.80794	-1.96571	-0.0258012	0.24297	-2.47432	-3.47528	-0.036707	0.427359
chr1:2245798..2246116	-0.535257	-0.821447	0.550309	0.454565	-0.582062	0.390257	-0.288269	0.191731
chr1:2246308..2246375	-2.78662	-3.0535	-0.778926	-0.978355	-2.19102	-3.47528	-0.711009	-1.89305
chr1:2248768..2248938	-4.13279	-5.40397	-2.06839	-2.38689	-2.82718	-7.87777	-1.66091	-1.81185
chr1:2478393..2478624	-1.5634	-1.86051	-1.30855	-0.496385	-0.50011	-2.05993	-1.03043	-0.114177
chr1:2573834..2574139	-4.13279	-3.30639	-3.3122	-2.4997	-7.87777	-3.86776	-3.2076	-4.81903
chr1:2575058..2575141	-7.87777	-7.87777	-4.97476	-7.87777	-5.39448	-2.91324	-3.2076	-2.64272
chr1:3163751..3163915	-7.87777	-7.87777	-7.87777	-7.87777	-5.39448	-1.61931	-2.23621	-2.50871
chr1:3269204..3269438	-2.97323	-3.61322	-2.34299	-1.84957	-3.99267	-3.86776	-1.92008	-1.52627
chr1:3387267..3387602	-4.66493	-7.87777	-7.87777	-4.92087	-7.87777	-7.87777	-2.64165	-7.87777
chr1:3710192..3710466	-3.7449	-1.86051	-2.34299	-1.70729	-3.99267	-3.86776	-2.12296	-1.73498
chr1:3817861..3818081	-0.267584	-0.511612	-0.648597	-0.556138	-0.460816	-2.19488	-0.711009	-0.671742
chr1:4238240..4238501	-4.13279	-5.40397	-2.44751	-2.90322	-3.2953	-2.5098	-1.82842	-1.81185
chr1:4239633..4239926	-0.911104	0.0162097	1.32843	1.51899	1.06566	2.41018	2.02765	2.20243
chr1:4242680..4242777	-4.66493	-4.54005	-4.97476	-7.87777	-2.82718	-3.47528	-2.8068	-1.81185
chr1:4245977..4246362	-2.33878	-2.33705	-1.16796	-0.751856	-1.84911	-0.180647	1.01066	0.171906
chr1:4247824..4247994	-2.33878	-2.8384	-1.41052	-2.18472	-2.06783	0.390257	-0.519619	-0.783424
chr1:4253661..4253890	-2.78662	-3.0535	-2.56021	-1.84957	-1.41437	1.70464	1.21836	-0.351769
chr1:4254421..4254801	-4.66493	-5.40397	-7.87777	-5.74609	-7.87777	-3.16707	-1.58393	-2.16828
chr1:4270021..4270296	-1.89962	-2.33705	-1.98735	-2.38689	-0.668951	0.132863	0.24229	0.04687
chr1:4271819..4272023	-7.87777	-7.87777	-7.87777	-7.87777	-1.34118	-2.34376	-1.25073	-1.97909
chr1:4300226..4300449	-5.51716	-7.87777	-5.79373	-4.01689	-3.60225	-1.93653	-2.8068	-3.14097
chr1:4717465..4717795	-4.13279	-4.54005	-4.07457	-4.92087	-7.87777	-2.91324	-7.87777	-2.95511
chr1:4858573..4858931	-7.87777	-7.87777	-3.77346	-4.01689	-3.60225	-2.69747	-2.12296	-7.87777
chr1:4991559..4991817	-2.97323	-3.61322	-4.07457	-3.25274	-4.52962	-7.87777	-7.87777	-3.60492
chr1:5104808..5105274	4.13078	3.89131	4.60961	4.45415	4.04785	4.00404	4.86752	4.77154
chr1:5106706..5106897	-5.51716	-5.40397	-5.79373	-3.25274	-4.52962	-7.87777	-2.99332	-3.14097
chr1:5108441..5108567	-4.13279	-7.87777	-2.96323	-5.74609	-4.52962	-7.87777	-3.7645	-4.81903
chr1:5112154..5112462	-2.47318	-3.61322	-1.83778	-3.46542	-2.63999	-1.61931	-0.711009	-0.440537
chr1:5112531..5113245	-1.35437	-1.21655	-0.472829	-0.357009	-1.08074	0.687465	0.439565	0.686842
chr1:5126452..5126666	-7.87777	-7.87777	-5.79373	-7.87777	-2.19102	-1.00921	-2.35912	-3.14097
chr1:5174260..5174658	-5.51716	-7.87777	-3.52448	-5.74609	-3.04234	-2.34376	-3.7645	-2.38609
chr1:5174831..5175190	-1.06183	-1.35263	-1.98735	-2.18472	-2.19102	-1.52738	-1.37494	-1.28798
chr1:5178455..5178873	1.99215	2.60991	3.21973	3.26457	2.56547	3.4067	3.82602	3.73
chr1:5178933..5179240	-2.21583	-2.48561	-1.30855	-2.18472	-2.47432	-0.180647	-0.115785	-0.745228
chr1:5179302..5179506	-4.13279	-3.0535	-2.81602	-2.4997	-3.60225	-2.69747	-1.19242	-1.81185
chr1:5181812..5182216	-3.7449	-2.8384	-2.81602	-2.75581	-7.87777	-2.19488	-3.2076	-3.60492
chr1:5221638..5221701	-3.7449	-2.48561	-7.87777	-4.92087	-7.87777	-4.40863	-4.15202	-3.90831
chr1:5327643..5327916	-4.13279	-2.20237	-2.56021	-2.38689	-1.84911	-1.61931	-1.92008	-0.783424
chr1:5525592..5525749	-2.97323	-3.61322	-1.57841	-3.06742	-1.34118	-0.216097	0.0861596	-0.410337
chr1:5535794..5535917	-7.87777	-7.87777	-4.97476	-7.87777	-7.87777	-2.19488	-3.7645	-2.38609
chr1:5580925..5581153	-5.51716	-4.00345	-3.12719	-3.06742	-4.52962	-0.72762	-1.74224	-0.991229
chr1:5636312..5636469	-7.87777	-7.87777	-7.87777	-7.87777	-2.63999	-3.86776	-3.2076	-4.81903
chr1:5662813..5663053	-7.87777	-7.87777	-3.77346	-4.39921	-0.582062	1.38792	0.61308	-0.601818
chr1:5890896..5891082	-2.78662	-4.00345	-2.68245	-1.84957	-3.60225	-2.91324	-2.99332	-3.14097
chr1:5957032..5957450	-4.13279	-5.40397	-2.34299	-4.01689	-7.87777	-1.35942	-3.7645	-1.662
chr1:6040525..6040975	-3.43952	-2.33705	-1.70228	-1.29727	-3.60225	-3.86776	-2.35912	-1.13199
chr1:6300567..6300682	-7.87777	-7.87777	-3.12719	-3.71496	-7.87777	-7.87777	-7.87777	-7.87777
chr1:6302131..6302594	-0.428977	-0.636348	-0.267513	-0.751856	-1.95433	0.342322	-0.55592	-0.410337
chr1:6901224..6901597	-4.66493	-4.00345	-1.57841	-0.860665	-3.60225	-7.87777	-0.839351	-1.18213
chr1:7177739..7178126	-2.78662	-2.8384	-2.81602	-2.4997	-1.14158	-0.536245	-2.01795	-0.862992
chr1:7337576..7337858	-7.87777	-7.87777	-3.77346	-3.71496	-7.87777	-7.87777	-7.87777	-4.81903
chr1:7668972..7669193	-1.89962	-3.0535	-2.15424	-1.34917	-7.87777	-7.87777	-2.8068	-3.60492
chr1:7764607..7764930	0.514575	0.380501	1.34417	1.58271	0.348458	-1.35942	1.38081	2.00368
chr1:8227158..8227448	-1.89962	-2.8384	-3.77346	-3.46542	-3.99267	-7.87777	-4.68346	-7.87777
chr1:8468193..8468373	-7.87777	-4.54005	-3.3122	-3.06742	-1.65923	0.160769	-0.593157	-1.59254
chr1:8564991..8565164	-7.87777	-7.87777	-4.97476	-5.74609	-3.60225	-4.40863	-3.7645	-7.87777
chr1:8762339..8762490	-1.89962	-1.76246	-1.41052	-0.938049	-2.32573	-3.47528	-2.64165	-2.27308
chr1:8795687..8795840	-7.87777	-7.87777	-4.07457	-3.71496	-7.87777	-1.44095	-2.01795	-3.60492
chr1:8805046..8805308	-5.51716	-3.61322	-2.15424	-2.18472	-1.65923	0.687465	-0.288269	-0.708017
chr1:9158163..9158390	-7.87777	-5.40397	-2.44751	-2.28227	-3.60225	-2.19488	-1.58393	-1.52627
chr1:9249305..9249320	-7.87777	-5.40397	-5.79373	-3.25274	-5.39448	-7.87777	-3.45934	-5.65551
chr1:9301137..9301506	-0.911104	-2.07919	-1.46434	-1.29727	-2.63999	-0.779711	-1.82842	-1.97909
chr1:9488830..9489232	-0.463541	-0.256696	-0.109086	0.0359684	-0.912258	-1.35942	0.383162	0.492745
chr1:9572643..9572827	-5.51716	-4.54005	-7.87777	-4.01689	-7.87777	-7.87777	-4.15202	-2.50871
chr1:9774424..9774697	-3.43952	-7.87777	-7.87777	-4.01689	-7.87777	-7.87777	-4.68346	-2.64272
chr1:10058988..10059154	-7.87777	-7.87777	-7.87777	-5.74609	-3.04234	-1.44095	-2.23621	-3.90831
chr1:10486017..10486357	-0.911104	-1.09221	0.346588	0.778624	-0.422564	-1.61931	0.894403	1.20864
chr1:10958529..10958646	-7.87777	-7.87777	-7.87777	-7.87777	-4.52962	-1.44095	-3.2076	-2.95511
chr1:10961644..10962068	-4.13279	-7.87777	-2.96323	-3.46542	-2.32573	-0.449305	-0.752534	-0.862992
chr1:11040284..11040618	-2.10255	-7.87777	-2.34299	-4.01689	-3.60225	-7.87777	-3.7645	-1.89305
chr1:11160480..11160899	-2.97323	-4.54005	-1.91063	-3.71496	-3.60225	-1.13928	-2.01795	-1.81185
chr1:11173807..11174035	-3.7449	-4.00345	-2.56021	-4.01689	-4.52962	-1.00921	-0.839351	-1.34396
chr1:11369593..11369807	-7.87777	-7.87777	-5.79373	-7.87777	-4.52962	-1.7175	-3.45934	-3.35437
chr1:11559384..11559813	-0.463541	-0.256696	-0.392373	-0.717336	0.184652	-2.05993	-0.593157	-0.636356
chr1:11571102..11571216	-7.87777	-7.87777	-7.87777	-4.39921	-3.99267	-1.13928	-3.2076	-3.14097
chr1:11654350..11654494	-5.51716	-7.87777	-7.87777	-4.92087	-3.99267	-2.91324	-2.64165	-2.50871
chr1:11796925..11797079	-1.99752	-3.61322	-2.24553	-1.70729	-3.99267	-3.47528	-2.8068	-3.14097
chr1:11797415..11797595	-4.13279	-7.87777	-2.81602	-4.39921	-3.60225	-7.87777	-3.7645	-4.29297
chr1:11968936..11969143	-2.6214	-7.87777	-2.24553	-2.75581	-2.47432	-3.86776	-1.58393	-2.38609
chr1:12399101..12399193	-4.66493	-7.87777	-4.97476	-4.92087	-7.87777	-7.87777	-3.2076	-3.14097
chr1:12773759..12774037	1.74211	1.35648	2.74095	2.09112	0.592125	-0.0153928	2.34067	2.37709
chr1:12777421..12777700	-4.66493	-4.54005	-2.44751	-2.09336	-7.87777	-7.87777	-3.2076	-2.79048
chr1:12903653..12903878	-2.78662	-3.61322	-2.34299	-2.18472	-4.52962	-2.34376	-2.01795	-1.52627
chr1:13807475..13807623	-4.66493	-3.0535	-4.97476	-7.87777	-1.84911	0.706523	-2.49348	-2.50871
chr1:13968750..13968866	-7.87777	-7.87777	-7.87777	-4.92087	-2.19102	-2.05993	-2.23621	-3.14097
chr1:13970987..13971141	-7.87777	-7.87777	-7.87777	-7.87777	-3.60225	-1.61931	-2.8068	-3.35437
chr1:14005320..14005559	-3.18762	-7.87777	-3.3122	-7.87777	-3.99267	-3.16707	-7.87777	-5.65551
chr1:14096649..14096833	-3.43952	-5.40397	-3.52448	-4.92087	-1.49146	-0.449305	-0.449649	-1.28798
chr1:14180207..14180567	-7.87777	-7.87777	-7.87777	-4.01689	-3.04234	-0.0469639	-2.35912	-3.35437
chr1:14274682..14274899	-7.87777	-7.87777	-7.87777	-7.87777	-3.04234	-0.94832	-1.74224	-2.50871
chr1:14441546..14441950	-3.7449	-7.87777	-5.79373	-4.92087	-1.02237	1.75128	1.34188	0.820183
chr1:14462762..14463408	-2.10255	-1.67065	-0.745223	-1.29727	-2.06783	-1.7175	0.155151	0.00266139
chr1:14574377..14574692	-4.66493	-7.87777	-4.07457	-4.01689	-0.313541	1.46828	1.19671	0.894647
chr1:15223718..15223928	-7.87777	-7.87777	-3.77346	-4.92087	-7.87777	-1.61931	-2.64165	-3.90831
chr1:15534952..15535037	-7.87777	-3.0535	-7.87777	-4.92087	-4.52962	-2.69747	-7.87777	-2.95511
chr1:15807082..15807276	-7.87777	-7.87777	-7.87777	-7.87777	-3.99267	-1.7175	-5.53388	-5.65551
chr1:15835215..15835637	-0.69036	-0.511612	-0.648597	-0.411155	-0.212181	0.132863	0.263277	0.476674
chr1:16012418..16012537	-7.87777	-7.87777	-7.87777	-7.87777	-3.04234	-2.05993	-3.2076	-2.27308
chr1:16086004..16086354	-2.21583	-4.00345	-2.24553	-1.70729	-3.2953	-3.47528	-2.99332	-3.90831
chr1:16175862..16176191	-1.80794	-2.20237	-0.587597	-1.19873	-1.57291	-0.407725	-1.03043	-0.671742
chr1:16212796..16213078	-4.13279	-2.8384	-0.445509	-0.650681	-2.82718	-3.86776	-1.37494	-0.708017
chr1:16280486..16280669	-7.87777	-7.87777	-7.87777	-7.87777	-3.04234	-3.16707	-3.2076	-3.90831
chr1:16339360..16339674	-0.572498	-0.47232	0.577198	0.639058	-0.348974	-1.93653	0.797023	0.965455
chr1:16339770..16340089	-7.87777	-2.20237	-1.46434	-1.10651	-3.04234	-4.40863	-2.23621	-2.07059
chr1:16442572..16442810	-2.6214	-7.87777	-4.07457	-7.87777	-5.39448	-7.87777	-3.2076	-3.90831
chr1:16493773..16494164	-4.13279	-2.65125	-1.98735	-1.51715	-7.87777	-3.47528	-2.8068	-3.14097
chr1:16508457..16508656	-2.47318	-1.96571	-1.98735	-1.34917	-4.52962	-7.87777	-1.82842	-2.27308
chr1:16553403..16553622	-2.21583	-4.54005	-0.960368	-1.06251	-3.60225	-7.87777	-0.795289	-0.502903
chr1:16757164..16757390	-1.89962	-1.50289	-2.44751	-2.00744	-3.04234	-2.05993	-2.23621	-2.07059
chr1:16867051..16867363	-2.6214	-2.65125	-2.81602	-2.00744	-1.75105	-1.07278	-1.74224	-1.73498
chr1:16886281..16886402	-2.21583	-1.15304	-0.472829	0.612165	-1.02237	-1.82286	1.02302	1.20864
chr1:17027066..17027391	-1.29093	-0.552004	-0.648597	0.152542	-0.540504	-2.5098	-0.519619	0.555295
chr1:17231284..17231696	2.85427	2.95073	3.62926	3.93184	2.89574	3.7659	4.07777	4.22327
chr1:17501197..17501427	-7.87777	-4.54005	-2.56021	-2.18472	-3.04234	-0.327994	-1.37494	-1.73498
chr1:17760581..17760825	-2.21583	-2.8384	-1.41052	-2.09336	-7.87777	-5.28391	-2.49348	-1.73498
chr1:17767928..17768155	-3.43952	-5.40397	-3.77346	-1.92634	-3.60225	-3.16707	-4.68346	-2.95511
chr1:17865042..17865245	-2.33878	-2.8384	-1.76844	-1.57778	-2.06783	-5.28391	-2.23621	-1.52627
chr1:17866990..17867524	-0.0682427	-0.680444	-0.316168	0.171086	-2.47432	-3.47528	-0.795289	-0.822659
chr1:17868561..17868931	-5.51716	-7.87777	-4.97476	-2.4997	-7.87777	-7.87777	-7.87777	-7.87777
chr1:17877290..17877400	-2.47318	-2.65125	-3.3122	-2.4997	-7.87777	-2.69747	-3.45934	-1.73498
chr1:18219193..18219431	-7.87777	-7.87777	-4.97476	-7.87777	-2.06783	-0.581762	-1.08243	-1.28798
chr1:18239840..18240049	-7.87777	-7.87777	-7.87777	-4.92087	-2.82718	-0.449305	-2.01795	-2.07059
chr1:18285273..18285514	-7.87777	-7.87777	-4.45556	-3.71496	-1.41437	0.292738	0.199379	-1.40221
chr1:18313583..18313804	-7.87777	-7.87777	-7.87777	-7.87777	-3.60225	-1.07278	-2.12296	-1.73498
chr1:18417322..18417459	-5.51716	-4.00345	-5.79373	-4.92087	-2.82718	-2.34376	-1.92008	-1.59254
chr1:18481045..18481178	-7.87777	-7.87777	-4.45556	-4.92087	-3.60225	-4.40863	-2.64165	-2.95511
chr1:18519659..18519684	-7.87777	-7.87777	-4.97476	-7.87777	-7.87777	-7.87777	-3.45934	-3.90831
chr1:18559895..18560307	-1.5634	-1.96571	-0.366522	-0.823476	-2.63999	-7.87777	-2.12296	-2.38609
chr1:18561139..18561737	-1.49031	-3.0535	-0.130681	-0.525952	-3.04234	-3.47528	-1.3115	-1.59254
chr1:18598640..18598858	-7.87777	-7.87777	-7.87777	-7.87777	-7.87777	-7.87777	-2.49348	-7.87777
chr1:18621156..18621607	0.682047	1.10696	2.1771	1.81271	-0.348974	-2.5098	1.42804	1.21833
chr1:18624680..18625155	2.16048	2.07933	2.79062	2.70771	1.59009	1.89112	2.18441	2.5054
chr1:18626033..18626171	-3.18762	-4.54005	-2.81602	-4.92087	-7.87777	-7.87777	-5.53388	-4.81903
chr1:18671273..18671417	-7.87777	-7.87777	-7.87777	-7.87777	-3.2953	-2.91324	-7.87777	-3.90831
chr1:18744224..18744662	-7.87777	-7.87777	-3.52448	-3.06742	-1.95433	-2.5098	-2.99332	-2.50871
chr1:18745456..18745849	-1.99752	-1.42581	-1.21332	-1.64108	-1.41437	-1.28224	-1.82842	-0.862992
chr1:18968929..18969317	-5.51716	-4.54005	-2.81602	-3.46542	-3.04234	-1.44095	-3.7645	-2.27308
chr1:19002963..19003347	-4.13279	-4.54005	-3.52448	-4.39921	-7.87777	-5.28391	-4.68346	-4.81903
chr1:19267833..19268070	-4.66493	-4.54005	-3.77346	-4.01689	-3.60225	-5.28391	-2.64165	-2.27308
chr1:19306632..19306852	-7.87777	-7.87777	-7.87777	-5.74609	-1.65923	0.366489	0.304355	0.305279
chr1:19307364..19307628	-5.51716	-7.87777	-4.07457	-4.92087	-3.2953	-0.833754	-0.711009	-0.822659
chr1:19791564..19791821	-5.51716	-2.8384	-0.999565	-2.90322	-0.809961	-1.07278	0.324464	-1.4629
chr1:19980253..19980739	-0.649993	-2.07919	-0.529072	-0.113125	-1.84911	-2.69747	-1.66091	-0.783424
chr1:20143198..20143553	-2.21583	-1.42581	-1.21332	-1.01982	-1.75105	-5.28391	-2.8068	-1.18213
chr1:20204790..20204987	-2.10255	-1.50289	-0.922208	-0.135739	-1.57291	-0.94832	-0.55592	0.249622
chr1:20316734..20317036	-7.87777	-7.87777	-2.81602	-2.00744	-2.82718	-2.05993	-1.4413	-1.08353
chr1:20317810..20318196	-3.18762	-2.8384	-2.96323	-2.28227	-3.99267	-2.19488	-3.2076	-4.81903
chr1:20369871..20370050	-5.51716	-7.87777	-4.97476	-5.74609	-7.87777	-4.40863	-4.15202	-3.14097
chr1:20551209..20551426	-7.87777	-7.87777	-7.87777	-7.87777	-5.39448	-2.69747	-2.35912	-5.65551
chr1:20605338..20605506	-4.66493	-7.87777	-4.97476	-2.38689	-3.04234	-4.40863	-1.92008	-2.38609
chr1:20951720..20951884	-4.66493	-2.20237	-2.68245	-2.62208	-2.19102	-3.47528	-1.4413	-1.89305
chr1:21194675..21195060	-7.87777	-7.87777	-2.15424	-2.62208	-2.32573	-0.677344	-0.0112823	-0.904484
chr1:21490886..21491260	-3.18762	-4.54005	-1.70228	-1.77667	-7.87777	-3.86776	-2.35912	-1.73498
chr1:21517340..21517492	-5.51716	-4.54005	-3.12719	-2.90322	-4.52962	-7.87777	-4.68346	-3.90831
chr1:21588421..21588576	-4.66493	-3.30639	-3.12719	-2.38689	-5.39448	-7.87777	-2.64165	-2.79048
chr1:21763280..21763848	-1.00982	-0.511612	-0.500676	0.469625	-1.14158	-1.61931	-0.115785	0.658628
chr1:21802179..21802251	-7.87777	-7.87777	-4.97476	-7.87777	-7.87777	-7.87777	-2.8068	-7.87777
chr1:21978967..21979129	-7.87777	-7.87777	-7.87777	-7.87777	-7.87777	-7.87777	-3.7645	-3.14097
chr1:22239800..22240192	-2.6214	-1.96571	-1.12398	-1.77667	-2.47432	-7.87777	-2.64165	-2.38609
chr1:22260262..22260468	-4.66493	-7.87777	-2.96323	-4.92087	-7.87777	-7.87777	-4.15202	-3.90831
chr1:22271003..22271253	-1.6404	-1.03384	-0.418696	-0.525952	-4.52962	-5.28391	-1.51085	-1.59254
chr1:22290081..22290285	-3.43952	-7.87777	-3.3122	-5.74609	-7.87777	-7.87777	-7.87777	-7.87777
chr1:22364022..22364251	-5.51716	-7.87777	-7.87777	-4.39921	-1.57291	-0.72762	-1.25073	-1.13199
chr1:22391688..22391972	-7.87777	-4.54005	-4.97476	-2.4997	-2.63999	-1.61931	-3.45934	-3.60492
chr1:22430608..22430985	-3.7449	-7.87777	-3.52448	-2.75581	-3.04234	-1.7175	-1.13638	-3.90831
chr1:22491633..22491987	-5.51716	-7.87777	-4.97476	-7.87777	-2.19102	-1.20899	-2.49348	-3.90831
chr1:22692133..22692331	-3.7449	-4.00345	-1.57841	-1.64108	1.70685	3.21372	2.56852	2.06945
chr1:22703133..22703290	-5.51716	-4.00345	-4.45556	-3.06742	-1.84911	-3.47528	-2.99332	-2.50871
chr1:23217027..23217309	-5.51716	-7.87777	-7.87777	-7.87777	-4.52962	-0.94832	-2.8068	-5.65551
chr1:23354011..23354215	-4.66493	-7.87777	-3.77346	-2.00744	-5.39448	-5.28391	-3.7645	-3.90831
chr1:23578012..23578162	-2.97323	-7.87777	-4.97476	-4.92087	-3.04234	-2.91324	-2.01795	-2.16828
chr1:23657914..23658230	-2.47318	-3.30639	-1.98735	-2.09336	-7.87777	-3.47528	-1.92008	-2.95511
chr1:23814108..23814275	-1.49031	-1.35263	-0.999565	0.0359684	-2.47432	-0.367309	-0.0112823	-0.601818
chr1:23881162..23881735	1.16185	1.35648	1.8588	2.02129	0.257143	-0.367309	1.49167	1.94649
chr1:23882459..23882881	0.0589677	0.0704328	0.392729	0.754232	-1.65923	-2.34376	-0.17102	0.0684764
chr1:23887029..23887054	-4.13279	-2.8384	-3.77346	-7.87777	-7.87777	-5.28391	-5.53388	-7.87777
chr1:23888717..23889118	-0.29845	-1.67065	0.0907515	-0.182061	-2.32573	-3.16707	-0.839351	-0.0429448
chr1:23923701..23923931	-2.78662	-2.33705	-1.08131	-1.51715	-7.87777	-7.87777	-3.7645	-1.08353
chr1:23924227..23924330	-1.72174	-3.61322	-1.91063	-4.39921	-5.39448	-7.87777	-2.99332	-3.90831
chr1:23925180..23925345	-1.80794	-0.680444	-1.03986	-0.182061	-1.75105	-7.87777	-1.13638	-0.862992
chr1:24068833..24069009	-3.43952	-7.87777	-7.87777	-4.92087	-1.41437	0.390257	-0.199451	-1.03664
chr1:24237586..24237748	-7.87777	-7.87777	-7.87777	-7.87777	-4.52962	-5.28391	-2.49348	-3.60492
chr1:24477066..24477252	-0.911104	-1.58433	-0.445509	-0.33068	-0.966262	-2.5098	-0.631381	-0.471383
chr1:24477763..24478209	4.16229	4.67188	4.6733	4.89515	4.32579	3.97289	4.73012	4.54465
chr1:25050990..25051285	-1.72174	-1.03384	-1.83778	-2.00744	-1.02237	-1.52738	-1.19242	-0.947204
chr1:25127274..25127615	-4.66493	-4.54005	-3.52448	-2.28227	-3.04234	-4.40863	-1.74224	-3.60492
chr1:25559717..25560069	-1.72174	-2.20237	-1.35864	-0.717336	-1.57291	-2.19488	-1.3115	-1.03664
chr1:25566219..25566705	-2.33878	-1.67065	-0.529072	-0.33068	-1.65923	-2.5098	-0.449649	-0.268148
chr1:25576935..25577298	-4.66493	-5.40397	-4.97476	-2.75581	-3.60225	-1.61931	-2.49348	-4.81903
chr1:25590020..25590259	-7.87777	-5.40397	-3.3122	-4.92087	-0.460816	1.35205	0.439565	0.171906
chr1:25833486..25833806	-2.33878	-3.30639	-3.3122	-1.15188	-2.47432	-4.40863	-1.92008	-1.4629
chr1:25994433..25994806	-7.87777	-7.87777	-7.87777	-3.06742	-3.99267	-1.28224	-1.82842	-3.14097
chr1:26033784..26034039	-3.18762	-2.8384	-2.06839	-1.92634	-2.82718	-1.61931	-2.12296	-1.97909
chr1:26094111..26094207	-7.87777	-7.87777	-3.12719	-5.74609	-7.87777	-7.87777	-7.87777	-7.87777
chr1:26162819..26163000	-4.66493	-7.87777	-4.97476	-4.92087	-2.47432	-0.779711	-0.593157	-1.59254
chr1:26237129..26237406	-2.97323	-4.00345	-2.96323	-4.39921	-5.39448	-2.69747	-3.7645	-2.95511
chr1:26249710..26249872	-2.33878	-5.40397	-2.56021	-2.38689	-3.60225	-7.87777	-2.99332	-2.50871
chr1:26490998..26491280	-2.78662	-2.07919	-2.06839	-2.18472	-2.47432	-3.86776	-1.58393	-0.947204
chr1:26491351..26491409	-4.13279	-4.00345	-3.52448	-2.62208	-7.87777	-7.87777	-3.45934	-4.29297
chr1:26738328..26738634	-0.911104	-0.552004	-0.341125	-0.357009	-1.57291	-0.94832	-1.08243	-0.745228
chr1:26738740..26739306	0.54966	0.443492	0.940335	0.837858	-0.624852	-0.833754	-0.036707	0.211287
chr1:26745464..26745874	-1.5634	-1.21655	0.0141051	-0.205792	-3.2953	-3.47528	-0.631381	-0.214977
chr1:26826704..26826976	-4.13279	-3.30639	-3.12719	-1.57778	-4.52962	-4.40863	-2.12296	-2.27308
chr1:26827302..26827830	0.441734	1.08078	1.54821	2.23026	0.57332	-0.367309	1.82379	1.83745
chr1:26946835..26947622	-0.86417	-0.871686	1.01106	0.837858	-0.71444	-0.0469639	0.383162	0.629852
chr1:26947844..26948106	-0.959616	-0.680444	0.0336519	-0.33068	-1.02237	-2.69747	-0.519619	0.171906
chr1:27024671..27025133	-1.06183	-2.20237	0.1276	-0.0473324	-2.06783	-1.13928	0.0137021	-0.268148
chr1:27191551..27191936	0.0589677	0.635574	0.642308	1.0228	-0.0872426	-1.93653	0.580006	1.35648
chr1:27321472..27322050	-2.21583	-1.86051	-1.63901	-1.77667	-4.52962	-3.47528	-2.64165	-2.38609
chr1:27334669..27335051	-1.17183	-2.65125	-0.587597	-2.75581	-1.65923	-3.16707	-0.795289	-0.745228
chr1:27337492..27337828	-1.35437	-1.86051	-0.587597	-1.24716	-1.57291	-2.34376	-2.35912	-1.52627
[truncated: 19,390 more rows]

## Sheet: Promoter_DE
Significantly differentially expressed promoters between control and dox samples
[truncated: 805 more rows]

[truncated: 1 more sheets: Enhancer_DE]
