# Supplementary material for: DUX4 is a multifunctional factor priming human embryonic genome activation
Source: iScience. 2022 Mar 22;25(4):104137. doi: 10.1016/j.isci.2022.104137 (PMC8990217; doi:10.1016/j.isci.2022.104137)
Supplement: Table S2. A supplementary table showing the summary of the bulk STRT dataset — Read-level statistics, raw and log10 normalised gene counts with differential expression values are shown. Related to Figure 1 and S4. [file mmc8.xlsx]

## Sheet: Read_Summary
LIBRARY	WELL	NAME	QUALIFIED_READS	TOTAL_READS	REDUNDANCY	MAPPED_READS	MAPPED_RATE	SPIKEIN_READS	MAPPED/SPIKEIN	SPIKEIN_5END_READS	SPIKEIN_5END_RATE	CODING_READS	CODING_5END_READS	CODING_5END_RATE	LINE	CLONE	REP	DOX	CLASS.TFE	MEMO	CLASS.0	BLOCK.0	FORCE_APPROVAL	SPIKEIN_READS.OUTLIER	MAPPED/SPIKEIN.OUTLIER	SPIKEIN_5END_RATE.OUTLIER	CODING_5END_RATE.OUTLIER	Note
SV1	1	H1.2a.DOX-	3093379	2901997	1.06595	1708458	0.588718	48266	35.3967	39665	0.8218	1151361	901591	0.783065	H1	2	a	DOX-	DUX4_dox	H1 clone 2 C	1	1	FALSE	FALSE	FALSE	FALSE	FALSE	Included
SV1	2	H1.2b.DOX-	2397810	2242851	1.06909	1298660	0.579022	32201	40.3298	26152	0.812149	867965	715211	0.824009	H1	2	b	DOX-	DUX4_dox	H1 clone 2 C	1	1	FALSE	FALSE	FALSE	FALSE	FALSE	Included
SV1	3	H1.2c.DOX-	3358015	3125670	1.07433	1803563	0.577016	38430	46.9311	31232	0.812698	1224586	989668	0.808165	H1	2	c	DOX-	DUX4_dox	H1 clone 2 C	1	1	FALSE	FALSE	FALSE	FALSE	FALSE	Included
SV1	4	H1.2a.DOX+	3519830	3297309	1.06749	1892715	0.574018	39008	48.5212	31902	0.817832	1069423	861595	0.805663	H1	2	a	DOX+	DUX4_dox	H1 clone 2 Dox	2	1	FALSE	FALSE	FALSE	FALSE	FALSE	Included
SV1	5	H1.2b.DOX+	4243638	3940871	1.07683	2261406	0.573834	41209	54.8765	33605	0.815477	1235632	1014247	0.820833	H1	2	b	DOX+	DUX4_dox	H1 clone 2 Dox	2	1	FALSE	FALSE	FALSE	FALSE	FALSE	Included
SV1	6	H1.2c.DOX+	2920525	2758366	1.05879	1584088	0.574285	39393	40.2124	32470	0.824258	898659	715890	0.79662	H1	2	c	DOX+	DUX4_dox	H1 clone 2 Dox	2	1	FALSE	FALSE	FALSE	FALSE	FALSE	Included
SV1	7	H1.8a.DOX-	4556882	4239547	1.07485	2498310	0.589287	39485	63.2724	32671	0.827428	1710665	1346085	0.786878	H1	8	a	DOX-	DUX4_dox	H1 clone 8 C	NA	NA	FALSE	FALSE	FALSE	FALSE	FALSE	Excluded
SV1	8	H1.8b.DOX-	3200258	3003704	1.06544	1772815	0.59021	37225	47.6243	30725	0.825386	1197019	938234	0.783809	H1	8	b	DOX-	DUX4_dox	H1 clone 8 C	1	1	FALSE	FALSE	FALSE	FALSE	FALSE	Included
SV1	9	H1.8c.DOX-	5301733	4876607	1.08718	2905300	0.595763	65901	44.0858	54276	0.823599	1883475	1472248	0.781666	H1	8	c	DOX-	DUX4_dox	H1 clone 8 C	1	1	FALSE	FALSE	FALSE	FALSE	FALSE	Included
SV1	10	H1.8a.DOX+	5051166	4686159	1.07789	2715462	0.579464	55504	48.9237	45862	0.826283	1609215	1251179	0.777509	H1	8	a	DOX+	DUX4_dox	H1 clone 8 Dox	2	1	FALSE	FALSE	FALSE	FALSE	FALSE	Included
SV1	11	H1.8b.DOX+	5322832	4932170	1.07921	2861042	0.580078	53523	53.4544	43970	0.821516	1727267	1326577	0.768021	H1	8	b	DOX+	DUX4_dox	H1 clone 8 Dox	2	1	FALSE	FALSE	FALSE	FALSE	FALSE	Included
SV1	12	H1.8c.DOX+	4864283	4509675	1.07863	2608257	0.578369	54606	47.765	45186	0.827491	1615155	1233492	0.763699	H1	8	c	DOX+	DUX4_dox	H1 clone 8 Dox	2	1	FALSE	FALSE	FALSE	FALSE	FALSE	Included
SV1	13	H9.3a.DOX-	1671876	1581300	1.05728	989056	0.62547	29197	33.8753	26017	0.891085	666607	585723	0.878663	H9	3	a	DOX-	DUX4_dox	H9 clone 3 C	NA	NA	FALSE	FALSE	FALSE	FALSE	FALSE	Excluded
SV1	14	H9.3b.DOX-	5920276	5444889	1.08731	3152763	0.579032	58203	54.1684	46870	0.805285	2351377	1852347	0.787771	H9	3	b	DOX-	DUX4_dox	H9 clone 3 C	1	2	FALSE	FALSE	FALSE	FALSE	FALSE	Included
SV1	15	H9.3c.DOX-	5682651	5225549	1.08747	3040650	0.581881	61131	49.7399	50024	0.818308	2251270	1771891	0.787063	H9	3	c	DOX-	DUX4_dox	H9 clone 3 C	1	2	FALSE	FALSE	FALSE	FALSE	FALSE	Included
SV1	16	H9.3a.DOX+	4171597	3886784	1.07328	2200462	0.56614	58372	37.6972	47203	0.808658	1445530	1169329	0.808928	H9	3	a	DOX+	DUX4_dox	H9 clone 3 Dox	2	2	FALSE	FALSE	FALSE	FALSE	FALSE	Included
SV1	17	H9.3b.DOX+	4472138	4154126	1.07655	2394650	0.576451	66360	36.0857	54095	0.815175	1551845	1213968	0.782274	H9	3	b	DOX+	DUX4_dox	H9 clone 3 Dox	2	2	FALSE	FALSE	FALSE	FALSE	FALSE	Included
SV1	18	H9.3c.DOX+	4546229	4223178	1.07649	2402919	0.568984	56884	42.2424	45933	0.807485	1554920	1257925	0.808997	H9	3	c	DOX+	DUX4_dox	H9 clone 3 Dox	2	2	FALSE	FALSE	FALSE	FALSE	FALSE	Included
SV1	19	H9.4a.DOX-	5122357	4719343	1.0854	2800939	0.593502	53277	52.5731	43470	0.815924	1976501	1519424	0.768744	H9	4	a	DOX-	DUX4_dox	H9 clone 4 C	1	2	FALSE	FALSE	FALSE	FALSE	FALSE	Included
SV1	20	H9.4b.DOX-	4187759	3887503	1.07724	2282968	0.587258	46141	49.4781	37772	0.818621	1686653	1326827	0.786663	H9	4	b	DOX-	DUX4_dox	H9 clone 4 C	1	2	FALSE	FALSE	FALSE	FALSE	FALSE	Included
SV1	21	H9.4c.DOX-	107612	102379	1.05111	58126	0.567753	50208	1.1577	39676	0.790233	4870	3678	0.755236	H9	4	c	DOX-	DUX4_dox	H9 clone 4 C	1	2	FALSE	FALSE	TRUE	TRUE	FALSE	Excluded
SV1	22	H9.4a.DOX+	4961144	4603264	1.07774	2644558	0.574496	60332	43.8334	49095	0.813747	1734889	1370048	0.789704	H9	4	a	DOX+	DUX4_dox	H9 clone 4 Dox	2	2	FALSE	FALSE	FALSE	FALSE	FALSE	Included
SV1	23	H9.4b.DOX+	5076225	4701586	1.07968	2726781	0.57997	61544	44.3062	50222	0.816034	1785346	1411785	0.790763	H9	4	b	DOX+	DUX4_dox	H9 clone 4 Dox	2	2	FALSE	FALSE	FALSE	FALSE	FALSE	Included
SV1	24	H9.4c.DOX+	4677808	4327586	1.08093	2505505	0.578961	58019	43.1842	47755	0.823092	1663968	1282921	0.771001	H9	4	c	DOX+	DUX4_dox	H9 clone 4 Dox	2	2	FALSE	FALSE	FALSE	FALSE	FALSE	Included

## Sheet: Raw_NormCounts
TFE	Gene	Location	Region	Str	Chr	Start	Stop	Peak	Transcript	fluctuation.global	fluctuationScore.global	diffexpScore.0	pvalue.0	qvalue.0	fluctuation.0	fluctuationScore.0	N|SV1.01|H1.2a.DOX-	N|SV1.02|H1.2b.DOX-	N|SV1.03|H1.2c.DOX-	N|SV1.04|H1.2a.DOX+	N|SV1.05|H1.2b.DOX+	N|SV1.06|H1.2c.DOX+	N|SV1.07|H1.8a.DOX-	N|SV1.08|H1.8b.DOX-	N|SV1.09|H1.8c.DOX-	N|SV1.10|H1.8a.DOX+	N|SV1.11|H1.8b.DOX+	N|SV1.12|H1.8c.DOX+	N|SV1.13|H9.3a.DOX-	N|SV1.14|H9.3b.DOX-	N|SV1.15|H9.3c.DOX-	N|SV1.16|H9.3a.DOX+	N|SV1.17|H9.3b.DOX+	N|SV1.18|H9.3c.DOX+	N|SV1.19|H9.4a.DOX-	N|SV1.20|H9.4b.DOX-	N|SV1.22|H9.4a.DOX+	N|SV1.23|H9.4b.DOX+	N|SV1.24|H9.4c.DOX+	R|SV1.01|H1.2a.DOX-	R|SV1.02|H1.2b.DOX-	R|SV1.03|H1.2c.DOX-	R|SV1.04|H1.2a.DOX+	R|SV1.05|H1.2b.DOX+	R|SV1.06|H1.2c.DOX+	R|SV1.07|H1.8a.DOX-	R|SV1.08|H1.8b.DOX-	R|SV1.09|H1.8c.DOX-	R|SV1.10|H1.8a.DOX+
RNA_SPIKE_ERCC-00002	RNA_SPIKE_ERCC-00002:1-1069;+	Unannotated	RNA_SPIKE_ERCC-00002:1-1069	+	RNA_SPIKE_ERCC-00002	1	1069	1		0.800819	0.868942	-7.8	0.64651	0.200091	0.965813	0.47431	0.171228	0.181772	0.180421	0.173164	0.176494	0.169666	0.176707	0.168722	0.170159	0.166018	0.168823	0.162685	0.13834	0.177155	0.173525	0.174737	0.171687	0.175208	0.1703	0.173029	0.174169	0.175648	0.174061	8190	5770	6856	6685	7145	6628	6914	6240	11053	9125
RNA_SPIKE_ERCC-00003	RNA_SPIKE_ERCC-00003:1-1033;+	Unannotated	RNA_SPIKE_ERCC-00003:1-1033	+	RNA_SPIKE_ERCC-00003	1	1033	1		0.965754	0.343265	9.1	0.58023	0.199671	0.982313	0.40697	0.00708745	0.00711968	0.00692105	0.00725295	0.00753403	0.0077819	0.00789736	0.00786827	0.00742029	0.00707736	0.00740155	0.0076872	0.00777541	0.00707515	0.00728099	0.00712401	0.00721183	0.00782525	0.00709032	0.00678417	0.00693203	0.00689554	0.00707621	339	226	263	280	305	304	309	291	482	389
RNA_SPIKE_ERCC-00004	RNA_SPIKE_ERCC-00004:1-522;+	Unannotated	RNA_SPIKE_ERCC-00004:1-522	+	RNA_SPIKE_ERCC-00004	1	522	1		0.927243	0.436687	2	0.921998	0.199671	0.899549	0.724292	0.147498	0.134266	0.139763	0.142598	0.141467	0.144349	0.143788	0.139898	0.145619	0.148315	0.150404	0.151458	0.128501	0.146104	0.14534	0.139151	0.143052	0.140571	0.142489	0.147354	0.145255	0.142022	0.143259	7055	4262	5311	5505	5727	5639	5626	5174	9459	8152
RNA_SPIKE_ERCC-00009	RNA_SPIKE_ERCC-00009:1-980;+	Unannotated	RNA_SPIKE_ERCC-00009:1-980	+	RNA_SPIKE_ERCC-00009	1	980	1		0.818724	0.776471	5.95	0.739901	0.199671	0.305661	1.55858	0.0288307	0.0274076	0.0282895	0.0286491	0.0272954	0.031486	0.0295959	0.0290396	0.0299275	0.0304199	0.0309999	0.0321683	0.0312737	0.0286985	0.0276085	0.028082	0.0302897	0.0279296	0.0303329	0.0282274	0.0261747	0.0291545	0.0276631	1379	870	1075	1106	1105	1230	1158	1074	1944	1672
RNA_SPIKE_ERCC-00013	RNA_SPIKE_ERCC-00013:1-77;+	Unannotated	RNA_SPIKE_ERCC-00013:1-77	+	RNA_SPIKE_ERCC-00013	1	77	1		0.759369	1.02143	12.45	0.415234	0.180569	0.656088	1.17646	0	0	2.63158e-05	0	2.47017e-05	7.67951e-05	0	2.70387e-05	0	1.81937e-05	1.88335e-05	0	0	0	0	1.72494e-05	0	0	0	4.36281e-05	6.68148e-05	3.27579e-05	3.46873e-05	0	0	1	0	1	3	0	1	0	1
RNA_SPIKE_ERCC-00014	RNA_SPIKE_ERCC-00014:902-1710;+	Unannotated	RNA_SPIKE_ERCC-00014:902-1710	+	RNA_SPIKE_ERCC-00014	902	1710	1190		0.809033	0.834643	-11.2	0.474097	0.200091	0.846762	0.89297	4.18139e-05	0	0	0	0	0	0	2.70387e-05	0	0	0	0	0	3.45973e-05	1.64728e-05	0	3.03656e-05	0	0	4.36281e-05	3.34074e-05	0	3.46873e-05	2	0	0	0	0	0	0	1	0	0
RNA_SPIKE_ERCC-00019	RNA_SPIKE_ERCC-00019:1-651;+	Unannotated	RNA_SPIKE_ERCC-00019:1-651	+	RNA_SPIKE_ERCC-00019	1	651	1		0.826376	0.736714	2.7	0.891879	0.199671	0.7943	0.993224	0.000418139	0.000378036	0.000552632	0.000518068	0.000518736	0.000563164	0.000357809	0.000459658	0.000400265	0.000345681	0.000433169	0.000516167	0.000344045	0.000415167	0.000790696	0.000431235	0.000501032	0.00053233	0.000417077	0.000458095	0.000417592	0.000327579	0.000554997	20	12	21	20	21	22	14	17	26	19
RNA_SPIKE_ERCC-00022	RNA_SPIKE_ERCC-00022:1-747;+	Unannotated	RNA_SPIKE_ERCC-00022:1-747	+	RNA_SPIKE_ERCC-00022	1	747	1		0.368742	1.68044	-17.45	0.216871	0.152095	0.85633	0.870578	0.0069202	0.00680465	0.00705263	0.006165	0.00652126	0.00645079	0.00633833	0.00721934	0.00718937	0.00669529	0.00672354	0.00702356	0.00970206	0.00750761	0.00683623	0.00631328	0.00654379	0.00652992	0.00640783	0.00591161	0.00624718	0.00691191	0.00690277	331	216	268	238	264	252	248	267	467	368
RNA_SPIKE_ERCC-00025	RNA_SPIKE_ERCC-00025:1-1978;+	Unannotated	RNA_SPIKE_ERCC-00025:1-1978	+	RNA_SPIKE_ERCC-00025	1	1978	1		0.620648	1.31245	1.95	0.92423	0.199671	0.25032	1.63031	0.000334511	0.000409539	0.000578947	0.000466261	0.00056814	0.000563164	0.000536714	0.000784123	0.000492634	0.000436649	0.000320169	0.000294953	0.00030964	0.00064005	0.000560076	0.000465734	0.000637678	0.000479097	0.000227497	0.000370839	0.00063474	0.000606021	0.000364217	16	13	22	18	23	22	21	29	32	24
RNA_SPIKE_ERCC-00031	RNA_SPIKE_ERCC-00031:1-400;+	Unannotated	RNA_SPIKE_ERCC-00031:1-400	+	RNA_SPIKE_ERCC-00031	1	400	1		0.821983	0.759208	18.05	0.198173	0.064698	0.859714	0.861914	6.27208e-05	3.1503e-05	0	2.59034e-05	0	5.11967e-05	5.11156e-05	0	0	3.63875e-05	5.65004e-05	0	0	1.72986e-05	1.64728e-05	6.89976e-05	4.55484e-05	3.54887e-05	3.79161e-05	0	0	3.27579e-05	6.93746e-05	3	1	0	1	0	2	2	0	0	2
RNA_SPIKE_ERCC-00034	RNA_SPIKE_ERCC-00034:1-995;+	Unannotated	RNA_SPIKE_ERCC-00034:1-995	+	RNA_SPIKE_ERCC-00034	1	995	1		0.937861	0.413182	8.7	0.600507	0.199671	0.987362	0.378954	0.000292697	0.000346533	0.000315789	0.000336744	0.000321122	0.000281582	0.000383367	0.000351503	0.000261712	0.000327487	0.000414336	0.000184345	0.000206427	0.000294077	0.000329457	0.000344988	0.00037957	0.000354887	0.000284371	0.000327211	0.000484407	0.000376716	0.000364217	14	11	12	13	13	11	15	13	17	18
RNA_SPIKE_ERCC-00035	RNA_SPIKE_ERCC-00035:1-1112;+	Unannotated	RNA_SPIKE_ERCC-00035:1-1112	+	RNA_SPIKE_ERCC-00035	1	1112	1		0.82277	0.755702	16.95	0.233406	0.0818989	0.845902	0.894875	0.000815371	0.000504048	0.000657895	0.000673488	0.000790455	0.000998336	0.000664503	0.000892278	0.000908293	0.000727749	0.000791005	0.00081112	0.000791303	0.000778439	0.000625968	0.00106946	0.000941334	0.00081624	0.000739365	0.000981633	0.000952111	0.000982737	0.00076312	39	16	25	26	32	39	26	33	59	40
RNA_SPIKE_ERCC-00039	RNA_SPIKE_ERCC-00039:1-156;+	Unannotated	RNA_SPIKE_ERCC-00039:1-156	+	RNA_SPIKE_ERCC-00039	1	156	1		0.78922	0.924579	8.85	0.592871	0.199671	0.823167	0.942364	6.27208e-05	6.3006e-05	5.26316e-05	0.000129517	0.000172912	0.000179189	7.66734e-05	0.000135194	0.000138553	5.45812e-05	1.88335e-05	3.68691e-05	0.000206427	3.45973e-05	0.000131783	0.000103496	0.00010628	8.87217e-05	0.000132706	2.18141e-05	0.00013363	0.00014741	0.000104062	3	2	2	5	7	7	3	5	9	3
RNA_SPIKE_ERCC-00040	RNA_SPIKE_ERCC-00040:1-207;+	Unannotated	RNA_SPIKE_ERCC-00040:1-207	+	RNA_SPIKE_ERCC-00040	1	207	1		0.813716	0.811809	10.8	0.493871	0.199671	0.867908	0.836885	0	3.1503e-05	0	2.59034e-05	0	2.55984e-05	0	0	0	7.27749e-05	0	3.68691e-05	0	3.45973e-05	0	1.72494e-05	1.51828e-05	0	3.79161e-05	2.18141e-05	3.34074e-05	4.91368e-05	0	0	1	0	1	0	1	0	0	0	4
RNA_SPIKE_ERCC-00042	RNA_SPIKE_ERCC-00042:1-1018;+	Unannotated	RNA_SPIKE_ERCC-00042:1-1018	+	RNA_SPIKE_ERCC-00042	1	1018	1		0.698236	1.16889	3.9	0.838625	0.199671	0.92255	0.622932	0.00493404	0.00491447	0.00471053	0.00518068	0.00543438	0.00442852	0.00503489	0.00524551	0.00480318	0.00533076	0.00474603	0.00503263	0.00302759	0.00503391	0.00522189	0.00514032	0.00446374	0.00512811	0.00458785	0.00453732	0.0049777	0.00470076	0.00459607	236	156	179	200	220	173	197	194	312	293
RNA_SPIKE_ERCC-00043	RNA_SPIKE_ERCC-00043:1-1024;+	Unannotated	RNA_SPIKE_ERCC-00043:1-1024	+	RNA_SPIKE_ERCC-00043	1	1024	1		0.814825	0.803687	-14.25	0.33597	0.200091	0.666836	1.1633	0.00403504	0.0042214	0.00373684	0.00391141	0.00355705	0.00383975	0.00370588	0.00389358	0.00347922	0.00327487	0.00322052	0.00379752	0.00440377	0.00368461	0.00410174	0.00389837	0.00382607	0.0039215	0.00348828	0.00436281	0.00412581	0.00304648	0.00383295	193	134	142	151	144	150	145	144	226	180
RNA_SPIKE_ERCC-00044	RNA_SPIKE_ERCC-00044:8-1125;+	Unannotated	RNA_SPIKE_ERCC-00044:8-1125	+	RNA_SPIKE_ERCC-00044	8	1125	562		0.815598	0.79839	23	0.0868952	0.0195168	0.699947	1.1243	0.00027179	9.4509e-05	0.000157895	0.000181324	0.000271719	0.000281582	0.000178905	0.000243348	0.000123158	0.0002911	0.000263668	0.000258084	0.000206427	0.000121091	6.58913e-05	0.000224242	0.000258108	0.00012421	0.000284371	0.000196327	0.00031737	0.000180168	0.000260155	13	3	6	7	11	11	7	9	8	16
RNA_SPIKE_ERCC-00046	RNA_SPIKE_ERCC-00046:1-532;+	Unannotated	RNA_SPIKE_ERCC-00046:1-532	+	RNA_SPIKE_ERCC-00046	1	532	1		0.87393	0.558339	1.7	0.934714	0.199671	0.853747	0.877855	0.0445318	0.0428126	0.0413421	0.0429737	0.0417212	0.0410342	0.0438827	0.043289	0.0441061	0.0454661	0.045464	0.0473583	0.0389458	0.0443883	0.0460581	0.0449347	0.045017	0.043243	0.0455562	0.0444352	0.0435298	0.0440102	0.0421797	2130	1359	1571	1659	1689	1603	1717	1601	2865	2499
RNA_SPIKE_ERCC-00051	RNA_SPIKE_ERCC-00051:1-260;+	Unannotated	RNA_SPIKE_ERCC-00051:1-260	+	RNA_SPIKE_ERCC-00051	1	260	1		0.858751	0.604537	11.6	0.455105	0.199671	0.959257	0.49699	0.000439046	0.00031503	0.000368421	0.000492164	0.000296421	0.000435172	0.000485598	0.000351503	0.000446449	0.000600393	0.000433169	0.00040556	0.000516067	0.000397869	0.000658913	0.000551981	0.000470667	0.00053233	0.000511868	0.000545351	0.000484407	0.000556884	0.000607028	21	10	14	19	12	17	19	13	29	33
RNA_SPIKE_ERCC-00053	RNA_SPIKE_ERCC-00053:1-991;+	Unannotated	RNA_SPIKE_ERCC-00053:1-991	+	RNA_SPIKE_ERCC-00053	1	991	1		0.714492	1.13307	-11.9	0.440666	0.200091	0.672218	1.15696	0.000125442	0.00031503	0.000447368	0.000336744	0.000296421	7.67951e-05	0.000383367	0.000297426	0.000446449	0.000200131	0.000320169	0.000221214	0.000172022	0.00038057	0.000280038	0.000310489	0.000334022	0.000266165	0.000360203	0.000349025	0.000300666	0.000180168	0.000468278	6	10	17	13	12	3	15	11	29	11
RNA_SPIKE_ERCC-00054	RNA_SPIKE_ERCC-00054:1-144;+	Unannotated	RNA_SPIKE_ERCC-00054:1-144	+	RNA_SPIKE_ERCC-00054	1	144	1		0.850501	0.630481	-12.8	0.399281	0.200091	0.911075	0.675935	0.000125442	0.000189018	0.000131579	0.000129517	0	0.000127992	5.11156e-05	0.000108155	9.23688e-05	5.45812e-05	7.53338e-05	0.000129042	0.000103213	0.000138389	9.8837e-05	8.6247e-05	9.10968e-05	0.00012421	7.58323e-05	4.36281e-05	6.68148e-05	3.27579e-05	0.000121406	6	6	5	5	0	5	2	4	6	3
RNA_SPIKE_ERCC-00058	RNA_SPIKE_ERCC-00058:1-77;+	Unannotated	RNA_SPIKE_ERCC-00058:1-77	+	RNA_SPIKE_ERCC-00058	1	77	1		0.822826	0.755392	-4.25	0.822392	0.200091	0.899	0.727859	0	3.1503e-05	0	0	0	2.55984e-05	0	0	4.61844e-05	1.81937e-05	0	0	0	0	3.29457e-05	1.72494e-05	1.51828e-05	1.77443e-05	3.79161e-05	6.54422e-05	1.67037e-05	1.63789e-05	5.20309e-05	0	1	0	0	0	1	0	0	3	1
RNA_SPIKE_ERCC-00059	RNA_SPIKE_ERCC-00059:1-485;+	Unannotated	RNA_SPIKE_ERCC-00059:1-485	+	RNA_SPIKE_ERCC-00059	1	485	1		0.787164	0.94004	10.05	0.532074	0.199671	0.847624	0.891337	0.000459953	0.000472545	0.000210526	0.000647585	0.000543438	0.000460771	0.000255578	0.000594852	0.000477239	0.000582199	0.000696838	0.000387125	0.000516067	0.000467063	0.000378875	0.000327739	0.000531398	0.000496842	0.000511868	0.000567165	0.000467703	0.000409474	0.000607028	22	15	8	25	22	18	10	22	31	32
RNA_SPIKE_ERCC-00060	RNA_SPIKE_ERCC-00060:1-518;+	Unannotated	RNA_SPIKE_ERCC-00060:1-518	+	RNA_SPIKE_ERCC-00060	1	518	1		0.793448	0.904209	0.25	0.989669	0.199671	0.807799	0.970532	0.00583304	0.00463094	0.006	0.00582826	0.00560729	0.00591322	0.00534158	0.00624594	0.00581923	0.00622225	0.00634687	0.00597279	0.00457579	0.00520689	0.00548545	0.0057958	0.00581501	0.00597984	0.00635095	0.00608612	0.00579618	0.0052904	0.00539387	279	147	228	225	227	231	209	231	378	342
RNA_SPIKE_ERCC-00062	RNA_SPIKE_ERCC-00062:1-1020;+	Unannotated	RNA_SPIKE_ERCC-00062:1-1020	+	RNA_SPIKE_ERCC-00062	1	1020	1		0.769679	0.987822	5.25	0.774235	0.199671	0.63033	1.20546	0.000606301	0.000346533	0.000315789	0.000569874	0.000271719	0.000358377	0.000357809	0.000189271	0.000307896	0.000345681	0.000282502	0.000313387	0.00030964	0.000484362	0.000296511	0.000310489	0.000409936	0.000496842	0.000227497	0.000458095	0.000300666	0.000343958	0.000312186	29	11	12	22	11	14	14	7	20	19
RNA_SPIKE_ERCC-00067	RNA_SPIKE_ERCC-00067:1-572;+	Unannotated	RNA_SPIKE_ERCC-00067:1-572	+	RNA_SPIKE_ERCC-00067	1	572	1		0.835241	0.694767	13.4	0.372606	0.156344	0.935596	0.574563	0.000250883	0.000126012	0.000210526	0.00015542	0.00014821	0.000230385	7.66734e-05	0.000108155	0.000138553	0.000254712	0.000282502	0.000294953	0.00030964	0.000224882	0.000164728	0.000206993	0.000121462	0.000283909	0.000227497	0.000239955	0.000233852	0.000262063	0.000242811	12	4	8	6	6	9	3	4	9	14
RNA_SPIKE_ERCC-00069	RNA_SPIKE_ERCC-00069:1-174;+	Unannotated	RNA_SPIKE_ERCC-00069:1-174	+	RNA_SPIKE_ERCC-00069	1	174	1		0.892417	0.511993	1.55	0.940808	0.199671	0.922413	0.623928	0	3.1503e-05	2.63158e-05	2.59034e-05	0	2.55984e-05	0	2.70387e-05	3.07896e-05	1.81937e-05	3.76669e-05	0	3.44045e-05	3.45973e-05	1.64728e-05	0	0	5.3233e-05	1.89581e-05	0	5.01111e-05	4.91368e-05	5.20309e-05	0	1	1	1	0	1	0	1	2	1
RNA_SPIKE_ERCC-00071	RNA_SPIKE_ERCC-00071:1-617;+	Unannotated	RNA_SPIKE_ERCC-00071:1-617	+	RNA_SPIKE_ERCC-00071	1	617	1		0.794989	0.895223	2.15	0.915649	0.199671	0.684177	1.14364	0.00133804	0.00173267	0.00173684	0.0015283	0.00182793	0.0015615	0.00153347	0.00156825	0.00184738	0.00225602	0.00178918	0.00145633	0.00147939	0.00195475	0.00143314	0.00144895	0.00168529	0.0014018	0.00136498	0.0017015	0.00150333	0.00188358	0.00168233	64	55	66	59	74	61	60	58	120	124
RNA_SPIKE_ERCC-00073	RNA_SPIKE_ERCC-00073:1-148;+	Unannotated	RNA_SPIKE_ERCC-00073:1-148	+	RNA_SPIKE_ERCC-00073	1	148	1		0.876081	0.552989	2.3	0.909156	0.199671	0.913722	0.664051	0	3.1503e-05	2.63158e-05	2.59034e-05	4.94035e-05	7.67951e-05	2.55578e-05	5.40774e-05	0	3.63875e-05	3.76669e-05	1.84345e-05	6.88089e-05	1.72986e-05	6.58913e-05	1.72494e-05	3.03656e-05	8.87217e-05	5.68742e-05	6.54422e-05	1.67037e-05	1.63789e-05	6.93746e-05	0	1	1	1	2	3	1	2	0	2
RNA_SPIKE_ERCC-00074	RNA_SPIKE_ERCC-00074:1-529;+	Unannotated	RNA_SPIKE_ERCC-00074:1-529	+	RNA_SPIKE_ERCC-00074	1	529	1		0.982256	0.285258	-6.6	0.707685	0.200091	0.928679	0.597896	0.250632	0.243298	0.243079	0.243362	0.245288	0.255036	0.250824	0.24973	0.251905	0.256459	0.253404	0.252221	0.269765	0.24251	0.245643	0.240181	0.244139	0.239886	0.256067	0.246804	0.242872	0.243588	0.243886	11988	7723	9237	9395	9930	9963	9814	9236	16363	14096
RNA_SPIKE_ERCC-00076	RNA_SPIKE_ERCC-00076:1-632;+	Unannotated	RNA_SPIKE_ERCC-00076:1-632	+	RNA_SPIKE_ERCC-00076	1	632	1		0.624503	1.30608	2.15	0.915649	0.199671	0.396425	1.45356	0.00395141	0.00352834	0.00455263	0.00417044	0.00449571	0.00381416	0.00465152	0.00408285	0.00409502	0.00322029	0.00305102	0.00306013	0.00361247	0.0038749	0.00375581	0.00448485	0.00385643	0.0040812	0.00341245	0.00375202	0.00419263	0.00391457	0.00414513	189	112	173	161	182	149	182	151	266	177
RNA_SPIKE_ERCC-00077	RNA_SPIKE_ERCC-00077:1-123;+	Unannotated	RNA_SPIKE_ERCC-00077:1-123	+	RNA_SPIKE_ERCC-00077	1	123	1		0.839164	0.673865	-4.95	0.7892	0.200091	0.799167	0.984661	0.000125442	9.4509e-05	0.000105263	7.77101e-05	0.000123509	0.000127992	7.66734e-05	0.000108155	0.000153948	7.27749e-05	5.65004e-05	5.53036e-05	0.000137618	0.000103792	9.8837e-05	0.000137995	9.10968e-05	5.3233e-05	9.47903e-05	6.54422e-05	0.000183741	4.91368e-05	0.000242811	6	3	4	3	5	5	3	4	10	4
RNA_SPIKE_ERCC-00078	RNA_SPIKE_ERCC-00078:1-988;+	Unannotated	RNA_SPIKE_ERCC-00078:1-988	+	RNA_SPIKE_ERCC-00078	1	988	1		0.762728	1.00938	-7.3	0.672003	0.200091	0.755516	1.05007	0.000292697	0.000661563	0.000552632	0.000492164	0.000543438	0.000383975	0.000434483	0.000567813	0.000431054	0.000345681	0.00048967	0.000331822	0.000206427	0.000363272	0.000395348	0.000362238	0.000668043	0.000372631	0.000511868	0.000501723	0.000434296	0.000425853	0.000624371	14	21	21	19	22	15	17	21	28	19
RNA_SPIKE_ERCC-00079	RNA_SPIKE_ERCC-00079:1-635;+	Unannotated	RNA_SPIKE_ERCC-00079:1-635	+	RNA_SPIKE_ERCC-00079	1	635	1		0.818862	0.774888	14.4	0.329575	0.132666	0.902505	0.713268	0.00135895	0.00126012	0.00139474	0.00137288	0.00153151	0.00127992	0.00153347	0.00127082	0.00150869	0.0014373	0.00129951	0.00129042	0.00199546	0.0012801	0.00105426	0.00134545	0.00156383	0.00134857	0.00132706	0.00126522	0.00153674	0.0014741	0.00171702	65	40	53	53	62	50	60	47	98	79
RNA_SPIKE_ERCC-00084	RNA_SPIKE_ERCC-00084:1-997;+	Unannotated	RNA_SPIKE_ERCC-00084:1-997	+	RNA_SPIKE_ERCC-00084	1	997	1		0.54458	1.42537	-2.7	0.891879	0.200091	0.654291	1.17843	0.000710836	0.000535551	0.000763158	0.00023313	0.000395228	0.000511967	0.000281136	0.000270387	0.000492634	0.000491231	0.000583837	0.000460863	0.000447258	0.000224882	0.000312984	0.000448485	0.000334022	0.000390375	0.000417077	0.000392653	0.000451	0.000327579	0.000502966	34	17	29	9	16	20	11	10	32	27
RNA_SPIKE_ERCC-00085	RNA_SPIKE_ERCC-00085:1-799;+	Unannotated	RNA_SPIKE_ERCC-00085:1-799	+	RNA_SPIKE_ERCC-00085	1	799	1		0.689419	1.18743	10.45	0.512023	0.199671	0.389431	1.46133	0.000313604	0.000441042	0.000184211	0.000336744	0.000197614	0.000281582	0.000153347	0.000270387	0.000200132	0.0002911	0.000301335	0.000239649	0.000137618	0.000484362	0.00023062	0.000241492	0.000212559	0.000372631	0.000189581	0.000130884	0.000451	0.000327579	0.000242811	15	14	7	13	8	11	6	10	13	16
RNA_SPIKE_ERCC-00092	RNA_SPIKE_ERCC-00092:1-1124;+	Unannotated	RNA_SPIKE_ERCC-00092:1-1124	+	RNA_SPIKE_ERCC-00092	1	1124	1		0.0536626	2.4957	3.15	0.8727	0.199671	0.116669	1.86901	0.00432774	0.00472545	0.00552632	0.00484393	0.00456982	0.0047613	0.0044215	0.00448843	0.00434133	0.0046394	0.00421869	0.00414777	0.00729375	0.00482632	0.00545251	0.00570955	0.0047674	0.00480872	0.00396224	0.00458095	0.00527837	0.00474989	0.0040931	207	150	210	187	185	186	173	166	282	255
RNA_SPIKE_ERCC-00095	RNA_SPIKE_ERCC-00095:3-528;+	Unannotated	RNA_SPIKE_ERCC-00095:3-528	+	RNA_SPIKE_ERCC-00095	3	528	354		0.762015	1.01202	6.9	0.692201	0.199671	0.72986	1.08624	0.000313604	0.000157515	0.000289474	0.000284937	0.000222316	0.000179189	0.000255578	0.000243348	0.000261712	0.000254712	0.000282502	0.000276518	0.000103213	0.000345973	0.000181201	0.000448485	0.000136645	0.000372631	0.000398119	0.000196327	0.000417592	0.000278442	0.000364217	15	5	11	11	9	7	10	9	17	14
RNA_SPIKE_ERCC-00096	RNA_SPIKE_ERCC-00096:1-1117;+	Unannotated	RNA_SPIKE_ERCC-00096:1-1117	+	RNA_SPIKE_ERCC-00096	1	1117	1		0.853429	0.620586	6.75	0.700053	0.199671	0.149251	1.79782	0.119588	0.137731	0.130947	0.127963	0.132352	0.124843	0.122422	0.12765	0.12108	0.11593	0.119724	0.117778	0.125852	0.124689	0.121899	0.13094	0.123649	0.128505	0.120308	0.120828	0.12932	0.126789	0.12751	5720	4372	4976	4940	5358	4877	4790	4721	7865	6372
RNA_SPIKE_ERCC-00099	RNA_SPIKE_ERCC-00099:9-1306;+	Unannotated	RNA_SPIKE_ERCC-00099:9-1306	+	RNA_SPIKE_ERCC-00099	9	1306	633		0.811122	0.826329	-12.8	0.399281	0.200091	0.637994	1.19699	0.000104535	9.4509e-05	5.26316e-05	2.59034e-05	9.88069e-05	2.55984e-05	7.66734e-05	8.11162e-05	0.000123158	7.27749e-05	9.41673e-05	1.84345e-05	3.44045e-05	5.18959e-05	1.64728e-05	0.000103496	9.10968e-05	0	3.79161e-05	0.000152698	1.67037e-05	4.91368e-05	8.67182e-05	5	3	2	1	4	1	3	3	8	4
RNA_SPIKE_ERCC-00108	RNA_SPIKE_ERCC-00108:1-1032;+	Unannotated	RNA_SPIKE_ERCC-00108:1-1032	+	RNA_SPIKE_ERCC-00108	1	1032	1		0.512404	1.47163	-3.1	0.874638	0.200091	0.579146	1.26188	0.0125024	0.0136093	0.0131316	0.0138324	0.0136354	0.0140535	0.0122933	0.0143846	0.0133781	0.0127174	0.0129951	0.0144158	0.00935801	0.0144098	0.0141502	0.0146792	0.0134671	0.0132195	0.0129673	0.0142228	0.0125946	0.012317	0.0135107	598	432	499	534	552	549	481	532	869	699
RNA_SPIKE_ERCC-00109	RNA_SPIKE_ERCC-00109:1-108;+	Unannotated	RNA_SPIKE_ERCC-00109:1-108	+	RNA_SPIKE_ERCC-00109	1	108	1		0.758045	1.02676	-13.7	0.359684	0.200091	0.883759	0.791	4.18139e-05	0	5.26316e-05	2.59034e-05	0	0	2.55578e-05	2.70387e-05	9.23688e-05	0	3.76669e-05	1.84345e-05	3.44045e-05	0	0	0	0	0	1.89581e-05	0	0	1.63789e-05	1.73436e-05	2	0	2	1	0	0	1	1	6	0
RNA_SPIKE_ERCC-00111	RNA_SPIKE_ERCC-00111:1-993;+	Unannotated	RNA_SPIKE_ERCC-00111:1-993	+	RNA_SPIKE_ERCC-00111	1	993	1		0.892625	0.511497	-11.1	0.47921	0.200091	0.870478	0.829318	0.00896908	0.00872633	0.0101053	0.00984328	0.00881852	0.00926661	0.00937971	0.00927428	0.00966793	0.00913325	0.00885172	0.00942005	0.00836028	0.0101197	0.0101308	0.00871095	0.00954998	0.00949322	0.00978236	0.0091619	0.00870262	0.00982737	0.00960838	429	277	384	380	357	362	367	343	628	502
RNA_SPIKE_ERCC-00112	RNA_SPIKE_ERCC-00112:1-1118;+	Unannotated	RNA_SPIKE_ERCC-00112:1-1118	+	RNA_SPIKE_ERCC-00112	1	1118	1		0.70695	1.14932	-16	0.266485	0.18504	0.294846	1.57192	0.00167256	0.00119711	0.00168421	0.00196866	0.0013833	0.00122872	0.00150791	0.00140601	0.00170882	0.00136453	0.00120534	0.00182502	0.00165141	0.00193745	0.00154845	0.0015352	0.00162456	0.00161473	0.00144081	0.00207234	0.00125278	0.00142497	0.00147421	80	38	64	76	56	48	59	52	111	75
RNA_SPIKE_ERCC-00113	RNA_SPIKE_ERCC-00113:1-850;+	Unannotated	RNA_SPIKE_ERCC-00113:1-850	+	RNA_SPIKE_ERCC-00113	1	850	1		0.331482	1.74026	16.2	0.2592	0.0948626	0.370066	1.48279	0.0529782	0.0563904	0.0530789	0.0574796	0.0564187	0.0537566	0.0532369	0.0564568	0.0518497	0.0525253	0.0509822	0.0504738	0.07077	0.0508753	0.0530261	0.0570783	0.0567989	0.0542444	0.0530257	0.0543824	0.0556901	0.0566875	0.0547019	2534	1790	2017	2219	2284	2100	2083	2088	3368	2887
RNA_SPIKE_ERCC-00116	RNA_SPIKE_ERCC-00116:1-2000;+	Unannotated	RNA_SPIKE_ERCC-00116:1-2000	+	RNA_SPIKE_ERCC-00116	1	2000	1		0.629035	1.29727	-2.5	0.900535	0.200091	0.38076	1.47066	0.00393051	0.00428441	0.00547368	0.0045849	0.00442161	0.0046845	0.00439594	0.00386654	0.00429515	0.00374791	0.00440703	0.0046455	0.00333723	0.00501661	0.00495832	0.00507133	0.00384125	0.00441834	0.00445515	0.00431918	0.00424274	0.0048973	0.00442263	188	136	208	177	179	183	172	143	279	206
RNA_SPIKE_ERCC-00120	RNA_SPIKE_ERCC-00120:1-77;+	Unannotated	RNA_SPIKE_ERCC-00120:1-77	+	RNA_SPIKE_ERCC-00120	1	77	1		0.522077	1.45798	4.65	0.803273	0.199671	0.881974	0.796623	6.27208e-05	3.1503e-05	0	7.77101e-05	4.94035e-05	5.11967e-05	0	0	4.61844e-05	1.81937e-05	3.76669e-05	0	0.000172022	0	1.64728e-05	1.72494e-05	4.55484e-05	5.3233e-05	1.89581e-05	6.54422e-05	1.67037e-05	0	1.73436e-05	3	1	0	3	2	2	0	0	3	1
RNA_SPIKE_ERCC-00126	RNA_SPIKE_ERCC-00126:35-1034;+	Unannotated	RNA_SPIKE_ERCC-00126:35-1034	+	RNA_SPIKE_ERCC-00126	35	1034	600		0.8368	0.688345	-13.9	0.350833	0.200091	0.899549	0.724269	8.36278e-05	3.1503e-05	2.63158e-05	5.18068e-05	0	0	5.11156e-05	8.11162e-05	0	7.27749e-05	1.88335e-05	5.53036e-05	0	3.45973e-05	6.58913e-05	5.17482e-05	1.51828e-05	7.09774e-05	3.79161e-05	6.54422e-05	3.34074e-05	3.27579e-05	0	4	1	1	2	0	0	2	3	0	4
RNA_SPIKE_ERCC-00130	RNA_SPIKE_ERCC-00130:979-1075;+	Unannotated	RNA_SPIKE_ERCC-00130:979-1075	+	RNA_SPIKE_ERCC-00130	979	1075	980		0.788535	0.929509	-10.2	0.524299	0.200091	0.774845	1.0228	8.36278e-05	3.1503e-05	7.89474e-05	2.59034e-05	2.47017e-05	2.55984e-05	0.000127789	0.000135194	0.000138553	7.27749e-05	9.41673e-05	1.84345e-05	0.000103213	0.000103792	0.000131783	6.89976e-05	0.000182194	0.000177443	9.47903e-05	4.36281e-05	0.000116926	3.27579e-05	0.000121406	4	1	3	1	1	1	5	5	9	4
RNA_SPIKE_ERCC-00131	RNA_SPIKE_ERCC-00131:1-751;+	Unannotated	RNA_SPIKE_ERCC-00131:1-751	+	RNA_SPIKE_ERCC-00131	1	751	1		0.781403	0.957236	-21.9	0.105625	0.0707822	0.894624	0.749297	0.00154711	0.00144914	0.00157895	0.00168372	0.00123509	0.00130552	0.00125233	0.00159528	0.00163185	0.0014555	0.00137484	0.00127198	0.00192665	0.00114171	0.00149903	0.00106946	0.00127536	0.00145504	0.00145977	0.00130884	0.00140311	0.00109739	0.00112734	74	46	60	65	50	51	49	59	106	80
RNA_SPIKE_ERCC-00134	RNA_SPIKE_ERCC-00134:1-78;+	Unannotated	RNA_SPIKE_ERCC-00134:1-78	+	RNA_SPIKE_ERCC-00134	1	78	1		0.971081	0.326898	-9.05	0.582923	0.200091	0.990825	0.355834	2.09069e-05	3.1503e-05	5.26316e-05	2.59034e-05	2.47017e-05	0	0	0	1.53948e-05	1.81937e-05	1.88335e-05	1.84345e-05	3.44045e-05	3.45973e-05	3.29457e-05	0	3.03656e-05	1.77443e-05	3.79161e-05	2.18141e-05	0	3.27579e-05	3.46873e-05	1	1	2	1	1	0	0	0	1	1
RNA_SPIKE_ERCC-00136	RNA_SPIKE_ERCC-00136:3-1042;+	Unannotated	RNA_SPIKE_ERCC-00136:3-1042	+	RNA_SPIKE_ERCC-00136	3	1042	749		0.13075	2.16264	-8.3	0.620803	0.200091	0.805083	0.975079	0.00386778	0.00431591	0.00407895	0.00435177	0.00328533	0.00412134	0.00383367	0.00397469	0.00400265	0.00414817	0.00384202	0.00420307	0.00165141	0.00437656	0.0041841	0.00379487	0.00411454	0.00463127	0.00405703	0.00407923	0.00382515	0.00394733	0.00334732	185	137	155	168	133	161	150	147	260	228
RNA_SPIKE_ERCC-00137	RNA_SPIKE_ERCC-00137:1-79;+	Unannotated	RNA_SPIKE_ERCC-00137:1-79	+	RNA_SPIKE_ERCC-00137	1	79	1		0.606618	1.33489	-0.45	0.982573	0.200091	0.648013	1.18583	2.09069e-05	0	0	0	0	0	2.55578e-05	0	1.53948e-05	0	1.88335e-05	0	0	0	3.29457e-05	0	0	3.54887e-05	0	2.18141e-05	5.01111e-05	3.27579e-05	0.000104062	1	0	0	0	0	0	1	0	1	0
RNA_SPIKE_ERCC-00142	RNA_SPIKE_ERCC-00142:1-77;+	Unannotated	RNA_SPIKE_ERCC-00142:1-77	+	RNA_SPIKE_ERCC-00142	1	77	1		0.0820004	2.34224	-5.1	0.781642	0.200091	0.0284684	2.23038	0	0	0.000131579	0	0	0	0	0	0	0	0	0	3.44045e-05	0	1.64728e-05	1.72494e-05	3.03656e-05	0	0	2.18141e-05	0	0	1.73436e-05	0	0	5	0	0	0	0	0	0	0
RNA_SPIKE_ERCC-00143	RNA_SPIKE_ERCC-00143:1-753;+	Unannotated	RNA_SPIKE_ERCC-00143:1-753	+	RNA_SPIKE_ERCC-00143	1	753	1		0.780515	0.959021	12.2	0.426943	0.187599	0.630308	1.20548	0.000104535	6.3006e-05	0	5.18068e-05	0	0.000102393	0	5.40774e-05	6.15792e-05	5.45812e-05	7.53338e-05	3.68691e-05	3.44045e-05	5.18959e-05	0	0	6.07312e-05	5.3233e-05	3.79161e-05	2.18141e-05	3.34074e-05	0.000131032	0.000104062	5	2	0	2	0	4	0	2	4	3
RNA_SPIKE_ERCC-00144	RNA_SPIKE_ERCC-00144:1-507;+	Unannotated	RNA_SPIKE_ERCC-00144:1-507	+	RNA_SPIKE_ERCC-00144	1	507	1		0.866372	0.579538	7.5	0.661801	0.199671	0.884987	0.786951	0.000418139	0.00063006	0.000526316	0.000518068	0.000543438	0.000511967	0.000536714	0.000513736	0.000569608	0.00063678	0.000433169	0.000534602	0.000344045	0.000588154	0.000477712	0.000741725	0.000546581	0.000567819	0.000398119	0.000370839	0.000434296	0.000589642	0.000398904	20	20	20	20	22	20	21	19	37	35
RNA_SPIKE_ERCC-00145	RNA_SPIKE_ERCC-00145:1-1041;+	Unannotated	RNA_SPIKE_ERCC-00145:1-1041	+	RNA_SPIKE_ERCC-00145	1	1041	1		0.841562	0.662993	14.8	0.313507	0.123482	0.961207	0.490634	0.00909452	0.00904136	0.00884211	0.00940293	0.00881852	0.0093178	0.00868965	0.00903093	0.00825161	0.00864202	0.00947323	0.00866423	0.0110782	0.00835524	0.00932363	0.00933193	0.00932224	0.00968841	0.00909987	0.00953274	0.00963803	0.00941789	0.00931354	435	287	336	363	357	364	340	334	536	475
RNA_SPIKE_ERCC-00148	RNA_SPIKE_ERCC-00148:1-498;+	Unannotated	RNA_SPIKE_ERCC-00148:1-498	+	RNA_SPIKE_ERCC-00148	1	498	1		0.698548	1.16775	14.4	0.329575	0.132666	0.843432	0.899833	0.000313604	0.000378036	0.000236842	0.000466261	0.000271719	0.000537566	0.000255578	0.000459658	0.000261712	0.000418456	0.000282502	0.000313387	0.000688089	0.000276778	0.000428294	0.000310489	0.00037957	0.000461353	0.000189581	0.000305397	0.000334074	0.000442231	0.000364217	15	12	9	18	11	21	10	17	17	23
RNA_SPIKE_ERCC-00150	RNA_SPIKE_ERCC-00150:1-715;+	Unannotated	RNA_SPIKE_ERCC-00150:1-715	+	RNA_SPIKE_ERCC-00150	1	715	1		0.864328	0.585801	-7.45	0.664482	0.200091	0.945288	0.543947	6.27208e-05	0.000126012	0.000131579	5.18068e-05	7.41052e-05	2.55984e-05	7.66734e-05	0.000108155	0.000153948	0.000109162	7.53338e-05	7.37382e-05	6.88089e-05	0.000103792	9.8837e-05	0.000137995	6.07312e-05	0.000177443	0.000132706	0.00010907	0.000167037	0.000131032	0.00019078	3	4	5	2	3	1	3	4	10	6
RNA_SPIKE_ERCC-00154	RNA_SPIKE_ERCC-00154:1-508;+	Unannotated	RNA_SPIKE_ERCC-00154:1-508	+	RNA_SPIKE_ERCC-00154	1	508	1		0.817754	0.783571	-5.25	0.774235	0.200091	0.78864	1.00138	0.00027179	0.000252024	0.000289474	0.000284937	0.000321122	0.00030718	0.000306694	0.000405581	0.000184738	0.000163744	0.000188335	9.21727e-05	0.000275236	0.000207584	0.000181201	0.000206993	0.000349204	0.000195188	0.000189581	0.000305397	0.000217148	0.000393095	0.000225467	13	8	11	11	13	12	12	15	12	9
RNA_SPIKE_ERCC-00157	RNA_SPIKE_ERCC-00157:1-964;+	Unannotated	RNA_SPIKE_ERCC-00157:1-964	+	RNA_SPIKE_ERCC-00157	1	964	1		0.823074	0.75425	-7.95	0.638698	0.200091	0.89485	0.748168	0.000209069	9.4509e-05	0.000184211	0.00015542	0.000222316	0.000102393	0.000102231	0.000162232	0.000123158	5.45812e-05	0.000131834	9.21727e-05	0.000206427	6.91946e-05	0.00011531	3.44988e-05	0.000121462	0.00012421	9.47903e-05	0.00010907	0.000183741	8.18947e-05	5.20309e-05	10	3	7	6	9	4	4	6	8	3
RNA_SPIKE_ERCC-00160	RNA_SPIKE_ERCC-00160:1-716;+	Unannotated	RNA_SPIKE_ERCC-00160:1-716	+	RNA_SPIKE_ERCC-00160	1	716	1		0.487607	1.50574	-3.9	0.838625	0.200091	0.248013	1.63356	0.000229976	0.000189018	0.000421053	0.000336744	0.000444631	0.000281582	0.000306694	0.000486697	0.000246317	9.09686e-05	0.000188335	0.000184345	0.000172022	0.000363272	0.000312984	0.000275991	0.000334022	0.000496842	0.000189581	0.000479909	0.000200444	0.000425853	0.000416248	11	6	16	13	18	11	12	18	16	5
RNA_SPIKE_ERCC-00162	RNA_SPIKE_ERCC-00162:1-520;+	Unannotated	RNA_SPIKE_ERCC-00162:1-520	+	RNA_SPIKE_ERCC-00162	1	520	1		0.267092	1.85113	-1.65	0.936839	0.200091	0.821165	0.946789	0.00171437	0.00126012	0.00165789	0.00121746	0.0014821	0.00133111	0.00148235	0.0013249	0.00129316	0.00161924	0.00124301	0.00143789	0.000481662	0.00145309	0.00146608	0.00141445	0.0019434	0.00168571	0.00151665	0.00194145	0.00165367	0.00145773	0.00182108	82	40	63	47	60	52	58	49	84	89
RNA_SPIKE_ERCC-00163	RNA_SPIKE_ERCC-00163:1-496;+	Unannotated	RNA_SPIKE_ERCC-00163:1-496	+	RNA_SPIKE_ERCC-00163	1	496	1		0.818438	0.778911	-0.95	0.963894	0.200091	0.905634	0.698752	0.000898999	0.000661563	0.000421053	0.000647585	0.000419929	0.000665557	0.000638945	0.00043262	0.000600397	0.000618587	0.000452003	0.000755816	0.000688089	0.000518959	0.000461239	0.000638228	0.000531398	0.000514586	0.000511868	0.000567165	0.000467703	0.000589642	0.000554997	43	21	16	25	17	26	25	16	39	34
RNA_SPIKE_ERCC-00165	RNA_SPIKE_ERCC-00165:1-868;+	Unannotated	RNA_SPIKE_ERCC-00165:1-868	+	RNA_SPIKE_ERCC-00165	1	868	1		0.807357	0.84314	4.2	0.824819	0.199671	0.640263	1.19428	0.0015053	0.00132313	0.00123684	0.00134698	0.00135859	0.00166389	0.00161014	0.0011897	0.00141632	0.00152827	0.000998173	0.00136416	0.00123856	0.00153958	0.00087306	0.00155245	0.00113871	0.00161473	0.00134602	0.00143973	0.00141981	0.00137583	0.00133546	72	42	47	52	55	65	63	44	92	84
RNA_SPIKE_ERCC-00170	RNA_SPIKE_ERCC-00170:1-972;+	Unannotated	RNA_SPIKE_ERCC-00170:1-972	+	RNA_SPIKE_ERCC-00170	1	972	1		0.656423	1.25172	-6.75	0.700053	0.200091	0.687744	1.13955	6.27208e-05	0.000157515	0.000105263	0.00023313	4.94035e-05	2.55984e-05	2.55578e-05	2.70387e-05	0.000107764	5.45812e-05	5.65004e-05	1.84345e-05	3.44045e-05	6.91946e-05	6.58913e-05	8.6247e-05	4.55484e-05	3.54887e-05	3.79161e-05	4.36281e-05	8.35185e-05	4.91368e-05	0.000138749	3	5	4	9	2	1	1	1	7	3
RNA_SPIKE_ERCC-00171	RNA_SPIKE_ERCC-00171:1-508;+	Unannotated	RNA_SPIKE_ERCC-00171:1-508	+	RNA_SPIKE_ERCC-00171	1	508	1		0.829075	0.721729	3.05	0.876816	0.199671	0.789795	0.999459	0.0774393	0.0694011	0.0716842	0.0719855	0.0707704	0.0717778	0.0735042	0.0741402	0.077636	0.0806528	0.076219	0.078568	0.0853231	0.0745053	0.0759562	0.0729305	0.0761417	0.0780928	0.0771593	0.0760438	0.073847	0.0755233	0.0772313	3704	2203	2724	2779	2865	2804	2876	2742	5043	4433
RNA_SPIKE_ynbA	RNA_SPIKE_ynbA:75-156;+	Unannotated	RNA_SPIKE_ynbA:75-156	+	RNA_SPIKE_ynbA	75	156	77		0.0149629	2.92597	3.25	0.868375	0.199671	0.530469	1.31192	0.0136313	0.0143969	0.0132895	0.0141951	0.0143764	0.0122616	0.0134945	0.0140601	0.0129778	0.0113711	0.0123924	0.0130701	0.0202298	0.0137697	0.0139854	0.0146447	0.0140289	0.0141422	0.0128157	0.0130448	0.0145155	0.0129066	0.0142044	652	457	505	548	582	479	528	520	843	625
TFE0	RIBO_U13369.1:127-520;+	Unannotated	RIBO_U13369.1:127-520	+	RIBO_U13369.1	127	520	419		1.21924e-46	26.564	-23.45	0.079955	0.051649	7.87208e-70	24.6009	0.00522674	0.0073717	0.00944737	0.00567284	0.0086209	0.00852425	0.0090219	0.0060026	0.00471081	0.00574922	0.00591371	0.00237806	0.000275236	0.00685026	0.00537014	0.00312214	0.00233815	0.00496842	0.00699553	0.00368658	0.003157	0.00309562	0.00235874	250	234	359	219	349	333	353	222	306	316
TFE1	RIBO_U13369.1:632-2216;+	Unannotated	RIBO_U13369.1:632-2216	+	RIBO_U13369.1	632	2216	1209		1.87629e-16	11.0264	-11.65	0.452772	0.200091	8.23932e-16	7.43129	0.00196525	0.00365435	0.00397368	0.00375599	0.00452042	0.00281582	0.00324584	0.00224421	0.00246317	0.00220144	0.00235418	0.00169598	0.000137618	0.00228342	0.00199321	0.00141445	0.0015031	0.00246646	0.00322287	0.00185419	0.00243874	0.00193272	0.0016303	94	116	151	145	183	110	127	83	160	121
TFE10	RIBO_U13369.1:11438-11913;-	Unannotated	RIBO_U13369.1:11438-11913	-	RIBO_U13369.1	11438	11913	11580		5.08671e-49	27.7627	-4.9	0.791412	0.200091	4.7701e-34	13.4161	0.00217432	0.00362285	0.004	0.00448128	0.0085221	0.0031742	0.00347586	0.00313649	0.00234001	0.00311113	0.00235418	0.00175128	0.000240831	0.00167797	0.00182848	0.00148345	0.00148791	0.00195188	0.00236976	0.00133066	0.00200444	0.00167065	0.00195983	104	115	152	173	345	124	136	116	152	171
TFE100	ACAP3	Coding CDS	chr1:1229782-1229969	-	chr1	1229782	1229969	1229782	NM_030649	0.870179	0.568992	-4.15	0.82728	0.200091	0.929491	0.595009	2.09069e-05	0	0	0	0	0	0	0	0	1.81937e-05	0	1.84345e-05	0	1.72986e-05	0	0	1.51828e-05	0	1.89581e-05	4.36281e-05	0	1.63789e-05	1.73436e-05	1	0	0	0	0	0	0	0	0	1
TFE1000	KAZN	Intron	chr1:15023426-15023503	+	chr1	15023426	15023503	15023426	NM_015209;NM_201628	0.837881	0.680408	-13.5	0.368228	0.200091	0.892757	0.757442	0	0	0	2.59034e-05	2.47017e-05	0	2.55578e-05	5.40774e-05	1.53948e-05	0	0	0	0	1.72986e-05	3.29457e-05	1.72494e-05	0	0	1.89581e-05	0	0	1.63789e-05	0	0	0	0	1	1	0	1	2	1	0
TFE100000	ZSCAN25	Coding 3'-UTR	chr7:99229611-99229925	+	chr7	99229611	99229925	99229804	NM_001350979;NM_001350980;NM_001350981;NM_001350982;NM_001350983;NM_001350986;NM_145115	0.686259	1.1944	-7.35	0.669722	0.200091	0.773894	1.02415	0.000146349	3.1503e-05	0.000236842	0.000129517	9.88069e-05	7.67951e-05	0.000306694	0.00021631	0.000292501	0.000200131	0.000113001	0.000221214	3.44045e-05	0.000172986	0.000181201	0.000120746	0.000197376	7.09774e-05	0.000208539	8.72562e-05	0.000183741	0.000196547	0.000242811	7	1	9	5	4	3	12	8	19	11
TFE100001	CYP3A5	Intron	chr7:99246611-99246984	-	chr7	99246611	99246984	99246832	NM_000777;NM_001291829;NM_001291830;NR_033807	0.851693	0.627109	-4.5	0.81057	0.200091	0.887256	0.778902	0	0	0	2.59034e-05	0	0	2.55578e-05	2.70387e-05	1.53948e-05	3.63875e-05	0	0	0	1.72986e-05	0	1.72494e-05	1.51828e-05	0	3.79161e-05	0	0	0	0	0	0	0	1	0	0	1	1	1	2
TFE100003	chr7:99336279-99336728;-	Unannotated	chr7:99336279-99336728	-	chr7	99336279	99336728	99336647		0.823469	0.751059	8.75	0.598014	0.199671	0.896092	0.743831	0	0	0	0	4.94035e-05	2.55984e-05	0	0	0	0	0	1.84345e-05	3.44045e-05	0	0	1.72494e-05	0	0	1.89581e-05	0	1.67037e-05	1.63789e-05	0	0	0	0	0	2	1	0	0	0	0
TFE100004	chr7:99406100-99406603;-	Unannotated	chr7:99406100-99406603	-	chr7	99406100	99406603	99406549		0.820247	0.768763	10.5	0.509217	0.199671	0.8271	0.934171	2.09069e-05	0	0	2.59034e-05	0	0	0	0	0	0	3.76669e-05	1.84345e-05	0	0	0	0	1.51828e-05	1.77443e-05	1.89581e-05	0	0	4.91368e-05	0	1	0	0	1	0	0	0	0	0	0
TFE100005	chr7:99440557-99440772;-	Unannotated	chr7:99440557-99440772	-	chr7	99440557	99440772	99440611		0.835932	0.692308	-13.75	0.357479	0.200091	0.925359	0.610402	2.09069e-05	3.1503e-05	5.26316e-05	0	2.47017e-05	0	2.55578e-05	2.70387e-05	1.53948e-05	5.45812e-05	0	0	3.44045e-05	1.72986e-05	0	0	1.51828e-05	0	0	0	1.67037e-05	0	0	1	1	2	0	1	0	1	1	1	3
TFE100006	TRIM4	Coding 5'-UTR	chr7:99516957-99517244	-	chr7	99516957	99517244	99517222	NM_033017;NM_033091	0.267065	1.85119	-3.7	0.847788	0.200091	1	NA	0	0	0	0	0	0	0	0	0	0	0	0	3.44045e-05	0.000121091	3.29457e-05	0	1.51828e-05	0	3.79161e-05	4.36281e-05	5.01111e-05	9.82737e-05	5.20309e-05	0	0	0	0	0	0	0	0	0	0
TFE100007	chr7:99526742-99527271;-	Unannotated	chr7:99526742-99527271	-	chr7	99526742	99527271	99526912		0.782911	0.952449	-20.3	0.138513	0.0951231	0.940616	0.559509	4.18139e-05	3.1503e-05	5.26316e-05	7.77101e-05	0	0	0.000178905	5.40774e-05	3.07896e-05	5.45812e-05	3.76669e-05	1.84345e-05	6.88089e-05	6.91946e-05	4.94185e-05	3.44988e-05	3.03656e-05	3.54887e-05	9.47903e-05	8.72562e-05	5.01111e-05	1.63789e-05	3.46873e-05	2	1	2	3	0	0	7	2	2	3
TFE100008	chr7:99531827-99532058;-	Unannotated	chr7:99531827-99532058	-	chr7	99531827	99532058	99531912		0.794681	0.897234	-20.5	0.133973	0.0914658	0.775144	1.02244	0	0	2.63158e-05	0	0	0	2.55578e-05	0	6.15792e-05	0	1.88335e-05	1.84345e-05	0	3.45973e-05	1.64728e-05	0	0	0	0	2.18141e-05	0	0	0	0	0	1	0	0	0	1	0	4	0
TFE100009	chr7:99541683-99541916;-	Unannotated	chr7:99541683-99541916	-	chr7	99541683	99541916	99541731		0.790798	0.916723	-4.7	0.801093	0.200091	0.837324	0.913406	0	6.3006e-05	0	0	0	7.67951e-05	0	0	3.07896e-05	0	1.88335e-05	0	0	0	3.29457e-05	3.44988e-05	1.51828e-05	1.77443e-05	5.68742e-05	2.18141e-05	1.67037e-05	1.63789e-05	3.46873e-05	0	2	0	0	0	3	0	0	2	0
TFE10001	OBSCN	Coding CDS	chr1:228529142-228529315	+	chr1	228529142	228529315	228529262	NM_001098623;NM_001271223;NM_052843	0.84177	0.661953	1.65	0.936839	0.199671	0.889694	0.769564	0	0	0	0	2.47017e-05	0	0	0	0	0	1.88335e-05	0	0	0	0	0	0	0	1.89581e-05	0	0	0	0	0	0	0	0	1	0	0	0	0	0
TFE100010	chr7:99543695-99544054;-	Unannotated	chr7:99543695-99544054	-	chr7	99543695	99544054	99543948		0.730137	1.09651	-12.65	0.406244	0.200091	0.829846	0.928172	0	0	5.26316e-05	0	2.47017e-05	0	0	2.70387e-05	1.53948e-05	0	0	0	6.88089e-05	0	3.29457e-05	0	0	1.77443e-05	0	2.18141e-05	0	0	0	0	0	2	0	1	0	0	1	1	0
TFE100011	AZGP1	Coding 5'-UTR	chr7:99573571-99573669	-	chr7	99573571	99573669	99573666	NM_001185	0.768093	0.992573	-24.65	0.0640116	0.0393562	0.896781	0.738784	2.09069e-05	6.3006e-05	5.26316e-05	2.59034e-05	2.47017e-05	0	2.55578e-05	8.11162e-05	4.61844e-05	1.81937e-05	0	3.68691e-05	0	0	0	0	0	0	1.89581e-05	2.18141e-05	0	0	0	1	2	2	1	1	0	1	3	3	1
TFE100012	chr7:99595290-99595409;+	Unannotated	chr7:99595290-99595409	+	chr7	99595290	99595409	99595311		0.0439294	2.56605	17.25	0.223326	0.0766577	0.461284	1.38437	4.18139e-05	3.1503e-05	2.63158e-05	0.000181324	0.000197614	7.67951e-05	2.55578e-05	0	3.07896e-05	3.63875e-05	9.41673e-05	7.37382e-05	0	0	0	1.72494e-05	1.51828e-05	0	0	4.36281e-05	1.67037e-05	0	0	2	1	1	7	8	3	1	0	2	2
TFE100013	ZKSCAN1	Coding 5'-UTR	chr7:99613115-99613349	+	chr7	99613115	99613349	99613219	NM_001287054;NM_001287055;NM_001346579;NM_001346580;NM_001346581;NM_003439	0.48959	1.50295	-0.15	0.993614	0.200091	0.120096	1.86116	0.000250883	0.000189018	0.000315789	0.000362647	0.000123509	0.000255984	0.000434483	0.000270387	0.000230922	0.000363875	0.000640337	0.000276518	0.00030964	0.000518959	0.000247093	0.000275991	0.00027329	0.000248421	0.000303329	0.000436281	0.000183741	0.000491368	0.000277498	12	6	12	14	5	10	17	10	15	20
TFE100014	chr7:99615298-99615387;-	Unannotated	chr7:99615298-99615387	-	chr7	99615298	99615387	99615377		0.798627	0.881886	17.75	0.207227	0.0689928	0.839156	0.90924	0	0	2.63158e-05	2.59034e-05	0	2.55984e-05	0	0	3.07896e-05	9.09686e-05	1.88335e-05	3.68691e-05	0	1.72986e-05	0	1.72494e-05	3.03656e-05	7.09774e-05	1.89581e-05	2.18141e-05	1.67037e-05	0	1.73436e-05	0	0	1	1	0	1	0	0	2	5
TFE100015	chr7:99620851-99620927;-	Unannotated	chr7:99620851-99620927	-	chr7	99620851	99620927	99620927		0.795651	0.892799	-13.05	0.387806	0.200091	0.848043	0.890678	6.27208e-05	0	5.26316e-05	0	0	0	2.55578e-05	0	3.07896e-05	0	0	1.84345e-05	6.88089e-05	1.72986e-05	3.29457e-05	3.44988e-05	0	0	1.89581e-05	0	1.67037e-05	3.27579e-05	0	3	0	2	0	0	0	1	0	2	0
TFE100016	ZKSCAN1	Coding CDS	chr7:99621120-99621490	+	chr7	99621120	99621490	99621245	NM_001287054;NM_001346579;NM_001346580;NM_001346581;NM_003439	0.787422	0.938243	-3	0.879025	0.200091	0.887015	0.779886	0	0	2.63158e-05	0	4.94035e-05	2.55984e-05	0	5.40774e-05	1.53948e-05	0	3.76669e-05	0	0	0	0	0	0	0	0	2.18141e-05	1.67037e-05	0	0	0	0	1	0	2	1	0	2	1	0
TFE100017	ZKSCAN1	Coding CDS	chr7:99621791-99621910	+	chr7	99621791	99621910	99621817	NM_001287054;NM_001346579;NM_001346580;NM_001346581;NM_003439	0.648831	1.26438	35.65	0.00571883	0.000215678	0.450987	1.3949	0	0	5.26316e-05	5.18068e-05	2.47017e-05	0	0	0	1.53948e-05	9.09686e-05	3.76669e-05	3.68691e-05	0	1.72986e-05	0	6.89976e-05	3.03656e-05	5.3233e-05	0	0	5.01111e-05	6.55158e-05	0.000121406	0	0	2	2	1	0	0	0	1	5
TFE100018	ZKSCAN1	Intron	chr7:99622124-99622531	+	chr7	99622124	99622531	99622127	NM_001287054;NM_001287055;NM_001346579;NM_001346580;NM_001346581;NM_003439;NR_144477	0.826044	0.737897	7	0.687195	0.199671	0.832631	0.922643	2.09069e-05	6.3006e-05	0	2.59034e-05	4.94035e-05	0	2.55578e-05	2.70387e-05	4.61844e-05	7.27749e-05	5.65004e-05	5.53036e-05	0	3.45973e-05	0.00011531	1.72494e-05	3.03656e-05	1.77443e-05	0	2.18141e-05	5.01111e-05	6.55158e-05	3.46873e-05	1	2	0	1	2	0	1	1	3	4
TFE100019	ZKSCAN1	Coding 3'-UTR	chr7:99631583-99632276	+	chr7	99631583	99632276	99632009	NM_001287054;NM_001287055;NM_001346580;NM_001346581;NM_003439	0.793448	0.904406	-14.05	0.344341	0.200091	0.753446	1.05288	0	0	2.63158e-05	0	0	0	2.55578e-05	2.70387e-05	0	0	0	1.84345e-05	0	0	3.29457e-05	0	3.03656e-05	0	5.68742e-05	4.36281e-05	0	0	0	0	0	1	0	0	0	1	1	0	0
TFE10002	OBSCN	Intron	chr1:228547032-228547221	+	chr1	228547032	228547221	228547144	NM_001098623;NM_001271223;NM_052843	0.803997	0.855965	3.95	0.836124	0.199671	0.846787	0.892937	0	3.1503e-05	0	2.59034e-05	0	0	5.11156e-05	0	0	1.81937e-05	1.88335e-05	0	0	0	3.29457e-05	0	0	0	0	0	0	0	1.73436e-05	0	1	0	1	0	0	2	0	0	1
TFE100021	ZKSCAN1	Coding 3'-UTR	chr7:99633189-99633616	+	chr7	99633189	99633616	99633236	NM_001287054;NM_001287055;NM_001346580;NM_001346581;NM_003439	0.664845	1.2386	0.7	0.973325	0.199671	0.910853	0.676411	2.09069e-05	0	0	0	0	0	7.66734e-05	0	1.53948e-05	0	0	0	0	0	0	0	1.51828e-05	0	0	2.18141e-05	3.34074e-05	1.63789e-05	0	1	0	0	0	0	0	3	0	1	0
TFE100022	ZKSCAN1	Coding 3'-UTR	chr7:99633868-99634343	+	chr7	99633868	99634343	99634211	NM_001287054;NM_001287055;NM_001346580;NM_001346581;NM_003439	0.778144	0.964429	-8.45	0.612761	0.200091	0.812549	0.962345	0	9.4509e-05	7.89474e-05	7.77101e-05	2.47017e-05	5.11967e-05	2.55578e-05	5.40774e-05	4.61844e-05	1.81937e-05	1.88335e-05	0.000147476	3.44045e-05	3.45973e-05	0	0	4.55484e-05	1.77443e-05	7.58323e-05	6.54422e-05	3.34074e-05	1.63789e-05	3.46873e-05	0	3	3	3	1	2	1	2	3	1
TFE100023	ZKSCAN1	Coding 3'-UTR	chr7:99634708-99635576	+	chr7	99634708	99635576	99635366	NM_001287054;NM_001287055;NM_001346580;NM_001346581;NM_003439	0.0303828	2.69206	-21.5	0.113173	0.0761906	0.0431798	2.13073	2.09069e-05	3.1503e-05	2.63158e-05	2.59034e-05	7.41052e-05	0	2.55578e-05	0.000270387	4.61844e-05	0	0	1.84345e-05	3.44045e-05	5.18959e-05	1.64728e-05	5.17482e-05	1.51828e-05	0	3.79161e-05	4.36281e-05	1.67037e-05	3.27579e-05	1.73436e-05	1	1	1	1	3	0	1	10	3	0
TFE100024	ZKSCAN1	Coding 3'-UTR	chr7:99635661-99635740	+	chr7	99635661	99635740	99635664	NM_001287054;NM_001287055;NM_001346580;NM_001346581;NM_003439	0.793645	0.903065	-10.95	0.486372	0.200091	0.886498	0.781869	4.18139e-05	0	0	0	0	2.55984e-05	5.11156e-05	0	3.07896e-05	0	1.88335e-05	0	0	1.72986e-05	0	0	0	0	0	2.18141e-05	0	0	0	2	0	0	0	0	1	2	0	2	0
TFE100025	ZKSCAN1	Coding 3'-UTR	chr7:99635972-99637125	+	chr7	99635972	99637125	99636640	NM_001287054;NM_001287055;NM_001346580;NM_001346581;NM_003439	0.0360918	2.63321	-37.5	0.00346798	0.00110149	0.00024016	3.20288	0.000104535	0.000157515	0.000184211	7.77101e-05	0.00014821	5.11967e-05	0.000357809	0.000324465	0.000431054	0.00014555	0.000169501	0.000110607	6.88089e-05	0.000345973	0.000164728	3.44988e-05	7.5914e-05	0.000141955	0.000436035	0.000261769	0.00013363	8.18947e-05	0.00019078	5	5	7	3	6	2	14	12	28	8
TFE100026	ZKSCAN1	Coding 3'-UTR	chr7:99638523-99638862	+	chr7	99638523	99638862	99638610	NM_001287054;NM_001287055;NM_001346580;NM_001346581;NM_003439	0.741959	1.06918	-30.5	0.0195139	0.00907925	0.644934	1.18952	2.09069e-05	0	2.63158e-05	0	0	0	0	5.40774e-05	4.61844e-05	0	0	1.84345e-05	0	5.18959e-05	1.64728e-05	0	1.51828e-05	1.77443e-05	9.47903e-05	2.18141e-05	1.67037e-05	0	1.73436e-05	1	0	1	0	0	0	0	2	3	0
TFE100027	ZKSCAN1	Coding 3'-UTR	chr7:99639099-99639312	+	chr7	99639099	99639312	99639099	NM_001287054;NM_001287055;NM_001346580;NM_001346581;NM_003439	0.818881	0.774766	-10	0.534616	0.200091	0.928009	0.60051	4.18139e-05	3.1503e-05	2.63158e-05	2.59034e-05	0	2.55984e-05	5.11156e-05	0	0	0	0	0	0	0	1.64728e-05	0	1.51828e-05	0	0	0	1.67037e-05	0	0	2	1	1	1	0	1	2	0	0	0
TFE100028	chr7:99641679-99642021;-	Unannotated	chr7:99641679-99642021	-	chr7	99641679	99642021	99641845		0.734154	1.08668	-3.75	0.845589	0.200091	0.391571	1.45902	0	0	0	0	2.47017e-05	0	2.55578e-05	2.70387e-05	0	0	0	5.53036e-05	0	0	4.94185e-05	0	0	0	1.89581e-05	0	0	0	0	0	0	0	0	1	0	1	1	0	0
TFE100029	ZSCAN21	Coding upstream	chr7:99647353-99647464	+	chr7	99647353	99647464	99647394	NM_001362779;NM_001362780;NM_001362781;NM_145914	0.245597	1.89191	-48.4	0.000253603	0	0.0368273	2.1692	0.000543581	0.000756072	0.000684211	0.000388551	0.000518736	0.000230385	0.000843407	0.000621891	0.000646582	0.000436649	0.000508503	0.000350256	0.000722494	0.00064005	0.000691859	0.000310489	0.00027329	0.000443608	0.00068249	0.000654422	0.000334074	0.000376716	0.00038156	26	24	26	15	21	9	33	23	42	24
TFE10003	OBSCN	Coding CDS	chr1:228547875-228548909	+	chr1	228547875	228548909	228548396	NM_052843	0.524613	1.45444	-3.35	0.863595	0.200091	0.124698	1.85037	0.000104535	9.4509e-05	0.000105263	5.18068e-05	0.000123509	0	5.11156e-05	8.11162e-05	6.15792e-05	7.27749e-05	9.41673e-05	1.84345e-05	0	0.000155688	4.94185e-05	5.17482e-05	1.51828e-05	0	9.47903e-05	0	0.000150333	0.000196547	0.000156093	5	3	4	2	5	0	2	3	4	4
TFE100030	ZSCAN21	Coding CDS	chr7:99655457-99655513	+	chr7	99655457	99655513	99655504	NM_001362779;NM_001362780;NM_001362781;NM_145914	0.823454	0.751811	-7.45	0.664482	0.200091	0.891955	0.759938	0	0	0	0	0	2.55984e-05	0	2.70387e-05	0	0	0	0	0	0	1.64728e-05	0	0	0	0	0	0	0	0	0	0	0	0	0	1	0	1	0	0
TFE100031	ZSCAN21	Intron	chr7:99660832-99661026	+	chr7	99660832	99661026	99660912	NM_001362779;NM_001362780;NM_001362781;NM_145914	0.795651	0.892727	-3.35	0.863595	0.200091	0.847632	0.89132	2.09069e-05	0	0	0	0	0	0	0	1.53948e-05	0	0	5.53036e-05	3.44045e-05	0	1.64728e-05	0	0	1.77443e-05	0	2.18141e-05	0	0	0	1	0	0	0	0	0	0	0	1	0
TFE100032	ZNF3	Coding 3'-UTR	chr7:99667472-99669282	-	chr7	99667472	99669282	99668357	NM_001278284;NM_001278287;NM_001278290;NM_001278291;NM_001278292;NM_001318135;NM_001318136;NM_001362775;NM_001362776;NM_001362777;NM_032924	2.88875e-13	9.2983	-39.35	0.00201919	0.000629759	5.10297e-12	6.11366	0.000648115	0.000504048	0.00102632	0.000440357	0.000518736	0.000281582	0.00232576	0.00127082	0.00143172	0.000764137	0.000621504	0.000921727	3.44045e-05	0.00114171	0.00138372	0.000396736	0.00048585	0.000479097	0.00113748	0.00113433	0.000584629	0.000655158	0.000971244	31	16	39	17	21	11	91	47	93	42
TFE100033	ZNF3	Intron	chr7:99673644-99673839	-	chr7	99673644	99673839	99673838	NM_001278284;NM_001278287;NM_001278290;NM_001278291;NM_001278292;NM_001318135;NM_001318136;NM_001318137;NM_001362775;NM_001362776;NM_001362777;NM_017715;NM_032924	0.813369	0.814123	-7.65	0.654248	0.200091	0.890984	0.76333	0	0	5.26316e-05	0	0	0	2.55578e-05	2.70387e-05	1.53948e-05	1.81937e-05	3.76669e-05	0	0	0	0	0	0	0	1.89581e-05	0	1.67037e-05	0	0	0	0	2	0	0	0	1	1	1	1
TFE100034	chr7:99676633-99676716;+	Unannotated	chr7:99676633-99676716	+	chr7	99676633	99676716	99676635		0.801564	0.866798	-15.55	0.283658	0.197492	0.810587	0.965508	6.27208e-05	6.3006e-05	0	0	4.94035e-05	0	2.55578e-05	0	1.53948e-05	0	0	0	0	3.45973e-05	1.64728e-05	0	0	1.77443e-05	1.89581e-05	2.18141e-05	5.01111e-05	1.63789e-05	5.20309e-05	3	2	0	0	2	0	1	0	1	0
TFE100035	chr7:99677790-99678102;+	Unannotated	chr7:99677790-99678102	+	chr7	99677790	99678102	99677857		0.782547	0.953434	-15.75	0.275955	0.192116	0.80527	0.974701	0.000104535	3.1503e-05	0.000157895	7.77101e-05	4.94035e-05	2.55984e-05	7.66734e-05	0	6.15792e-05	3.63875e-05	0	1.84345e-05	0.000103213	5.18959e-05	3.29457e-05	5.17482e-05	1.51828e-05	3.54887e-05	5.68742e-05	6.54422e-05	8.35185e-05	0	5.20309e-05	5	1	6	3	2	1	3	0	4	2
TFE100036	ZNF3	Coding 5'-UTR	chr7:99679258-99679725	-	chr7	99679258	99679725	99679335	NM_001278290;NM_001278291;NM_001278292;NM_001318135;NM_001318136;NM_001318137;NM_001362775;NM_001362776;NM_001362777;NM_017715;NM_032924	0.16386	2.06997	-35.2	0.00644684	0.00224022	0.0769633	1.98359	0.000355418	0.000441042	0.000710526	0.000362647	0.000321122	0.000230385	0.000766734	0.000648929	0.000585002	0.000218325	0.000470836	0.00040556	0.00030964	0.000518959	0.000576549	0.000172494	0.000455484	0.000266165	0.000265413	0.000458095	0.00031737	0.0003112	0.000329529	17	14	27	14	13	9	30	24	38	12
TFE100037	ZNF3	Coding upstream	chr7:99680101-99680362	-	chr7	99680101	99680362	99680203	NM_001278284;NM_001278287	0.00506051	3.26355	-41.25	0.00114121	0.000354191	0.015957	2.36298	6.27208e-05	0.000157515	0.000105263	0	2.47017e-05	0	0.000255578	0.000270387	0.000107764	7.27749e-05	0	1.84345e-05	3.44045e-05	6.91946e-05	8.23642e-05	8.6247e-05	0	0	3.79161e-05	2.18141e-05	1.67037e-05	0	0	3	5	4	0	1	0	10	10	7	4
TFE100038	COPS6	Coding 5'-UTR	chr7:99686572-99686689	+	chr7	99686572	99686689	99686602	NM_006833	1.47763e-08	6.67294	-37.2	0.00376711	0.00120099	4.59963e-23	9.85864	0.00556125	0.00557603	0.00705263	0.00507706	0.00676827	0.00453091	0.00986531	0.00643522	0.00692766	0.00584019	0.00683654	0.00582531	0.0054359	0.00877041	0.00810464	0.00488158	0.0043271	0.00594435	0.00769697	0.00780943	0.00521155	0.00656796	0.00534184	266	177	268	196	274	177	386	238	450	321
TFE100039	chr7:99689956-99690138;-	Unannotated	chr7:99689956-99690138	-	chr7	99689956	99690138	99690033		0.81768	0.784207	-4.95	0.7892	0.200091	0.830914	0.925904	0	0	2.63158e-05	0	0	2.55984e-05	5.11156e-05	5.40774e-05	4.61844e-05	7.27749e-05	1.88335e-05	3.68691e-05	0	1.72986e-05	0	1.72494e-05	1.51828e-05	1.77443e-05	3.79161e-05	6.54422e-05	5.01111e-05	0	0	0	0	1	0	0	1	2	2	3	4
TFE10004	TRIM11	Coding 3'-UTR	chr1:228581402-228581594	-	chr1	228581402	228581594	228581549	NM_145214	0.131645	2.15965	-46.6	0.000290074	7.01993e-05	0.0068086	2.54588	0.000104535	0.000126012	7.89474e-05	2.59034e-05	2.47017e-05	5.11967e-05	0.00023002	0.000243348	0.000123158	5.45812e-05	1.88335e-05	9.21727e-05	0.000240831	0.000207584	0.00011531	3.44988e-05	0	0	0.000227497	0.000152698	6.68148e-05	8.18947e-05	3.46873e-05	5	4	3	1	1	2	9	9	8	3
TFE100040	MIR25	Noncoding 1st-exon	chr7:99691080-99691196	-	chr7	99691080	99691196	99691195	NR_029498	0.0416522	2.58438	-35.6	0.00579358	0.00196285	0.22965	1.66013	6.27208e-05	0.000252024	0.000342105	0.000129517	0.000172912	0.000127992	0.000587829	0.000243348	0.000246317	5.45812e-05	9.41673e-05	0.000147476	6.88089e-05	0.000345973	0.000247093	0.000137995	0.000258108	8.87217e-05	0.000246455	0.000218141	0.00013363	9.82737e-05	0.000121406	3	8	13	5	7	5	23	9	16	3
TFE100041	MIR93	Noncoding 1st-exon	chr7:99691323-99691401	-	chr7	99691323	99691401	99691400	NR_029510	0.00575597	3.2247	-42.25	0.000831034	0.000268242	0.0337543	2.18992	0.000334511	0.000409539	0.000184211	0.00015542	0.000172912	5.11967e-05	0.000613387	0.000189271	0.00041566	0.00014555	0.000113001	7.37382e-05	0.000103213	0.000345973	0.000164728	0.000137995	7.5914e-05	0.000159699	0.000208539	0.000218141	0.000100222	9.82737e-05	8.67182e-05	16	13	7	6	7	2	24	7	27	8
TFE100042	chr7:99691971-99692060;+	Unannotated	chr7:99691971-99692060	+	chr7	99691971	99692060	99691972		0.756467	1.03284	-2.8	0.887606	0.200091	0.866614	0.84044	0	3.1503e-05	0.000105263	2.59034e-05	2.47017e-05	0	2.55578e-05	0	3.07896e-05	0	5.65004e-05	1.84345e-05	0	1.72986e-05	1.64728e-05	0	0	3.54887e-05	0	2.18141e-05	1.67037e-05	0	1.73436e-05	0	1	4	1	1	0	1	0	2	0
TFE100043	MCM7	Coding 5'-UTR	chr7:99698280-99698382	-	chr7	99698280	99698382	99698363	NM_182776	0.830747	0.715013	-26.85	0.0418575	0.0236357	0.873731	0.820331	6.27208e-05	6.3006e-05	2.63158e-05	0	2.47017e-05	0	2.55578e-05	5.40774e-05	6.15792e-05	3.63875e-05	0	7.37382e-05	0	1.72986e-05	1.64728e-05	3.44988e-05	1.51828e-05	1.77443e-05	5.68742e-05	8.72562e-05	5.01111e-05	4.91368e-05	0	3	2	1	0	1	0	1	2	4	2
TFE100044	MCM7	Coding 5'-UTR	chr7:99698887-99699566	-	chr7	99698887	99699566	99699005	NM_001278595;NM_005916	6.01855e-26	16.0201	-54	0.000250265	0	5.08145e-44	16.5747	0.0107253	0.0110891	0.0128158	0.00738246	0.00891732	0.00591322	0.0170471	0.0128704	0.0123466	0.00720472	0.00785355	0.00731851	0.00433496	0.0132508	0.0119758	0.00848671	0.00683226	0.00842856	0.0115834	0.0112997	0.00863581	0.00854981	0.00868917	513	352	487	285	361	231	667	476	802	396
TFE100045	chr7:99700726-99701039;-	Unannotated	chr7:99700726-99701039	-	chr7	99700726	99701039	99700818		0.816701	0.790708	8.1	0.630918	0.199671	0.872733	0.823005	0	0	2.63158e-05	5.18068e-05	4.94035e-05	0	0	5.40774e-05	6.15792e-05	0	5.65004e-05	1.84345e-05	0	1.72986e-05	3.29457e-05	5.17482e-05	6.07312e-05	3.54887e-05	0	0	1.67037e-05	3.27579e-05	0	0	0	1	2	2	0	0	2	4	0
TFE100046	chr7:99711907-99712133;+	Unannotated	chr7:99711907-99712133	+	chr7	99711907	99712133	99711946		0.783911	0.94992	-11.65	0.452772	0.200091	0.680511	1.14781	2.09069e-05	6.3006e-05	2.63158e-05	0	2.47017e-05	2.55984e-05	0	5.40774e-05	0	1.81937e-05	0	0	0	0	1.64728e-05	0	0	0	1.89581e-05	0	0	0	5.20309e-05	1	2	1	0	1	1	0	2	0	1
TFE100047	chr7:99715846-99715958;+	Unannotated	chr7:99715846-99715958	+	chr7	99715846	99715958	99715846		0.847684	0.63971	0.6	0.97708	0.199671	0.813532	0.960358	2.09069e-05	0	0	0	0	2.55984e-05	2.55578e-05	2.70387e-05	0	0	1.88335e-05	1.84345e-05	0	0	3.29457e-05	3.44988e-05	0	0	0	0	0	0	0	1	0	0	0	0	1	1	1	0	0
TFE100048	TAF6	Coding 5'-UTR	chr7:99716852-99717033	-	chr7	99716852	99717033	99716977	NM_001364998;NM_001364999;NM_001365000;NM_001365001;NM_001365002;NM_001365003;NM_001365004;NM_005641;NM_139315	0.00712222	3.15937	-22.9	0.0885261	0.0583723	6.93245e-06	3.83813	0.000501767	0.00063006	0.000605263	0.000336744	0.000617543	0.000614361	0.00109899	0.000784123	0.000969872	0.000891493	0.000828672	0.000792685	0.000275236	0.00136659	0.000658913	0.000396736	0.000683226	0.000621052	0.00108061	0.000959819	0.000451	0.000704295	0.000502966	24	20	23	13	25	24	43	29	63	49
TFE100049	TAF6	Coding 5'-UTR	chr7:99717165-99717684	-	chr7	99717165	99717684	99717467	NM_001190415	0.731743	1.09345	5.75	0.749454	0.199671	0.854112	0.876712	0	0	0	0	0	2.55984e-05	5.11156e-05	0	9.23688e-05	5.45812e-05	5.65004e-05	1.84345e-05	0.000103213	1.72986e-05	3.29457e-05	0	0	3.54887e-05	3.79161e-05	2.18141e-05	1.67037e-05	3.27579e-05	1.73436e-05	0	0	0	0	0	1	2	0	6	3
TFE10005	TRIM11	Coding 3'-UTR	chr1:228581674-228582118	-	chr1	228581674	228582118	228581843	NM_145214	0.78863	0.927877	-25.9	0.0504187	0.0297092	0.676884	1.15185	4.18139e-05	0	5.26316e-05	2.59034e-05	0	2.55984e-05	2.55578e-05	5.40774e-05	6.15792e-05	0	1.88335e-05	0	0	3.45973e-05	8.23642e-05	0	1.51828e-05	5.3233e-05	1.89581e-05	8.72562e-05	0	0	3.46873e-05	2	0	2	1	0	1	1	2	4	0
TFE100050	CNPY4	Coding upstream	chr7:99717230-99717483	+	chr7	99717230	99717483	99717254	NM_152755	0.431236	1.58558	-19.3	0.162776	0.112545	0.0690443	2.0125	4.18139e-05	0.000189018	0.000342105	0.000103614	0.000296421	0.000204787	0.000281136	0.000297426	0.000246317	0.000254712	0.000263668	0.000221214	0.000378449	0.000449765	0.000312984	0.000189744	0.000212559	0.000195188	0.000303329	0.00058898	0.000217148	0.000245684	0.00019078	2	6	13	4	12	8	11	11	16	14
TFE100051	chr7:99718102-99718274;-	Unannotated	chr7:99718102-99718274	-	chr7	99718102	99718274	99718274		0.902185	0.489861	15.85	0.272186	0.10165	0.92051	0.630569	0	0	0	0	2.47017e-05	2.55984e-05	2.55578e-05	0	0	1.81937e-05	1.88335e-05	1.84345e-05	0	0	1.64728e-05	1.72494e-05	0	1.77443e-05	0	0	0	0	3.46873e-05	0	0	0	0	1	1	1	0	0	1
TFE100052	chr7:99719777-99720039;-	Unannotated	chr7:99719777-99720039	-	chr7	99719777	99720039	99719855		0.758525	1.02389	9	0.585415	0.199671	0.693002	1.13265	2.09069e-05	3.1503e-05	0	5.18068e-05	7.41052e-05	7.67951e-05	0	0.000108155	3.07896e-05	0.000127356	1.88335e-05	0.000110607	3.44045e-05	6.91946e-05	0	8.6247e-05	9.10968e-05	7.09774e-05	0.000113748	8.72562e-05	1.67037e-05	6.55158e-05	0	1	1	0	2	3	3	0	4	2	7
TFE100053	CNPY4	Intron	chr7:99720366-99720763	+	chr7	99720366	99720763	99720688	NM_152755	0.393778	1.64297	-27.75	0.0348938	0.0190175	0.0869198	1.95105	0	6.3006e-05	5.26316e-05	0	0	0	0	0	1.53948e-05	0	0	1.84345e-05	0	0	3.29457e-05	0	1.51828e-05	0	3.79161e-05	0.00010907	0	1.63789e-05	0	0	2	2	0	0	0	0	0	1	0
TFE100054	CNPY4	Coding 3'-UTR	chr7:99722391-99722780	+	chr7	99722391	99722780	99722537	NM_152755	0.192851	2.00114	1.7	0.934714	0.199671	0.0115755	2.43295	0	0	2.63158e-05	2.59034e-05	0	0	0	0	0	0	3.76669e-05	0	3.44045e-05	0	0	1.72494e-05	1.51828e-05	1.77443e-05	0.000132706	0	0	0	1.73436e-05	0	0	1	1	0	0	0	0	0	0
TFE100055	chr7:99724656-99724796;-	Unannotated	chr7:99724656-99724796	-	chr7	99724656	99724796	99724765		0.75984	1.01973	-8.75	0.598014	0.200091	0.844856	0.896777	0	3.1503e-05	5.26316e-05	0	7.41052e-05	2.55984e-05	0.000102231	5.40774e-05	1.53948e-05	3.63875e-05	0	5.53036e-05	3.44045e-05	3.45973e-05	0	0	0	3.54887e-05	3.79161e-05	0	0	1.63789e-05	0	0	1	2	0	3	1	4	2	1	2
TFE100056	MBLAC1	Coding 3'-UTR	chr7:99725484-99726033	+	chr7	99725484	99726033	99725833	NM_203397	0.834415	0.698703	-10.2	0.524299	0.200091	0.915853	0.652747	0	0	0	0	2.47017e-05	0	0	0	3.07896e-05	0	0	0	0	5.18959e-05	3.29457e-05	3.44988e-05	3.03656e-05	0	1.89581e-05	2.18141e-05	1.67037e-05	1.63789e-05	0	0	0	0	0	1	0	0	0	2	0
TFE100057	LAMTOR4	Coding 5'-UTR	chr7:99746467-99746598	+	chr7	99746467	99746598	99746538	NM_001008395;NM_001318236;NM_001318237	2.2255e-06	5.39988	-33.25	0.0104133	0.00402237	7.86095e-22	9.45079	0.00817461	0.00866333	0.0112368	0.00865173	0.00948546	0.00734673	0.0118844	0.00930132	0.00700463	0.00702278	0.00896472	0.00766877	0.0102869	0.0117285	0.0117451	0.00721025	0.00712073	0.00819788	0.0102563	0.0101872	0.00848548	0.00782913	0.00823823	391	275	427	334	384	287	465	344	455	386
TFE100058	LAMTOR4	Noncoding 1st-exon	chr7:99746602-99746676	+	chr7	99746602	99746676	99746602	NR_134528;NR_134529;NR_134530	0.000180184	4.2254	-21.45	0.114145	0.0768765	1.07607e-07	4.53722	0.000710836	0.0010711	0.00128947	0.00116565	0.00108688	0.000537566	0.00140568	0.000892278	0.00106224	0.00092788	0.00101701	0.00116138	0.00165141	0.00211043	0.00181201	0.00110396	0.000743957	0.000993683	0.00149769	0.00215959	0.00121937	0.00119566	0.00143952	34	34	49	45	44	21	55	33	69	51
TFE100059	C7orf43	Coding 3'-UTR	chr7:99752119-99752595	-	chr7	99752119	99752595	99752484	NM_001303470;NM_018275	0.804083	0.855607	-3	0.879025	0.200091	0.705329	1.11719	4.18139e-05	9.4509e-05	7.89474e-05	2.59034e-05	0	5.11967e-05	7.66734e-05	2.70387e-05	6.15792e-05	1.81937e-05	9.41673e-05	9.21727e-05	3.44045e-05	0.000155688	3.29457e-05	3.44988e-05	6.07312e-05	1.77443e-05	5.68742e-05	2.18141e-05	0.00013363	8.18947e-05	8.67182e-05	2	3	3	1	0	2	3	1	4	1
TFE10006	TRIM11	Intron	chr1:228583253-228583331	-	chr1	228583253	228583331	228583328	NM_145214	0.81209	0.821697	-19.5	0.15784	0.108661	0.899453	0.72552	4.18139e-05	3.1503e-05	2.63158e-05	0	0	0	7.66734e-05	0	3.07896e-05	3.63875e-05	1.88335e-05	0	0	1.72986e-05	3.29457e-05	3.44988e-05	0	0	3.79161e-05	0	0	1.63789e-05	0	2	1	1	0	0	0	3	0	2	2
TFE100060	C7orf43	Intron	chr7:99753073-99753420	-	chr7	99753073	99753420	99753283	NM_001303470;NM_018275	0.81677	0.788901	-15.75	0.275955	0.192116	0.886852	0.780722	2.09069e-05	0	2.63158e-05	0	0	0	7.66734e-05	0	4.61844e-05	1.81937e-05	1.88335e-05	1.84345e-05	3.44045e-05	1.72986e-05	1.64728e-05	0	0	5.3233e-05	1.89581e-05	4.36281e-05	1.67037e-05	0	0	1	0	1	0	0	0	3	0	3	1
TFE100061	C7orf43	Coding CDS	chr7:99755712-99755819	-	chr7	99755712	99755819	99755783	NM_018275	0.745696	1.06011	2.75	0.889734	0.199671	0.487142	1.35789	0	0	0	0	0	0	0	0	0	3.63875e-05	3.76669e-05	0	3.44045e-05	3.45973e-05	0	0	0	0	0	0	0	0	0	0	0	0	0	0	0	0	0	0	2
TFE100062	chr7:99756357-99756750;+	Unannotated	chr7:99756357-99756750	+	chr7	99756357	99756750	99756494		0.798356	0.883179	14.9	0.309321	0.121089	0.873835	0.819502	0.000104535	6.3006e-05	0.000105263	7.77101e-05	7.41052e-05	0.000102393	2.55578e-05	2.70387e-05	3.07896e-05	0.000109162	3.76669e-05	5.53036e-05	0	0	1.64728e-05	8.6247e-05	1.51828e-05	3.54887e-05	0	2.18141e-05	6.68148e-05	3.27579e-05	5.20309e-05	5	2	4	3	3	4	1	1	2	6
TFE100065	chr7:99760248-99760446;+	Unannotated	chr7:99760248-99760446	+	chr7	99760248	99760446	99760296		0.829985	0.718191	-22.2	0.10029	0.0664056	0.914098	0.662289	4.18139e-05	0	2.63158e-05	0	0	0	2.55578e-05	2.70387e-05	4.61844e-05	0	0	1.84345e-05	0	1.72986e-05	1.64728e-05	0	0	0	0	0	1.67037e-05	0	0	2	0	1	0	0	0	1	1	3	0
TFE100066	chr7:99763139-99763267;+	Unannotated	chr7:99763139-99763267	+	chr7	99763139	99763267	99763140		0.828982	0.722236	-20.5	0.133973	0.0914658	0.914476	0.66046	4.18139e-05	3.1503e-05	0	0	0	2.55984e-05	5.11156e-05	2.70387e-05	0	0	0	0	3.44045e-05	1.72986e-05	0	0	0	0	1.89581e-05	2.18141e-05	1.67037e-05	0	0	2	1	0	0	0	1	2	1	0	0
TFE100067	GAL3ST4	Coding 5'-UTR	chr7:99766169-99766396	-	chr7	99766169	99766396	99766274	NM_024637	0.635826	1.28642	-17.3	0.221726	0.155485	0.783368	1.00895	6.27208e-05	0.000126012	0	5.18068e-05	2.47017e-05	5.11967e-05	7.66734e-05	5.40774e-05	1.53948e-05	1.81937e-05	3.76669e-05	0	0	3.45973e-05	0	1.72494e-05	0	0	3.79161e-05	2.18141e-05	0	0	0	3	4	0	2	1	2	3	2	1	1
TFE100068	chr7:99766611-99766735;+	Unannotated	chr7:99766611-99766735	+	chr7	99766611	99766735	99766612		0.837119	0.686162	-15.4	0.289493	0.200091	0.942506	0.553232	2.09069e-05	0	2.63158e-05	0	2.47017e-05	0	5.11156e-05	2.70387e-05	1.53948e-05	0	0	1.84345e-05	0	1.72986e-05	1.64728e-05	0	0	0	0	0	0	0	0	1	0	1	0	1	0	2	1	1	0
TFE100069	GPC2	Coding 3'-UTR	chr7:99767253-99767644	-	chr7	99767253	99767644	99767330	NM_152742	9.07184e-06	5.0303	-31.85	0.0144537	0.00620301	3.31132e-08	4.72945	0.000794464	0.000661563	0.000789474	0.000880715	0.000494035	0.000358377	0.00148235	0.000919316	0.00113922	0.000855105	0.000565004	0.000737382	0.000137618	0.00108981	0.00103779	0.000431235	0.000470667	0.000922706	0.00172518	0.00130884	0.000851888	0.0009336	0.000728433	38	21	30	34	20	14	58	34	74	47
TFE100070	GPC2	Coding 3'-UTR	chr7:99767699-99767930	-	chr7	99767699	99767930	99767849	NM_152742	0.7756	0.97263	-14.4	0.329575	0.200091	0.544712	1.29697	4.18139e-05	0	2.63158e-05	0	0	0	2.55578e-05	0	0	5.45812e-05	3.76669e-05	3.68691e-05	0	1.72986e-05	4.94185e-05	0	0	1.77443e-05	7.58323e-05	2.18141e-05	0	0	0	2	0	1	0	0	0	1	0	0	3
TFE100071	GPC2	Coding CDS	chr7:99768884-99769131	-	chr7	99768884	99769131	99768915	NM_152742	0.747962	1.05467	-17	0.231675	0.161874	0.400128	1.44939	2.09069e-05	0	2.63158e-05	0	0	0	0	0	1.53948e-05	0	1.88335e-05	1.84345e-05	0	0	0	0	0	0	3.79161e-05	6.54422e-05	0	0	0	1	0	1	0	0	0	0	0	1	0
TFE100072	GPC2	Intron	chr7:99771301-99771558	-	chr7	99771301	99771558	99771451	NM_152742	0.00845674	3.10646	-47.85	0.000257394	7.01993e-05	0.00102242	2.92744	0.000167256	9.4509e-05	0.000157895	2.59034e-05	2.47017e-05	0	0.000357809	0.000108155	0.000230922	3.63875e-05	1.88335e-05	1.84345e-05	3.44045e-05	0.00025948	0.000131783	0	4.55484e-05	1.77443e-05	0.000189581	0.000239955	0.000116926	3.27579e-05	0.000121406	8	3	6	1	1	0	14	4	15	2
TFE100073	GPC2	Intron	chr7:99771662-99771738	-	chr7	99771662	99771738	99771738	NM_152742	0.333256	1.73736	-17.05	0.230048	0.161535	0.587626	1.253	2.09069e-05	0	0	0	0	5.11967e-05	0.000102231	5.40774e-05	0	0	0	0	0	1.72986e-05	1.64728e-05	0	0	0	0	4.36281e-05	0	0	0	1	0	0	0	0	2	4	2	0	0
TFE100074	GPC2	Intron	chr7:99773107-99773368	-	chr7	99773107	99773368	99773182	NM_152742	0.895251	0.505216	-3.1	0.874638	0.200091	0.929272	0.595974	0	0	0	0	0	0	0	0	1.53948e-05	0	0	0	0	0	1.64728e-05	0	0	0	0	0	1.67037e-05	0	0	0	0	0	0	0	0	0	0	1	0
TFE100075	GPC2	Coding 5'-UTR	chr7:99774851-99775028	-	chr7	99774851	99775028	99774983	NM_152742	0.155968	2.09085	-28.55	0.0295519	0.0153596	0.00553268	2.58884	4.18139e-05	6.3006e-05	0.000210526	2.59034e-05	7.41052e-05	5.11967e-05	0.000102231	5.40774e-05	7.6974e-05	3.63875e-05	0	3.68691e-05	0	0.000121091	6.58913e-05	0.000103496	7.5914e-05	1.77443e-05	0.000284371	6.54422e-05	1.67037e-05	1.63789e-05	6.93746e-05	2	2	8	1	3	2	4	2	5	2
TFE100076	STAG3	Coding 5'-UTR	chr7:99775209-99775560	+	chr7	99775209	99775560	99775375	NM_001282716;NM_001282717;NM_001282718;NM_012447	0.790826	0.91648	-8.95	0.587927	0.200091	0.846613	0.893261	8.36278e-05	6.3006e-05	0	2.59034e-05	4.94035e-05	0	5.11156e-05	8.11162e-05	3.07896e-05	0	3.76669e-05	5.53036e-05	0	1.72986e-05	4.94185e-05	0	0	1.77443e-05	1.89581e-05	0	1.67037e-05	4.91368e-05	0	4	2	0	1	2	0	2	3	2	0
TFE100078	CASTOR3	Intron	chr7:99809686-99809936	-	chr7	99809686	99809936	99809770	NM_178831;NR_028038;NR_028039;NR_028040	0.595699	1.35208	-8.75	0.598014	0.200091	0.287478	1.58096	2.09069e-05	3.1503e-05	0.000105263	5.18068e-05	0.000123509	0	0.000127789	5.40774e-05	0.000123158	0.000109162	9.41673e-05	0.000165911	0	0.000172986	6.58913e-05	3.44988e-05	0	0.000141955	0.000170623	0.000174512	5.01111e-05	9.82737e-05	5.20309e-05	1	1	4	2	5	0	5	2	8	6
TFE100079	CASTOR3	Intron	chr7:99815034-99815110	-	chr7	99815034	99815110	99815109	NM_178831;NR_028038;NR_028039;NR_028040	0.823454	0.751639	-15.95	0.268368	0.186543	0.837187	0.91381	2.09069e-05	0	0	0	0	0	0	2.70387e-05	0	1.81937e-05	3.76669e-05	0	0	3.45973e-05	3.29457e-05	0	0	0	0	2.18141e-05	0	0	0	1	0	0	0	0	0	0	1	0	1
TFE10008	TRIM11	Coding CDS	chr1:228593855-228594158	-	chr1	228593855	228594158	228594158	NM_145214	0.522937	1.45676	-10.3	0.519418	0.200091	0.288185	1.57989	0	0	0	0	0	0	5.11156e-05	0	6.15792e-05	0	1.88335e-05	0	0	3.45973e-05	0	0	0	0	0	0	0	0	0	0	0	0	0	0	0	2	0	4	0
TFE100080	CASTOR3	Intron	chr7:99821090-99821178	-	chr7	99821090	99821178	99821176	NM_178831;NR_028038;NR_028039;NR_028040	0.115605	2.21186	-19.5	0.15784	0.108661	0.103201	1.90372	2.09069e-05	0	0	0	0	5.11967e-05	2.55578e-05	0	3.07896e-05	0	0	1.84345e-05	0	6.91946e-05	6.58913e-05	0	1.51828e-05	1.77443e-05	0.000170623	0.000130884	1.67037e-05	3.27579e-05	1.73436e-05	1	0	0	0	0	2	1	0	2	0
TFE100081	chr7:99841549-99842148;+	Unannotated	chr7:99841549-99842148	+	chr7	99841549	99842148	99841879		0.843668	0.654041	-16.7	0.24174	0.169423	0.904591	0.702788	4.18139e-05	0	2.63158e-05	0	0	0	0	0	3.07896e-05	0	1.88335e-05	0	0	0	1.64728e-05	0	1.51828e-05	3.54887e-05	1.89581e-05	0	1.67037e-05	0	0	2	0	1	0	0	0	0	0	2	0
TFE100082	chr7:99849422-99849499;+	Unannotated	chr7:99849422-99849499	+	chr7	99849422	99849499	99849424		0.74605	1.05906	-34.7	0.00731431	0.00259359	0.669123	1.16049	2.09069e-05	9.4509e-05	5.26316e-05	2.59034e-05	0	0	2.55578e-05	8.11162e-05	4.61844e-05	0	1.88335e-05	0	3.44045e-05	0	3.29457e-05	1.72494e-05	0	0	5.68742e-05	2.18141e-05	0	1.63789e-05	0	1	3	2	1	0	0	1	3	3	0
TFE100083	chr7:99857032-99857158;+	Unannotated	chr7:99857032-99857158	+	chr7	99857032	99857158	99857082		0.834299	0.700145	1.25	0.952379	0.199671	0.75519	1.05049	2.09069e-05	0	2.63158e-05	0	0	2.55984e-05	2.55578e-05	2.70387e-05	0	0	0	1.84345e-05	0	0	1.64728e-05	5.17482e-05	1.51828e-05	0	0	0	0	0	0	1	0	1	0	0	1	1	1	0	0
TFE100084	chr7:99858624-99858832;+	Unannotated	chr7:99858624-99858832	+	chr7	99858624	99858832	99858756		0.726566	1.10513	-12.85	0.396927	0.200091	0.750637	1.05705	2.09069e-05	0	0	0	0	0	0	0	3.07896e-05	0	0	0	0	1.72986e-05	0	1.72494e-05	0	1.77443e-05	5.68742e-05	6.54422e-05	0	0	3.46873e-05	1	0	0	0	0	0	0	0	2	0
TFE100085	chr7:99866388-99866619;+	Unannotated	chr7:99866388-99866619	+	chr7	99866388	99866619	99866479		0.548512	1.41932	-36	0.00520376	0.00174779	0.276216	1.59582	4.18139e-05	0.000126012	2.63158e-05	0	0	5.11967e-05	2.55578e-05	0.000135194	0.000138553	3.63875e-05	1.88335e-05	0	3.44045e-05	3.45973e-05	9.8837e-05	1.72494e-05	3.03656e-05	3.54887e-05	9.47903e-05	6.54422e-05	8.35185e-05	0	0	2	4	1	0	0	2	1	5	9	2
TFE100086	CASTOR3	Coding 5'-UTR	chr7:99869461-99869872	-	chr7	99869461	99869872	99869843	NM_178831	0.788535	0.930432	-17.4	0.218416	0.153161	0.765816	1.03515	2.09069e-05	3.1503e-05	2.63158e-05	5.18068e-05	2.47017e-05	0	0.000102231	2.70387e-05	4.61844e-05	3.63875e-05	0.000113001	5.53036e-05	0	6.91946e-05	6.58913e-05	1.72494e-05	3.03656e-05	0	9.47903e-05	0.00010907	5.01111e-05	1.63789e-05	1.73436e-05	1	1	1	2	1	0	4	1	3	2
TFE100087	SPDYE3	Intron	chr7:99905620-99905697	+	chr7	99905620	99905697	99905621	NM_001004351	0.358691	1.69531	-23.55	0.0784973	0.0503648	0.208111	1.69359	2.09069e-05	0	5.26316e-05	0	2.47017e-05	0	0.000127789	0	1.53948e-05	3.63875e-05	1.88335e-05	3.68691e-05	0	3.45973e-05	8.23642e-05	0	0	0	9.47903e-05	2.18141e-05	0	0	0	1	0	2	0	1	0	5	0	1	2
TFE100088	PMS2P1	Noncoding other-exon	chr7:99928086-99928159	-	chr7	99928086	99928159	99928115	NR_003613	0.849034	0.635245	4.1	0.829395	0.199671	0.896376	0.742036	0	0	0	0	2.47017e-05	0	0	0	0	0	0	0	0	0	0	0	0	1.77443e-05	0	0	0	1.63789e-05	0	0	0	0	0	1	0	0	0	0	0
TFE100089	PMS2P1	Noncoding 1st-exon	chr7:99933309-99933996	-	chr7	99933309	99933996	99933551	NR_003613	0.160887	2.07752	-32.85	0.0114464	0.00456213	0.00100487	2.93078	0.000878092	0.00126012	0.00110526	0.00103614	0.000790455	0.000563164	0.00130345	0.000946355	0.000908293	0.000964268	0.00103584	0.000995465	0.000997729	0.00166067	0.00141666	0.000845221	0.000728774	0.000904961	0.00161144	0.00106889	0.000868592	0.00101549	0.000988588	42	40	42	40	32	22	51	35	59	53
TFE10009	TRIM11	Coding upstream	chr1:228594250-228594739	-	chr1	228594250	228594739	228594531	NM_145214	0.353402	1.70427	-26.5	0.0448375	0.0257467	0.263314	1.61301	2.09069e-05	6.3006e-05	0.000131579	0	4.94035e-05	0	0.000153347	0	0.000138553	3.63875e-05	1.88335e-05	0	0	0.000103792	6.58913e-05	1.72494e-05	0	3.54887e-05	9.47903e-05	2.18141e-05	3.34074e-05	8.18947e-05	1.73436e-05	1	2	5	0	2	0	6	0	9	2
TFE100090	chr7:99935077-99935282;-	Unannotated	chr7:99935077-99935282	-	chr7	99935077	99935282	99935205		0.787736	0.935798	-11.1	0.47921	0.200091	0.718722	1.10053	2.09069e-05	0	0	0	0	2.55984e-05	2.55578e-05	8.11162e-05	1.53948e-05	1.81937e-05	0	0	0	0	6.58913e-05	0	1.51828e-05	1.77443e-05	1.89581e-05	2.18141e-05	1.67037e-05	3.27579e-05	0	1	0	0	0	0	1	1	3	1	1
TFE100091	STAG3L5P-PVRIG2P-PILRB	Intron	chr7:99946454-99946691	+	chr7	99946454	99946691	99946615	NR_036569;NR_036570	0.871251	0.565601	-15.1	0.30112	0.200091	0.880408	0.801603	4.18139e-05	3.1503e-05	0	0	2.47017e-05	0	2.55578e-05	0	3.07896e-05	1.81937e-05	1.88335e-05	0	3.44045e-05	5.18959e-05	1.64728e-05	1.72494e-05	0	0	1.89581e-05	0	1.67037e-05	0	0	2	1	0	0	1	0	1	0	2	1
TFE100092	chr7:99948071-99948315;-	Unannotated	chr7:99948071-99948315	-	chr7	99948071	99948315	99948166		0.21961	1.94388	5.1	0.781642	0.199671	0.23747	1.64882	0	6.3006e-05	0	2.59034e-05	0	0.000127992	7.66734e-05	0	0	0	1.88335e-05	0	3.44045e-05	0	0	0	1.51828e-05	0	0	2.18141e-05	0	0	3.46873e-05	0	2	0	1	0	5	3	0	0	0
TFE100093	chr7:99948742-99948826;-	Unannotated	chr7:99948742-99948826	-	chr7	99948742	99948826	99948817		0.733505	1.08896	-7.7	0.651857	0.200091	0.831167	0.925613	0	6.3006e-05	2.63158e-05	0	4.94035e-05	5.11967e-05	2.55578e-05	0	1.53948e-05	0	0	0	0	0	0	0	0	1.77443e-05	0	2.18141e-05	0	0	0	0	2	1	0	2	2	1	0	1	0
TFE100095	PVRIG2P	Noncoding 1st-exon	chr7:99950006-99950101	+	chr7	99950006	99950101	99950032	NR_103728	0.861445	0.595099	-11.35	0.46701	0.200091	0.929574	0.594374	0	0	0	0	0	0	0	2.70387e-05	1.53948e-05	0	0	0	3.44045e-05	1.72986e-05	0	1.72494e-05	1.51828e-05	0	1.89581e-05	0	0	0	0	0	0	0	0	0	0	0	1	1	0
TFE100097	PVRIG2P;STAG3L5P-PVRIG2P-PILRB	Noncoding other-exon	chr7:99951298-99951635	+	chr7	99951298	99951635	99951551	NR_103728|NR_036569	0.484732	1.51018	-10.35	0.517142	0.200091	0.248856	1.63238	0	0	7.89474e-05	0	0	0	0	0	0	0	0	0	0	0	3.29457e-05	1.72494e-05	0	0	1.89581e-05	0	0	3.27579e-05	0	0	0	3	0	0	0	0	0	0	0
TFE100098	PILRB	Coding upstream	chr7:99955177-99955278	+	chr7	99955177	99955278	99955202	NM_178238	0.791373	0.914472	-10.35	0.517142	0.200091	0.773369	1.02476	2.09069e-05	0	2.63158e-05	0	0	2.55984e-05	0	8.11162e-05	1.53948e-05	1.81937e-05	3.76669e-05	3.68691e-05	0	5.18959e-05	3.29457e-05	0	0	1.77443e-05	0	0	0	0	1.73436e-05	1	0	1	0	0	1	0	3	1	1
TFE100099	PILRB;STAG3L5P-PVRIG2P-PILRB	Intron	chr7:99959649-99959860	+	chr7	99959649	99959860	99959701	NM_178238|NR_036569;NR_036570	0.792708	0.90919	-5.9	0.742425	0.200091	0.759174	1.04486	2.09069e-05	0	0	0	0	2.55984e-05	5.11156e-05	0	0	1.81937e-05	1.88335e-05	0	0	0	4.94185e-05	0	0	1.77443e-05	3.79161e-05	0	0	0	0	1	0	0	0	0	1	2	0	0	1
TFE1001	KAZN	Intron	chr1:15029884-15030010	+	chr1	15029884	15030010	15029884	NM_015209;NM_201628	0.440187	1.57293	9.75	0.546743	0.199671	0.101053	1.90948	0	0	0	0	0	0	0	0	0	3.63875e-05	1.88335e-05	1.84345e-05	0	0	0	0	0	0	0	0	0	8.18947e-05	3.46873e-05	0	0	0	0	0	0	0	0	0	2
TFE10010	chr1:228594820-228594999;+	Unannotated	chr1:228594820-228594999	+	chr1	228594820	228594999	228594923		0.8641	0.586584	-22.05	0.102922	0.068572	0.904068	0.705429	4.18139e-05	6.3006e-05	2.63158e-05	2.59034e-05	0	0	5.11156e-05	5.40774e-05	1.53948e-05	1.81937e-05	3.76669e-05	5.53036e-05	0	8.64932e-05	4.94185e-05	3.44988e-05	1.51828e-05	1.77443e-05	5.68742e-05	2.18141e-05	0	1.63789e-05	3.46873e-05	2	2	1	1	0	0	2	2	1	1
TFE100100	chr7:99965629-99965839;-	Unannotated	chr7:99965629-99965839	-	chr7	99965629	99965839	99965763		0.135815	2.14695	-32.05	0.0138045	0.00586884	0.0387135	2.15728	8.36278e-05	0	0.000131579	5.18068e-05	0	2.55984e-05	0.000102231	0.00021631	9.23688e-05	3.63875e-05	5.65004e-05	1.84345e-05	0	3.45973e-05	0.00011531	1.72494e-05	0	0	3.79161e-05	6.54422e-05	0	1.63789e-05	0	4	0	5	2	0	1	4	8	6	2
TFE100101	chr7:99966040-99966116;+	Unannotated	chr7:99966040-99966116	+	chr7	99966040	99966116	99966040		0.735562	1.08329	-11.75	0.44796	0.200091	0.624254	1.21243	2.09069e-05	0	0	0	0	0	2.55578e-05	2.70387e-05	0	1.81937e-05	0	0	0	8.64932e-05	0	1.72494e-05	0	0	1.89581e-05	2.18141e-05	0	1.63789e-05	1.73436e-05	1	0	0	0	0	0	1	1	0	1
TFE100102	chr7:99966226-99966671;+	Unannotated	chr7:99966226-99966671	+	chr7	99966226	99966671	99966412		0.806363	0.84636	-8.5	0.610249	0.200091	0.789735	0.999624	0	0	2.63158e-05	0	0	7.67951e-05	2.55578e-05	0	1.53948e-05	1.81937e-05	1.88335e-05	0	3.44045e-05	1.72986e-05	1.64728e-05	0	0	0	1.89581e-05	4.36281e-05	1.67037e-05	0	0	0	0	1	0	0	3	1	0	1	1
TFE100103	chr7:99966696-99966929;-	Unannotated	chr7:99966696-99966929	-	chr7	99966696	99966929	99966903		0.805145	0.851464	-26.6	0.0439531	0.0251179	0.888355	0.773183	4.18139e-05	6.3006e-05	2.63158e-05	0	2.47017e-05	2.55984e-05	7.66734e-05	2.70387e-05	1.53948e-05	0	0	3.68691e-05	0	1.72986e-05	3.29457e-05	0	1.51828e-05	0	3.79161e-05	0	0	0	0	2	2	1	0	1	1	3	1	1	0
TFE100104	PILRA	Intron	chr7:99973588-99973820	+	chr7	99973588	99973820	99973592	NM_013439;NM_178272;NM_178273	0.906722	0.480072	-15.45	0.287502	0.200091	0.919906	0.633764	6.27208e-05	3.1503e-05	2.63158e-05	0	4.94035e-05	2.55984e-05	2.55578e-05	2.70387e-05	0	0	3.76669e-05	1.84345e-05	3.44045e-05	1.72986e-05	4.94185e-05	3.44988e-05	1.51828e-05	1.77443e-05	7.58323e-05	4.36281e-05	1.67037e-05	0	3.46873e-05	3	1	1	0	2	1	1	1	0	0
TFE100105	ZCWPW1	Coding 5'-UTR	chr7:100026110-100026366	-	chr7	100026110	100026366	100026301	NM_001258008;NM_017984	0.918566	0.455009	-1	0.961772	0.200091	0.993779	0.33076	2.09069e-05	3.1503e-05	5.26316e-05	5.18068e-05	7.41052e-05	0	0	2.70387e-05	3.07896e-05	0	3.76669e-05	7.37382e-05	0	3.45973e-05	4.94185e-05	5.17482e-05	1.51828e-05	3.54887e-05	3.79161e-05	4.36281e-05	5.01111e-05	4.91368e-05	3.46873e-05	1	1	2	2	3	0	0	1	2	0
TFE100106	MEPCE	Coding upstream	chr7:100026408-100026663	+	chr7	100026408	100026663	100026410	NM_001194990;NM_001194991;NM_001194992	0.740515	1.07248	-6.15	0.72979	0.200091	0.878022	0.808343	8.36278e-05	0	0.000105263	2.59034e-05	2.47017e-05	0	7.66734e-05	8.11162e-05	6.15792e-05	0.000109162	9.41673e-05	7.37382e-05	0	0.000121091	0.000181201	0.000155245	7.5914e-05	8.87217e-05	5.68742e-05	0.00010907	0.000150333	6.55158e-05	0.000156093	4	0	4	1	1	0	3	3	4	6
TFE100107	MEPCE	Coding 5'-UTR	chr7:100027352-100027526	+	chr7	100027352	100027526	100027451	NM_019606	0.706304	1.15143	-18.15	0.195122	0.136584	1	NA	0	0	0	0	0	0	2.55578e-05	0	0	0	0	0	0	5.18959e-05	3.29457e-05	0	0	0	3.79161e-05	4.36281e-05	0	0	0	0	0	0	0	0	0	1	0	0	0
TFE100108	MEPCE	Coding CDS	chr7:100028078-100029312	+	chr7	100028078	100029312	100028206	NM_019606	0.793408	0.904641	0.25	0.989669	0.199671	0.891817	0.760394	0.000104535	0.000346533	0.000394737	0.000284937	0.000321122	0.000230385	0.000332251	0.00021631	0.000277106	0.000200131	0.000188335	0.000165911	0.000103213	0.000207584	0.000148256	0.000224242	0.000151828	0.000230676	0.000189581	0.000239955	0.00031737	0.00014741	0.00019078	5	11	15	11	13	9	13	8	18	11
TFE100109	PPP1R35	Coding CDS	chr7:100033764-100033809	-	chr7	100033764	100033809	100033800	NM_001346938;NM_145030	0.343264	1.72072	-8.7	0.600507	0.200091	0.253489	1.62599	2.09069e-05	0	0.000105263	5.18068e-05	0	0.000127992	0.000153347	8.11162e-05	3.07896e-05	7.27749e-05	3.76669e-05	5.53036e-05	0.000206427	0.000138389	9.8837e-05	3.44988e-05	4.55484e-05	3.54887e-05	0.000227497	0.000130884	0.000150333	0.000196547	3.46873e-05	1	0	4	2	0	5	6	3	2	4
TFE10011	TRIM17	Coding 5'-UTR	chr1:228604258-228604398	-	chr1	228604258	228604398	228604396	NM_001024940;NM_001134855;NM_016102	0.80789	0.84121	-2.75	0.889734	0.200091	0.862241	0.852576	2.09069e-05	0	2.63158e-05	0	4.94035e-05	0	5.11156e-05	0	3.07896e-05	0	0	3.68691e-05	0	0	0	0	0	0	0	2.18141e-05	0	3.27579e-05	1.73436e-05	1	0	1	0	2	0	2	0	2	0
TFE100110	TSC22D4	Coding 3'-UTR	chr7:100064150-100064352	-	chr7	100064150	100064352	100064230	NM_001303043;NM_030935	0.606056	1.33564	-27.65	0.03559	0.0192884	0.501621	1.34242	0	9.4509e-05	2.63158e-05	0	0	0	5.11156e-05	2.70387e-05	0	0	0	0	6.88089e-05	1.72986e-05	3.29457e-05	1.72494e-05	1.51828e-05	0	3.79161e-05	0	0	0	0	0	3	1	0	0	0	2	1	0	0
TFE100112	chr7:100067590-100067741;+	Unannotated	chr7:100067590-100067741	+	chr7	100067590	100067741	100067590		0.850639	0.629978	-4.05	0.831649	0.200091	0.88873	0.772151	0	0	0	2.59034e-05	0	0	2.55578e-05	2.70387e-05	1.53948e-05	0	0	0	0	3.45973e-05	0	1.72494e-05	3.03656e-05	0	0	2.18141e-05	0	0	0	0	0	0	1	0	0	1	1	1	0
TFE100113	TSC22D4	Coding 5'-UTR	chr7:100076634-100077052	-	chr7	100076634	100077052	100076825	NM_001303043;NM_030935	0.231057	1.92037	-15.5	0.285593	0.198798	0.0220547	2.28992	4.18139e-05	3.1503e-05	0.000184211	5.18068e-05	2.47017e-05	2.55984e-05	7.66734e-05	0	1.53948e-05	1.81937e-05	5.65004e-05	0	0	8.64932e-05	6.58913e-05	1.72494e-05	6.07312e-05	5.3233e-05	0.000208539	2.18141e-05	5.01111e-05	4.91368e-05	0	2	1	7	2	1	1	3	0	1	1
TFE100114	chr7:100097880-100098226;+	Unannotated	chr7:100097880-100098226	+	chr7	100097880	100098226	100098150		0.676647	1.21366	-8.3	0.620803	0.200091	0.854918	0.874815	0	6.3006e-05	2.63158e-05	0	0	5.11967e-05	0	5.40774e-05	0	0	3.76669e-05	0	3.44045e-05	0	0	0	0	0	0	0	0	1.63789e-05	0	0	2	1	0	0	2	0	2	0	0
TFE100115	AGFG2	Coding CDS	chr7:100136761-100137130	+	chr7	100136761	100137130	100137055	NM_006076	0.814449	0.806509	15.25	0.29527	0.113341	0.91381	0.663433	0	0	0	2.59034e-05	4.94035e-05	0	5.11156e-05	0	0	1.81937e-05	1.88335e-05	1.84345e-05	0	0	0	0	0	0	1.89581e-05	0	1.67037e-05	0	1.73436e-05	0	0	0	1	2	0	2	0	0	1
TFE100116	chr7:100162369-100162451;-	Unannotated	chr7:100162369-100162451	-	chr7	100162369	100162451	100162444		0.050223	2.5192	-3.15	0.8727	0.200091	0.818867	0.951287	2.09069e-05	0	0	0	0	0	0.000127789	0	1.53948e-05	0	1.88335e-05	0	0	0	0	0	1.51828e-05	0	3.79161e-05	0	0	0	0	1	0	0	0	0	0	5	0	1	0
TFE100117	AGFG2	Coding 3'-UTR	chr7:100163353-100163448	+	chr7	100163353	100163448	100163372	NM_006076	0.752693	1.04325	-26.7	0.0430834	0.0245221	0.385949	1.46513	2.09069e-05	0	0	0	0	0	5.11156e-05	5.40774e-05	4.61844e-05	1.81937e-05	1.88335e-05	0	3.44045e-05	6.91946e-05	0	0	0	0	3.79161e-05	6.54422e-05	0	1.63789e-05	0	1	0	0	0	0	0	2	2	3	1
TFE100119	chr7:100168096-100168264;+	Unannotated	chr7:100168096-100168264	+	chr7	100168096	100168264	100168181		0.505763	1.48058	14.2	0.337981	0.137249	0.683089	1.14494	0	3.1503e-05	5.26316e-05	2.59034e-05	0.000123509	0.000127992	2.55578e-05	0	3.07896e-05	3.63875e-05	9.41673e-05	5.53036e-05	0	1.72986e-05	0	1.72494e-05	0	0	3.79161e-05	0	3.34074e-05	0	5.20309e-05	0	1	2	1	5	5	1	0	2	2
TFE10012	chr1:228619922-228620031;+	Unannotated	chr1:228619922-228620031	+	chr1	228619922	228620031	228619925		0.814433	0.806684	0.35	0.986058	0.199671	0.894007	0.75216	0	3.1503e-05	0	0	0	0	5.11156e-05	0	1.53948e-05	0	0	0	3.44045e-05	0	0	0	3.03656e-05	1.77443e-05	0	2.18141e-05	0	1.63789e-05	0	0	1	0	0	0	0	2	0	1	0
TFE100120	chr7:100168337-100168473;+	Unannotated	chr7:100168337-100168473	+	chr7	100168337	100168473	100168398		0.73353	1.0888	-7.55	0.659435	0.200091	0.274634	1.598	2.09069e-05	0	0	0	2.47017e-05	2.55984e-05	0	2.70387e-05	0	3.63875e-05	0	1.84345e-05	0	0	8.23642e-05	0	0	0	1.89581e-05	2.18141e-05	0	0	0	1	0	0	0	1	1	0	1	0	2
TFE100121	SAP25	Coding CDS	chr7:100169874-100170091	-	chr7	100169874	100170091	100169993	NM_001168682;NM_001348677;NM_001348680	0.786979	0.941509	-7.75	0.64916	0.200091	0.766581	1.03393	0	0	5.26316e-05	0	0	0	0	0	0	1.81937e-05	0	0	0	3.45973e-05	0	0	1.51828e-05	0	1.89581e-05	0	0	1.63789e-05	0	0	0	2	0	0	0	0	0	0	1
TFE100122	SAP25	Coding 5'-UTR	chr7:100170729-100170815	-	chr7	100170729	100170815	100170807	NM_001348677	0.791045	0.915631	-13.75	0.357479	0.200091	0.93511	0.576006	0	3.1503e-05	0	0	0	0	0	2.70387e-05	0	1.81937e-05	0	0	6.88089e-05	1.72986e-05	0	0	1.51828e-05	0	1.89581e-05	2.18141e-05	1.67037e-05	0	0	0	1	0	0	0	0	0	1	0	1
TFE100123	ZASP	Coding upstream	chr7:100171984-100172607	-	chr7	100171984	100172607	100172381	NM_001289933	0.675336	1.21741	-28.35	0.0308163	0.0162337	0.624028	1.21265	4.18139e-05	0	5.26316e-05	0	0	0	7.66734e-05	0	6.15792e-05	3.63875e-05	1.88335e-05	1.84345e-05	0	6.91946e-05	9.8837e-05	1.72494e-05	0	1.77443e-05	9.47903e-05	0.00010907	1.67037e-05	3.27579e-05	3.46873e-05	2	0	2	0	0	0	3	0	4	2
TFE100125	LRCH4	Coding 5'-UTR	chr7:100183675-100183862	-	chr7	100183675	100183862	100183755	NM_001289934;NM_002319	0.489547	1.50301	-3.5	0.85679	0.200091	0.650885	1.18266	2.09069e-05	3.1503e-05	0.000105263	2.59034e-05	2.47017e-05	7.67951e-05	0.000153347	5.40774e-05	9.23688e-05	5.45812e-05	0.000150668	0	0	1.72986e-05	1.64728e-05	5.17482e-05	0	7.09774e-05	7.58323e-05	0	1.67037e-05	1.63789e-05	1.73436e-05	1	1	4	1	1	3	6	2	6	3
TFE100126	FBXO24	Coding upstream	chr7:100183891-100184144	+	chr7	100183891	100184144	100183891	NM_033506	0.55261	1.41386	-4.55	0.80817	0.200091	0.141318	1.81384	0	9.4509e-05	2.63158e-05	0	2.47017e-05	2.55984e-05	0	0	1.53948e-05	3.63875e-05	0	1.84345e-05	0	0	1.64728e-05	0	1.51828e-05	0	9.47903e-05	0	1.67037e-05	1.63789e-05	0	0	3	1	0	1	1	0	0	1	2
TFE100127	FBXO24	Intron	chr7:100195911-100196232	+	chr7	100195911	100196232	100196155	NM_001163499;NM_012172;NM_033506	0.850071	0.631996	-21.6	0.111268	0.0746098	0.899549	0.724338	4.18139e-05	3.1503e-05	0	5.18068e-05	0	0	2.55578e-05	2.70387e-05	1.53948e-05	0	0	0	0	3.45973e-05	1.64728e-05	3.44988e-05	0	0	1.89581e-05	2.18141e-05	0	3.27579e-05	0	2	1	0	2	0	0	1	1	1	0
TFE100128	FBXO24	Coding 3'-UTR	chr7:100198490-100198888	+	chr7	100198490	100198888	100198634	NM_001163499;NM_012172;NM_033506	0.873139	0.560682	-13.95	0.348544	0.200091	0.909076	0.683725	0	3.1503e-05	0	2.59034e-05	2.47017e-05	0	2.55578e-05	0	0	0	0	0	3.44045e-05	3.45973e-05	1.64728e-05	1.72494e-05	0	0	3.79161e-05	2.18141e-05	1.67037e-05	0	0	0	1	0	1	1	0	1	0	0	0
TFE100129	PCOLCE-AS1	Noncoding other-exon	chr7:100199963-100200163	-	chr7	100199963	100200163	100200131	NR_038910	0.717999	1.1251	2.7	0.891879	0.199671	0.814093	0.95956	0	0	0	0	4.94035e-05	0	0	0	0	0	3.76669e-05	0	0	1.72986e-05	1.64728e-05	0	0	0	0	0	0	0	0	0	0	0	0	2	0	0	0	0	0
TFE10013	chr1:228631122-228631243;+	Unannotated	chr1:228631122-228631243	+	chr1	228631122	228631243	228631159		0.693894	1.17768	35.1	0.0066158	0.00026228	0.388192	1.46249	0	0	0	0	4.94035e-05	2.55984e-05	0	0	0	3.63875e-05	3.76669e-05	3.68691e-05	0	0	0	5.17482e-05	1.51828e-05	0	0	0	6.68148e-05	0	6.93746e-05	0	0	0	0	2	1	0	0	0	2
TFE100130	PCOLCE	Coding CDS	chr7:100200121-100200174	+	chr7	100200121	100200174	100200138	NM_002593	0.782383	0.95414	-5.8	0.747158	0.200091	0.823167	0.942437	0	0	5.26316e-05	0	0	0	5.11156e-05	0	3.07896e-05	0	0	3.68691e-05	0	0	1.64728e-05	3.44988e-05	0	0	0	2.18141e-05	0	1.63789e-05	0	0	0	2	0	0	0	2	0	2	0
TFE100131	PCOLCE	Intron	chr7:100200685-100200742	+	chr7	100200685	100200742	100200704	NM_002593	0.835253	0.694747	-7.6	0.656816	0.200091	0.873127	0.821734	4.18139e-05	0	0	0	0	2.55984e-05	2.55578e-05	0	0	0	1.88335e-05	0	0	0	1.64728e-05	0	0	0	3.79161e-05	4.36281e-05	3.34074e-05	1.63789e-05	1.73436e-05	2	0	0	0	0	1	1	0	0	0
TFE100132	PCOLCE	Intron	chr7:100202056-100202125	+	chr7	100202056	100202125	100202069	NM_002593	0.764491	1.00406	-21.95	0.104723	0.0700782	0.439035	1.40725	8.36278e-05	9.4509e-05	7.89474e-05	7.77101e-05	9.88069e-05	0	5.11156e-05	5.40774e-05	6.15792e-05	1.81937e-05	7.53338e-05	9.21727e-05	0	0.000138389	1.64728e-05	0	6.07312e-05	3.54887e-05	9.47903e-05	4.36281e-05	0	1.63789e-05	1.73436e-05	4	3	3	3	4	0	2	2	4	1
TFE100133	PCOLCE	Intron	chr7:100203064-100203277	+	chr7	100203064	100203277	100203183	NM_002593	0.482055	1.51365	-18.7	0.179094	0.124166	0.0840778	1.96004	0	0	0	2.59034e-05	7.41052e-05	0	7.66734e-05	5.40774e-05	4.61844e-05	0	3.76669e-05	0	0	3.45973e-05	1.64728e-05	0	1.51828e-05	0	7.58323e-05	0.00010907	0	0	0	0	0	0	1	3	0	3	2	3	0
TFE100134	MOSPD3	Coding 5'-UTR	chr7:100209701-100209864	+	chr7	100209701	100209864	100209806	NM_001040097	0.813658	0.812318	-26.25	0.0470908	0.0274274	0.622375	1.21441	0	6.3006e-05	5.26316e-05	0	0	2.55984e-05	2.55578e-05	2.70387e-05	3.07896e-05	0	1.88335e-05	1.84345e-05	3.44045e-05	8.64932e-05	1.64728e-05	0	0	3.54887e-05	1.89581e-05	2.18141e-05	0	0	1.73436e-05	0	2	2	0	0	1	1	1	2	0
TFE100135	MOSPD3	Coding 5'-UTR	chr7:100210090-100210281	+	chr7	100210090	100210281	100210205	NM_001040099;NM_001363415;NM_023948	0.600635	1.34457	-12.8	0.399281	0.200091	0.629458	1.20668	4.18139e-05	0	7.89474e-05	0	9.88069e-05	0.000102393	0.000204462	8.11162e-05	0.000153948	0.000109162	5.65004e-05	5.53036e-05	0	0.000138389	8.23642e-05	0	4.55484e-05	3.54887e-05	5.68742e-05	0.000152698	6.68148e-05	4.91368e-05	6.93746e-05	2	0	3	0	4	4	8	3	10	6
TFE100136	TFR2	Coding CDS	chr7:100224386-100224517	-	chr7	100224386	100224517	100224485	NM_001206855;NM_003227	0.788535	0.929581	-0.75	0.971485	0.200091	0.846413	0.893523	0	0	7.89474e-05	0	2.47017e-05	0	2.55578e-05	0	4.61844e-05	3.63875e-05	0	3.68691e-05	0	1.72986e-05	3.29457e-05	0	3.03656e-05	1.77443e-05	0	0	0	0	1.73436e-05	0	0	3	0	1	0	1	0	3	2
TFE100137	TFR2	Coding CDS	chr7:100230410-100230830	-	chr7	100230410	100230830	100230646	NM_001206855;NM_003227	0.873971	0.558257	-6.25	0.724727	0.200091	0.929317	0.595734	0	0	0	0	2.47017e-05	2.55984e-05	5.11156e-05	2.70387e-05	1.53948e-05	3.63875e-05	0	0	3.44045e-05	3.45973e-05	1.64728e-05	0	0	3.54887e-05	1.89581e-05	2.18141e-05	0	0	1.73436e-05	0	0	0	0	1	1	2	1	1	2
TFE100138	TFR2	Intron	chr7:100230852-100231014	-	chr7	100230852	100231014	100230989	NM_001206855;NM_003227	0.865337	0.582822	3.55	0.854819	0.199671	0.910908	0.676294	0	0	0	0	2.47017e-05	0	0	0	1.53948e-05	1.81937e-05	0	0	0	0	0	0	0	0	0	0	0	0	1.73436e-05	0	0	0	0	1	0	0	0	1	1
TFE100139	TFR2	Coding upstream	chr7:100231039-100231321	-	chr7	100231039	100231321	100231278	NM_001206855	0.591199	1.35838	-12.95	0.392267	0.200091	0.912485	0.668764	0	0	2.63158e-05	0	0	2.55984e-05	0.000127789	2.70387e-05	1.53948e-05	0	0	3.68691e-05	0	1.72986e-05	4.94185e-05	0	1.51828e-05	1.77443e-05	3.79161e-05	4.36281e-05	0	0	3.46873e-05	0	0	1	0	0	1	5	1	1	0
TFE10014	chr1:228644836-228645006;-	Unannotated	chr1:228644836-228645006	-	chr1	228644836	228645006	228644971		0.623775	1.30798	-8.4	0.615347	0.200091	0.274042	1.59871	0	0	2.63158e-05	2.59034e-05	0	2.55984e-05	2.55578e-05	0	1.53948e-05	5.45812e-05	7.53338e-05	1.84345e-05	0	8.64932e-05	6.58913e-05	0	1.51828e-05	0	1.89581e-05	0.00010907	0	0	5.20309e-05	0	0	1	1	0	1	1	0	1	3
TFE100140	TFR2	Intron	chr7:100231380-100231789	-	chr7	100231380	100231789	100231775	NM_003227	0.773519	0.978634	-32.7	0.0118688	0.00478008	0.634569	1.20084	6.27208e-05	6.3006e-05	5.26316e-05	5.18068e-05	7.41052e-05	0	0.000127789	0.000108155	6.15792e-05	5.45812e-05	1.88335e-05	0	3.44045e-05	3.45973e-05	8.23642e-05	1.72494e-05	1.51828e-05	0	7.58323e-05	0.00010907	0	4.91368e-05	1.73436e-05	3	2	2	2	3	0	5	4	4	3
TFE100141	TFR2	Intron	chr7:100234219-100234456	-	chr7	100234219	100234456	100234373	NM_003227	0.574434	1.38334	-28.45	0.0301659	0.0158472	0.465789	1.38005	2.09069e-05	6.3006e-05	0	0	0	0	2.55578e-05	0	7.6974e-05	0	0	0	0	1.72986e-05	0	0	0	0	3.79161e-05	2.18141e-05	0	0	0	1	2	0	0	0	0	1	0	5	0
TFE100142	ACTL6B	Intron	chr7:100243474-100243833	-	chr7	100243474	100243833	100243556	NM_016188;NR_134539	0.816588	0.791995	-6.6	0.707685	0.200091	0.727161	1.08961	4.18139e-05	0	2.63158e-05	0	0	0	2.55578e-05	0	1.53948e-05	0	1.88335e-05	0	0	0	0	0	0	0	0	0	3.34074e-05	0	3.46873e-05	2	0	1	0	0	0	1	0	1	0
TFE100143	ACTL6B	Coding CDS	chr7:100244174-100244238	-	chr7	100244174	100244238	100244238	NM_016188	0.784141	0.949344	-2.8	0.887606	0.200091	0.732254	1.08292	0	3.1503e-05	0	0	0	0	0	0	0	0	3.76669e-05	0	0	0	0	0	3.03656e-05	1.77443e-05	3.79161e-05	4.36281e-05	0	0	0	0	1	0	0	0	0	0	0	0	0
TFE100144	ACTL6B	Intron	chr7:100244734-100244992	-	chr7	100244734	100244992	100244970	NM_016188;NR_134539	0.7065	1.15098	-11.25	0.471872	0.200091	0.912855	0.667112	0.000125442	0.000220521	0.000157895	0.00015542	0.000123509	7.67951e-05	0.000178905	0.000162232	0.000169343	0.00014555	7.53338e-05	0.000184345	3.44045e-05	6.91946e-05	1.64728e-05	3.44988e-05	0	5.3233e-05	7.58323e-05	0.00010907	6.68148e-05	8.18947e-05	8.67182e-05	6	7	6	6	5	3	7	6	11	8
TFE100145	GNB2	Coding upstream	chr7:100271360-100271546	+	chr7	100271360	100271546	100271361	NM_005273	0.518735	1.4629	-16.9	0.234965	0.164306	0.174273	1.75062	0	0.000126012	2.63158e-05	5.18068e-05	0	0	2.55578e-05	2.70387e-05	1.53948e-05	0	3.76669e-05	3.68691e-05	0	1.72986e-05	4.94185e-05	0	0	5.3233e-05	7.58323e-05	0	0	0	0	0	4	1	2	0	0	1	1	1	0
TFE100146	GIGYF1	Coding 3'-UTR	chr7:100277149-100278947	-	chr7	100277149	100278947	100277640	NM_022574	4.69984e-18	11.8817	-40.05	0.00163708	0.000516558	1.68409e-36	14.1977	0.000606301	0.000598557	0.000868421	0.000466261	0.000469333	0.000102393	0.00178905	0.00105451	0.00164724	0.00092788	0.000847506	0.000774251	0.000172022	0.00140119	0.00143314	0.000224242	0.000637678	0.00040812	0.00238872	0.0015488	0.00063474	0.000573263	0.00071109	29	19	33	18	19	4	70	39	107	51
TFE100148	GIGYF1	Coding CDS	chr7:100282073-100282205	-	chr7	100282073	100282205	100282205	NM_022574	0.79998	0.874459						0	0	0	0	0	0	2.55578e-05	0	0	0	0	0	0	3.45973e-05	0	0	0	1.77443e-05	0	0	0	0	0	0	0	0	0	0	0	1	0	0	0
TFE10015	HIST3H2A	Coding upstream	chr1:228645069-228645644	-	chr1	228645069	228645644	228645577	NM_033445	8.62502e-09	6.80644	-14.5	0.325412	0.200091	2.84591e-14	6.90184	0.000501767	0.000598557	0.000631579	0.000388551	0.00071635	0.000409574	0.00150791	0.00110859	0.000785135	0.000654974	0.000998173	0.00125355	0.00116975	0.00242181	0.00179554	0.00110396	0.000910968	0.00104692	0.00132706	0.0010907	0.000835185	0.000802568	0.000884526	24	19	24	15	29	16	59	41	51	36
TFE100151	chr7:100287028-100287372;+	Unannotated	chr7:100287028-100287372	+	chr7	100287028	100287372	100287085		0.106698	2.24353	-41.9	0.000925819	0.000313139	0.0342801	2.18643	4.18139e-05	0.000189018	0.000131579	2.59034e-05	0	0	0.000102231	0.000108155	0.000123158	3.63875e-05	0	0	0	1.72986e-05	3.29457e-05	0	4.55484e-05	0	9.47903e-05	8.72562e-05	0	0	1.73436e-05	2	6	5	1	0	0	4	4	8	2
TFE100152	chr7:100289181-100289562;-	Unannotated	chr7:100289181-100289562	-	chr7	100289181	100289562	100289416		2.53448e-05	4.75859	-53.2	0.000250265	0	4.61955e-09	5.04644	0.000209069	0.000126012	0.000184211	0	2.47017e-05	2.55984e-05	0.000383367	0.000378542	0.000261712	0	3.76669e-05	1.84345e-05	0	0.000242181	0.000280038	6.89976e-05	1.51828e-05	0	0.000227497	0.000152698	1.67037e-05	3.27579e-05	0	10	4	7	0	1	1	15	14	17	0
TFE100153	chr7:100290628-100290811;+	Unannotated	chr7:100290628-100290811	+	chr7	100290628	100290811	100290692		0.757591	1.0283	-15.55	0.283658	0.197492	0.807157	0.971618	2.09069e-05	0	7.89474e-05	0	0	0	5.11156e-05	5.40774e-05	1.53948e-05	0	0	3.68691e-05	0	0	3.29457e-05	1.72494e-05	1.51828e-05	0	1.89581e-05	0	3.34074e-05	0	0	1	0	3	0	0	0	2	2	1	0
TFE100154	chr7:100290962-100291173;-	Unannotated	chr7:100290962-100291173	-	chr7	100290962	100291173	100291049		0.0651828	2.42609	-50.7	0.000250265	0	0.00778427	2.51782	0.000125442	0.000189018	0.000157895	0	4.94035e-05	0	0.000306694	0.00021631	0.000138553	1.81937e-05	5.65004e-05	7.37382e-05	6.88089e-05	0.000224882	0.000131783	5.17482e-05	1.51828e-05	1.77443e-05	0.000113748	0.000174512	6.68148e-05	3.27579e-05	1.73436e-05	6	6	6	0	2	0	12	8	9	1
TFE100155	chr7:100293208-100293518;-	Unannotated	chr7:100293208-100293518	-	chr7	100293208	100293518	100293408		0.614421	1.32177	4.6	0.805623	0.199671	0.904301	0.704357	2.09069e-05	0	2.63158e-05	2.59034e-05	0	0	0.000102231	0	6.15792e-05	1.81937e-05	1.88335e-05	5.53036e-05	3.44045e-05	0	0	1.72494e-05	0	0	0	0	0	1.63789e-05	0	1	0	1	1	0	0	4	0	4	1
TFE100156	chr7:100293535-100293694;+	Unannotated	chr7:100293535-100293694	+	chr7	100293535	100293694	100293535		0.0140779	2.94575	-28.35	0.0308163	0.0162337	0.120907	1.85922	0.000146349	0	0.000184211	2.59034e-05	2.47017e-05	2.55984e-05	0.00023002	2.70387e-05	6.15792e-05	0	0	0	0	6.91946e-05	3.29457e-05	5.17482e-05	0	1.77443e-05	3.79161e-05	2.18141e-05	0	6.55158e-05	0	7	0	7	1	1	1	9	1	4	0
TFE100157	POP7	Coding 5'-UTR	chr7:100303570-100303927	+	chr7	100303570	100303927	100303741	NM_005837	2.14701e-17	11.5297	-53.45	0.000250265	0	7.39641e-43	16.2089	0.00439046	0.00491447	0.00471053	0.00352286	0.0042487	0.00279022	0.00779513	0.00527255	0.00581923	0.00322029	0.00329585	0.00270988	0.00416294	0.00709244	0.00611142	0.0030014	0.00264181	0.00324721	0.00530826	0.00551896	0.00359129	0.00375078	0.0031392	210	156	179	136	172	109	305	195	378	177
TFE100158	chr7:100342732-100342844;-	Unannotated	chr7:100342732-100342844	-	chr7	100342732	100342844	100342808		0.80483	0.852495	-3.9	0.838625	0.200091	1	NA	0	3.1503e-05	5.26316e-05	5.18068e-05	4.94035e-05	0	2.55578e-05	2.70387e-05	3.07896e-05	1.81937e-05	1.88335e-05	3.68691e-05	0	0	0	0	0	0	0	0	0	0	0	0	1	2	2	2	0	1	1	2	1
TFE100159	chr7:100347983-100348062;-	Unannotated	chr7:100347983-100348062	-	chr7	100347983	100348062	100348059		0.650742	1.26095	-11.9	0.440666	0.200091	0.954641	0.512735	0.000104535	9.4509e-05	5.26316e-05	5.18068e-05	2.47017e-05	7.67951e-05	0.000102231	5.40774e-05	6.15792e-05	3.63875e-05	1.88335e-05	0	0	0	1.64728e-05	0	1.51828e-05	1.77443e-05	0	0	0	1.63789e-05	1.73436e-05	5	3	2	2	1	3	4	2	4	2
TFE10016	HIST3H2BB	Coding upstream	chr1:228645792-228645887	+	chr1	228645792	228645887	228645801	NM_175055	0.520943	1.45978	-12.45	0.415234	0.200091	0.51561	1.32759	2.09069e-05	3.1503e-05	0	0	0	0	0.000127789	5.40774e-05	3.07896e-05	3.63875e-05	5.65004e-05	0	0	0.000103792	6.58913e-05	1.72494e-05	3.03656e-05	0	0	0	1.67037e-05	1.63789e-05	3.46873e-05	1	1	0	0	0	0	5	2	2	2
TFE100160	ZAN	Coding CDS	chr7:100383619-100383763	+	chr7	100383619	100383763	100383719	NM_003386;NM_173059	0.880063	0.542562	-1	0.961772	0.200091	0.930291	0.591632	0	0	2.63158e-05	2.59034e-05	0	0	2.55578e-05	2.70387e-05	0	1.81937e-05	0	1.84345e-05	0	0	1.64728e-05	1.72494e-05	0	0	0	0	0	0	0	0	0	1	1	0	0	1	1	0	1
TFE100161	chr7:100396472-100396548;-	Unannotated	chr7:100396472-100396548	-	chr7	100396472	100396548	100396548		0.588799	1.36217	-14.5	0.325412	0.200091	0.392473	1.45817	0	0	7.89474e-05	0	2.47017e-05	0	2.55578e-05	0	3.07896e-05	0	0	0	0	0	1.64728e-05	0	0	0	3.79161e-05	0	0	0	0	0	0	3	0	1	0	1	0	2	0
TFE100162	chr7:100397982-100398454;+	Unannotated	chr7:100397982-100398454	+	chr7	100397982	100398454	100398122		0.0127183	2.97775	-50.95	0.000250265	0	0.00540769	2.5938	0.000167256	0.000189018	0.000105263	0	0	0	7.66734e-05	0.000243348	0.000138553	1.81937e-05	0	0	0.000137618	5.18959e-05	8.23642e-05	0	0	0	7.58323e-05	6.54422e-05	0	3.27579e-05	0	8	6	4	0	0	0	3	9	9	1
TFE100163	chr7:100398837-100399063;+	Unannotated	chr7:100398837-100399063	+	chr7	100398837	100399063	100398839		0.0813096	2.34551	-34.75	0.00723108	0.00253294	0.214791	1.68313	0.000104535	0	5.26316e-05	5.18068e-05	0	0	0.000178905	0	6.15792e-05	0	0	0	0	6.91946e-05	6.58913e-05	0	1.51828e-05	0	3.79161e-05	4.36281e-05	0	0	0	5	0	2	2	0	0	7	0	4	0
TFE100164	chr7:100399144-100399380;+	Unannotated	chr7:100399144-100399380	+	chr7	100399144	100399380	100399255		0.729354	1.09838	1.95	0.92423	0.199671	0.516395	1.32668	0	0	0	0	0	0	2.55578e-05	8.11162e-05	1.53948e-05	0	1.88335e-05	0	3.44045e-05	0	0	1.72494e-05	0	0	1.89581e-05	0	0	3.27579e-05	3.46873e-05	0	0	0	0	0	0	1	3	1	0
TFE100165	EPHB4	Coding 3'-UTR	chr7:100400064-100401197	-	chr7	100400064	100401197	100400718	NM_004444	0.000430065	3.98293	-49.25	0.000250265	0	3.27363e-05	3.56498	0.000418139	0.000378036	0.000473684	5.18068e-05	4.94035e-05	7.67951e-05	0.000741176	0.000378542	0.000184738	0.000127356	0.000188335	0.000129042	0.000172022	0.000467063	0.000428294	0.000172494	0.000227742	0.000106466	0.000436035	0.000436281	0.000100222	0.0003112	0.000156093	20	12	18	2	2	3	29	14	12	7
TFE100166	chr7:100413112-100413456;+	Unannotated	chr7:100413112-100413456	+	chr7	100413112	100413456	100413124		0.0268488	2.73329	-48.8	0.000250415	0	0.000645469	3.01633	0.000146349	9.4509e-05	5.26316e-05	0	0	0	0.000255578	0.000189271	6.15792e-05	1.81937e-05	1.88335e-05	3.68691e-05	6.88089e-05	0.000172986	0.000148256	3.44988e-05	1.51828e-05	0	0.000189581	8.72562e-05	1.67037e-05	0	3.46873e-05	7	3	2	0	0	0	10	7	4	1
TFE100167	chr7:100417926-100418056;+	Unannotated	chr7:100417926-100418056	+	chr7	100417926	100418056	100417976		0.669617	1.22836	-39.45	0.00196113	0.000593538	0.445328	1.40096	2.09069e-05	0.000126012	7.89474e-05	2.59034e-05	2.47017e-05	0	5.11156e-05	5.40774e-05	6.15792e-05	1.81937e-05	5.65004e-05	0	0	5.18959e-05	4.94185e-05	0	0	0	3.79161e-05	6.54422e-05	0	0	0	1	4	3	1	1	0	2	2	4	1
TFE100168	EPHB4	Coding 5'-UTR	chr7:100424601-100425162	-	chr7	100424601	100425162	100425096	NM_004444	0.794943	0.895369	-4.7	0.801093	0.200091	0.821743	0.945539	2.09069e-05	9.4509e-05	5.26316e-05	7.77101e-05	2.47017e-05	0	2.55578e-05	0	4.61844e-05	7.27749e-05	1.88335e-05	1.84345e-05	0	0	6.58913e-05	1.72494e-05	4.55484e-05	0	1.89581e-05	2.18141e-05	0	4.91368e-05	1.73436e-05	1	3	2	3	1	0	1	0	3	4
TFE100169	SLC12A9	Intron	chr7:100425177-100425470	+	chr7	100425177	100425470	100425380	NM_001363494	0.639632	1.28028	-15.5	0.285593	0.198798	0.869602	0.831874	0.000146349	9.4509e-05	5.26316e-05	0	0.000123509	0.000102393	2.55578e-05	5.40774e-05	1.53948e-05	7.27749e-05	5.65004e-05	0	0	5.18959e-05	3.29457e-05	1.72494e-05	4.55484e-05	0	5.68742e-05	2.18141e-05	1.67037e-05	1.63789e-05	1.73436e-05	7	3	2	0	5	4	1	2	1	4
TFE10017	chr1:228646637-228647023;-	Unannotated	chr1:228646637-228647023	-	chr1	228646637	228647023	228646981		0.431568	1.58514	-18.2	0.193601	0.135467	0.140567	1.81544	0	0	0	0.000129517	0	2.55984e-05	5.11156e-05	5.40774e-05	3.07896e-05	0	0	0	0	5.18959e-05	3.29457e-05	1.72494e-05	1.51828e-05	0	3.79161e-05	8.72562e-05	1.67037e-05	0	0	0	0	0	5	0	1	2	2	2	0
TFE100170	SLC12A9	Intron	chr7:100425566-100425961	+	chr7	100425566	100425961	100425634	NM_001363494	0.536983	1.43638	-33.6	0.00956248	0.00362863	0.282901	1.58674	0.000146349	0.000378036	0.000315789	0.000129517	0.000222316	0.000179189	0.000204462	0.000270387	0.000215527	9.09686e-05	7.53338e-05	5.53036e-05	0.000344045	0.000155688	0.000197674	0.000120746	7.5914e-05	0.000141955	0.000303329	0.000261769	0.000217148	9.82737e-05	0.000242811	7	12	12	5	9	7	8	10	14	5
TFE100171	SLC12A9	Intron	chr7:100426095-100426446	+	chr7	100426095	100426446	100426277	NM_001363494	0.829119	0.721286	1.3	0.950417	0.199671	0.917928	0.643314	0	0	0	0	2.47017e-05	0	5.11156e-05	0	0	1.81937e-05	0	1.84345e-05	0	0	3.29457e-05	0	0	1.77443e-05	1.89581e-05	2.18141e-05	0	3.27579e-05	0	0	0	0	0	1	0	2	0	0	1
TFE100172	SLC12A9	Intron	chr7:100430710-100431093	+	chr7	100430710	100431093	100430710	NM_001363494	0.644136	1.27225	6.9	0.692201	0.199671	0.697576	1.12758	0	0	0	0	2.47017e-05	7.67951e-05	0	0	4.61844e-05	0	0	1.84345e-05	0	1.72986e-05	0	0	0	0	0	0	1.67037e-05	3.27579e-05	0	0	0	0	0	1	3	0	0	3	0
TFE100173	SLC12A9	Intron	chr7:100431985-100432281	+	chr7	100431985	100432281	100432175	NM_001363494	0.743742	1.06492	5.1	0.781642	0.199671	0.894632	0.749195	2.09069e-05	3.1503e-05	7.89474e-05	0.000129517	7.41052e-05	5.11967e-05	2.55578e-05	2.70387e-05	7.6974e-05	0	0	0.000110607	3.44045e-05	3.45973e-05	0	1.72494e-05	4.55484e-05	0	1.89581e-05	2.18141e-05	3.34074e-05	1.63789e-05	3.46873e-05	1	1	3	5	3	2	1	1	5	0
TFE100174	SLC12A9-AS1	Noncoding upstream	chr7:100450136-100450284	-	chr7	100450136	100450284	100450261	NR_146550	0.540398	1.43144	-1.45	0.944676	0.200091	0.699154	1.12559	2.09069e-05	6.3006e-05	5.26316e-05	0.000181324	0.000123509	2.55984e-05	0.000153347	2.70387e-05	3.07896e-05	3.63875e-05	7.53338e-05	1.84345e-05	0	3.45973e-05	4.94185e-05	3.44988e-05	1.51828e-05	0	3.79161e-05	8.72562e-05	3.34074e-05	8.18947e-05	1.73436e-05	1	2	2	7	5	1	6	1	2	2
TFE100175	SLC12A9	Coding 5'-UTR	chr7:100450332-100450436	+	chr7	100450332	100450436	100450362	NM_001267812;NM_001267814;NM_001363493;NM_020246	0.824321	0.746898	2.85	0.885485	0.199671	0.871358	0.826131	0	0	5.26316e-05	0	2.47017e-05	2.55984e-05	0	0	1.53948e-05	0	0	3.68691e-05	0	3.45973e-05	4.94185e-05	1.72494e-05	0	3.54887e-05	0	0	1.67037e-05	1.63789e-05	0	0	0	2	0	1	1	0	0	1	0
TFE100176	chr7:100454049-100454386;-	Unannotated	chr7:100454049-100454386	-	chr7	100454049	100454386	100454287		0.83845	0.677713	15.45	0.287502	0.109397	0.88974	0.768751	0	3.1503e-05	2.63158e-05	2.59034e-05	7.41052e-05	0	2.55578e-05	2.70387e-05	0	1.81937e-05	7.53338e-05	0	3.44045e-05	0	1.64728e-05	3.44988e-05	4.55484e-05	0	0	2.18141e-05	3.34074e-05	3.27579e-05	1.73436e-05	0	1	1	1	3	0	1	1	0	1
TFE100179	chr7:100460034-100460312;-	Unannotated	chr7:100460034-100460312	-	chr7	100460034	100460312	100460166		0.752145	1.04492	6	0.737483	0.199671	0.823831	0.941093	0	0	0	0	0	0	0	0	4.61844e-05	1.81937e-05	3.76669e-05	9.21727e-05	0	1.72986e-05	0	1.72494e-05	1.51828e-05	0	3.79161e-05	2.18141e-05	3.34074e-05	1.63789e-05	1.73436e-05	0	0	0	0	0	0	0	0	3	1
TFE10018	chr1:228649284-228649414;-	Unannotated	chr1:228649284-228649414	-	chr1	228649284	228649414	228649414		0.718892	1.12254	-5.7	0.751729	0.200091	0.519331	1.32354	0	0	0	5.18068e-05	0	0	2.55578e-05	0	1.53948e-05	0	0	0	0	1.72986e-05	3.29457e-05	0	0	0	5.68742e-05	2.18141e-05	0	1.63789e-05	6.93746e-05	0	0	0	2	0	0	1	0	1	0
TFE100180	SLC12A9	Coding CDS	chr7:100463840-100464613	+	chr7	100463840	100464613	100463958	NM_001363493;NM_001363494;NM_020246	0.508658	1.4767	-6.75	0.700053	0.200091	0.597601	1.242	0.000188162	0.000283527	0.000184211	0.000207227	0.000345824	0.00015359	0.000485598	0.000378542	0.00038487	0.000363875	0.000433169	0.000534602	6.88089e-05	0.000363272	0.00034593	0.000189744	0.000197376	0.000266165	0.000436035	0.000327211	0.000217148	0.0003112	0.00038156	9	9	7	8	14	6	19	14	25	20
TFE100181	TRIP6	Coding 5'-UTR	chr7:100464748-100465228	+	chr7	100464748	100465228	100465006	NM_003302	0.378376	1.66627	-32.8	0.0115868	0.00462452	0.281163	1.58921	0.000146349	0.000157515	0.000236842	0.000129517	9.88069e-05	0.000102393	0.000281136	0.000189271	7.6974e-05	9.09686e-05	0.000207168	5.53036e-05	0	0.000138389	0.000197674	3.44988e-05	4.55484e-05	5.3233e-05	0.000189581	8.72562e-05	3.34074e-05	1.63789e-05	8.67182e-05	7	5	9	5	4	4	11	7	5	5
TFE100182	SRRT	Coding upstream	chr7:100472199-100472327	+	chr7	100472199	100472327	100472252	NM_001128852;NM_001128853;NM_001128854;NM_015908	0.427066	1.59139	16.05	0.264632	0.0974769	0.718344	1.10092	0	0	0	0	7.41052e-05	0	0	0	0	0	1.88335e-05	5.53036e-05	0	0	0	0	1.51828e-05	0	0	0	1.67037e-05	0	0	0	0	0	0	3	0	0	0	0	0
TFE100183	SRRT	Coding 5'-UTR	chr7:100472466-100472949	+	chr7	100472466	100472949	100472723	NM_001128852;NM_001128853;NM_001128854;NM_015908	2.47114e-09	7.11499	48.7	0.000250415	0	8.68334e-08	4.57234	0.00257155	0.00267776	0.00286842	0.00414454	0.00531087	0.00391655	0.00554604	0.00343392	0.00307896	0.00423914	0.00491553	0.00418464	0.000825707	0.00359812	0.00354166	0.00395011	0.0037046	0.00447157	0.00301433	0.00349025	0.00357459	0.00488093	0.00424919	123	85	109	160	215	153	217	127	200	233
TFE100184	chr7:100480254-100480457;-	Unannotated	chr7:100480254-100480457	-	chr7	100480254	100480457	100480445		2.37743e-09	7.12467	46.55	0.000291695	0	6.81124e-12	6.06977	4.18139e-05	0.000220521	0.000131579	0.000595778	0.00106217	0.000460771	5.11156e-05	0.00021631	0.000169343	0.000272906	0.000207168	0.000387125	3.44045e-05	0.000121091	4.94185e-05	0.00029324	0.000242925	0.000372631	3.79161e-05	0	0.000367481	0.000393095	0.000225467	2	7	5	23	43	18	2	8	11	15
TFE100185	SRRT	Coding CDS	chr7:100485713-100486279	+	chr7	100485713	100486279	100485978	NM_001128852;NM_001128853;NM_001128854;NM_015908	8.7958e-06	5.03861	51.2	0.000250265	0	7.63107e-09	4.96583	0.000564487	0.000441042	0.000842105	0.00158011	0.00128449	0.00143351	0.00112454	0.000567813	0.000461844	0.00105524	0.00177034	0.00140102	0.000344045	0.000778439	0.000823642	0.00117296	0.00104761	0.00111789	0.000739365	0.000458095	0.0013697	0.00108101	0.00114468	27	14	32	61	52	56	44	21	30	58
TFE100186	UFSP1	Coding CDS	chr7:100486623-100486769	-	chr7	100486623	100486769	100486718	NM_001015072	0.772743	0.980682	-7.8	0.64651	0.200091	0.753763	1.05253	6.27208e-05	9.4509e-05	0	2.59034e-05	4.94035e-05	5.11967e-05	2.55578e-05	2.70387e-05	7.6974e-05	5.45812e-05	3.76669e-05	3.68691e-05	0	1.72986e-05	8.23642e-05	0.000137995	1.51828e-05	3.54887e-05	7.58323e-05	0.000152698	3.34074e-05	4.91368e-05	8.67182e-05	3	3	0	1	2	2	1	1	5	3
TFE100187	UFSP1	Coding 5'-UTR	chr7:100487189-100487361	-	chr7	100487189	100487361	100487339	NM_001015072	0.125745	2.17863	-32.95	0.0111727	0.00440488	0.0317783	2.20434	0.000167256	0.000157515	0.000157895	2.59034e-05	0.000197614	0	0.000332251	0.000189271	0.000123158	0.000109162	1.88335e-05	3.68691e-05	0.000240831	0.000207584	0.000181201	0.000120746	1.51828e-05	3.54887e-05	0.000227497	4.36281e-05	3.34074e-05	6.55158e-05	0.000138749	8	5	6	1	8	0	13	7	8	6
TFE100188	ACHE	Intron	chr7:100488790-100489152	-	chr7	100488790	100489152	100489069	NM_000665;NM_001282449;NM_001302621;NM_001302622	0.637697	1.28375	-1.2	0.954283	0.200091	0.760547	1.04254	6.27208e-05	3.1503e-05	0.000105263	5.18068e-05	2.47017e-05	2.55984e-05	0.000204462	5.40774e-05	0.000184738	9.09686e-05	9.41673e-05	7.37382e-05	0	1.72986e-05	0.000131783	8.6247e-05	0	5.3233e-05	3.79161e-05	6.54422e-05	6.68148e-05	6.55158e-05	0.000104062	3	1	4	2	1	1	8	2	12	5
TFE100189	ACHE	Intron	chr7:100489582-100489909	-	chr7	100489582	100489909	100489859	NM_000665;NM_001282449;NM_001302621;NM_001302622	0.609856	1.32931	-22.2	0.10029	0.0664056	0.643604	1.19106	8.36278e-05	0	5.26316e-05	0	0	0	7.66734e-05	5.40774e-05	1.53948e-05	0	1.88335e-05	3.68691e-05	0	1.72986e-05	0	0	0	1.77443e-05	0	4.36281e-05	0	0	0	4	0	2	0	0	0	3	2	1	0
TFE10019	chr1:228670584-228670715;+	Unannotated	chr1:228670584-228670715	+	chr1	228670584	228670715	228670638		0.784988	0.947496	18.65	0.180508	0.0570053	0.891301	0.762109	2.09069e-05	3.1503e-05	0	2.59034e-05	0	5.11967e-05	0.000102231	0	0	3.63875e-05	1.88335e-05	1.84345e-05	0	6.91946e-05	0	1.72494e-05	3.03656e-05	3.54887e-05	0	0	3.34074e-05	4.91368e-05	1.73436e-05	1	1	0	1	0	2	4	0	0	2
TFE100190	ACHE	Coding CDS	chr7:100490006-100490329	-	chr7	100490006	100490329	100490084	NM_000665;NM_001282449;NM_001302621;NM_001302622	0.643456	1.27338	-10.7	0.498889	0.200091	0.298398	1.56767	4.18139e-05	0	0	5.18068e-05	0	0	0	0	0	1.81937e-05	0	0	0	0	4.94185e-05	0	0	0	0	4.36281e-05	0	0	0	2	0	0	2	0	0	0	0	0	1
TFE100191	ACHE	Coding 5'-UTR	chr7:100493423-100493536	-	chr7	100493423	100493536	100493509	NM_000665;NM_001282449;NM_001302621	0.837282	0.685143	-13.2	0.381248	0.200091	0.916126	0.651586	0	0	5.26316e-05	2.59034e-05	2.47017e-05	0	2.55578e-05	2.70387e-05	6.15792e-05	0	3.76669e-05	0	0	3.45973e-05	1.64728e-05	0	1.51828e-05	0	0	2.18141e-05	0	1.63789e-05	1.73436e-05	0	0	2	1	1	0	1	1	4	0
TFE100192	chr7:100510092-100510307;+	Unannotated	chr7:100510092-100510307	+	chr7	100510092	100510307	100510230		0.698543	1.16776	-1.3	0.950417	0.200091	0.855527	0.873112	0.000146349	0.000157515	0.000184211	0.00015542	0.000197614	7.67951e-05	0.00023002	5.40774e-05	0.000107764	0.000109162	5.65004e-05	9.21727e-05	6.88089e-05	3.45973e-05	6.58913e-05	3.44988e-05	0.000136645	0	9.47903e-05	4.36281e-05	6.68148e-05	6.55158e-05	8.67182e-05	7	5	7	6	8	3	9	2	7	6
TFE100193	chr7:100548667-100548938;-	Unannotated	chr7:100548667-100548938	-	chr7	100548667	100548938	100548937		3.59648e-11	8.14622	-15.35	0.291424	0.200091	0.00897538	2.48784	0.00102444	0.000882084	0.000973684	0.000310841	0.000666947	0.000537566	0.000894523	0.000703007	0.000815924	0.000327487	0.000226001	0.000294953	0.000103213	0.000103792	0.000181201	0.000155245	9.10968e-05	0.000159699	0.000132706	0.000152698	0.000267259	0.000245684	0.000242811	49	28	37	12	27	21	35	26	53	18
TFE100194	chr7:100608823-100609090;-	Unannotated	chr7:100608823-100609090	-	chr7	100608823	100609090	100609075		0.410718	1.61643	0.55	0.978938	0.199671	0.220624	1.67393	2.09069e-05	0	0	0	0	2.55984e-05	0	0	0	0	9.41673e-05	0	0	0	0	1.72494e-05	0	0	5.68742e-05	2.18141e-05	0	0	1.73436e-05	1	0	0	0	0	1	0	0	0	0
TFE100195	MUC3A	Coding CDS	chr7:100609470-100609896	+	chr7	100609470	100609896	100609642	NM_005960	0.426902	1.59159	-15.65	0.279788	0.194779	0.46671	1.37904	8.36278e-05	3.1503e-05	0.000105263	0.000103614	9.88069e-05	2.55984e-05	0.000281136	0.000135194	9.23688e-05	0.000127356	0.000207168	5.53036e-05	0	0.000190285	8.23642e-05	3.44988e-05	6.07312e-05	5.3233e-05	0.000189581	0.000130884	6.68148e-05	0.000114653	1.73436e-05	4	1	4	4	4	1	11	5	6	7
TFE100196	MUC3A	Coding 3'-UTR	chr7:100610846-100611135	+	chr7	100610846	100611135	100610977	NM_005960	0.866646	0.578594	0.85	0.967608	0.199671	0.908393	0.687128	2.09069e-05	0	0	0	0	0	0	0	0	0	0	0	0	0	0	0	0	1.77443e-05	0	0	0	1.63789e-05	0	1	0	0	0	0	0	0	0	0	0
TFE100197	chr7:100628359-100628442;-	Unannotated	chr7:100628359-100628442	-	chr7	100628359	100628442	100628442		6.67036e-05	4.49688	-31.45	0.0158184	0.00690949	0.0140745	2.39038	2.09069e-05	6.3006e-05	0.000236842	0	0	0	0	2.70387e-05	3.07896e-05	0	0	1.84345e-05	0	0	0	0	0	0	1.89581e-05	2.18141e-05	0	0	0	1	2	9	0	0	0	0	1	2	0
TFE100199	MUC12	Intron	chr7:100659966-100660226	+	chr7	100659966	100660226	100660135	NM_001164462	0.334022	1.73616	-38.95	0.00228498	0.000705994	0.554118	1.28711	0.000167256	0.000189018	0.000210526	0.000129517	0	0.000127992	0.000383367	0.00021631	0.000169343	0.000163744	0.000113001	7.37382e-05	0	0.000190285	0.000280038	0.000120746	6.07312e-05	0.000106466	0.000189581	0.000130884	0.000100222	0.000114653	5.20309e-05	8	6	8	5	0	5	15	8	11	9
TFE1002	chr1:15052011-15052426;-	Unannotated	chr1:15052011-15052426	-	chr1	15052011	15052426	15052261		0.818978	0.773926	13.6	0.364011	0.151727	0.92312	0.619679	0	0	0	2.59034e-05	2.47017e-05	2.55984e-05	0	0	1.53948e-05	3.63875e-05	0	5.53036e-05	0	0	1.64728e-05	0	1.51828e-05	0	0	0	0	1.63789e-05	0	0	0	0	1	1	1	0	0	1	2
TFE10020	chr1:228672757-228672943;-	Unannotated	chr1:228672757-228672943	-	chr1	228672757	228672943	228672943		0.722835	1.11318	-1.35	0.948644	0.200091	0.690461	1.13629	2.09069e-05	0	0	5.18068e-05	0	0	0	2.70387e-05	0	5.45812e-05	0	0	0	0	0	0	0	0	0	2.18141e-05	3.34074e-05	0	0	1	0	0	2	0	0	0	1	0	3
TFE100200	MUC12	Intron	chr7:100660419-100660761	+	chr7	100660419	100660761	100660545	NM_001164462	0.145752	2.11839	-20.8	0.127579	0.0870464	0.00573309	2.58142	6.27208e-05	0	5.26316e-05	5.18068e-05	0	0.000127992	0.000102231	0.000297426	4.61844e-05	9.09686e-05	7.53338e-05	5.53036e-05	6.88089e-05	8.64932e-05	4.94185e-05	3.44988e-05	0	0.000106466	0.000170623	0.000130884	3.34074e-05	0	1.73436e-05	3	0	2	2	0	5	4	11	3	5
TFE100201	LOC102724094	Noncoding upstream	chr7:100660696-100661030	-	chr7	100660696	100661030	100660905	NR_120519;NR_120520	0.40097	1.63163	-27.05	0.0402156	0.0226655	0.011471	2.43493	0.000209069	0.000378036	0.000421053	0.000129517	0.000172912	0.000204787	0.00023002	0.00021631	0.000230922	0.000254712	0.000169501	0.000239649	0.000137618	0.000553557	0.000280038	0.000137995	7.5914e-05	0.000141955	0.000208539	0.000174512	0.000200444	0.000196547	0.00019078	10	12	16	5	7	8	9	8	15	14
TFE100202	TRIM56	Coding upstream	chr7:100728677-100728856	+	chr7	100728677	100728856	100728677	NM_030961	0.649273	1.26365	-33.15	0.0106695	0.00417375	0.892296	0.758918	6.27208e-05	9.4509e-05	7.89474e-05	0	2.47017e-05	2.55984e-05	0.000153347	5.40774e-05	6.15792e-05	1.81937e-05	3.76669e-05	3.68691e-05	0	5.18959e-05	3.29457e-05	1.72494e-05	0	3.54887e-05	1.89581e-05	4.36281e-05	0	0	0	3	3	3	0	1	1	6	2	4	1
TFE100203	TRIM56	Intron	chr7:100728959-100729093	+	chr7	100728959	100729093	100728967	NM_030961	0.69971	1.16498	-14.75	0.315626	0.200091	0.637107	1.19791	0	3.1503e-05	0	2.59034e-05	0	0	0.000102231	5.40774e-05	3.07896e-05	7.27749e-05	1.88335e-05	1.84345e-05	0	8.64932e-05	1.64728e-05	0	1.51828e-05	1.77443e-05	7.58323e-05	2.18141e-05	0	1.63789e-05	1.73436e-05	0	1	0	1	0	0	4	2	2	4
TFE100204	TRIM56	Coding 3'-UTR	chr7:100732814-100733170	+	chr7	100732814	100733170	100733088	NM_030961	0.848448	0.63711	-12.45	0.415234	0.200091	0.876891	0.810833	2.09069e-05	0	2.63158e-05	0	2.47017e-05	0	2.55578e-05	0	3.07896e-05	0	0	0	0	3.45973e-05	0	0	0	0	1.89581e-05	0	3.34074e-05	3.27579e-05	0	1	0	1	0	1	0	1	0	2	0
TFE100205	TRIM56	Coding 3'-UTR	chr7:100733231-100733315	+	chr7	100733231	100733315	100733231	NM_030961	0.691781	1.18244	-12.4	0.417461	0.200091	0.725879	1.09139	0	0	0.000105263	2.59034e-05	2.47017e-05	2.55984e-05	2.55578e-05	0	0	1.81937e-05	0	0	0	1.72986e-05	1.64728e-05	0	0	0	3.79161e-05	2.18141e-05	1.67037e-05	0	1.73436e-05	0	0	4	1	1	1	1	0	0	1
TFE100206	TRIM56	Coding 3'-UTR	chr7:100733383-100733556	+	chr7	100733383	100733556	100733478	NM_030961	0.817519	0.784932	-16.9	0.234965	0.164306	0.865601	0.842973	2.09069e-05	0	5.26316e-05	0	0	0	0	0	1.53948e-05	0	0	1.84345e-05	0	3.45973e-05	1.64728e-05	1.72494e-05	0	0	0	0	0	0	1.73436e-05	1	0	2	0	0	0	0	0	1	0
TFE100207	TRIM56	Coding 3'-UTR	chr7:100733626-100734291	+	chr7	100733626	100734291	100733681	NM_030961	0.1844	2.02056	-28.05	0.0328278	0.0176577	0.779038	1.01634	0.000125442	6.3006e-05	0.000157895	0.000103614	0.000123509	0	0.000383367	0.000189271	0.000107764	3.63875e-05	3.76669e-05	3.68691e-05	0	0.000190285	0.000148256	8.6247e-05	0.00010628	8.87217e-05	0.000189581	0.000130884	6.68148e-05	6.55158e-05	0.000156093	6	2	6	4	5	0	15	7	7	2
TFE100208	TRIM56	Coding 3'-UTR	chr7:100734354-100734598	+	chr7	100734354	100734598	100734483	NM_030961	0.839956	0.670112	-10.4	0.514529	0.200091	0.889826	0.768203	6.27208e-05	0	2.63158e-05	7.77101e-05	4.94035e-05	5.11967e-05	2.55578e-05	2.70387e-05	6.15792e-05	1.81937e-05	0	3.68691e-05	0	3.45973e-05	1.64728e-05	0	3.03656e-05	1.77443e-05	3.79161e-05	6.54422e-05	0	0	5.20309e-05	3	0	1	3	2	2	1	1	4	1
TFE100209	TRIM56	Coding 3'-UTR	chr7:100734697-100734993	+	chr7	100734697	100734993	100734874	NM_030961	0.620604	1.31259	-42.7	0.000726336	0.000220911	0.216751	1.68015	0.000146349	0.000189018	0.000184211	5.18068e-05	0	5.11967e-05	0.000153347	8.11162e-05	7.6974e-05	1.81937e-05	7.53338e-05	9.21727e-05	6.88089e-05	0.000121091	0.000148256	3.44988e-05	0	7.09774e-05	0.000132706	0.000174512	3.34074e-05	4.91368e-05	5.20309e-05	7	6	7	2	0	2	6	3	5	1
TFE10021	RNF187	Coding 5'-UTR	chr1:228675057-228675230	+	chr1	228675057	228675230	228675080	NM_001010858	0.232834	1.91689	-22.8	0.0900814	0.0590768	0.345539	1.51095	4.18139e-05	0.000126012	7.89474e-05	0	0	0.00015359	0.000127789	2.70387e-05	1.53948e-05	0	3.76669e-05	0	0	5.18959e-05	0	3.44988e-05	1.51828e-05	0	3.79161e-05	6.54422e-05	1.67037e-05	1.63789e-05	0	2	4	3	0	0	6	5	1	1	0
TFE100210	chr7:100735861-100736118;+	Unannotated	chr7:100735861-100736118	+	chr7	100735861	100736118	100735980		0.773918	0.977355	-11.7	0.450399	0.200091	0.748173	1.06048	6.27208e-05	0	5.26316e-05	0	0	0	0	0	0	0	1.88335e-05	1.84345e-05	0	1.72986e-05	1.64728e-05	1.72494e-05	0	0	3.79161e-05	2.18141e-05	0	6.55158e-05	3.46873e-05	3	0	2	0	0	0	0	0	0	0
TFE100211	chr7:100738004-100738357;+	Unannotated	chr7:100738004-100738357	+	chr7	100738004	100738357	100738107		0.509931	1.4748	-14.2	0.337981	0.200091	0.234852	1.65248	8.36278e-05	0	7.89474e-05	0	9.88069e-05	2.55984e-05	0.000127789	8.11162e-05	0.000169343	0.000127356	0.000226001	0.000147476	0.000137618	8.64932e-05	8.23642e-05	0	6.07312e-05	5.3233e-05	0.000113748	0.000152698	1.67037e-05	4.91368e-05	1.73436e-05	4	0	3	0	4	1	5	3	11	7
TFE100212	chr7:100738427-100739463;+	Unannotated	chr7:100738427-100739463	+	chr7	100738427	100739463	100739023		0.317995	1.76313	-28.05	0.0328278	0.0176577	0.0046755	2.62403	2.09069e-05	3.1503e-05	7.89474e-05	7.77101e-05	0	2.55984e-05	7.66734e-05	0.000108155	0.000107764	3.63875e-05	7.53338e-05	0.000129042	0	6.91946e-05	0.00023062	5.17482e-05	0	0	5.68742e-05	8.72562e-05	0	1.63789e-05	3.46873e-05	1	1	3	3	0	1	3	4	7	2
TFE100213	chr7:100764755-100765025;+	Unannotated	chr7:100764755-100765025	+	chr7	100764755	100765025	100764793		0.860863	0.597355	-13.7	0.359684	0.200091	0.898022	0.733436	0	0	2.63158e-05	0	0	0	2.55578e-05	2.70387e-05	0	0	1.88335e-05	0	3.44045e-05	3.45973e-05	0	1.72494e-05	0	0	0	2.18141e-05	1.67037e-05	0	0	0	0	1	0	0	0	1	1	0	0
TFE100214	SERPINE1	Coding 5'-UTR	chr7:100770360-100770525	+	chr7	100770360	100770525	100770382	NM_000602	0.0570363	2.47368	-31.35	0.016176	0.00706514	4.02177e-05	3.52806	0.000146349	3.1503e-05	0.000131579	0	4.94035e-05	2.55984e-05	0.000153347	0.00021631	4.61844e-05	3.63875e-05	3.76669e-05	5.53036e-05	0.000103213	0.000224882	0.000296511	3.44988e-05	4.55484e-05	7.09774e-05	9.47903e-05	2.18141e-05	3.34074e-05	1.63789e-05	3.46873e-05	7	1	5	0	2	1	6	8	3	2
TFE100215	SERPINE1	Intron	chr7:100778093-100778225	+	chr7	100778093	100778225	100778149	NM_000602	0.773912	0.977417	-22.3	0.0984988	0.0650095	0.798735	0.985537	2.09069e-05	3.1503e-05	0	0	0	0	7.66734e-05	2.70387e-05	4.61844e-05	3.63875e-05	0	0	3.44045e-05	3.45973e-05	0	0	0	0	3.79161e-05	0	0	1.63789e-05	0	1	1	0	0	0	0	3	1	3	2
TFE100216	SERPINE1	Coding 3'-UTR	chr7:100781458-100781569	+	chr7	100781458	100781569	100781489	NM_000602	0.802402	0.862132	-14.4	0.329575	0.200091	0.911656	0.672958	2.09069e-05	0	0	0	0	0	5.11156e-05	5.40774e-05	3.07896e-05	1.81937e-05	0	1.84345e-05	0	1.72986e-05	1.64728e-05	0	1.51828e-05	0	0	0	0	0	0	1	0	0	0	0	0	2	2	2	1
TFE100217	SERPINE1	Coding 3'-UTR	chr7:100781929-100782075	+	chr7	100781929	100782075	100781992	NM_000602	0.321715	1.7566	-16.9	0.234965	0.164306	0.0376099	2.16408	2.09069e-05	0	0	0	0	0	0	5.40774e-05	1.53948e-05	3.63875e-05	3.76669e-05	0.000110607	0	6.91946e-05	8.23642e-05	0	0	0	1.89581e-05	0	0	0	0	1	0	0	0	0	0	0	2	1	2
TFE100218	chr7:100787057-100787157;+	Unannotated	chr7:100787057-100787157	+	chr7	100787057	100787157	100787082		0.756938	1.03087	-4.3	0.82021	0.200091	1	NA	0	3.1503e-05	2.63158e-05	5.18068e-05	0	2.55984e-05	2.55578e-05	0	3.07896e-05	0	5.65004e-05	0	0	0	0	0	0	0	0	0	0	0	0	0	1	1	2	0	1	1	0	2	0
TFE100219	AP1S1	Coding 5'-UTR	chr7:100797663-100797798	+	chr7	100797663	100797798	100797755	NM_001283	3.14111e-06	5.30995	-31.75	0.0147837	0.00639389	1.80207e-14	6.97084	0.000627208	0.000787575	0.000921053	0.000492164	0.00071635	0.000563164	0.000971196	0.000675968	0.00106224	0.00103704	0.00109234	0.00130885	0.000103213	0.00150498	0.00102132	0.000327739	0.000576946	0.000674285	0.0014029	0.00133066	0.000384185	0.000524126	0.000589684	30	25	35	19	29	22	38	25	69	57
TFE10022	RNF187	Coding CDS	chr1:228675425-228675579	+	chr1	228675425	228675579	228675501	NM_001010858	0.795114	0.894969	-8.85	0.592871	0.200091	0.805561	0.974088	0	3.1503e-05	0	0	0	0	0	2.70387e-05	0	0	0	5.53036e-05	0	1.72986e-05	0	0	1.51828e-05	0	5.68742e-05	4.36281e-05	3.34074e-05	1.63789e-05	1.73436e-05	0	1	0	0	0	0	0	1	0	0
TFE100220	AP1S1	Coding CDS	chr7:100800030-100800053	+	chr7	100800030	100800053	100800030	NM_001283	0.8192	0.772921	0.85	0.967608	0.199671	0.862241	0.852597	0	0	0	0	0	0	0	0	1.53948e-05	0	0	0	0	0	0	0	1.51828e-05	0	0	0	0	3.27579e-05	0	0	0	0	0	0	0	0	0	1	0
TFE100221	chr7:100803162-100803467;-	Unannotated	chr7:100803162-100803467	-	chr7	100803162	100803467	100803466		0.738157	1.07794	-21.55	0.112235	0.0753975	0.61221	1.22641	0	3.1503e-05	0	0	0	0	0	2.70387e-05	1.53948e-05	0	0	0	0	1.72986e-05	6.58913e-05	0	0	0	3.79161e-05	0	0	1.63789e-05	0	0	1	0	0	0	0	0	1	1	0
TFE100222	AP1S1	Coding 3'-UTR	chr7:100804027-100804576	+	chr7	100804027	100804576	100804407	NM_001283	0.566498	1.39426	-32.95	0.0111727	0.00440488	0.272833	1.6002	0.000543581	0.00031503	0.000263158	0.000336744	0.00014821	0.000204787	0.000383367	0.000486697	0.000431054	0.000345681	0.000320169	0.000442429	0.000137618	0.000397869	0.000477712	0.000275991	0.000242925	0.000141955	0.000398119	0.000479909	0.000250555	0.000376716	0.000225467	26	10	10	13	6	8	15	18	28	19
TFE100223	VGF	Coding 3'-UTR	chr7:100805879-100806144	-	chr7	100805879	100806144	100806019	NM_003378	0.839019	0.675755	-13.2	0.381248	0.200091	0.753196	1.05321	4.18139e-05	6.3006e-05	7.89474e-05	2.59034e-05	2.47017e-05	2.55984e-05	2.55578e-05	2.70387e-05	3.07896e-05	1.81937e-05	1.88335e-05	0	3.44045e-05	1.72986e-05	4.94185e-05	6.89976e-05	4.55484e-05	1.77443e-05	0	0	0	0	0	2	2	3	1	1	1	1	1	2	1
TFE100224	VGF	Coding CDS	chr7:100806273-100806741	-	chr7	100806273	100806741	100806580	NM_003378	0.835832	0.692889	-6.3	0.72247	0.200091	0.891107	0.762884	2.09069e-05	0	5.26316e-05	0	2.47017e-05	0	0	2.70387e-05	1.53948e-05	5.45812e-05	0	1.84345e-05	0	0	4.94185e-05	1.72494e-05	3.03656e-05	1.77443e-05	3.79161e-05	0	1.67037e-05	0	0	1	0	2	0	1	0	0	1	1	3
TFE100225	VGF	Coding CDS	chr7:100806827-100807077	-	chr7	100806827	100807077	100806988	NM_003378	0.576236	1.38049	-15.05	0.303194	0.200091	0.691619	1.13461	4.18139e-05	6.3006e-05	0	0	0	0	7.66734e-05	2.70387e-05	0	0	1.88335e-05	0	0	0	3.29457e-05	0	0	1.77443e-05	0	0	0	0	0	2	2	0	0	0	0	3	1	0	0
TFE100226	VGF	Coding upstream	chr7:100808712-100808855	-	chr7	100808712	100808855	100808854	NM_003378	0.848208	0.638053	4.25	0.822392	0.199671	0.894292	0.751213	0	0	2.63158e-05	5.18068e-05	2.47017e-05	0	0	2.70387e-05	1.53948e-05	1.81937e-05	1.88335e-05	0	0	3.45973e-05	0	3.44988e-05	1.51828e-05	0	0	0	1.67037e-05	0	0	0	0	1	2	1	0	0	1	1	1
TFE100227	chr7:100811370-100811518;-	Unannotated	chr7:100811370-100811518	-	chr7	100811370	100811518	100811446		0.62574	1.30371	-8.5	0.610249	0.200091	0.705162	1.11758	0	0	5.26316e-05	0	0	7.67951e-05	0	2.70387e-05	3.07896e-05	0	0	0	0	0	3.29457e-05	0	1.51828e-05	0	0	0	1.67037e-05	0	0	0	0	2	0	0	3	0	1	2	0
TFE100228	NAT16	Intron	chr7:100817273-100817612	-	chr7	100817273	100817612	100817429	NM_198571	0.722174	1.11459	-15.65	0.279788	0.194779	0.665018	1.16544	2.09069e-05	0	0	0	0	2.55984e-05	0	8.11162e-05	1.53948e-05	0	0	1.84345e-05	3.44045e-05	1.72986e-05	1.64728e-05	0	0	0	3.79161e-05	0	0	0	0	1	0	0	0	0	1	0	3	1	0
TFE100229	chr7:100836070-100836156;+	Unannotated	chr7:100836070-100836156	+	chr7	100836070	100836156	100836070		0.0196522	2.83665	11.25	0.471872	0.199671	0.474294	1.3709	0.000125442	0.000126012	0.000289474	0.00023313	0.000222316	0.000230385	0.000127789	8.11162e-05	0.000184738	0.000181937	0.000282502	0.000221214	0	1.72986e-05	3.29457e-05	0	1.51828e-05	0	1.89581e-05	0	8.35185e-05	6.55158e-05	0.000104062	6	4	11	9	9	9	5	3	12	10
TFE10023	RHOU	Noncoding 1st-exon	chr1:228780402-228780778	+	chr1	228780402	228780778	228780412	NR_037962	0.732325	1.09176	3.5	0.85679	0.199671	0.882965	0.793804	4.18139e-05	0	0	0	2.47017e-05	2.55984e-05	0	0	1.53948e-05	1.81937e-05	1.88335e-05	3.68691e-05	0.000103213	1.72986e-05	1.64728e-05	3.44988e-05	0	5.3233e-05	0	2.18141e-05	0	0	0	2	0	0	0	1	1	0	0	1	1
TFE100230	chr7:100845425-100845665;-	Unannotated	chr7:100845425-100845665	-	chr7	100845425	100845665	100845654		0.741981	1.06903	-24.65	0.0640116	0.0393562	0.561762	1.27946	0	0	5.26316e-05	2.59034e-05	0	0	5.11156e-05	2.70387e-05	1.53948e-05	3.63875e-05	1.88335e-05	0	0	5.18959e-05	3.29457e-05	0	0	1.77443e-05	9.47903e-05	6.54422e-05	0	0	1.73436e-05	0	0	2	1	0	0	2	1	1	2
TFE100231	PLOD3	Coding CDS	chr7:100850859-100851054	-	chr7	100850859	100851054	100850942	NM_001084	0.790041	0.920161	-18.9	0.17353	0.120514	0.71501	1.10522	6.27208e-05	0	2.63158e-05	0	0	0	0	0	6.15792e-05	0	1.88335e-05	1.84345e-05	3.44045e-05	1.72986e-05	3.29457e-05	5.17482e-05	0	1.77443e-05	5.68742e-05	0	0	1.63789e-05	0	3	0	1	0	0	0	0	0	4	0
TFE100233	PLOD3	Coding 5'-UTR	chr7:100860447-100861010	-	chr7	100860447	100861010	100860892	NM_001084	0.379076	1.66513	-33.25	0.0104133	0.00402237	0.155274	1.78614	8.36278e-05	0.00031503	0.000131579	0.000129517	2.47017e-05	0.000127992	0.000281136	0.000135194	0.000138553	0.000127356	9.41673e-05	5.53036e-05	3.44045e-05	0.00025948	0.00023062	0.000103496	1.51828e-05	5.3233e-05	0.000132706	0.000196327	0.000100222	8.18947e-05	0.000156093	4	10	5	5	1	5	11	5	9	7
TFE100234	ZNHIT1	Coding upstream	chr7:100860938-100861247	+	chr7	100860938	100861247	100860968	NM_006349	0.759512	1.02103	-30.8	0.0183042	0.00841141	0.376598	1.47523	0.000188162	0.000126012	0.000236842	0.00015542	0.000123509	5.11967e-05	0.000178905	0.00021631	0.000107764	0.000127356	0.000131834	0.000147476	6.88089e-05	0.000224882	0.000181201	5.17482e-05	7.5914e-05	0.000159699	0.000265413	8.72562e-05	6.68148e-05	4.91368e-05	8.67182e-05	9	4	9	6	5	2	7	8	7	7
TFE100235	ZNHIT1	Coding 5'-UTR	chr7:100861317-100861498	+	chr7	100861317	100861498	100861457	NM_006349	1.4226e-05	4.91121	-37.15	0.00381971	0.00121594	6.35447e-08	4.62333	0.00219523	0.00267776	0.00334211	0.00160601	0.00227256	0.00197107	0.0039359	0.00275795	0.00224764	0.00238338	0.00246718	0.00217528	0.00134177	0.00311376	0.00298158	0.00196643	0.00133609	0.00170346	0.00238872	0.00207234	0.00200444	0.00193272	0.00183843	105	85	127	62	92	77	154	102	146	131
TFE100236	CLDN15	Coding CDS	chr7:100875885-100876010	-	chr7	100875885	100876010	100875966	NM_001185080;NM_014343	0.0356284	2.63785	-11.6	0.455105	0.200091	0.00117355	2.90101	0	6.3006e-05	0	5.18068e-05	9.88069e-05	2.55984e-05	5.11156e-05	2.70387e-05	4.61844e-05	5.45812e-05	1.88335e-05	0	0.000103213	3.45973e-05	0.000197674	1.72494e-05	3.03656e-05	5.3233e-05	0.000170623	0.000283583	3.34074e-05	4.91368e-05	1.73436e-05	0	2	0	2	4	1	2	1	3	3
TFE100237	CLDN15	Intron	chr7:100876114-100876223	-	chr7	100876114	100876223	100876223	NM_001185080;NM_014343	0.833098	0.7048	9.85	0.541661	0.199671	0.88687	0.780678	0	0	0	0	0	0	0	0	0	0	1.88335e-05	0	0	0	0	0	1.51828e-05	1.77443e-05	0	0	0	3.27579e-05	0	0	0	0	0	0	0	0	0	0	0
TFE100238	CLDN15	Intron	chr7:100877166-100877348	-	chr7	100877166	100877348	100877323	NM_001185080;NM_014343	0.827811	0.727202	-11	0.484039	0.200091	0.899716	0.723357	4.18139e-05	0	5.26316e-05	2.59034e-05	2.47017e-05	2.55984e-05	0	0	1.53948e-05	0	0	0	0	0	3.29457e-05	0	1.51828e-05	0	1.89581e-05	0	1.67037e-05	0	0	2	0	2	1	1	1	0	0	1	0
TFE100239	FIS1	Coding CDS	chr7:100882797-100883285	-	chr7	100882797	100883285	100883173	NM_016068	0.8543	0.618075	3.55	0.854819	0.199671	0.955974	0.507694	2.09069e-05	3.1503e-05	7.89474e-05	0	7.41052e-05	5.11967e-05	0	0	1.53948e-05	5.45812e-05	5.65004e-05	5.53036e-05	3.44045e-05	8.64932e-05	4.94185e-05	3.44988e-05	6.07312e-05	3.54887e-05	0.000113748	6.54422e-05	6.68148e-05	6.55158e-05	8.67182e-05	1	1	3	0	3	2	0	0	1	3
TFE10024	RHOU	Intron	chr1:228861980-228862204	+	chr1	228861980	228862204	228862127	NR_037962	0.841375	0.663645	-7.55	0.659435	0.200091	0.907902	0.689695	2.09069e-05	0	5.26316e-05	5.18068e-05	2.47017e-05	0	2.55578e-05	2.70387e-05	3.07896e-05	0	0	1.84345e-05	0	0	3.29457e-05	0	0	1.77443e-05	0	0	1.67037e-05	1.63789e-05	0	1	0	2	2	1	0	1	1	2	0
TFE100240	FIS1	Coding 5'-UTR	chr7:100888241-100888405	-	chr7	100888241	100888405	100888365	NM_016068	5.15586e-15	10.2522	-34.2	0.00828353	0.00305498	1.05072e-33	13.3061	0.00804917	0.0100495	0.0115789	0.00813366	0.00960897	0.0063228	0.0164337	0.0123837	0.00929846	0.00913325	0.0097369	0.00975187	0.00780981	0.0153785	0.0125194	0.00815897	0.00818353	0.00977713	0.0119246	0.0135029	0.010206	0.0103024	0.0105796	385	319	440	314	389	247	643	458	604	502
TFE100241	chr7:100890620-100890985;+	Unannotated	chr7:100890620-100890985	+	chr7	100890620	100890985	100890633		0.825624	0.740964	-0.1	0.995429	0.200091	0.857142	0.868948	4.18139e-05	0	0	0	0	0	2.55578e-05	0	6.15792e-05	3.63875e-05	1.88335e-05	1.84345e-05	0	3.45973e-05	4.94185e-05	0	1.51828e-05	1.77443e-05	0	0	1.67037e-05	4.91368e-05	1.73436e-05	2	0	0	0	0	0	1	0	4	2
TFE100242	chr7:100912379-100912871;-	Unannotated	chr7:100912379-100912871	-	chr7	100912379	100912871	100912664		0.937466	0.414048	-1.3	0.950417	0.200091	0.973869	0.443967	2.09069e-05	0	0	2.59034e-05	0	0	2.55578e-05	0	1.53948e-05	3.63875e-05	0	0	0	1.72986e-05	0	0	1.51828e-05	1.77443e-05	1.89581e-05	2.18141e-05	1.67037e-05	1.63789e-05	0	1	0	0	1	0	0	1	0	1	2
TFE100243	chr7:100919132-100919394;+	Unannotated	chr7:100919132-100919394	+	chr7	100919132	100919394	100919171		0.802749	0.861063	-13	0.389886	0.200091	0.467373	1.37837	2.09069e-05	0	2.63158e-05	0	2.47017e-05	0	2.55578e-05	2.70387e-05	6.15792e-05	1.81937e-05	0	1.84345e-05	0	0	0	0	0	0	0	4.36281e-05	0	0	0	1	0	1	0	1	0	1	1	4	1
TFE100244	chr7:100923035-100923246;+	Unannotated	chr7:100923035-100923246	+	chr7	100923035	100923246	100923038		0.104755	2.25082	-44.8	0.000406778	0.000123006	0.13868	1.81929	6.27208e-05	0.000157515	0.000157895	2.59034e-05	7.41052e-05	2.55984e-05	0.000127789	0.000189271	0.000153948	1.81937e-05	1.88335e-05	0	0.000103213	3.45973e-05	6.58913e-05	0	0	0	5.68742e-05	4.36281e-05	0	0	0	3	5	6	1	3	1	5	7	10	1
TFE100245	chr7:100924473-100924822;+	Unannotated	chr7:100924473-100924822	+	chr7	100924473	100924822	100924539		0.14652	2.11631	-14	0.346422	0.200091	0.19179	1.72	0	0	0	0.000103614	0	0	0	8.11162e-05	1.53948e-05	1.81937e-05	0	0	0	0	0	0	0	0	3.79161e-05	2.18141e-05	0	0	0	0	0	0	4	0	0	0	3	1	1
TFE100246	chr7:100925215-100925497;+	Unannotated	chr7:100925215-100925497	+	chr7	100925215	100925497	100925421		1.06644e-12	8.98881	-31.7	0.0149575	0.00645924	0.000125812	3.32238	0.000104535	0.000283527	0.000236842	0	2.47017e-05	2.55984e-05	0.000613387	0.000459658	0.00041566	5.45812e-05	5.65004e-05	0.000110607	0	0	6.58913e-05	1.72494e-05	0	0	0	6.54422e-05	1.67037e-05	1.63789e-05	0	5	9	9	0	1	1	24	17	27	3
TFE100247	chr7:100925877-100926261;+	Unannotated	chr7:100925877-100926261	+	chr7	100925877	100926261	100926184		3.47771e-07	5.87812	-29.95	0.0219919	0.0105552	0.000949863	2.94169	0.000104535	0.000157515	0.000105263	7.77101e-05	0	2.55984e-05	0.000383367	0.00043262	0.000184738	7.27749e-05	5.65004e-05	3.68691e-05	3.44045e-05	5.18959e-05	6.58913e-05	0	0	0	0	0	0	1.63789e-05	0	5	5	4	3	0	1	15	16	12	4
TFE100248	chr7:100936206-100936603;-	Unannotated	chr7:100936206-100936603	-	chr7	100936206	100936603	100936524		0.360705	1.69216	-37.35	0.00361304	0.00116982	0.419794	1.42804	0.000125442	9.4509e-05	7.89474e-05	0	0	0	2.55578e-05	5.40774e-05	1.53948e-05	0	0	0	3.44045e-05	1.72986e-05	3.29457e-05	1.72494e-05	0	0	0	4.36281e-05	1.67037e-05	0	0	6	3	3	0	0	0	1	2	1	0
TFE100249	chr7:100940165-100940331;-	Unannotated	chr7:100940165-100940331	-	chr7	100940165	100940331	100940331		0.0282599	2.71644	52.05	0.000250265	0	0.044858	2.12124	2.09069e-05	0	2.63158e-05	0.00015542	0.000247017	7.67951e-05	0	0	0	0.000127356	0.000150668	0.000184345	0	0	0	6.89976e-05	7.5914e-05	8.87217e-05	0	0	8.35185e-05	8.18947e-05	5.20309e-05	1	0	1	6	10	3	0	0	0	7
TFE10025	RHOU	Coding CDS	chr1:228871607-228871751	+	chr1	228871607	228871751	228871619	NM_021205	0.443218	1.56886	-11.25	0.471872	0.200091	0.656948	1.1752	2.09069e-05	3.1503e-05	7.89474e-05	0	0	0	0	0	1.53948e-05	0	9.41673e-05	0	0	0	3.29457e-05	0	1.51828e-05	0	0	0	1.67037e-05	1.63789e-05	0	1	1	3	0	0	0	0	0	1	0
TFE100250	LNCPRESS1	Noncoding upstream	chr7:100942740-100943147	+	chr7	100942740	100943147	100942891	NR_146480	1.27781e-81	44.012	-54	0.000250265	0	4.35012e-151	49.3241	0.0030106	0.00381186	0.0045	0.000181324	0.000197614	0.000127992	0.0034503	0.00248756	0.00218606	0.000163744	0.000339002	0.000368691	0.00110094	0.00238721	0.00243798	0.000344988	0.000151828	0.000141955	0.00174414	0.00161424	0.000183741	0.000212926	0.00019078	144	121	171	7	8	5	135	92	142	9
TFE100251	LNCPRESS1	Noncoding other-exon	chr7:100944265-100944412	+	chr7	100944265	100944412	100944335	NR_146480	0.62539	1.30441	-38.4	0.00268485	0.000855997	0.303862	1.56076	4.18139e-05	6.3006e-05	5.26316e-05	0	0	0	7.66734e-05	2.70387e-05	0	0	0	1.84345e-05	0	5.18959e-05	8.23642e-05	1.72494e-05	0	0	7.58323e-05	2.18141e-05	0	0	0	2	2	2	0	0	0	3	1	0	0
TFE100252	chr7:100945199-100945585;+	Unannotated	chr7:100945199-100945585	+	chr7	100945199	100945585	100945199		0.649919	1.26265	-24.6	0.0645961	0.039681	0.571855	1.26912	4.18139e-05	3.1503e-05	7.89474e-05	0	0	0	0	0	0	0	1.88335e-05	0	0	0	3.29457e-05	0	0	0	3.79161e-05	2.18141e-05	0	0	0	2	1	3	0	0	0	0	0	0	0
TFE100253	chr7:100945912-100946592;+	Unannotated	chr7:100945912-100946592	+	chr7	100945912	100946592	100946054		2.50876e-131	68.5367	-30.6	0.0191163	0.00894001	5.21726e-71	24.9634	0.00259246	0.0041584	0.00434211	0.00202046	0.00212435	0.00120312	0.000255578	0.000135194	0.000123158	9.09686e-05	3.76669e-05	9.21727e-05	0.000240831	0.000224882	0.000214147	5.17482e-05	0.000167011	7.09774e-05	0.000189581	0.000174512	6.68148e-05	0	5.20309e-05	124	132	165	78	86	47	10	5	8	5
TFE100254	chr7:100946851-100947203;-	Unannotated	chr7:100946851-100947203	-	chr7	100946851	100947203	100946967		0.0199171	2.83214	-40.2	0.0015633	0.000478215	0.00118592	2.89896	0	9.4509e-05	7.89474e-05	0	0	0	0.000255578	0.000162232	0.000153948	1.81937e-05	1.88335e-05	3.68691e-05	3.44045e-05	0.000172986	0.000181201	0	1.51828e-05	5.3233e-05	0.000132706	4.36281e-05	3.34074e-05	0	3.46873e-05	0	3	3	0	0	0	10	6	10	1
TFE100255	chr7:100949447-100949829;+	Unannotated	chr7:100949447-100949829	+	chr7	100949447	100949829	100949754		0.784022	0.949574	-4.9	0.791412	0.200091	0.657694	1.17441	2.09069e-05	6.3006e-05	0	0	0	2.55984e-05	2.55578e-05	2.70387e-05	0	0	3.76669e-05	3.68691e-05	0	0	3.29457e-05	0	0	0	0	0	0	0	0	1	2	0	0	0	1	1	1	0	0
TFE100256	LOC101927746	Noncoding upstream	chr7:100951534-100951829	+	chr7	100951534	100951829	100951574	NR_110115	3.05887e-44	25.3553	-54	0.000250265	0	1.09029e-111	37.3953	0.00163074	0.00166966	0.00276316	0.000803005	0.000494035	0.000511967	0.00316917	0.00243348	0.00201672	0.000727749	0.000433169	0.000313387	0.00192665	0.00321755	0.00336046	0.000534732	0.000501032	0.000425864	0.00288163	0.0026395	0.000350778	0.00045861	0.000659059	78	53	105	31	20	20	124	90	131	40
TFE100257	LOC101927746	Noncoding other-exon	chr7:100954284-100954820	+	chr7	100954284	100954820	100954467	NR_110115	0.136614	2.14447	-27.9	0.0338441	0.0184607	0.00287217	2.72319	0	0	7.89474e-05	0	2.47017e-05	0	2.55578e-05	2.70387e-05	9.23688e-05	0	0	0	0	0.000155688	4.94185e-05	1.72494e-05	0	3.54887e-05	1.89581e-05	2.18141e-05	0	0	0	0	0	3	0	1	0	1	1	6	0
TFE100258	chr7:100954751-100954946;-	Unannotated	chr7:100954751-100954946	-	chr7	100954751	100954946	100954898		0.158919	2.08286	-37.8	0.00318883	0.00103078	0.298193	1.56793	6.27208e-05	3.1503e-05	0.000105263	2.59034e-05	0	5.11967e-05	0.000255578	5.40774e-05	6.15792e-05	1.81937e-05	1.88335e-05	1.84345e-05	3.44045e-05	0.000121091	9.8837e-05	3.44988e-05	1.51828e-05	5.3233e-05	0.000189581	0.000130884	0	3.27579e-05	5.20309e-05	3	1	4	1	0	2	10	2	4	1
TFE100259	chr7:100955054-100955524;+	Unannotated	chr7:100955054-100955524	+	chr7	100955054	100955524	100955193		0.441735	1.57094	-41.1	0.0011943	0.000397011	0.0849939	1.9573	2.09069e-05	0.000126012	2.63158e-05	2.59034e-05	0	0	0.000127789	8.11162e-05	6.15792e-05	1.81937e-05	0	1.84345e-05	6.88089e-05	0.000103792	8.23642e-05	0	3.03656e-05	0	5.68742e-05	0.000130884	0	1.63789e-05	1.73436e-05	1	4	1	1	0	0	5	3	4	1
TFE10026	chr1:229046161-229046367;-	Unannotated	chr1:229046161-229046367	-	chr1	229046161	229046367	229046251		0.821951	0.760446	-6	0.737483	0.200091	0.795824	0.990445	2.09069e-05	3.1503e-05	5.26316e-05	5.18068e-05	2.47017e-05	0	0	2.70387e-05	3.07896e-05	0	1.88335e-05	0	0	0	0	1.72494e-05	0	0	0	2.18141e-05	6.68148e-05	1.63789e-05	1.73436e-05	1	1	2	2	1	0	0	1	2	0
TFE100260	IFT22	Coding 3'-UTR	chr7:100957152-100957400	-	chr7	100957152	100957400	100957227	NM_001130820;NM_001130821;NM_001130822;NM_001287525;NM_001287526;NM_022777	0.835492	0.694055	-8.75	0.598014	0.200091	0.92272	0.621346	2.09069e-05	0	5.26316e-05	0	2.47017e-05	0	0	2.70387e-05	1.53948e-05	1.81937e-05	0	0	0	0	1.64728e-05	0	0	1.77443e-05	0	0	0	0	1.73436e-05	1	0	2	0	1	0	0	1	1	1
TFE100261	IFT22	Intron	chr7:100959294-100959807	-	chr7	100959294	100959807	100959400	NM_001130820;NM_001130821;NM_001130822;NM_001287525;NM_001287526;NM_022777	0.90818	0.477096	-3.85	0.841051	0.200091	0.950484	0.526681	2.09069e-05	0	0	0	0	0	2.55578e-05	0	3.07896e-05	1.81937e-05	3.76669e-05	1.84345e-05	0	1.72986e-05	1.64728e-05	1.72494e-05	0	1.77443e-05	3.79161e-05	4.36281e-05	1.67037e-05	0	3.46873e-05	1	0	0	0	0	0	1	0	2	1
TFE100262	IFT22	Intron	chr7:100963872-100963948	-	chr7	100963872	100963948	100963947	NM_001130820;NM_001130821;NM_001130822;NM_001287525;NM_001287526;NM_022777	0.562343	1.40018	-38.2	0.00284295	0.000889869	0.138191	1.82051	0	3.1503e-05	0	0	0	0	5.11156e-05	8.11162e-05	4.61844e-05	0	0	0	3.44045e-05	8.64932e-05	4.94185e-05	0	0	0	5.68742e-05	8.72562e-05	0	0	3.46873e-05	0	1	0	0	0	0	2	3	3	0
TFE100263	IFT22	Coding 5'-UTR	chr7:100964952-100965237	-	chr7	100964952	100965237	100965096	NM_001130820;NM_001130821;NM_001130822;NM_001287525;NM_001287526;NM_022777	8.89174e-06	5.03559	-51.05	0.000250265	0	2.14503e-08	4.79949	0.00125442	0.00126012	0.00131579	0.000803005	0.00106217	0.000870344	0.00258134	0.00189271	0.00126237	0.00103704	0.00107351	0.000884858	0.00120416	0.00185095	0.00153197	0.00086247	0.000850237	0.000887217	0.00170623	0.00150517	0.000885296	0.000917221	0.00076312	60	40	50	31	43	34	101	70	82	57
TFE100264	chr7:100990432-100990675;-	Unannotated	chr7:100990432-100990675	-	chr7	100990432	100990675	100990674		0.782241	0.954539	-3.65	0.850074	0.200091	0.887625	0.777166	2.09069e-05	3.1503e-05	2.63158e-05	2.59034e-05	0	2.55984e-05	2.55578e-05	2.70387e-05	0	0	0	7.37382e-05	0	0	0	0	0	1.77443e-05	0	0	0	0	0	1	1	1	1	0	1	1	1	0	0
TFE100265	chr7:100992764-100992843;+	Unannotated	chr7:100992764-100992843	+	chr7	100992764	100992843	100992767		0.353331	1.7044	22.7	0.091675	0.0211551	0.604366	1.23512	0	3.1503e-05	0	0.000129517	0	0.000102393	0	0	0	5.45812e-05	7.53338e-05	1.84345e-05	0	3.45973e-05	0	5.17482e-05	1.51828e-05	1.77443e-05	1.89581e-05	0	1.67037e-05	1.63789e-05	0	0	1	0	5	0	4	0	0	0	3
TFE100266	chr7:100994686-100995898;+	Unannotated	chr7:100994686-100995898	+	chr7	100994686	100995898	100995693		0.244779	1.89342	-32.55	0.012285	0.00497135	0.591383	1.24875	0.000188162	0.000252024	0.000184211	0.000129517	4.94035e-05	5.11967e-05	0.00023002	0.000297426	0.000230922	0.000127356	0.000188335	0.000110607	3.44045e-05	8.64932e-05	0.000131783	3.44988e-05	4.55484e-05	5.3233e-05	0.000151665	6.54422e-05	1.67037e-05	3.27579e-05	6.93746e-05	9	8	7	5	2	2	9	11	15	7
TFE100267	chr7:100998962-100999349;+	Unannotated	chr7:100998962-100999349	+	chr7	100998962	100999349	100999198		0.339508	1.72698	-16.75	0.240059	0.168231	0.176761	1.74579	6.27208e-05	0	2.63158e-05	0	0	2.55984e-05	5.11156e-05	0	0	0	0	1.84345e-05	0	5.18959e-05	1.64728e-05	0	3.03656e-05	3.54887e-05	0.000113748	0.000130884	5.01111e-05	0	0	3	0	1	0	0	1	2	0	0	0
TFE100268	chr7:100999215-100999290;-	Unannotated	chr7:100999215-100999290	-	chr7	100999215	100999290	100999290		0.140044	2.13462	-12.85	0.396927	0.200091	0.0602106	2.04812	0	0	0	0	0	0	0	0	1.53948e-05	0	1.88335e-05	0	0	0	4.94185e-05	0	0	0	9.47903e-05	0	0	0	0	0	0	0	0	0	0	0	0	1	0
TFE100269	chr7:100999796-100999876;+	Unannotated	chr7:100999796-100999876	+	chr7	100999796	100999876	100999801		0.000282259	4.10072	-15.8	0.274091	0.19064	0.000420657	3.09787	0	0	0	0	0	0	0	0	4.61844e-05	0	0	0	3.44045e-05	6.91946e-05	4.94185e-05	3.44988e-05	6.07312e-05	5.3233e-05	0.000227497	0.000239955	3.34074e-05	0	0	0	0	0	0	0	0	0	0	3	0
TFE10027	chr1:229077777-229078278;-	Unannotated	chr1:229077777-229078278	-	chr1	229077777	229078278	229078151		0.828455	0.72421	-3.5	0.85679	0.200091	0.914104	0.662229	2.09069e-05	0	5.26316e-05	2.59034e-05	0	0	0	0	1.53948e-05	0	1.88335e-05	1.84345e-05	3.44045e-05	1.72986e-05	0	0	0	0	0	0	0	1.63789e-05	0	1	0	2	1	0	0	0	0	1	0
TFE100270	chr7:101000106-101000211;+	Unannotated	chr7:101000106-101000211	+	chr7	101000106	101000211	101000117		0.818238	0.780667	-12.7	0.403894	0.200091	0.873835	0.819553	2.09069e-05	0	2.63158e-05	2.59034e-05	0	0	2.55578e-05	0	0	0	0	0	3.44045e-05	3.45973e-05	6.58913e-05	1.72494e-05	3.03656e-05	1.77443e-05	5.68742e-05	0	0	0	3.46873e-05	1	0	1	1	0	0	1	0	0	0
TFE100271	chr7:101000823-101001009;+	Unannotated	chr7:101000823-101001009	+	chr7	101000823	101001009	101000825		5.63624e-05	4.54327	-14.15	0.340181	0.200091	0.0113974	2.4365	2.09069e-05	3.1503e-05	0	0	2.47017e-05	0	5.11156e-05	0.000135194	1.53948e-05	1.81937e-05	1.88335e-05	0	0.000378449	0.000294077	0.000280038	0.000137995	9.10968e-05	5.3233e-05	0.000360203	8.72562e-05	0.000167037	9.82737e-05	0.000225467	1	1	0	0	1	0	2	5	1	1
TFE100272	chr7:101004200-101004442;-	Unannotated	chr7:101004200-101004442	-	chr7	101004200	101004442	101004277		0.872319	0.562901	-6.7	0.702689	0.200091	0.918845	0.638376	0	0	0	2.59034e-05	2.47017e-05	0	0	0	1.53948e-05	1.81937e-05	0	1.84345e-05	3.44045e-05	3.45973e-05	1.64728e-05	0	1.51828e-05	0	3.79161e-05	4.36281e-05	0	1.63789e-05	0	0	0	0	1	1	0	0	0	1	1
TFE100273	chr7:101005530-101005895;-	Unannotated	chr7:101005530-101005895	-	chr7	101005530	101005895	101005606		0.800472	0.871662	-3.4	0.861307	0.200091	0.89078	0.764456	2.09069e-05	3.1503e-05	7.89474e-05	2.59034e-05	2.47017e-05	5.11967e-05	0	0	0	0	1.88335e-05	1.84345e-05	0	0	0	0	0	0	1.89581e-05	2.18141e-05	3.34074e-05	0	1.73436e-05	1	1	3	1	1	2	0	0	0	0
TFE100274	COL26A1	Coding upstream	chr7:101005560-101005787	+	chr7	101005560	101005787	101005702	NM_001278563;NM_133457	0.846665	0.643545	-7.25	0.674493	0.200091	0.891459	0.761506	0	3.1503e-05	0	0	2.47017e-05	0	0	0	1.53948e-05	0	1.88335e-05	0	0	1.72986e-05	3.29457e-05	3.44988e-05	0	0	0	0	0	1.63789e-05	0	0	1	0	0	1	0	0	0	1	0
TFE100275	COL26A1	Coding 5'-UTR	chr7:101006099-101006471	+	chr7	101006099	101006471	101006153	NM_001278563;NM_133457	0.00579355	3.22263	-8.3	0.620803	0.200091	0.551885	1.28938	2.09069e-05	3.1503e-05	0	2.59034e-05	2.47017e-05	0	0	5.40774e-05	0	1.81937e-05	0	1.84345e-05	0	0.000138389	0.000312984	0.000189744	7.5914e-05	5.3233e-05	0.000113748	0.000196327	0.000100222	0.000131032	8.67182e-05	1	1	0	1	1	0	0	2	0	1
TFE100276	chr7:101010076-101010369;-	Unannotated	chr7:101010076-101010369	-	chr7	101010076	101010369	101010185		0.842153	0.660875	3.35	0.863595	0.199671	0.902661	0.712622	2.09069e-05	0	0	0	2.47017e-05	7.67951e-05	0	2.70387e-05	0	3.63875e-05	0	0	3.44045e-05	3.45973e-05	3.29457e-05	1.72494e-05	3.03656e-05	3.54887e-05	3.79161e-05	0	0	3.27579e-05	3.46873e-05	1	0	0	0	1	3	0	1	0	2
TFE100277	chr7:101012802-101013538;-	Unannotated	chr7:101012802-101013538	-	chr7	101012802	101013538	101012877		0.779081	0.962314	-19.05	0.169429	0.11699	0.800632	0.982052	4.18139e-05	0.000126012	0.000105263	0	7.41052e-05	0	5.11156e-05	5.40774e-05	3.07896e-05	3.63875e-05	5.65004e-05	7.37382e-05	0	8.64932e-05	3.29457e-05	1.72494e-05	3.03656e-05	0	1.89581e-05	6.54422e-05	3.34074e-05	4.91368e-05	0	2	4	4	0	3	0	2	2	2	2
TFE100278	chr7:101013736-101014369;-	Unannotated	chr7:101013736-101014369	-	chr7	101013736	101014369	101013955		0.789719	0.92336	-7.45	0.664482	0.200091	0.857545	0.867744	2.09069e-05	6.3006e-05	2.63158e-05	7.77101e-05	2.47017e-05	0	2.55578e-05	2.70387e-05	0	0	1.88335e-05	1.84345e-05	0	1.72986e-05	3.29457e-05	0	0	1.77443e-05	0	0	0	0	0	1	2	1	3	1	0	1	1	0	0
TFE100279	chr7:101023613-101023834;-	Unannotated	chr7:101023613-101023834	-	chr7	101023613	101023834	101023689		0.834238	0.700931	-10.8	0.493871	0.200091	0.919466	0.636311	2.09069e-05	0	7.89474e-05	5.18068e-05	4.94035e-05	2.55984e-05	7.66734e-05	2.70387e-05	4.61844e-05	3.63875e-05	0	5.53036e-05	0	5.18959e-05	1.64728e-05	0	0	3.54887e-05	3.79161e-05	2.18141e-05	1.67037e-05	1.63789e-05	0	1	0	3	2	2	1	3	1	3	2
TFE10028	chr1:229081661-229082110;-	Unannotated	chr1:229081661-229082110	-	chr1	229081661	229082110	229081791		0.150745	2.10471	25.4	0.0555643	0.00973935	0.0355978	2.17736	0	0	2.63158e-05	0	0	2.55984e-05	0	0	0	3.63875e-05	7.53338e-05	0.000147476	0	1.72986e-05	0	1.72494e-05	1.51828e-05	0	0	0	0.000100222	3.27579e-05	3.46873e-05	0	0	1	0	0	1	0	0	0	2
TFE100280	chr7:101024446-101024667;-	Unannotated	chr7:101024446-101024667	-	chr7	101024446	101024667	101024603		0.783182	0.951647	24.45	0.0665157	0.012944	0.677726	1.15104	0	3.1503e-05	0	2.59034e-05	4.94035e-05	0	0	0	0	0	3.76669e-05	1.84345e-05	0	0	0	1.72494e-05	0	0	1.89581e-05	0	5.01111e-05	6.55158e-05	1.73436e-05	0	1	0	1	2	0	0	0	0	0
TFE100281	COL26A1	Intron	chr7:101103980-101104064	+	chr7	101103980	101104064	101103989	NM_001278563;NM_133457	0.700826	1.16323	-4.8	0.796189	0.200091	0.199042	1.70804	2.09069e-05	3.1503e-05	0	0	0	0	2.55578e-05	0	0	0	0	3.68691e-05	0	0	0	0	0	0	1.89581e-05	0	6.68148e-05	0	0	1	1	0	0	0	0	1	0	0	0
TFE100282	chr7:101161386-101161804;-	Unannotated	chr7:101161386-101161804	-	chr7	101161386	101161804	101161804		0.606769	1.33473	2.6	0.896371	0.199671	0.855442	0.873295	2.09069e-05	0	7.89474e-05	0	2.47017e-05	0.000102393	0.000153347	8.11162e-05	3.07896e-05	3.63875e-05	5.65004e-05	3.68691e-05	3.44045e-05	1.72986e-05	1.64728e-05	5.17482e-05	0	5.3233e-05	1.89581e-05	0	1.67037e-05	1.63789e-05	0	1	0	3	0	1	4	6	3	2	2
TFE100283	chr7:101163402-101163480;-	Unannotated	chr7:101163402-101163480	-	chr7	101163402	101163480	101163478		0.767345	0.995019	-14.85	0.311362	0.200091	0.831926	0.924084	0	3.1503e-05	0.000105263	0	2.47017e-05	0	0	5.40774e-05	3.07896e-05	3.63875e-05	1.88335e-05	3.68691e-05	0	3.45973e-05	1.64728e-05	0	0	5.3233e-05	1.89581e-05	0	3.34074e-05	0	1.73436e-05	0	1	4	0	1	0	0	2	2	2
TFE100284	COL26A1	Coding CDS	chr7:101188643-101188771	+	chr7	101188643	101188771	101188758	NM_001278563;NM_133457	0.809022	0.836159	-6.25	0.724727	0.200091	0.795267	0.991629	0	3.1503e-05	0	0	0	0	0	0	0	0	0	0	0	1.72986e-05	0	3.44988e-05	0	0	1.89581e-05	0	0	0	0	0	1	0	0	0	0	0	0	0	0
TFE100285	COL26A1	Intron	chr7:101194503-101195016	+	chr7	101194503	101195016	101194516	NM_001278563;NM_133457	0.576789	1.37983	-5.25	0.774235	0.200091	0.427558	1.41923	2.09069e-05	0	0	2.59034e-05	0	5.11967e-05	0	0.000135194	0	5.45812e-05	7.53338e-05	1.84345e-05	0	3.45973e-05	0.00011531	0	4.55484e-05	1.77443e-05	5.68742e-05	4.36281e-05	1.67037e-05	3.27579e-05	1.73436e-05	1	0	0	1	0	2	0	5	0	3
TFE100286	COL26A1	Coding CDS	chr7:101196626-101196657	+	chr7	101196626	101196657	101196627	NM_001278563;NM_133457	0.678343	1.21005	3.85	0.841051	0.199671	0.667224	1.16276	0	0	0	2.59034e-05	0	0	0	0	1.53948e-05	0	7.53338e-05	0	0	0	1.64728e-05	0	1.51828e-05	0	0	2.18141e-05	3.34074e-05	0	0	0	0	0	1	0	0	0	0	1	0
TFE100287	chr7:101202834-101203020;-	Unannotated	chr7:101202834-101203020	-	chr7	101202834	101203020	101202915		0.651293	1.26013	28.3	0.0311609	0.00380645	0.364372	1.48946	0	0	0	0	4.94035e-05	0	0	0	0	5.45812e-05	5.65004e-05	1.84345e-05	0	0	0	1.72494e-05	4.55484e-05	0	0	0	6.68148e-05	0	1.73436e-05	0	0	0	0	2	0	0	0	0	3
TFE100288	chr7:101203341-101203490;-	Unannotated	chr7:101203341-101203490	-	chr7	101203341	101203490	101203425		0.0719641	2.39054	44.8	0.000406778	0	0.0158783	2.3641	0	3.1503e-05	0	5.18068e-05	0.000172912	5.11967e-05	0	0	0	0.00014555	9.41673e-05	0.000147476	0	0	0	8.6247e-05	3.03656e-05	0.000106466	0	0	3.34074e-05	0	8.67182e-05	0	1	0	2	7	2	0	0	0	8
TFE100289	chr7:101243562-101243646;-	Unannotated	chr7:101243562-101243646	-	chr7	101243562	101243646	101243640		0.728156	1.10109	6.3	0.72247	0.199671	0.397412	1.45222	0	9.4509e-05	0	2.59034e-05	2.47017e-05	7.67951e-05	2.55578e-05	8.11162e-05	3.07896e-05	7.27749e-05	1.88335e-05	0	3.44045e-05	6.91946e-05	0	1.72494e-05	1.51828e-05	3.54887e-05	0	0	8.35185e-05	1.63789e-05	0	0	3	0	1	1	3	1	3	2	4
TFE10029	chr1:229081744-229082048;+	Unannotated	chr1:229081744-229082048	+	chr1	229081744	229082048	229081895		0.715207	1.1319	17.45	0.216871	0.0735896	0.656314	1.1761	0	0	0	0	0	0	0	0	0	1.81937e-05	1.88335e-05	3.68691e-05	0	0	0	0	3.03656e-05	7.09774e-05	0	2.18141e-05	0	1.63789e-05	5.20309e-05	0	0	0	0	0	0	0	0	0	1
TFE100290	chr7:101250474-101250684;+	Unannotated	chr7:101250474-101250684	+	chr7	101250474	101250684	101250540		0.00214066	3.52232	50.9	0.000250265	0	1.36006e-05	3.72035	2.09069e-05	0	0	7.77101e-05	0.000172912	0.000102393	0	0	0	5.45812e-05	1.88335e-05	0.000129042	0	1.72986e-05	0	0.000172494	7.5914e-05	0.00012421	0	0	0.00031737	0.000180168	0.000121406	1	0	0	3	7	4	0	0	0	3
TFE100291	MYL10	Intron	chr7:101267906-101268146	-	chr7	101267906	101268146	101268040	NM_138403	0.741383	1.07087	6.35	0.719998	0.199671	0.546394	1.29516	2.09069e-05	0	0	2.59034e-05	7.41052e-05	7.67951e-05	5.11156e-05	2.70387e-05	0	0	0	3.68691e-05	0	6.91946e-05	4.94185e-05	3.44988e-05	0	0	0	0	1.67037e-05	3.27579e-05	0	1	0	0	1	3	3	2	1	0	0
TFE100292	chr7:101387561-101387795;+	Unannotated	chr7:101387561-101387795	+	chr7	101387561	101387795	101387715		0.809133	0.834165	-1.2	0.954283	0.200091	0.736522	1.0762	0	3.1503e-05	5.26316e-05	5.18068e-05	2.47017e-05	2.55984e-05	5.11156e-05	2.70387e-05	0	1.81937e-05	0	0	0	0	4.94185e-05	0	1.51828e-05	0	0	0	0	3.27579e-05	0	0	1	2	2	1	1	2	1	0	1
TFE100293	chr7:101392926-101393211;+	Unannotated	chr7:101392926-101393211	+	chr7	101392926	101393211	101393063		0.819425	0.772197	-11.8	0.44565	0.200091	0.821724	0.945629	0	0	0	0	0	0	0	2.70387e-05	0	1.81937e-05	3.76669e-05	1.84345e-05	0	0	3.29457e-05	0	0	0	3.79161e-05	2.18141e-05	0	0	0	0	0	0	0	0	0	0	1	0	1
TFE100294	CUX1	Coding 5'-UTR	chr7:101459077-101459362	+	chr7	101459077	101459362	101459284	NM_001202543;NM_001202544;NM_001202545;NM_001913;NM_181500	0.639616	1.28042	10.6	0.503952	0.199671	0.45494	1.39078	0.000167256	0.000126012	0.000263158	0.000103614	0.000296421	0.000230385	0.000255578	0.000270387	0.000200132	0.000345681	0.000357836	0.00040556	6.88089e-05	0.000207584	0.000263565	0.000258741	0.00010628	0.00040812	0.000303329	0.000261769	0.000300666	0.000376716	0.000138749	8	4	10	4	12	9	10	10	13	19
TFE100295	chr7:101467179-101467257;-	Unannotated	chr7:101467179-101467257	-	chr7	101467179	101467257	101467255		0.244198	1.89466	-10.7	0.498889	0.200091	0.876146	0.812508	4.18139e-05	6.3006e-05	5.26316e-05	7.77101e-05	4.94035e-05	0	0.000306694	0.000135194	9.23688e-05	5.45812e-05	1.88335e-05	3.68691e-05	6.88089e-05	3.45973e-05	0	3.44988e-05	3.03656e-05	5.3233e-05	7.58323e-05	0.00010907	8.35185e-05	8.18947e-05	5.20309e-05	2	2	2	3	2	0	12	5	6	3
TFE100296	chr7:101467413-101467615;-	Unannotated	chr7:101467413-101467615	-	chr7	101467413	101467615	101467489		0.788736	0.926636	10.65	0.501397	0.199671	0.918695	0.639331	2.09069e-05	0	0	7.77101e-05	0	0.000102393	2.55578e-05	5.40774e-05	3.07896e-05	3.63875e-05	3.76669e-05	5.53036e-05	6.88089e-05	3.45973e-05	1.64728e-05	1.72494e-05	0	0	1.89581e-05	0	1.67037e-05	1.63789e-05	1.73436e-05	1	0	0	3	0	4	1	2	2	2
TFE100297	chr7:101468789-101468865;-	Unannotated	chr7:101468789-101468865	-	chr7	101468789	101468865	101468865		0.69239	1.181	-0.7	0.973325	0.200091	0.858661	0.864631	0	6.3006e-05	0	2.59034e-05	2.47017e-05	7.67951e-05	0	2.70387e-05	1.53948e-05	0	1.88335e-05	0	0	0	0	0	0	0	0	2.18141e-05	0	1.63789e-05	0	0	2	0	1	1	3	0	1	1	0
TFE100298	CUX1	Intron	chr7:101475422-101475924	+	chr7	101475422	101475924	101475848	NM_001202543;NM_001202544;NM_001202545;NM_001202546;NM_001913;NM_181500;NM_181552	0.844945	0.65041	22.85	0.0892865	0.020302	0.932597	0.584937	2.09069e-05	0	0	2.59034e-05	0	0	0	2.70387e-05	1.53948e-05	1.81937e-05	3.76669e-05	1.84345e-05	0	3.45973e-05	0	1.72494e-05	3.03656e-05	7.09774e-05	0	2.18141e-05	3.34074e-05	4.91368e-05	5.20309e-05	1	0	0	1	0	0	0	1	1	1
TFE100299	CUX1	Intron	chr7:101476015-101476643	+	chr7	101476015	101476643	101476234	NM_001202543;NM_001202544;NM_001202545;NM_001202546;NM_001913;NM_181500;NM_181552	0.383537	1.65836	-7.6	0.656816	0.200091	0.280014	1.59073	0.000125442	3.1503e-05	0.000105263	2.59034e-05	9.88069e-05	5.11967e-05	0.000178905	0.000189271	0.000138553	0.00014555	1.88335e-05	5.53036e-05	0	1.72986e-05	0	1.72494e-05	0	1.77443e-05	3.79161e-05	6.54422e-05	0.000100222	0.000114653	0.000104062	6	1	4	1	4	2	7	7	9	8
TFE1003	KAZN	Intron	chr1:15201432-15201629	+	chr1	15201432	15201629	15201478	NM_015209;NM_201628	0.739802	1.07405	27.15	0.0393981	0.00563249	0.812253	0.962821	4.18139e-05	0	0	2.59034e-05	9.88069e-05	5.11967e-05	5.11156e-05	0	0	3.63875e-05	7.53338e-05	7.37382e-05	0	0	4.94185e-05	0	1.51828e-05	3.54887e-05	0	0	1.67037e-05	3.27579e-05	1.73436e-05	2	0	0	1	4	2	2	0	0	2
TFE10030	chr1:229118851-229119343;+	Unannotated	chr1:229118851-229119343	+	chr1	229118851	229119343	229119064		0.74411	1.0637	16.6	0.245177	0.087476	0.577973	1.26298	0	0	2.63158e-05	0	2.47017e-05	2.55984e-05	0	0	0	5.45812e-05	5.65004e-05	0	3.44045e-05	0	0	0	0	0	0	0	3.34074e-05	0	0	0	0	1	0	1	1	0	0	0	3
TFE100300	chr7:101477526-101477601;-	Unannotated	chr7:101477526-101477601	-	chr7	101477526	101477601	101477601		0.826376	0.736182	-8.7	0.600507	0.200091	0.837478	0.912632	4.18139e-05	0	0	0	0	0	2.55578e-05	0	3.07896e-05	0	0	0	3.44045e-05	1.72986e-05	0	0	1.51828e-05	0	0	2.18141e-05	0	3.27579e-05	0	2	0	0	0	0	0	1	0	2	0
TFE100301	chr7:101487204-101487473;-	Unannotated	chr7:101487204-101487473	-	chr7	101487204	101487473	101487457		0.709125	1.14548	3.05	0.876816	0.199671	0.586565	1.25455	0	3.1503e-05	2.63158e-05	0	4.94035e-05	0	0	0	1.53948e-05	5.45812e-05	3.76669e-05	9.21727e-05	0	3.45973e-05	1.64728e-05	1.72494e-05	0	0	1.89581e-05	0	0	0	6.93746e-05	0	1	1	0	2	0	0	0	1	3
TFE100302	chr7:101493467-101493657;-	Unannotated	chr7:101493467-101493657	-	chr7	101493467	101493657	101493629		0.784549	0.948488	-18.5	0.184805	0.128457	0.790801	0.998233	8.36278e-05	3.1503e-05	0	2.59034e-05	2.47017e-05	0	0.000102231	2.70387e-05	7.6974e-05	1.81937e-05	3.76669e-05	1.84345e-05	0.000103213	0.000121091	3.29457e-05	3.44988e-05	3.03656e-05	5.3233e-05	1.89581e-05	8.72562e-05	1.67037e-05	3.27579e-05	1.73436e-05	4	1	0	1	1	0	4	1	5	1
TFE100303	chr7:101496308-101496472;-	Unannotated	chr7:101496308-101496472	-	chr7	101496308	101496472	101496433		0.78863	0.927732	-16.1	0.262844	0.182616	0.885461	0.785095	2.09069e-05	3.1503e-05	0	0	2.47017e-05	0	5.11156e-05	5.40774e-05	0	0	0	0	0	0	1.64728e-05	1.72494e-05	0	0	0	2.18141e-05	0	0	0	1	1	0	0	1	0	2	2	0	0
TFE100304	chr7:101513466-101513587;-	Unannotated	chr7:101513466-101513587	-	chr7	101513466	101513587	101513541		0.762199	1.01103	13.3	0.376679	0.15876	1	NA	0	0	0	0	0	0	5.11156e-05	0	0	0	0	0	0	0	3.29457e-05	3.44988e-05	1.51828e-05	1.77443e-05	0	0	0	4.91368e-05	3.46873e-05	0	0	0	0	0	0	2	0	0	0
TFE100305	chr7:101516539-101516713;-	Unannotated	chr7:101516539-101516713	-	chr7	101516539	101516713	101516618		0.58437	1.36809	-10.15	0.526843	0.200091	0.869107	0.83324	2.09069e-05	0	5.26316e-05	2.59034e-05	2.47017e-05	0	0.000153347	2.70387e-05	7.6974e-05	0	0.000113001	0	3.44045e-05	3.45973e-05	1.64728e-05	1.72494e-05	1.51828e-05	0	3.79161e-05	2.18141e-05	3.34074e-05	3.27579e-05	5.20309e-05	1	0	2	1	1	0	6	1	5	0
TFE100306	chr7:101594106-101594264;-	Unannotated	chr7:101594106-101594264	-	chr7	101594106	101594264	101594263		0.600229	1.34536	-4.3	0.82021	0.200091	0.376622	1.47515	0	0	2.63158e-05	7.77101e-05	0	0	7.66734e-05	0	0	1.81937e-05	0	1.84345e-05	0	3.45973e-05	0	0	3.03656e-05	0	7.58323e-05	4.36281e-05	0	1.63789e-05	0	0	0	1	3	0	0	3	0	0	1
TFE100307	chr7:101602405-101602979;-	Unannotated	chr7:101602405-101602979	-	chr7	101602405	101602979	101602895		0.733454	1.08906	-9.5	0.559436	0.200091	0.888091	0.775139	0	6.3006e-05	2.63158e-05	0	2.47017e-05	0	2.55578e-05	2.70387e-05	6.15792e-05	1.81937e-05	0	3.68691e-05	6.88089e-05	0	0	0	0	0	0	0	0	0	1.73436e-05	0	2	1	0	1	0	1	1	4	1
TFE100308	CUX1	Intron	chr7:101612028-101612221	+	chr7	101612028	101612221	101612044	NM_001202543;NM_001202544;NM_001202545;NM_001202546;NM_001913;NM_181500;NM_181552	0.762042	1.01159	-1.3	0.950417	0.200091	0.673323	1.15565	0	0	0	5.18068e-05	0	0	0	0	3.07896e-05	3.63875e-05	0	0	3.44045e-05	3.45973e-05	0	0	0	1.77443e-05	0	0	0	0	0	0	0	0	2	0	0	0	0	2	2
TFE100309	CUX1	Intron	chr7:101612287-101612618	+	chr7	101612287	101612618	101612525	NM_001202543;NM_001202544;NM_001202545;NM_001202546;NM_001913;NM_181500;NM_181552	0.826891	0.732338	-3.75	0.845589	0.200091	0.922992	0.620232	0	0	0	2.59034e-05	2.47017e-05	0	5.11156e-05	2.70387e-05	3.07896e-05	0	1.88335e-05	0	3.44045e-05	0	0	0	1.51828e-05	0	1.89581e-05	0	0	0	0	0	0	0	1	1	0	2	1	2	0
TFE10031	chr1:229173605-229174288;+	Unannotated	chr1:229173605-229174288	+	chr1	229173605	229174288	229173940		0.143153	2.12557	-2	0.921998	0.200091	0.0141981	2.38846	0	3.1503e-05	2.63158e-05	2.59034e-05	0	0.00015359	2.55578e-05	2.70387e-05	1.53948e-05	1.81937e-05	1.88335e-05	0	0	0	1.64728e-05	0	0	7.09774e-05	0	0	0	0	0	0	1	1	1	0	6	1	1	1	1
TFE100310	chr7:101620210-101620748;-	Unannotated	chr7:101620210-101620748	-	chr7	101620210	101620748	101620526		0.834839	0.696821	-17.35	0.220058	0.154314	0.805932	0.973654	2.09069e-05	3.1503e-05	2.63158e-05	2.59034e-05	0	0	2.55578e-05	2.70387e-05	0	0	0	3.68691e-05	0	3.45973e-05	6.58913e-05	0	0	0	1.89581e-05	0	0	1.63789e-05	1.73436e-05	1	1	1	1	0	0	1	1	0	0
TFE100311	chr7:101621377-101621829;-	Unannotated	chr7:101621377-101621829	-	chr7	101621377	101621829	101621595		0.732024	1.09261	-7.4	0.667164	0.200091	0.64971	1.18389	0	0	0	0	0	7.67951e-05	0	2.70387e-05	6.15792e-05	1.81937e-05	1.88335e-05	0	0	3.45973e-05	4.94185e-05	3.44988e-05	0	3.54887e-05	0	6.54422e-05	1.67037e-05	0	0	0	0	0	0	0	3	0	1	4	1
TFE100312	chr7:101650422-101650982;-	Unannotated	chr7:101650422-101650982	-	chr7	101650422	101650982	101650979		0.54029	1.43172	-27.75	0.0348938	0.0190175	0.392497	1.45813	4.18139e-05	9.4509e-05	0	2.59034e-05	0	0	2.55578e-05	0	1.53948e-05	0	0	0	0	1.72986e-05	0	0	0	0	1.89581e-05	4.36281e-05	0	0	0	2	3	0	1	0	0	1	0	1	0
TFE100313	chr7:101672317-101672692;-	Unannotated	chr7:101672317-101672692	-	chr7	101672317	101672692	101672573		0.624793	1.30542	-5.55	0.759104	0.200091	0.4681	1.37761	0	0	2.63158e-05	0	0	5.11967e-05	0	0	4.61844e-05	0	5.65004e-05	0	0	3.45973e-05	0	0	0	0	0	0	0	0	0	0	0	1	0	0	2	0	0	3	0
TFE100314	chr7:101673572-101673892;-	Unannotated	chr7:101673572-101673892	-	chr7	101673572	101673892	101673649		0.547446	1.42119	-26.45	0.0452855	0.0261325	0.214548	1.68357	0	0.000126012	0.000157895	0	2.47017e-05	2.55984e-05	0.000102231	2.70387e-05	6.15792e-05	1.81937e-05	0	5.53036e-05	6.88089e-05	6.91946e-05	3.29457e-05	3.44988e-05	1.51828e-05	1.77443e-05	3.79161e-05	0.000130884	0	3.27579e-05	5.20309e-05	0	4	6	0	1	1	4	1	4	1
TFE100315	chr7:101674014-101674102;-	Unannotated	chr7:101674014-101674102	-	chr7	101674014	101674102	101674095		0.741489	1.07065	-18.1	0.196627	0.137669	0.597742	1.24183	0.000125442	9.4509e-05	0.000236842	2.59034e-05	2.47017e-05	2.55984e-05	0.000127789	0.000108155	0.000123158	5.45812e-05	0.000113001	3.68691e-05	6.88089e-05	0.000103792	1.64728e-05	5.17482e-05	4.55484e-05	8.87217e-05	9.47903e-05	8.72562e-05	8.35185e-05	0.000180168	8.67182e-05	6	3	9	1	1	1	5	4	8	3
TFE100316	chr7:101674347-101674749;-	Unannotated	chr7:101674347-101674749	-	chr7	101674347	101674749	101674422		0.822698	0.756531	6.55	0.710256	0.199671	0.86293	0.850835	0	0	0	0	2.47017e-05	0	2.55578e-05	0	0	0	1.88335e-05	0	0	0	1.64728e-05	0	1.51828e-05	0	1.89581e-05	0	5.01111e-05	3.27579e-05	0	0	0	0	0	1	0	1	0	0	0
TFE100317	chr7:101690181-101690310;-	Unannotated	chr7:101690181-101690310	-	chr7	101690181	101690310	101690256		0.034393	2.64986	-4.75	0.798717	0.200091	0.0447061	2.12213	0	0	0	0	0	0	0	0	1.53948e-05	0	0	0	0	0	0	0	3.03656e-05	0	1.89581e-05	0.000130884	1.67037e-05	1.63789e-05	0	0	0	0	0	0	0	0	0	1	0
TFE100318	chr7:101694211-101694529;-	Unannotated	chr7:101694211-101694529	-	chr7	101694211	101694529	101694405		0.494211	1.49645	8.15	0.628519	0.199671	0.0897721	1.94223	0	0	0	5.18068e-05	0	0	2.55578e-05	0	6.15792e-05	0	0	0	0	0	0	5.17482e-05	0	0	0	0	1.67037e-05	0	6.93746e-05	0	0	0	2	0	0	1	0	4	0
TFE100319	chr7:101704457-101704808;-	Unannotated	chr7:101704457-101704808	-	chr7	101704457	101704808	101704807		0.720203	1.11869	-5	0.786658	0.200091	0.646663	1.18707	0	0	5.26316e-05	0	4.94035e-05	5.11967e-05	0	5.40774e-05	0	0	0	0	6.88089e-05	1.72986e-05	1.64728e-05	0	0	1.77443e-05	1.89581e-05	0	6.68148e-05	1.63789e-05	0	0	0	2	0	2	2	0	2	0	0
TFE10032	chr1:229184717-229185107;+	Unannotated	chr1:229184717-229185107	+	chr1	229184717	229185107	229184925		0.738596	1.0767	13.7	0.359684	0.149271	0.853747	0.877836	0	0	2.63158e-05	0	0	2.55984e-05	0	0	0	5.45812e-05	5.65004e-05	0	3.44045e-05	0	0	0	0	0	0	0	0	1.63789e-05	1.73436e-05	0	0	1	0	0	1	0	0	0	3
TFE100320	CUX1	Intron	chr7:101720562-101720762	+	chr7	101720562	101720762	101720683	NM_001202543;NM_001202544;NM_001202545;NM_001202546;NM_001913;NM_181500;NM_181552	0.254014	1.87512	-16.2	0.2592	0.180888	0.866951	0.839744	0	3.1503e-05	5.26316e-05	2.59034e-05	0	0	7.66734e-05	5.40774e-05	1.53948e-05	3.63875e-05	1.88335e-05	1.84345e-05	0.000172022	1.72986e-05	0	0	0	0	1.89581e-05	4.36281e-05	0	0	3.46873e-05	0	1	2	1	0	0	3	2	1	2
TFE100321	CUX1	Intron	chr7:101728729-101728881	+	chr7	101728729	101728881	101728748	NM_001202543;NM_001202544;NM_001202545;NM_001202546;NM_001913;NM_181500;NM_181552	0.618465	1.31576	37.95	0.00305444	6.17537e-05	0.31591	1.54637	0	0	0	2.59034e-05	4.94035e-05	5.11967e-05	0	0	0	1.81937e-05	1.88335e-05	5.53036e-05	0	0	0	8.6247e-05	0	1.77443e-05	0	0	3.34074e-05	8.18947e-05	6.93746e-05	0	0	0	1	2	2	0	0	0	1
TFE100322	chr7:101734643-101734918;-	Unannotated	chr7:101734643-101734918	-	chr7	101734643	101734918	101734904		0.816677	0.79122	-10.2	0.524299	0.200091	0.871855	0.824914	2.09069e-05	0	5.26316e-05	2.59034e-05	7.41052e-05	0	0	5.40774e-05	4.61844e-05	1.81937e-05	1.88335e-05	0	3.44045e-05	3.45973e-05	0	0	0	0	0	4.36281e-05	1.67037e-05	1.63789e-05	1.73436e-05	1	0	2	1	3	0	0	2	3	1
TFE100323	chr7:101755687-101756113;-	Unannotated	chr7:101755687-101756113	-	chr7	101755687	101756113	101755971		0.690029	1.1863	-16.8	0.238496	0.166931	0.890259	0.766266	0	6.3006e-05	2.63158e-05	0	2.47017e-05	5.11967e-05	5.11156e-05	2.70387e-05	1.53948e-05	0	1.88335e-05	1.84345e-05	0.000137618	3.45973e-05	4.94185e-05	0	4.55484e-05	0	3.79161e-05	2.18141e-05	1.67037e-05	0	0	0	2	1	0	1	2	2	1	1	0
TFE100324	CUX1	Intron	chr7:101768734-101768953	+	chr7	101768734	101768953	101768734	NM_001202543;NM_001202544;NM_001202545;NM_001202546;NM_001913;NM_181500;NM_181552	0.763526	1.00657	22.45	0.0959043	0.0225904	0.603565	1.236	0	0	0	2.59034e-05	4.94035e-05	0	0	0	0	0	1.88335e-05	3.68691e-05	0	0	0	5.17482e-05	0	0	0	0	3.34074e-05	1.63789e-05	0	0	0	0	1	2	0	0	0	0	0
TFE100325	chr7:101772314-101772409;-	Unannotated	chr7:101772314-101772409	-	chr7	101772314	101772409	101772389		0.837188	0.685758	10.3	0.519418	0.199671	0.892722	0.75773	2.09069e-05	6.3006e-05	0	2.59034e-05	0	0	2.55578e-05	2.70387e-05	0	1.81937e-05	3.76669e-05	3.68691e-05	0	1.72986e-05	0	0	3.03656e-05	0	0	0	1.67037e-05	3.27579e-05	0	1	2	0	1	0	0	1	1	0	1
TFE100326	chr7:101776227-101776628;-	Unannotated	chr7:101776227-101776628	-	chr7	101776227	101776628	101776302		0.671152	1.22521	5.3	0.771585	0.199671	0.460389	1.38528	0	0	5.26316e-05	7.77101e-05	0	0	0	2.70387e-05	3.07896e-05	3.63875e-05	3.76669e-05	0	0	0	0	1.72494e-05	0	0	0	0	0	4.91368e-05	0	0	0	2	3	0	0	0	1	2	2
TFE100327	chr7:101776771-101777323;-	Unannotated	chr7:101776771-101777323	-	chr7	101776771	101777323	101776908		0.514685	1.46822	15.55	0.283658	0.10736	0.38845	1.46225	2.09069e-05	0	0	0.000103614	2.47017e-05	0	0	5.40774e-05	0	3.63875e-05	0	1.84345e-05	0	0	0	0	0	3.54887e-05	0	0	5.01111e-05	1.63789e-05	0	1	0	0	4	1	0	0	2	0	2
TFE100328	chr7:101777778-101778168;-	Unannotated	chr7:101777778-101778168	-	chr7	101777778	101778168	101777854		0.663897	1.24056	9.35	0.566956	0.199671	0.776423	1.02043	2.09069e-05	0	0	2.59034e-05	7.41052e-05	0	0	8.11162e-05	1.53948e-05	0	3.76669e-05	1.84345e-05	0	0	0	3.44988e-05	0	1.77443e-05	0	0	0	1.63789e-05	0	1	0	0	1	3	0	0	3	1	0
TFE100329	chr7:101787092-101787368;-	Unannotated	chr7:101787092-101787368	-	chr7	101787092	101787368	101787218		0.830257	0.717046	7.35	0.669722	0.199671	0.853093	0.879465	0	0	0	0	0	0	2.55578e-05	0	3.07896e-05	0	3.76669e-05	1.84345e-05	0	0	1.64728e-05	0	4.55484e-05	0	1.89581e-05	0	3.34074e-05	0	1.73436e-05	0	0	0	0	0	0	1	0	2	0
TFE10033	chr1:229226874-229227007;+	Unannotated	chr1:229226874-229227007	+	chr1	229226874	229227007	229226876		0.0499955	2.52092	13	0.389886	0.166529	0.401868	1.4473	0	6.3006e-05	0.000131579	5.18068e-05	0.000123509	0.000230385	5.11156e-05	0	3.07896e-05	9.09686e-05	3.76669e-05	7.37382e-05	0	0	1.64728e-05	1.72494e-05	1.51828e-05	5.3233e-05	1.89581e-05	0	0	0	0	0	2	5	2	5	9	2	0	2	5
TFE100330	CUX1	Intron	chr7:101790411-101790528	+	chr7	101790411	101790528	101790420	NM_001202543;NM_001202544;NM_001202545;NM_001202546;NM_001913;NM_181500;NM_181552	0.514685	1.46814	16	0.266485	0.0987658	0.203174	1.70139	0	0	0	0	0	0	0	0	0	1.81937e-05	7.53338e-05	1.84345e-05	0	0	4.94185e-05	0	0	0	0	0	1.67037e-05	6.55158e-05	1.73436e-05	0	0	0	0	0	0	0	0	0	1
TFE100331	CUX1	Intron	chr7:101794501-101794775	+	chr7	101794501	101794775	101794502	NM_001202543;NM_001202544;NM_001202545;NM_001202546;NM_001913;NM_181500;NM_181552	0.674453	1.21913	3.9	0.838625	0.199671	0.724554	1.09332	0	0	0	5.18068e-05	0	0	2.55578e-05	0	9.23688e-05	0	3.76669e-05	3.68691e-05	0	0	0	1.72494e-05	1.51828e-05	1.77443e-05	3.79161e-05	0	0	0	1.73436e-05	0	0	0	2	0	0	1	0	6	0
TFE100332	chr7:101808639-101808869;-	Unannotated	chr7:101808639-101808869	-	chr7	101808639	101808869	101808797		0.664413	1.23946	-2.55	0.898524	0.200091	0.580541	1.26034	0	3.1503e-05	7.89474e-05	0	2.47017e-05	2.55984e-05	0.000102231	0	0	0	5.65004e-05	3.68691e-05	0	0	1.64728e-05	0	0	1.77443e-05	5.68742e-05	8.72562e-05	1.67037e-05	3.27579e-05	1.73436e-05	0	1	3	0	1	1	4	0	0	0
TFE100333	chr7:101812273-101812760;-	Unannotated	chr7:101812273-101812760	-	chr7	101812273	101812760	101812514		0.868546	0.573079	-1.75	0.932535	0.200091	0.898353	0.732276	2.09069e-05	0	2.63158e-05	2.59034e-05	0	0	0	0	1.53948e-05	0	0	1.84345e-05	0	1.72986e-05	0	3.44988e-05	0	0	0	0	1.67037e-05	0	0	1	0	1	1	0	0	0	0	1	0
TFE100334	chr7:101818813-101818965;-	Unannotated	chr7:101818813-101818965	-	chr7	101818813	101818965	101818964		0.854027	0.61883	-11	0.484039	0.200091	0.698793	1.12611	2.09069e-05	0	2.63158e-05	0	0	2.55984e-05	2.55578e-05	2.70387e-05	1.53948e-05	0	1.88335e-05	1.84345e-05	3.44045e-05	0	4.94185e-05	0	0	3.54887e-05	0	0	0	0	0	1	0	1	0	0	1	1	1	1	0
TFE100335	chr7:101819542-101819618;-	Unannotated	chr7:101819542-101819618	-	chr7	101819542	101819618	101819617		0.743646	1.06537	-7.3	0.672003	0.200091	0.705594	1.11669	2.09069e-05	3.1503e-05	0	0	0	0	5.11156e-05	0	0	0	0	0	0	1.72986e-05	6.58913e-05	1.72494e-05	0	0	0	0	1.67037e-05	3.27579e-05	0	1	1	0	0	0	0	2	0	0	0
TFE100336	chr7:101820832-101821071;-	Unannotated	chr7:101820832-101821071	-	chr7	101820832	101821071	101821012		0.819609	0.771752	-17.25	0.223326	0.156674	0.923327	0.61876	4.18139e-05	6.3006e-05	0	0	0	2.55984e-05	0	5.40774e-05	0	0	5.65004e-05	1.84345e-05	6.88089e-05	1.72986e-05	1.64728e-05	0	1.51828e-05	1.77443e-05	3.79161e-05	2.18141e-05	3.34074e-05	0	1.73436e-05	2	2	0	0	0	1	0	2	0	0
TFE10034	chr1:229302150-229302316;-	Unannotated	chr1:229302150-229302316	-	chr1	229302150	229302316	229302316		0.418703	1.60386	-4.8	0.796189	0.200091	0.307178	1.55668	0	6.3006e-05	7.89474e-05	0	2.47017e-05	2.55984e-05	0	0.000108155	1.53948e-05	0.000109162	1.88335e-05	0	3.44045e-05	0	1.64728e-05	1.72494e-05	0	0	0	0	1.67037e-05	6.55158e-05	0	0	2	3	0	1	1	0	4	1	6
TFE100340	CUX1	Coding 3'-UTR	chr7:101892774-101893304	+	chr7	101892774	101893304	101892969	NM_001202543;NM_181552	0.768019	0.992882	2.05	0.919921	0.199671	0.588173	1.25234	2.09069e-05	0	0	5.18068e-05	0	7.67951e-05	0.000102231	5.40774e-05	4.61844e-05	0.000109162	5.65004e-05	3.68691e-05	3.44045e-05	5.18959e-05	6.58913e-05	1.72494e-05	0	0	0.000113748	2.18141e-05	5.01111e-05	4.91368e-05	0.000104062	1	0	0	2	0	3	4	2	3	6
TFE100342	CUX1	Coding 3'-UTR	chr7:101897949-101898656	+	chr7	101897949	101898656	101898080	NM_001202543;NM_181552	0.851068	0.628983	-11.5	0.45985	0.200091	0.900321	0.720875	0	0	2.63158e-05	0	0	2.55984e-05	0	2.70387e-05	3.07896e-05	3.63875e-05	0	0	0	3.45973e-05	3.29457e-05	0	1.51828e-05	1.77443e-05	0	0	0	0	3.46873e-05	0	0	1	0	0	1	0	1	2	2
TFE100344	CUX1	Coding 3'-UTR	chr7:101899204-101899554	+	chr7	101899204	101899554	101899317	NM_001202543;NM_181552	0.835887	0.692532	-8.95	0.587927	0.200091	0.877733	0.808883	0	0	0	0	0	0	0	2.70387e-05	0	0	0	0	0	1.72986e-05	3.29457e-05	0	0	0	0	0	1.67037e-05	1.63789e-05	0	0	0	0	0	0	0	0	1	0	0
TFE100345	CUX1	Coding 3'-UTR	chr7:101900606-101901154	+	chr7	101900606	101901154	101900793	NM_001202543;NM_181552	0.692725	1.17964	-11.05	0.481631	0.200091	0.697682	1.12745	0	0	0	0	0	0	5.11156e-05	8.11162e-05	3.07896e-05	0	3.76669e-05	0	0	1.72986e-05	1.64728e-05	0	1.51828e-05	1.77443e-05	3.79161e-05	0	0	0	0	0	0	0	0	0	0	2	3	2	0
TFE100346	CUX1	Coding 3'-UTR	chr7:101901244-101901496	+	chr7	101901244	101901496	101901320	NM_001202543;NM_181552	8.98737e-07	5.63431	-46.8	0.000280084	7.01993e-05	1.35853e-10	5.60611	0.000376325	0.000283527	0.000210526	2.59034e-05	0	5.11967e-05	0.000613387	0.00021631	0.000184738	3.63875e-05	5.65004e-05	9.21727e-05	0.000103213	0.000536258	0.000378875	8.6247e-05	0.00010628	1.77443e-05	0.000644574	0.000196327	0.000200444	0.000229305	0.000156093	18	9	8	1	0	2	24	8	12	2
TFE100347	CUX1	Intron	chr7:101918590-101919021	+	chr7	101918590	101919021	101918945	NM_001202544;NM_001202545;NM_001202546;NM_001913;NM_181500	0.716228	1.12955	-5.65	0.754225	0.200091	0.744445	1.06486	0	3.1503e-05	2.63158e-05	0	0	0	7.66734e-05	0	1.53948e-05	7.27749e-05	0	1.84345e-05	0	0	3.29457e-05	0	3.03656e-05	0	3.79161e-05	0	0	3.27579e-05	0	0	1	1	0	0	0	3	0	1	4
TFE100348	CUX1	Coding 3'-UTR	chr7:101927028-101927254	+	chr7	101927028	101927254	101927105	NM_001202544;NM_001202545;NM_001202546;NM_001913;NM_181500	0.782807	0.952696	-2.65	0.894308	0.200091	0.696233	1.12928	0	0	5.26316e-05	0	2.47017e-05	0	0	0	0	0	5.65004e-05	1.84345e-05	3.44045e-05	1.72986e-05	6.58913e-05	3.44988e-05	1.51828e-05	0	0	6.54422e-05	3.34074e-05	0	1.73436e-05	0	0	2	0	1	0	0	0	0	0
TFE100349	SH2B2	Coding 5'-UTR	chr7:101930127-101930344	+	chr7	101930127	101930344	101930158	NM_001359228;NM_001359230	0.776418	0.969986	-12.25	0.424533	0.200091	0.812144	0.96298	2.09069e-05	0	7.89474e-05	0	4.94035e-05	0	0	0	3.07896e-05	1.81937e-05	5.65004e-05	0	0	5.18959e-05	3.29457e-05	1.72494e-05	0	3.54887e-05	1.89581e-05	0	0	1.63789e-05	0	1	0	3	0	2	0	0	0	2	1
TFE10035	chr1:229310202-229310672;+	Unannotated	chr1:229310202-229310672	+	chr1	229310202	229310672	229310578		0.865779	0.581293	25.05	0.0593605	0.0107944	0.917435	0.645341	0	0	0	2.59034e-05	4.94035e-05	0	0	0	1.53948e-05	3.63875e-05	1.88335e-05	5.53036e-05	3.44045e-05	5.18959e-05	3.29457e-05	3.44988e-05	1.51828e-05	3.54887e-05	0	0	1.67037e-05	3.27579e-05	1.73436e-05	0	0	0	1	2	0	0	0	1	2
TFE100350	chr7:101933788-101933955;-	Unannotated	chr7:101933788-101933955	-	chr7	101933788	101933955	101933940		0.790328	0.918873	-19.05	0.169429	0.11699	0.80527	0.974696	0	0	0	0	0	0	2.55578e-05	0	1.53948e-05	1.81937e-05	0	0	0	5.18959e-05	1.64728e-05	0	0	0	1.89581e-05	4.36281e-05	0	0	0	0	0	0	0	0	0	1	0	1	1
TFE100351	chr7:101937775-101937992;-	Unannotated	chr7:101937775-101937992	-	chr7	101937775	101937992	101937967		0.591199	1.35832	-11.1	0.47921	0.200091	0.156915	1.78294	0	0	2.63158e-05	0	0	0	2.55578e-05	0	0	0	3.76669e-05	0	0	6.91946e-05	0	0	0	0	0	4.36281e-05	0	0	0	0	0	1	0	0	0	1	0	0	0
TFE100352	chr7:101942239-101942329;-	Unannotated	chr7:101942239-101942329	-	chr7	101942239	101942329	101942315		0.300454	1.79194	-22.3	0.0984988	0.0650095	0.135959	1.82566	0.000125442	0	5.26316e-05	0	2.47017e-05	0	0	0.000108155	1.53948e-05	1.81937e-05	1.88335e-05	0	6.88089e-05	0	4.94185e-05	0	0	0	0	6.54422e-05	0	1.63789e-05	1.73436e-05	6	0	2	0	1	0	0	4	1	1
TFE100353	chr7:101942662-101942878;-	Unannotated	chr7:101942662-101942878	-	chr7	101942662	101942878	101942737		0.871902	0.56383	-17.5	0.215258	0.15077	0.973885	0.443612	2.09069e-05	0	2.63158e-05	0	0	0	5.11156e-05	0	1.53948e-05	1.81937e-05	0	1.84345e-05	0	1.72986e-05	1.64728e-05	0	1.51828e-05	0	1.89581e-05	2.18141e-05	0	0	0	1	0	1	0	0	0	2	0	1	1
TFE100354	SH2B2	Coding CDS	chr7:101957655-101957862	+	chr7	101957655	101957862	101957771	NM_001359228;NM_001359229;NM_001359230;NM_001359231;NM_020979	0.0311127	2.68421	-41.3	0.00112463	0.000354191	0.000805207	2.9735	2.09069e-05	9.4509e-05	0.000105263	2.59034e-05	0	0	5.11156e-05	2.70387e-05	6.15792e-05	3.63875e-05	0	1.84345e-05	0	0.000207584	0.000214147	0	3.03656e-05	0	0.000151665	8.72562e-05	3.34074e-05	3.27579e-05	0	1	3	4	1	0	0	2	1	4	2
TFE100355	chr7:101969936-101970033;+	Unannotated	chr7:101969936-101970033	+	chr7	101969936	101970033	101969937		0.79356	0.903488	-19.25	0.164052	0.113645	0.494416	1.35005	0	3.1503e-05	2.63158e-05	5.18068e-05	0	0	2.55578e-05	2.70387e-05	1.53948e-05	0	1.88335e-05	0	0	0	0	0	0	0	3.79161e-05	6.54422e-05	1.67037e-05	0	0	0	1	1	2	0	0	1	1	1	0
TFE100356	LOC100289561	Coding 5'-UTR	chr7:102004230-102004403	+	chr7	102004230	102004403	102004328	NM_001242713;NM_001347879;NM_001347880	0.743064	1.06658	-3.1	0.874638	0.200091	0.554956	1.2863	2.09069e-05	0	0.000184211	5.18068e-05	0.000123509	5.11967e-05	7.66734e-05	2.70387e-05	6.15792e-05	0.000127356	7.53338e-05	7.37382e-05	3.44045e-05	8.64932e-05	0.000131783	1.72494e-05	1.51828e-05	3.54887e-05	9.47903e-05	8.72562e-05	0.000116926	1.63789e-05	8.67182e-05	1	0	7	2	5	2	3	1	4	7
TFE100357	chr7:102017571-102017809;-	Unannotated	chr7:102017571-102017809	-	chr7	102017571	102017809	102017666		0.809175	0.833765	2.95	0.881209	0.199671	0.841788	0.902949	0	0	0	2.59034e-05	0	5.11967e-05	5.11156e-05	2.70387e-05	0	0	3.76669e-05	1.84345e-05	0	1.72986e-05	0	0	1.51828e-05	0	0	4.36281e-05	1.67037e-05	0	0	0	0	0	1	0	2	2	1	0	0
TFE100358	chr7:102021374-102021505;-	Unannotated	chr7:102021374-102021505	-	chr7	102021374	102021505	102021503		0.836905	0.687114	-27.7	0.0352451	0.0192301	0.90188	0.715393	0.000146349	9.4509e-05	0.000184211	7.77101e-05	0	0.000102393	0.000127789	0.000108155	7.6974e-05	5.45812e-05	3.76669e-05	9.21727e-05	6.88089e-05	6.91946e-05	6.58913e-05	8.6247e-05	4.55484e-05	7.09774e-05	0.000132706	8.72562e-05	6.68148e-05	8.18947e-05	1.73436e-05	7	3	7	3	0	4	5	4	5	3
TFE100359	LOC100630923	Intron	chr7:102022787-102023084	+	chr7	102022787	102023084	102022927	NR_038967	0.475817	1.52208	0.7	0.973325	0.199671	0.217682	1.67859	2.09069e-05	0	0	0	2.47017e-05	0	0	0	1.53948e-05	0	0	1.84345e-05	0	0	9.8837e-05	1.72494e-05	0	0	0	0	0	3.27579e-05	1.73436e-05	1	0	0	0	1	0	0	0	1	0
TFE10036	chr1:229311804-229311977;-	Unannotated	chr1:229311804-229311977	-	chr1	229311804	229311977	229311976		0.837894	0.679835	7.7	0.651857	0.199671	0.900724	0.719018	0	0	0	0	4.94035e-05	0	0	0	1.53948e-05	1.81937e-05	3.76669e-05	0	0	1.72986e-05	3.29457e-05	1.72494e-05	1.51828e-05	3.54887e-05	3.79161e-05	0	1.67037e-05	0	0	0	0	0	0	2	0	0	0	1	1
TFE100360	LOC100630923	Intron	chr7:102024565-102024797	+	chr7	102024565	102024797	102024718	NR_038967	0.812255	0.820375	-9.4	0.56441	0.200091	0.73397	1.07983	0	3.1503e-05	5.26316e-05	0	4.94035e-05	7.67951e-05	7.66734e-05	2.70387e-05	6.15792e-05	1.81937e-05	3.76669e-05	0	6.88089e-05	3.45973e-05	3.29457e-05	0	1.51828e-05	1.77443e-05	9.47903e-05	0	6.68148e-05	1.63789e-05	1.73436e-05	0	1	2	0	2	3	3	1	4	1
TFE100361	chr7:102026797-102027570;-	Unannotated	chr7:102026797-102027570	-	chr7	102026797	102027570	102027411		0.694426	1.17671	-27.8	0.0345502	0.0187614	0.699255	1.12551	0.000167256	0.000157515	0.000210526	0.00015542	0.000123509	0.000230385	0.000255578	0.00021631	0.000230922	3.63875e-05	0.000150668	0.000129042	0	0.000172986	0.000181201	8.6247e-05	4.55484e-05	0.000195188	0.000170623	0.000218141	6.68148e-05	4.91368e-05	0.000104062	8	5	8	6	5	9	10	8	15	2
TFE100362	LOC100630923	Intron	chr7:102030056-102030525	+	chr7	102030056	102030525	102030322	NR_038967	0.624997	1.30517	-13.15	0.383534	0.200091	0.36786	1.48558	8.36278e-05	3.1503e-05	0.000131579	0	2.47017e-05	2.55984e-05	2.55578e-05	0	3.07896e-05	1.81937e-05	3.76669e-05	3.68691e-05	0	1.72986e-05	1.64728e-05	1.72494e-05	1.51828e-05	0	9.47903e-05	0	1.67037e-05	3.27579e-05	0	4	1	5	0	1	1	1	0	2	1
TFE100363	chr7:102030856-102030970;-	Unannotated	chr7:102030856-102030970	-	chr7	102030856	102030970	102030932		0.442896	1.56941	-9	0.585415	0.200091	0.798535	0.9858	0	3.1503e-05	2.63158e-05	0	2.47017e-05	0	0.000127789	0	0	5.45812e-05	0	1.84345e-05	3.44045e-05	0	0	0	1.51828e-05	0	3.79161e-05	4.36281e-05	0	1.63789e-05	0	0	1	1	0	1	0	5	0	0	3
TFE100364	LOC100630923	Intron	chr7:102034594-102034673	+	chr7	102034594	102034673	102034596	NR_038967	0.854669	0.617013	3.1	0.874638	0.199671	0.925347	0.610541	0	0	0	0	0	2.55984e-05	0	0	1.53948e-05	0	1.88335e-05	0	0	0	3.29457e-05	0	0	3.54887e-05	1.89581e-05	2.18141e-05	0	1.63789e-05	3.46873e-05	0	0	0	0	0	1	0	0	1	0
TFE100365	PRKRIP1	Coding 5'-UTR	chr7:102036785-102036984	+	chr7	102036785	102036984	102036826	NM_024653	0.169635	2.05574	-16.8	0.238496	0.166931	0.536465	1.30557	0.000919906	0.00141764	0.00118421	0.000906618	0.000963367	0.000486369	0.00153347	0.00100043	0.000939083	0.000800524	0.00103584	0.000755816	0.000653685	0.000899529	0.000906006	0.000810722	0.000789506	0.000798495	0.000530826	0.000654422	0.000901999	0.000917221	0.000832495	44	45	45	35	39	19	60	37	61	44
TFE100366	chr7:102049737-102049819;-	Unannotated	chr7:102049737-102049819	-	chr7	102049737	102049819	102049817		0.816737	0.789092	-8.85	0.592871	0.200091	0.827729	0.932686	0	0	0	0	0	0	2.55578e-05	2.70387e-05	4.61844e-05	0	1.88335e-05	0	0	0	3.29457e-05	0	1.51828e-05	0	0	0	1.67037e-05	0	0	0	0	0	0	0	0	1	1	3	0
TFE100367	chr7:102057636-102057738;-	Unannotated	chr7:102057636-102057738	-	chr7	102057636	102057738	102057713		0.687615	1.19106	-8.45	0.612761	0.200091	0.823153	0.942654	0	0	0	2.59034e-05	0	0	7.66734e-05	0	1.53948e-05	0	1.88335e-05	0	0	5.18959e-05	1.64728e-05	0	0	0	7.58323e-05	2.18141e-05	1.67037e-05	1.63789e-05	1.73436e-05	0	0	0	1	0	0	3	0	1	0
TFE100368	chr7:102059382-102059458;-	Unannotated	chr7:102059382-102059458	-	chr7	102059382	102059458	102059457		0.78855	0.92859	3.85	0.841051	0.199671	0.806258	0.973116	0	6.3006e-05	0	0	2.47017e-05	0	0	0	1.53948e-05	1.81937e-05	1.88335e-05	0	0	0	0	0	1.51828e-05	3.54887e-05	1.89581e-05	0	0	0	0	0	2	0	0	1	0	0	0	1	1
TFE100369	PRKRIP1	Coding 3'-UTR	chr7:102065479-102066006	+	chr7	102065479	102066006	102065797	NM_024653	0.839019	0.675296	10.05	0.532074	0.199671	0.971162	0.45445	0.000125442	3.1503e-05	7.89474e-05	7.77101e-05	7.41052e-05	0.00015359	0.000178905	5.40774e-05	4.61844e-05	0.000109162	3.76669e-05	0.000110607	0	0.000103792	0.00011531	0.000137995	0.000121462	5.3233e-05	7.58323e-05	6.54422e-05	0.000100222	0.000114653	8.67182e-05	6	1	3	3	3	6	7	2	3	6
TFE10037	chr1:229312329-229312459;-	Unannotated	chr1:229312329-229312459	-	chr1	229312329	229312459	229312447		0.891642	0.513795	10.85	0.491384	0.199671	0.922365	0.624322	0	0	2.63158e-05	2.59034e-05	0	0	2.55578e-05	0	0	1.81937e-05	0	1.84345e-05	0	0	1.64728e-05	1.72494e-05	3.03656e-05	0	0	0	0	1.63789e-05	0	0	0	1	1	0	0	1	0	0	1
TFE100370	PRKRIP1	Coding 3'-UTR	chr7:102066097-102066870	+	chr7	102066097	102066870	102066469	NM_024653	0.616282	1.31897	-25.65	0.0529372	0.0311303	0.120207	1.86086	6.27208e-05	9.4509e-05	0.000184211	0.000181324	0	7.67951e-05	7.66734e-05	8.11162e-05	6.15792e-05	9.09686e-05	3.76669e-05	7.37382e-05	6.88089e-05	6.91946e-05	0.000214147	1.72494e-05	3.03656e-05	3.54887e-05	0.000189581	0.000130884	3.34074e-05	9.82737e-05	6.93746e-05	3	3	7	7	0	3	3	3	4	5
TFE100371	ORAI2	Coding 5'-UTR	chr7:102073964-102074108	+	chr7	102073964	102074108	102074044	NM_001126340;NM_001271818;NM_001271819;NM_032831	0.0412596	2.58778	-33.6	0.00956248	0.00362863	0.0411579	2.14255	0.000250883	9.4509e-05	0.000394737	0.000103614	9.88069e-05	0.000127992	0.000357809	0.000324465	0.000400265	9.09686e-05	9.41673e-05	0	0.000240831	0.000138389	0.00011531	3.44988e-05	4.55484e-05	0.000159699	0.000227497	0.000152698	0.000116926	0.000114653	0.000138749	12	3	15	4	4	5	14	12	26	5
TFE100372	chr7:102075900-102075978;-	Unannotated	chr7:102075900-102075978	-	chr7	102075900	102075978	102075977		0.248897	1.88544	-28.7	0.0286225	0.0147182	0.0145625	2.3829	0	9.4509e-05	0	0	0	0	2.55578e-05	2.70387e-05	0	0	0	0	0	5.18959e-05	1.64728e-05	0	0	0	7.58323e-05	0	0	0	0	0	3	0	0	0	0	1	1	0	0
TFE100373	chr7:102082452-102082528;-	Unannotated	chr7:102082452-102082528	-	chr7	102082452	102082528	102082527		0.404015	1.62683	-22.75	0.0908466	0.0597106	0.276613	1.59522	0	0	0.000105263	0	0	0	7.66734e-05	2.70387e-05	1.53948e-05	1.81937e-05	1.88335e-05	0	0	1.72986e-05	1.64728e-05	1.72494e-05	0	0	5.68742e-05	0	0	0	0	0	0	4	0	0	0	3	1	1	1
TFE100374	ORAI2	Coding 3'-UTR	chr7:102087428-102087968	+	chr7	102087428	102087968	102087844	NM_001126340;NM_001271818;NM_001271819;NM_032831	0.91399	0.464594	-2.3	0.909156	0.200091	0.938067	0.567336	0	0	2.63158e-05	0	2.47017e-05	0	2.55578e-05	2.70387e-05	0	1.81937e-05	0	1.84345e-05	0	3.45973e-05	0	0	0	1.77443e-05	1.89581e-05	0	1.67037e-05	0	1.73436e-05	0	0	1	0	1	0	1	1	0	1
TFE100375	ORAI2	Coding 3'-UTR	chr7:102088035-102088824	+	chr7	102088035	102088824	102088141	NM_001126340;NM_001271818;NM_001271819;NM_032831	0.837499	0.684176	-17.75	0.207227	0.144823	0.962723	0.485418	0	3.1503e-05	5.26316e-05	0	0	0	0.000102231	5.40774e-05	6.15792e-05	1.81937e-05	3.76669e-05	7.37382e-05	0	5.18959e-05	4.94185e-05	3.44988e-05	3.03656e-05	1.77443e-05	3.79161e-05	4.36281e-05	5.01111e-05	3.27579e-05	1.73436e-05	0	1	2	0	0	0	4	2	4	1
TFE100376	ORAI2	Coding 3'-UTR	chr7:102088893-102089278	+	chr7	102088893	102089278	102089065	NM_001126340;NM_001271818;NM_001271819;NM_032831	0.818834	0.775544	-20.5	0.133973	0.0914658	0.842706	0.901273	4.18139e-05	0	7.89474e-05	2.59034e-05	0	2.55984e-05	5.11156e-05	5.40774e-05	3.07896e-05	1.81937e-05	3.76669e-05	1.84345e-05	0	8.64932e-05	9.8837e-05	3.44988e-05	6.07312e-05	1.77443e-05	5.68742e-05	4.36281e-05	0	0	3.46873e-05	2	0	3	1	0	1	2	2	2	1
TFE100377	ORAI2	Coding 3'-UTR	chr7:102089407-102090108	+	chr7	102089407	102090108	102090024	NM_001126340;NM_001271818;NM_001271819;NM_032831	0.870765	0.566757	-26.15	0.0480448	0.0281906	0.904591	0.702606	2.09069e-05	3.1503e-05	2.63158e-05	0	0	0	2.55578e-05	0	6.15792e-05	0	1.88335e-05	0	3.44045e-05	5.18959e-05	1.64728e-05	1.72494e-05	3.03656e-05	0	3.79161e-05	2.18141e-05	0	1.63789e-05	1.73436e-05	1	1	1	0	0	0	1	0	4	0
TFE100378	ORAI2	Coding 3'-UTR	chr7:102090185-102090859	+	chr7	102090185	102090859	102090302	NM_001126340;NM_001271818;NM_001271819;NM_032831	0.788904	0.926091	-14.3	0.333758	0.200091	0.716398	1.10365	2.09069e-05	3.1503e-05	2.63158e-05	2.59034e-05	7.41052e-05	2.55984e-05	7.66734e-05	2.70387e-05	9.23688e-05	7.27749e-05	0	9.21727e-05	0	3.45973e-05	0.00011531	6.89976e-05	1.51828e-05	7.09774e-05	9.47903e-05	8.72562e-05	0	0	5.20309e-05	1	1	1	1	3	1	3	1	6	4
TFE100379	ORAI2	Coding 3'-UTR	chr7:102091364-102091658	+	chr7	102091364	102091658	102091545	NM_001126340;NM_001271818;NM_001271819;NM_032831	0.792422	0.910315	4.55	0.80817	0.199671	0.820023	0.948958	2.09069e-05	3.1503e-05	5.26316e-05	0	2.47017e-05	2.55984e-05	0	0	0	3.63875e-05	7.53338e-05	3.68691e-05	0	1.72986e-05	0	3.44988e-05	0	0	3.79161e-05	0	0	0	0	1	1	2	0	1	1	0	0	0	2
TFE10038	chr1:229312363-229312708;+	Unannotated	chr1:229312363-229312708	+	chr1	229312363	229312708	229312445		0.569714	1.39025	16.95	0.233406	0.0818989	0.453517	1.3922	0	0	0	0	7.41052e-05	0	0	0	0	0	3.76669e-05	0	0	6.91946e-05	0	1.72494e-05	4.55484e-05	8.87217e-05	1.89581e-05	2.18141e-05	3.34074e-05	3.27579e-05	8.67182e-05	0	0	0	0	3	0	0	0	0	0
TFE100383	ORAI2	Coding 3'-UTR	chr7:102097056-102097266	+	chr7	102097056	102097266	102097091	NM_001126340;NM_001271818;NM_001271819;NM_032831	0.839844	0.670739	-9.05	0.582923	0.200091	0.888091	0.775812	0	0	0	2.59034e-05	0	0	2.55578e-05	0	0	0	0	0	0	0	1.64728e-05	0	0	0	1.89581e-05	0	0	0	0	0	0	0	1	0	0	1	0	0	0
TFE100384	ALKBH4	Coding 3'-UTR	chr7:102097204-102097610	-	chr7	102097204	102097610	102097518	NM_017621	0.554064	1.41178	-26.35	0.0461862	0.0268361	0.582768	1.25831	4.18139e-05	0	2.63158e-05	0	0	0	0	2.70387e-05	4.61844e-05	1.81937e-05	0	0	3.44045e-05	3.45973e-05	0.00011531	0	1.51828e-05	0	7.58323e-05	0.00010907	8.35185e-05	3.27579e-05	3.46873e-05	2	0	1	0	0	0	0	1	3	1
TFE100385	chr7:102098864-102099461;+	Unannotated	chr7:102098864-102099461	+	chr7	102098864	102099461	102099114		0.795241	0.894338	-12.65	0.406244	0.200091	0.895288	0.745803	0	6.3006e-05	5.26316e-05	0	0	2.55984e-05	2.55578e-05	0	1.53948e-05	3.63875e-05	0	7.37382e-05	0	1.72986e-05	3.29457e-05	0	1.51828e-05	0	1.89581e-05	0	1.67037e-05	0	1.73436e-05	0	2	2	0	0	1	1	0	1	2
TFE100386	ALKBH4	Coding 5'-UTR	chr7:102105161-102105376	-	chr7	102105161	102105376	102105307	NM_017621	2.85507e-14	9.84806	-53.95	0.000250265	0	4.46544e-28	11.4932	0.00110807	0.00166966	0.00110526	0.000466261	0.000543438	0.000255984	0.00191683	0.00159528	0.00144711	0.000400262	0.000470836	0.000368691	0.000584876	0.00167797	0.00130135	0.000465734	0.000334022	0.000550075	0.00172518	0.00122159	0.000701555	0.000704295	0.000676402	53	53	42	18	22	10	75	59	94	22
TFE100387	LRWD1	Coding 5'-UTR	chr7:102105326-102105607	+	chr7	102105326	102105607	102105444	NM_001317721;NM_152892	0.0166439	2.89109	-32.95	0.0111727	0.00440488	0.0176978	2.33951	0.000585394	0.000913587	0.00121053	0.000569874	0.000691648	0.000588762	0.00120122	0.000784123	0.000831319	0.00092788	0.000640337	0.000755816	0.000206427	0.00150498	0.00102132	0.000689976	0.000698409	0.000922706	0.00111853	0.00119977	0.00076837	0.000818947	0.000953901	28	29	46	22	28	23	47	29	54	51
TFE100388	chr7:102109151-102109293;-	Unannotated	chr7:102109151-102109293	-	chr7	102109151	102109293	102109293		0.769503	0.988379	-34.15	0.00838122	0.00306694	0.708369	1.11294	4.18139e-05	3.1503e-05	2.63158e-05	0	0	0	2.55578e-05	0	7.6974e-05	1.81937e-05	0	0	0	3.45973e-05	1.64728e-05	0	0	0	1.89581e-05	4.36281e-05	0	0	0	2	1	1	0	0	0	1	0	5	1
TFE100389	POLR2J	Coding 3'-UTR	chr7:102113565-102113822	-	chr7	102113565	102113822	102113756	NM_006234	0.788535	0.929997	4.15	0.82728	0.199671	0.959925	0.494898	4.18139e-05	9.4509e-05	0.000184211	0.000103614	0.000123509	0.000127992	2.55578e-05	0.000108155	0.000107764	5.45812e-05	0.000188335	0.000129042	0	0.000172986	0.000164728	0.000137995	0.000167011	8.87217e-05	0.000170623	0.000130884	0.000233852	0.000196547	0.00019078	2	3	7	4	5	5	1	4	7	3
TFE10039	chr1:229316604-229316771;+	Unannotated	chr1:229316604-229316771	+	chr1	229316604	229316771	229316604		0.853574	0.620141	5.6	0.75679	0.199671	0.891066	0.763196	0	0	0	2.59034e-05	0	0	2.55578e-05	0	1.53948e-05	3.63875e-05	0	1.84345e-05	0	1.72986e-05	0	0	3.03656e-05	1.77443e-05	0	0	0	0	0	0	0	0	1	0	0	1	0	1	2
TFE100390	POLR2J	Coding CDS	chr7:102114808-102114877	-	chr7	102114808	102114877	102114836	NM_006234	0.950377	0.383973	-11.05	0.481631	0.200091	0.977683	0.428333	4.18139e-05	6.3006e-05	2.63158e-05	2.59034e-05	0	2.55984e-05	0	2.70387e-05	4.61844e-05	3.63875e-05	3.76669e-05	0	3.44045e-05	1.72986e-05	4.94185e-05	3.44988e-05	0	1.77443e-05	3.79161e-05	2.18141e-05	1.67037e-05	4.91368e-05	5.20309e-05	2	2	1	1	0	1	0	1	3	2
TFE100391	POLR2J	Coding 5'-UTR	chr7:102119255-102119495	-	chr7	102119255	102119495	102119349	NM_006234	0.00665926	3.17987	-10	0.534616	0.200091	1.19565e-08	4.89345	0.0036169	0.00355984	0.00405263	0.00453309	0.00449571	0.00363497	0.00513712	0.00429916	0.00434133	0.00489411	0.0049532	0.00466394	0.00371568	0.00491281	0.00438177	0.00265641	0.00250516	0.00305203	0.0043414	0.00421011	0.00392537	0.00329217	0.00398904	173	113	154	175	182	142	201	159	282	269
TFE100392	POLR2J3;UPK3BL2	Coding 3'-UTR	chr7:102178377-102178457	-	chr7	102178377	102178457	102178453	NM_001097615|NM_001363506	0.506632	1.47943	5	0.786658	0.199671	1	NA	0	0	2.63158e-05	0	2.47017e-05	2.55984e-05	0.000102231	2.70387e-05	3.07896e-05	3.63875e-05	1.88335e-05	0	0	0	0	0	0	0	0	0	0	0	0	0	0	1	0	1	1	4	1	2	2
TFE100393	chr7:102183319-102183455;+	Unannotated	chr7:102183319-102183455	+	chr7	102183319	102183455	102183380		0.729746	1.09731	10.7	0.498889	0.199671	0.859996	0.860824	0	0	0	0	4.94035e-05	5.11967e-05	5.11156e-05	0	1.53948e-05	0	0	1.84345e-05	0	0	0	0	0	1.77443e-05	0	0	1.67037e-05	0	0	0	0	0	0	2	2	2	0	1	0
TFE100395	RASA4;RASA4B	Coding upstream	chr7:102257101-102257213	-	chr7	102257101	102257213	102257207	NM_001079877;NM_006989|NM_001277335	0.506355	1.47986	-29.95	0.0219919	0.0105552	0.792724	0.995309	6.27208e-05	3.1503e-05	5.26316e-05	5.18068e-05	0	5.11967e-05	0.000127789	0.000108155	0.000138553	3.63875e-05	5.65004e-05	3.68691e-05	0	1.72986e-05	3.29457e-05	0	0	0	3.79161e-05	4.36281e-05	0	0	0	3	1	2	2	0	2	5	4	9	2
TFE100396	POLR2J2;UPK3BL1	Coding 3'-UTR	chr7:102277461-102277693	-	chr7	102277461	102277693	102277589	NM_032959|NM_001114403	0.789731	0.923293	-12	0.436126	0.200091	0.662524	1.16861	2.09069e-05	0	5.26316e-05	0	0	0	2.55578e-05	0	0	0	1.88335e-05	0	0	1.72986e-05	0	0	0	0	3.79161e-05	0	1.67037e-05	4.91368e-05	0	1	0	2	0	0	0	1	0	0	0
TFE100397	POLR2J2	Coding 5'-UTR	chr7:102312074-102312264	-	chr7	102312074	102312264	102312151	NM_032959	4.82634e-06	5.197	-3.05	0.876816	0.200091	0.074	1.99422	2.09069e-05	0	0	0	0	0	2.55578e-05	0	0	3.63875e-05	3.76669e-05	0	0	0.000190285	0.00023062	0.000103496	0.000136645	5.3233e-05	0.000454994	0.000174512	0.000250555	0.000163789	0.000138749	1	0	0	0	0	0	1	0	0	2
TFE100398	RASA4DP	Noncoding upstream	chr7:102388936-102389169	-	chr7	102388936	102389169	102389169	NR_146066	0.793078	0.906629	-21.6	0.111268	0.0746098	0.743588	1.06597	4.18139e-05	0	2.63158e-05	0	0	0	5.11156e-05	5.40774e-05	3.07896e-05	0	3.76669e-05	0	0	1.72986e-05	1.64728e-05	0	0	5.3233e-05	0	2.18141e-05	0	0	0	2	0	1	0	0	0	2	2	2	0
TFE100399	FAM185A	Coding 5'-UTR	chr7:102389396-102389864	+	chr7	102389396	102389864	102389436	NM_001145268;NM_001145269;NM_001350987	0.824857	0.744037	9	0.585415	0.199671	0.8238	0.941282	0.000397232	0.000283527	0.000394737	0.000518068	0.000321122	0.000563164	0.000434483	0.000270387	0.000277106	0.000545812	0.000508503	0.000497733	0.000412854	0.000467063	0.000593022	0.00029324	0.000425118	0.00053233	0.00049291	0.000458095	0.000384185	0.000327579	0.00038156	19	9	15	20	13	22	17	10	18	30
TFE1004	chr1:15260926-15261005;-	Unannotated	chr1:15260926-15261005	-	chr1	15260926	15261005	15261004		0.740485	1.07259	-2.15	0.915649	0.200091	0.90813	0.688161	4.18139e-05	0	7.89474e-05	0	0	5.11967e-05	0	2.70387e-05	1.53948e-05	1.81937e-05	3.76669e-05	3.68691e-05	0	0	0	0	0	0	0	0	1.67037e-05	1.63789e-05	0	2	0	3	0	0	2	0	1	1	1
TFE10040	RAB4A	Coding 5'-UTR	chr1:229406684-229407117	+	chr1	229406684	229407117	229407041	NM_001271998;NM_004578	0.0722217	2.38917	-26.4	0.0457309	0.0264376	3.99648e-05	3.52917	0.000418139	0.000913587	0.000789474	0.000595778	0.00086456	0.000614361	0.0011501	0.000865239	0.000677371	0.000855105	0.000941673	0.000645209	0.000688089	0.000968724	0.00143314	0.000448485	0.000531398	0.00081624	0.000796239	0.000938004	0.00063474	0.000556884	0.000468278	20	29	30	23	35	24	45	32	44	47
TFE100400	FAM185A	Coding CDS	chr7:102401738-102401858	+	chr7	102401738	102401858	102401833	NM_001145268;NM_001145269;NM_001350987	0.675844	1.21574	-20.6	0.131803	0.0897815	0.548872	1.29269	4.18139e-05	0	0	0	2.47017e-05	0	0	2.70387e-05	1.53948e-05	1.81937e-05	1.88335e-05	0	0	1.72986e-05	3.29457e-05	0	1.51828e-05	3.54887e-05	0.000113748	4.36281e-05	1.67037e-05	0	0	2	0	0	0	1	0	0	1	1	1
TFE100401	FBXL13	Intron	chr7:102466505-102466672	-	chr7	102466505	102466672	102466672	NM_001111038;NM_001287150;NM_145032;NR_105043	0.820247	0.768629	-27.1	0.0398058	0.0223943	0.863845	0.847646	2.09069e-05	3.1503e-05	5.26316e-05	0	0	2.55984e-05	0	0	3.07896e-05	0	0	0	0	1.72986e-05	3.29457e-05	1.72494e-05	0	0	1.89581e-05	6.54422e-05	0	1.63789e-05	3.46873e-05	1	1	2	0	0	1	0	0	2	0
TFE100402	FBXL13	Intron	chr7:102476808-102476891	-	chr7	102476808	102476891	102476884	NM_001111038;NM_001287150;NM_145032;NR_105043	0.311842	1.77275	-8.55	0.607792	0.200091	0.928662	0.598015	0	0	0	0	0	0	0.000102231	2.70387e-05	1.53948e-05	0	0	1.84345e-05	0	0	1.64728e-05	0	0	0	1.89581e-05	0	1.67037e-05	0	0	0	0	0	0	0	0	4	1	1	0
TFE100403	LRRC17	Coding CDS	chr7:102574339-102574522	+	chr7	102574339	102574522	102574433	NM_001031692;NM_005824	0.746815	1.05691	-6.35	0.719998	0.200091	0.728014	1.08858	6.27208e-05	0	0	2.59034e-05	0	0	2.55578e-05	5.40774e-05	1.53948e-05	0	0	0	0	0	0	0	0	0	0	0	1.67037e-05	1.63789e-05	3.46873e-05	3	0	0	1	0	0	1	2	1	0
TFE100404	LRRC17	Intron	chr7:102581678-102582127	+	chr7	102581678	102582127	102582012	NM_001031692;NM_005824	0.823454	0.751352	-4.55	0.80817	0.200091	0.917698	0.64442	4.18139e-05	0	2.63158e-05	0	2.47017e-05	0	5.11156e-05	0	0	1.81937e-05	0	0	0	0	0	1.72494e-05	0	0	1.89581e-05	2.18141e-05	0	1.63789e-05	0	2	0	1	0	1	0	2	0	0	1
TFE100405	FBXL13	Intron	chr7:102584133-102584364	-	chr7	102584133	102584364	102584275	NM_001111038;NM_001287150;NM_145032;NR_105043	0.733643	1.08833	4.3	0.82021	0.199671	0.798166	0.986329	0	0	0	0	7.41052e-05	0	0	0	1.53948e-05	0	0	1.84345e-05	0	0	1.64728e-05	1.72494e-05	0	1.77443e-05	1.89581e-05	0	0	0	1.73436e-05	0	0	0	0	3	0	0	0	1	0
TFE100406	chr7:102590202-102590532;+	Unannotated	chr7:102590202-102590532	+	chr7	102590202	102590532	102590448		0.627761	1.29974	9.45	0.56193	0.199671	0.781952	1.01153	4.18139e-05	0	0	5.18068e-05	7.41052e-05	0	2.55578e-05	0	1.53948e-05	0	0	0	0	0	0	1.72494e-05	0	1.77443e-05	0	0	0	0	0	2	0	0	2	3	0	1	0	1	0
TFE100407	FBXL13	Intron	chr7:102704384-102704791	-	chr7	102704384	102704791	102704658	NM_001111038;NM_001287150;NM_145032;NR_105043	0.538661	1.43409	4.2	0.824819	0.199671	0.75981	1.04365	2.09069e-05	0	0	0	2.47017e-05	0	2.55578e-05	2.70387e-05	0	0	3.76669e-05	5.53036e-05	0.000103213	0	1.64728e-05	0	0	3.54887e-05	0	0	0	0	0	1	0	0	0	1	0	1	1	0	0
TFE100408	ARMC10	Coding 5'-UTR	chr7:102715320-102715858	+	chr7	102715320	102715858	102715612	NM_001161009;NM_001161010;NM_001161011;NM_001161012;NM_001161013;NM_031905	0.591592	1.35785	-27.6	0.0359592	0.019547	0.77955	1.0152	0.000334511	0.000504048	0.000473684	0.000336744	0.000271719	0.000281582	0.000613387	0.000621891	0.000400265	0.000345681	0.000508503	0.000423994	6.88089e-05	0.000570855	0.000395348	0.000448485	0.000334022	0.000319398	0.000568742	0.000392653	0.000384185	0.000360337	0.000277498	16	16	18	13	11	11	24	23	26	19
TFE100409	ARMC10	Coding 3'-UTR	chr7:102739613-102740188	+	chr7	102739613	102740188	102739847	NM_001161009;NM_001161010;NM_001161011;NM_001161012;NM_001161013;NM_031905	0.68388	1.19892	10.15	0.526843	0.199671	0.653323	1.17974	2.09069e-05	3.1503e-05	2.63158e-05	7.77101e-05	0	2.55984e-05	0.000127789	0	0	3.63875e-05	0	5.53036e-05	3.44045e-05	0	0	3.44988e-05	3.03656e-05	1.77443e-05	3.79161e-05	0.00010907	5.01111e-05	1.63789e-05	1.73436e-05	1	1	1	3	0	1	5	0	0	2
TFE10041	RAB4A	Coding CDS	chr1:229422260-229422313	+	chr1	229422260	229422313	229422270	NM_004578	0.842721	0.657877						0	0	0	0	0	0	2.55578e-05	0	0	1.81937e-05	0	0	0	0	0	1.72494e-05	0	0	0	0	0	0	0	0	0	0	0	0	0	1	0	0	1
TFE100410	NAPEPLD	Coding upstream	chr7:102789484-102790276	-	chr7	102789484	102790276	102789772	NM_001122838;NM_198990	0.55914	1.40439	-22.35	0.0976078	0.064844	0.867512	0.838227	8.36278e-05	0.000189018	0.000210526	0.000207227	0.00014821	7.67951e-05	0.00046004	0.00021631	0.000261712	0.000218325	0.000150668	0.000147476	3.44045e-05	0.000207584	0.000296511	0.000103496	0.00010628	0.000248421	0.000227497	0.000239955	0.000183741	0.00014741	0.000138749	4	6	8	8	6	3	18	8	17	12
TFE100411	chr7:102789564-102789969;+	Unannotated	chr7:102789564-102789969	+	chr7	102789564	102789969	102789807		0.716272	1.12937	34.65	0.00740081	0.000349039	0.358033	1.49679	0	0	2.63158e-05	5.18068e-05	9.88069e-05	2.55984e-05	2.55578e-05	2.70387e-05	0	5.45812e-05	5.65004e-05	5.53036e-05	0	1.72986e-05	1.64728e-05	3.44988e-05	3.03656e-05	0	0	0	3.34074e-05	6.55158e-05	0.000121406	0	0	1	2	4	1	1	1	0	3
TFE100412	chr7:102806469-102806708;-	Unannotated	chr7:102806469-102806708	-	chr7	102806469	102806708	102806707		0.830186	0.71723	14.1	0.34219	0.139556	0.871223	0.826988	0	0	5.26316e-05	0	0	0	0	0	0	0	1.88335e-05	1.84345e-05	3.44045e-05	1.72986e-05	0	3.44988e-05	1.51828e-05	1.77443e-05	0	0	1.67037e-05	0	3.46873e-05	0	0	2	0	0	0	0	0	0	0
TFE100413	DPY19L2P2	Intron	chr7:102836840-102837220	-	chr7	102836840	102837220	102836946	NR_003561;NR_027768	0.51827	1.46349	-6.95	0.689707	0.200091	0.0941365	1.929	0	0	0	0	0	7.67951e-05	5.11156e-05	2.70387e-05	1.53948e-05	0	0	1.84345e-05	0	0	6.58913e-05	0	0	0	0	4.36281e-05	0	0	0	0	0	0	0	0	3	2	1	1	0
TFE100414	DPY19L2P2	Noncoding other-exon	chr7:102914647-102915101	-	chr7	102914647	102915101	102914811	NR_003561;NR_027768	4.55807e-05	4.60126	51.35	0.000250265	0	3.49552e-08	4.72063	2.09069e-05	3.1503e-05	7.89474e-05	0.000595778	0.000790455	0.000383975	0.000332251	8.11162e-05	9.23688e-05	0.000491231	0.000452003	0.000387125	0.000137618	0.00025948	0.000131783	0.000448485	0.000212559	0.000337142	0.000132706	0.00010907	0.000283963	0.000393095	0.000450935	1	1	3	23	32	15	13	3	6	27
TFE100415	DPY19L2P2	Noncoding other-exon	chr7:102915196-102915302	-	chr7	102915196	102915302	102915277	NR_003561;NR_027768	0.40668	1.62298	13.1	0.385667	0.163991	0.717525	1.10192	0	0	0	5.18068e-05	7.41052e-05	0	0	0	0	0	0	1.84345e-05	6.88089e-05	0	0	0	0	0	0	0	1.67037e-05	1.63789e-05	0	0	0	0	2	3	0	0	0	0	0
TFE100416	PMPCB	Coding 5'-UTR	chr7:102937835-102938069	+	chr7	102937835	102938069	102937900	NM_004279	0.408191	1.62051	30.9	0.0179089	0.00149598	0.329998	1.52886	0.00075265	0.000787575	0.000921053	0.00119156	0.00103747	0.000870344	0.00120122	0.00102747	0.00076974	0.00107343	0.00143134	0.00110607	0.000516067	0.00103792	0.000774223	0.00144895	0.00129054	0.00094045	0.000947903	0.00122159	0.00103563	0.00131032	0.00112734	36	25	35	46	42	34	47	38	50	59
TFE100417	chr7:102938072-102938209;-	Unannotated	chr7:102938072-102938209	-	chr7	102938072	102938209	102938163		0.81735	0.785903	13.7	0.359684	0.149271	0.867695	0.837632	2.09069e-05	0	2.63158e-05	5.18068e-05	4.94035e-05	5.11967e-05	2.55578e-05	2.70387e-05	1.53948e-05	0	3.76669e-05	5.53036e-05	0	0	0	0	0	0	0	0	3.34074e-05	0	1.73436e-05	1	0	1	2	2	2	1	1	1	0
TFE100418	PMPCB	Coding CDS	chr7:102948043-102948155	+	chr7	102948043	102948155	102948080	NM_004279	0.793416	0.904607	17.45	0.216871	0.0735896	0.901637	0.71593	0	0	0	2.59034e-05	2.47017e-05	0	7.66734e-05	8.11162e-05	0	1.81937e-05	3.76669e-05	7.37382e-05	0	1.72986e-05	1.64728e-05	1.72494e-05	4.55484e-05	1.77443e-05	1.89581e-05	0	1.67037e-05	3.27579e-05	1.73436e-05	0	0	0	1	1	0	3	3	0	1
TFE100419	PMPCB	Coding CDS	chr7:102950787-102950922	+	chr7	102950787	102950922	102950858	NM_004279	0.702055	1.16088	-0.55	0.978938	0.200091	0.577386	1.26365	0.000104535	0.000157515	0.000157895	0.000103614	0.00014821	0.00015359	0.000127789	0.000162232	0.000169343	0.000200131	0.000376669	0.00020278	3.44045e-05	0.000207584	0.000148256	8.6247e-05	0.000151828	0.000106466	0.000132706	0.000261769	0.000116926	0.000294821	0.000277498	5	5	6	4	6	6	5	6	11	11
TFE10042	CCSAP	Coding 3'-UTR	chr1:229457077-229457909	-	chr1	229457077	229457909	229457613	NM_145257	0.833858	0.702014	12.6	0.408526	0.176783	0.902506	0.713102	0	0	0	0	0	2.55984e-05	0	0	1.53948e-05	0	5.65004e-05	1.84345e-05	0	0	3.29457e-05	0	1.51828e-05	1.77443e-05	1.89581e-05	0	1.67037e-05	1.63789e-05	0	0	0	0	0	0	1	0	0	1	0
TFE100421	DNAJC2	Coding CDS	chr7:102964045-102964208	-	chr7	102964045	102964208	102964076	NM_001129887;NM_001362667;NM_001362668;NM_014377	0.86117	0.596137	0.65	0.974987	0.199671	0.923634	0.617419	0	0	2.63158e-05	0	2.47017e-05	0	2.55578e-05	0	1.53948e-05	3.63875e-05	0	0	0	0	1.64728e-05	0	1.51828e-05	0	0	0	0	0	1.73436e-05	0	0	1	0	1	0	1	0	1	2
TFE100422	DNAJC2	Intron	chr7:102976002-102976100	-	chr7	102976002	102976100	102976083	NM_001129887;NM_001362667;NM_001362668;NM_014377	0.91399	0.464588	11.45	0.462088	0.199671	0.958442	0.499623	0	0	0	2.59034e-05	4.94035e-05	2.55984e-05	2.55578e-05	2.70387e-05	1.53948e-05	3.63875e-05	0	0	0	3.45973e-05	0	3.44988e-05	1.51828e-05	5.3233e-05	1.89581e-05	2.18141e-05	3.34074e-05	1.63789e-05	1.73436e-05	0	0	0	1	2	1	1	1	1	2
TFE100423	chr7:102977359-102977795;+	Unannotated	chr7:102977359-102977795	+	chr7	102977359	102977795	102977653		0.825838	0.739295	3.75	0.845589	0.199671	0.859725	0.861857	0	0	2.63158e-05	2.59034e-05	0	0	0	0	1.53948e-05	0	0	0	0	0	0	1.72494e-05	4.55484e-05	0	0	2.18141e-05	1.67037e-05	0	0	0	0	1	1	0	0	0	0	1	0
TFE100424	chr7:102984666-102984972;+	Unannotated	chr7:102984666-102984972	+	chr7	102984666	102984972	102984671		0.768512	0.991439	-2.75	0.889734	0.200091	0.628086	1.2081	0	6.3006e-05	0	7.77101e-05	2.47017e-05	0	5.11156e-05	2.70387e-05	3.07896e-05	0	7.53338e-05	1.84345e-05	0	0	4.94185e-05	0	1.51828e-05	1.77443e-05	0	8.72562e-05	3.34074e-05	4.91368e-05	1.73436e-05	0	2	0	3	1	0	2	1	2	0
TFE100425	DNAJC2	Coding 5'-UTR	chr7:102985006-102985350	-	chr7	102985006	102985350	102985175	NM_001129887;NM_001362667;NM_001362668;NM_014377	2.08396e-06	5.41687	-41.2	0.00115814	0.000354191	1.48757e-10	5.59158	0.00142167	0.0021422	0.00236842	0.00139878	0.00155621	0.00102393	0.00332251	0.00297426	0.0020783	0.00130995	0.00178918	0.00158537	0.0015482	0.00266399	0.00261918	0.00198368	0.00112353	0.00157925	0.00200955	0.00211596	0.00187081	0.00150686	0.00143952	68	68	90	54	63	40	130	110	135	72
TFE100426	PSMC2	Coding 5'-UTR	chr7:102988054-102988228	+	chr7	102988054	102988228	102988088	NM_001204453;NM_002803	3.67008e-07	5.86432	-31.6	0.0152892	0.00664185	4.7731e-16	7.51232	0.00399323	0.0041584	0.00489474	0.00404093	0.00377936	0.00291821	0.00723286	0.00538071	0.00463383	0.00447566	0.0051792	0.00455333	0.00495424	0.00750761	0.00578197	0.00401911	0.00390198	0.00459578	0.005877	0.00630426	0.00451	0.00432404	0.00478685	191	132	186	156	153	114	283	199	301	246
TFE100427	chr7:102989968-102990046;-	Unannotated	chr7:102989968-102990046	-	chr7	102989968	102990046	102990044		0.137483	2.14211	-16.9	0.234965	0.164306	0.407826	1.44089	4.18139e-05	3.1503e-05	0	0	2.47017e-05	0	2.55578e-05	2.70387e-05	1.53948e-05	3.63875e-05	0	1.84345e-05	0.000172022	6.91946e-05	0	0	0	0	5.68742e-05	0	0	1.63789e-05	0	2	1	0	0	1	0	1	1	1	2
TFE100428	PSMC2	Coding 3'-UTR	chr7:103008702-103009039	+	chr7	103008702	103009039	103008826	NM_002803	0.0886681	2.31323	-15.15	0.299113	0.200091	0.0151157	2.37487	8.36278e-05	3.1503e-05	0.000105263	5.18068e-05	7.41052e-05	5.11967e-05	0.000332251	0.000243348	0.000184738	0.000163744	0.000226001	0.000165911	0	0.000121091	4.94185e-05	3.44988e-05	6.07312e-05	5.3233e-05	0.000227497	0.000305397	6.68148e-05	0.000114653	8.67182e-05	4	1	4	2	3	2	13	9	12	9
TFE100429	RELN	Intron	chr7:103158854-103159308	-	chr7	103158854	103159308	103159130	NM_005045;NM_173054	0.84923	0.634637	15.5	0.285593	0.108331	0.855259	0.873894	4.18139e-05	0	0	0	4.94035e-05	2.55984e-05	2.55578e-05	0	1.53948e-05	1.81937e-05	3.76669e-05	1.84345e-05	3.44045e-05	0	0	3.44988e-05	0	0	0	0	3.34074e-05	0	1.73436e-05	2	0	0	0	2	1	1	0	1	1
TFE10043	CCSAP	Coding 3'-UTR	chr1:229458869-229460128	-	chr1	229458869	229460128	229459252	NM_145257	0.830635	0.715673	12.7	0.403894	0.173993	0.878789	0.806115	2.09069e-05	0	0	2.59034e-05	2.47017e-05	0	0	2.70387e-05	1.53948e-05	1.81937e-05	1.88335e-05	0	3.44045e-05	3.45973e-05	0	6.89976e-05	1.51828e-05	7.09774e-05	0	2.18141e-05	0	3.27579e-05	1.73436e-05	1	0	0	1	1	0	0	1	1	1
TFE100430	chr7:103382251-103382326;+	Unannotated	chr7:103382251-103382326	+	chr7	103382251	103382326	103382251		0.619627	1.31426	0.95	0.963894	0.199671	0.335155	1.52306	0	0	0	0	0	0	2.55578e-05	0	1.53948e-05	0	7.53338e-05	0	0	0	3.29457e-05	0	0	1.77443e-05	0	0	0	0	3.46873e-05	0	0	0	0	0	0	1	0	1	0
TFE100431	chr7:103537320-103537482;+	Unannotated	chr7:103537320-103537482	+	chr7	103537320	103537482	103537405		0.837666	0.681938	-13.7	0.359684	0.200091	0.912807	0.667284	0	0	0	0	2.47017e-05	0	0	2.70387e-05	4.61844e-05	0	1.88335e-05	0	0	1.72986e-05	1.64728e-05	0	0	0	0	2.18141e-05	0	0	1.73436e-05	0	0	0	0	1	0	0	1	3	0
TFE100432	RELN	Intron	chr7:103544381-103544554	-	chr7	103544381	103544554	103544456	NM_005045;NM_173054	0.754122	1.0396	10.45	0.512023	0.199671	0.568131	1.27292	0	0	5.26316e-05	0	0	5.11967e-05	2.55578e-05	0	0	3.63875e-05	0	0	0	1.72986e-05	0	0	0	5.3233e-05	0	0	3.34074e-05	0	1.73436e-05	0	0	2	0	0	2	1	0	0	2
TFE100433	RELN	Intron	chr7:103559698-103560289	-	chr7	103559698	103560289	103560058	NM_005045;NM_173054	0.859318	0.602862	-5.25	0.774235	0.200091	0.9133	0.665319	0	3.1503e-05	0	0	0	2.55984e-05	0	0	3.07896e-05	1.81937e-05	0	3.68691e-05	0	0	1.64728e-05	0	0	0	3.79161e-05	2.18141e-05	1.67037e-05	0	1.73436e-05	0	1	0	0	0	1	0	0	2	1
TFE100434	chr7:103589231-103589308;+	Unannotated	chr7:103589231-103589308	+	chr7	103589231	103589308	103589233		0.451728	1.55632	27.2	0.038987	0.00553189	0.734634	1.07868	0	0	0	2.59034e-05	9.88069e-05	0	0	0	0	1.81937e-05	1.88335e-05	1.84345e-05	0	0	0	0	1.51828e-05	1.77443e-05	0	0	1.67037e-05	0	0	0	0	0	1	4	0	0	0	0	1
TFE100435	chr7:103626160-103626418;+	Unannotated	chr7:103626160-103626418	+	chr7	103626160	103626418	103626216		0.844898	0.650582	14.5	0.325412	0.130346	0.928705	0.597696	0	0	5.26316e-05	0	4.94035e-05	2.55984e-05	0	0	1.53948e-05	3.63875e-05	3.76669e-05	5.53036e-05	3.44045e-05	1.72986e-05	0	1.72494e-05	0	3.54887e-05	0	2.18141e-05	0	1.63789e-05	1.73436e-05	0	0	2	0	2	1	0	0	1	2
TFE100436	chr7:103710117-103710265;-	Unannotated	chr7:103710117-103710265	-	chr7	103710117	103710265	103710192		0.703997	1.15694	18.2	0.193601	0.0626885	0.487165	1.35782	0	0	0	0	0	2.55984e-05	0	0	0	0	5.65004e-05	3.68691e-05	0	0	0	5.17482e-05	0	0	0	0	0	3.27579e-05	3.46873e-05	0	0	0	0	0	1	0	0	0	0
TFE100437	chr7:103720254-103720668;-	Unannotated	chr7:103720254-103720668	-	chr7	103720254	103720668	103720652		0.837188	0.685581	-2.15	0.915649	0.200091	0.896109	0.743591	0	0	0	0	0	0	0	2.70387e-05	0	1.81937e-05	0	1.84345e-05	0	0	0	1.72494e-05	0	1.77443e-05	1.89581e-05	4.36281e-05	0	3.27579e-05	0	0	0	0	0	0	0	0	1	0	1
TFE100438	chr7:103751722-103751990;+	Unannotated	chr7:103751722-103751990	+	chr7	103751722	103751990	103751783		0.757269	1.02964	24.15	0.0703376	0.0140641	0.447087	1.39921	2.09069e-05	0	0	2.59034e-05	0	2.55984e-05	2.55578e-05	0	0	5.45812e-05	7.53338e-05	3.68691e-05	3.44045e-05	0	0	1.72494e-05	0	0	0	0	0	4.91368e-05	0	1	0	0	1	0	1	1	0	0	3
TFE100439	chr7:103755126-103755203;+	Unannotated	chr7:103755126-103755203	+	chr7	103755126	103755203	103755128		0.792831	0.907654	26.75	0.0426732	0.00646672	0.752662	1.05403	0	0	0	0	4.94035e-05	2.55984e-05	0	0	0	1.81937e-05	3.76669e-05	0	0	0	0	0	0	1.77443e-05	0	0	5.01111e-05	1.63789e-05	1.73436e-05	0	0	0	0	2	1	0	0	0	1
TFE10044	chr1:229465187-229465277;+	Unannotated	chr1:229465187-229465277	+	chr1	229465187	229465277	229465202		0.817717	0.783988	23.25	0.0829279	0.0181434	0.86764	0.837925	0	3.1503e-05	2.63158e-05	7.77101e-05	7.41052e-05	0	0	0	0	3.63875e-05	5.65004e-05	0	3.44045e-05	1.72986e-05	0	5.17482e-05	3.03656e-05	7.09774e-05	1.89581e-05	2.18141e-05	1.67037e-05	3.27579e-05	3.46873e-05	0	1	1	3	3	0	0	0	0	2
TFE100440	chr7:103757994-103758265;-	Unannotated	chr7:103757994-103758265	-	chr7	103757994	103758265	103758224		0.462494	1.54081	10.4	0.514529	0.199671	0.798434	0.98604	0	0	0	7.77101e-05	2.47017e-05	0	0	0	4.61844e-05	0	3.76669e-05	0	0	0	0	0	1.51828e-05	0	0	0	0	0	0	0	0	0	3	1	0	0	0	3	0
TFE100441	chr7:103758762-103759029;-	Unannotated	chr7:103758762-103759029	-	chr7	103758762	103759029	103758953		2.73545e-16	10.9383	54	0.000250265	0	1.89587e-30	12.2612	2.09069e-05	0	0	0.000543971	0.00056814	0.000511967	0	0	0	0.00063678	0.000772172	0.000497733	0	0	1.64728e-05	0.00087972	0.000470667	0.000638796	0	0	0.000517814	0.000753431	0.000607028	1	0	0	21	23	20	0	0	0	35
TFE100442	ORC5	Coding 3'-UTR	chr7:103766813-103767221	-	chr7	103766813	103767221	103767160	NM_002553	0.841275	0.664102	4.85	0.793875	0.199671	0.874653	0.816749	0	0	2.63158e-05	0	2.47017e-05	2.55984e-05	2.55578e-05	0	0	1.81937e-05	0	0	3.44045e-05	0	1.64728e-05	5.17482e-05	1.51828e-05	0	3.79161e-05	0	0	4.91368e-05	1.73436e-05	0	0	1	0	1	1	1	0	0	1
TFE100443	chr7:103773278-103773364;+	Unannotated	chr7:103773278-103773364	+	chr7	103773278	103773364	103773288		0.824483	0.745473	4.15	0.82728	0.199671	0.81496	0.958043	0	0	2.63158e-05	0	2.47017e-05	0	2.55578e-05	2.70387e-05	0	3.63875e-05	3.76669e-05	0	0	0	4.94185e-05	0	4.55484e-05	0	1.89581e-05	0	1.67037e-05	4.91368e-05	0	0	0	1	0	1	0	1	1	0	2
TFE100444	ORC5	Intron	chr7:103818035-103818212	-	chr7	103818035	103818212	103818168	NM_002553;NM_181747	0.716131	1.12967	5.75	0.749454	0.199671	0.763576	1.0387	4.18139e-05	3.1503e-05	7.89474e-05	0	4.94035e-05	0	0	0	0	0	1.88335e-05	0	0	0	0	1.72494e-05	1.51828e-05	0	0	0	0	3.27579e-05	3.46873e-05	2	1	3	0	2	0	0	0	0	0
TFE100445	ORC5	Intron	chr7:103819595-103819800	-	chr7	103819595	103819800	103819687	NM_002553;NM_181747	0.795289	0.894089	21.45	0.114145	0.0292958	0.844262	0.898166	0	0	0	0	2.47017e-05	2.55984e-05	5.11156e-05	0	0	3.63875e-05	0	0	0	0	0	1.72494e-05	0	3.54887e-05	0	0	0	1.63789e-05	0	0	0	0	0	1	1	2	0	0	2
TFE100446	ORC5	Intron	chr7:103825139-103825218	-	chr7	103825139	103825218	103825216	NM_002553;NM_181747	0.112146	2.22394	47.1	0.000272177	0	0.009608	2.47321	0	0	0	2.59034e-05	0.000123509	0.000102393	2.55578e-05	0	3.07896e-05	0.000163744	0.000169501	0.000221214	3.44045e-05	1.72986e-05	4.94185e-05	0.000103496	0.000182194	7.09774e-05	1.89581e-05	4.36281e-05	0.000116926	0.000180168	3.46873e-05	0	0	0	1	5	4	1	0	2	9
TFE100447	ORC5	Coding 5'-UTR	chr7:103848281-103848520	-	chr7	103848281	103848520	103848432	NM_002553;NM_181747	0.0532819	2.4982	42.3	0.000817676	0	0.00131927	2.87791	0.000564487	0.0010396	0.00121053	0.0015542	0.00158091	0.000998336	0.00184016	0.00105451	0.00112382	0.00158285	0.00139368	0.00145633	0.000997729	0.00110711	0.00107073	0.0015007	0.0015031	0.00134857	0.000739365	0.000719864	0.00126948	0.00139221	0.00143952	27	33	46	60	64	39	72	39	73	87
TFE100448	chr7:103936606-103936748;-	Unannotated	chr7:103936606-103936748	-	chr7	103936606	103936748	103936692		0.52828	1.44979	42.05	0.000882207	0	0.824693	0.939551	0	0	0	7.77101e-05	7.41052e-05	5.11967e-05	0	0	0	5.45812e-05	0.000113001	5.53036e-05	0	0	0	1.72494e-05	3.03656e-05	3.54887e-05	0	0	1.67037e-05	1.63789e-05	1.73436e-05	0	0	0	3	3	2	0	0	0	3
TFE100449	chr7:104278403-104278814;-	Unannotated	chr7:104278403-104278814	-	chr7	104278403	104278814	104278536		0.817176	0.787109	14.6	0.321435	0.128126	0.918515	0.641193	0	0	0	0	2.47017e-05	2.55984e-05	5.11156e-05	0	0	3.63875e-05	0	0	0	0	0	0	1.51828e-05	1.77443e-05	1.89581e-05	0	0	1.63789e-05	0	0	0	0	0	1	1	2	0	0	2
TFE10045	chr1:229470253-229470473;+	Unannotated	chr1:229470253-229470473	+	chr1	229470253	229470473	229470255		0.825624	0.740938	20.45	0.135017	0.037292	0.833326	0.921364	0	0	0	0	0	2.55984e-05	0	2.70387e-05	0	3.63875e-05	0	3.68691e-05	3.44045e-05	1.72986e-05	0	0	3.03656e-05	5.3233e-05	0	0	1.67037e-05	1.63789e-05	0	0	0	0	0	0	1	0	1	0	2
TFE100450	LHFPL3	Intron	chr7:104308188-104308265	+	chr7	104308188	104308265	104308189	NM_199000	0.910793	0.471401	-5.35	0.768937	0.200091	0.968915	0.463139	2.09069e-05	3.1503e-05	2.63158e-05	2.59034e-05	0	2.55984e-05	7.66734e-05	2.70387e-05	4.61844e-05	3.63875e-05	3.76669e-05	7.37382e-05	0	3.45973e-05	3.29457e-05	5.17482e-05	3.03656e-05	3.54887e-05	3.79161e-05	6.54422e-05	0	0	3.46873e-05	1	1	1	1	0	1	3	1	3	2
TFE100451	LHFPL3	Intron	chr7:104310879-104311001	+	chr7	104310879	104311001	104310879	NM_199000	0.823351	0.752798	-11.55	0.457532	0.200091	0.887281	0.778691	0	0	2.63158e-05	2.59034e-05	0	0	0	2.70387e-05	1.53948e-05	0	0	0	0	0	4.94185e-05	3.44988e-05	0	1.77443e-05	1.89581e-05	2.18141e-05	5.01111e-05	0	0	0	0	1	1	0	0	0	1	1	0
TFE100452	LHFPL3	Intron	chr7:104401161-104401621	+	chr7	104401161	104401621	104401161	NM_199000	0.703018	1.15876	-1.75	0.932535	0.200091	0.841303	0.904148	0	0	0	0	2.47017e-05	0	0	0	0	0	0	0	6.88089e-05	0	0	3.44988e-05	1.51828e-05	3.54887e-05	3.79161e-05	4.36281e-05	0	0	0	0	0	0	0	1	0	0	0	0	0
TFE100453	chr7:104416716-104416934;-	Unannotated	chr7:104416716-104416934	-	chr7	104416716	104416934	104416934		0.739864	1.07398	0.45	0.982573	0.199671	0.615353	1.2226	4.18139e-05	0	0	0	4.94035e-05	0	0	0	1.53948e-05	0	0	0	0	0	1.64728e-05	0	4.55484e-05	0	0	0	1.67037e-05	0	0	2	0	0	0	2	0	0	0	1	0
TFE100454	chr7:104480987-104481100;-	Unannotated	chr7:104480987-104481100	-	chr7	104480987	104481100	104481099		0.169095	2.05726	-11.8	0.44565	0.200091	0.774424	1.02332	0	0	0	2.59034e-05	0	0	2.55578e-05	2.70387e-05	3.07896e-05	0	0	0	0.000137618	3.45973e-05	0	0	0	0	3.79161e-05	0	3.34074e-05	0	0	0	0	0	1	0	0	1	1	2	0
TFE100455	LHFPL3	Intron	chr7:104537156-104537487	+	chr7	104537156	104537487	104537248	NM_199000	0.815368	0.799919	5.9	0.742425	0.199671	0.825563	0.937858	0	0	0	5.18068e-05	0	0	2.55578e-05	0	3.07896e-05	1.81937e-05	1.88335e-05	0	0	1.72986e-05	0	0	1.51828e-05	0	0	0	0	0	3.46873e-05	0	0	0	2	0	0	1	0	2	1
TFE100456	LINC01004	Noncoding 1st-exon	chr7:104624257-104624685	-	chr7	104624257	104624685	104624588	NR_039981	0.81329	0.8145	11.3	0.469487	0.199671	0.869107	0.833185	0	0	0	2.59034e-05	2.47017e-05	0	5.11156e-05	2.70387e-05	0	0	0	0	0	0	1.64728e-05	0	1.51828e-05	0	0	0	1.67037e-05	4.91368e-05	1.73436e-05	0	0	0	1	1	0	2	1	0	0
TFE100457	LINC01004	Noncoding 1st-exon	chr7:104627737-104627863	-	chr7	104627737	104627863	104627862	NR_039981	0.81372	0.811478	3.75	0.845589	0.199671	0.920253	0.632484	4.18139e-05	0	5.26316e-05	2.59034e-05	2.47017e-05	0	5.11156e-05	2.70387e-05	0	1.81937e-05	0	0	0	0	0	0	0	1.77443e-05	0	0	1.67037e-05	1.63789e-05	0	2	0	2	1	1	0	2	1	0	1
TFE100458	chr7:104641777-104641903;+	Unannotated	chr7:104641777-104641903	+	chr7	104641777	104641903	104641777		0.724427	1.11004	9.65	0.551729	0.199671	0.668043	1.16196	0	0	0	0	0	0	0	0	0	0	7.53338e-05	1.84345e-05	0	1.72986e-05	0	0	1.51828e-05	1.77443e-05	0	2.18141e-05	1.67037e-05	3.27579e-05	0	0	0	0	0	0	0	0	0	0	0
TFE100459	chr7:104648152-104648448;-	Unannotated	chr7:104648152-104648448	-	chr7	104648152	104648448	104648269		0.820766	0.766896	-0.05	0.997172	0.200091	0.918278	0.642493	4.18139e-05	0	0	0	0	5.11967e-05	0	0	3.07896e-05	1.81937e-05	0	1.84345e-05	0	0	1.64728e-05	1.72494e-05	1.51828e-05	0	0	0	0	0	1.73436e-05	2	0	0	0	0	2	0	0	2	1
TFE10046	chr1:229470601-229470809;+	Unannotated	chr1:229470601-229470809	+	chr1	229470601	229470809	229470733		0.834355	0.699469	8.25	0.623379	0.199671	0.887148	0.779138	2.09069e-05	0	0	0	0	2.55984e-05	0	0	4.61844e-05	0	0	1.84345e-05	0	0	0	3.44988e-05	0	3.54887e-05	1.89581e-05	0	0	1.63789e-05	1.73436e-05	1	0	0	0	0	1	0	0	3	0
TFE100460	chr7:104649011-104649185;+	Unannotated	chr7:104649011-104649185	+	chr7	104649011	104649185	104649105		0.833335	0.704051	-20.7	0.129629	0.0886	0.91626	0.650582	2.09069e-05	3.1503e-05	2.63158e-05	0	0	0	2.55578e-05	5.40774e-05	0	3.63875e-05	0	0	0	0	1.64728e-05	0	0	1.77443e-05	1.89581e-05	0	1.67037e-05	0	0	1	1	1	0	0	0	1	2	0	2
TFE100461	chr7:104649411-104649488;+	Unannotated	chr7:104649411-104649488	+	chr7	104649411	104649488	104649413		0.826376	0.736017	1.45	0.944676	0.199671	0.845275	0.896038	0	0	0	0	0	0	2.55578e-05	0	3.07896e-05	0	3.76669e-05	0	0	0	0	3.44988e-05	0	0	0	2.18141e-05	0	1.63789e-05	1.73436e-05	0	0	0	0	0	0	1	0	2	0
TFE100463	KMT2E-AS1	Noncoding 1st-exon	chr7:104652959-104654261	-	chr7	104652959	104654261	104654049	NR_024586	2.98253e-81	43.8291	54	0.000250265	0	4.22648e-169	54.7531	0.000397232	0.000252024	0.000868421	0.00453309	0.0042487	0.00424933	0.000638945	0.000405581	0.000600397	0.0040572	0.00423753	0.00503263	0.000481662	0.00100332	0.000856587	0.00381212	0.00368942	0.00372631	0.000568742	0.00102526	0.00529507	0.00550332	0.00589684	19	8	33	175	172	166	25	15	39	223
TFE100464	KMT2E-AS1	Noncoding 1st-exon	chr7:104654342-104654570	-	chr7	104654342	104654570	104654536	NR_024586	0.293725	1.80345	32.9	0.0113108	0.000664108	0.14497	1.80634	0.000146349	0.000126012	0.000184211	0.00015542	0.000247017	0.000358377	0.000127789	0.000189271	6.15792e-05	0.000254712	0.000169501	0.000294953	0.000103213	0.000294077	0.000164728	0.000206993	0.00027329	0.000248421	0.000189581	0.000152698	0.000367481	0.000507747	0.000450935	7	4	7	6	10	14	5	7	4	14
TFE100465	KMT2E	Coding 5'-UTR	chr7:104654590-104654982	+	chr7	104654590	104654982	104654650	NM_018682;NM_182931	0.281762	1.8246	15.5	0.285593	0.108331	0.531484	1.3109	0.000397232	0.00063006	0.000578947	0.000854812	0.00118568	0.000665557	0.000971196	0.000811162	0.000477239	0.000709555	0.000753338	0.000553036	0.000240831	0.000882231	0.000823642	0.000776223	0.000622495	0.000567819	0.000796239	0.000741678	0.000918703	0.000835326	0.000815151	19	20	22	33	48	26	38	30	31	39
TFE100467	chr7:104691509-104691925;-	Unannotated	chr7:104691509-104691925	-	chr7	104691509	104691925	104691924		0.335467	1.73343	8.3	0.620803	0.199671	0.287345	1.58117	0	0	0	0	0	0	0	0	0	1.81937e-05	1.88335e-05	1.84345e-05	0	0	0	1.72494e-05	1.51828e-05	0	3.79161e-05	2.18141e-05	1.67037e-05	0.000114653	0	0	0	0	0	0	0	0	0	0	1
TFE100468	chr7:104700734-104701301;-	Unannotated	chr7:104700734-104701301	-	chr7	104700734	104701301	104700984		0.648884	1.26425	5	0.786658	0.199671	0.873799	0.819898	2.09069e-05	0	0	0	0	0	5.11156e-05	0	0	0	3.76669e-05	1.84345e-05	0.000103213	1.72986e-05	0	1.72494e-05	0	0	3.79161e-05	0	1.67037e-05	4.91368e-05	3.46873e-05	1	0	0	0	0	0	2	0	0	0
TFE100469	chr7:104702529-104702665;-	Unannotated	chr7:104702529-104702665	-	chr7	104702529	104702665	104702604		0.822762	0.756086	-1.2	0.954283	0.200091	0.90324	0.710252	6.27208e-05	0.000157515	7.89474e-05	2.59034e-05	7.41052e-05	2.55984e-05	0.000102231	2.70387e-05	4.61844e-05	5.45812e-05	1.88335e-05	7.37382e-05	0	5.18959e-05	1.64728e-05	8.6247e-05	4.55484e-05	7.09774e-05	5.68742e-05	4.36281e-05	5.01111e-05	9.82737e-05	1.73436e-05	3	5	3	1	3	1	4	1	3	3
TFE10047	chr1:229473029-229473411;+	Unannotated	chr1:229473029-229473411	+	chr1	229473029	229473411	229473032		3.41851e-18	11.9551	52.6	0.000250265	0	3.01873e-25	10.5735	4.18139e-05	0.000157515	7.89474e-05	0.000595778	0.00071635	0.000486369	0.000127789	2.70387e-05	7.6974e-05	0.000691362	0.00048967	0.000479298	0.000825707	0.000345973	0.000461239	0.0014317	0.00133609	0.00133083	0.000265413	0.000196327	0.00141981	0.000818947	0.000971244	2	5	3	23	29	19	5	1	5	38
TFE100470	chr7:104704436-104704924;-	Unannotated	chr7:104704436-104704924	-	chr7	104704436	104704924	104704924		0.79463	0.897545	-17.7	0.208765	0.145967	0.849501	0.887788	4.18139e-05	6.3006e-05	0	0	0	0	7.66734e-05	2.70387e-05	0	0	3.76669e-05	1.84345e-05	0	1.72986e-05	3.29457e-05	0	1.51828e-05	1.77443e-05	5.68742e-05	6.54422e-05	0	3.27579e-05	5.20309e-05	2	2	0	0	0	0	3	1	0	0
TFE100471	chr7:104705681-104706147;-	Unannotated	chr7:104705681-104706147	-	chr7	104705681	104706147	104706144		0.805582	0.849081	-12.8	0.399281	0.200091	0.885587	0.784583	0	6.3006e-05	2.63158e-05	2.59034e-05	0	0	5.11156e-05	0	6.15792e-05	3.63875e-05	5.65004e-05	0	0.000103213	3.45973e-05	9.8837e-05	5.17482e-05	3.03656e-05	3.54887e-05	5.68742e-05	0.00010907	3.34074e-05	6.55158e-05	3.46873e-05	0	2	1	1	0	0	2	0	4	2
TFE100472	KMT2E	Coding CDS	chr7:104717418-104717640	+	chr7	104717418	104717640	104717529	NM_018682;NM_182931	0.455622	1.55074	7.75	0.64916	0.199671	0.698998	1.12574	0	0	2.63158e-05	0	0	0	0	0	0	7.27749e-05	0	1.84345e-05	0	0	0	0	0	0	0	0	0	0	1.73436e-05	0	0	1	0	0	0	0	0	0	4
TFE100473	chr7:104724092-104724172;-	Unannotated	chr7:104724092-104724172	-	chr7	104724092	104724172	104724169		0.731803	1.09309	-29.3	0.0252631	0.0126085	0.386091	1.46495	8.36278e-05	0	5.26316e-05	2.59034e-05	9.88069e-05	0	5.11156e-05	2.70387e-05	6.15792e-05	0	0	1.84345e-05	3.44045e-05	6.91946e-05	0.00011531	1.72494e-05	0	0	7.58323e-05	4.36281e-05	1.67037e-05	1.63789e-05	3.46873e-05	4	0	2	1	4	0	2	1	4	0
TFE100476	KMT2E	Coding CDS	chr7:104747809-104748355	+	chr7	104747809	104748355	104748085	NM_018682;NM_182931	0.816186	0.794997	-5.4	0.766505	0.200091	0.880155	0.802441	0	3.1503e-05	0	0	4.94035e-05	0	0	0	0	0	0	0	0	1.72986e-05	1.64728e-05	1.72494e-05	0	0	1.89581e-05	0	0	1.63789e-05	0	0	1	0	0	2	0	0	0	0	0
TFE100477	chr7:104750324-104750785;-	Unannotated	chr7:104750324-104750785	-	chr7	104750324	104750785	104750425		0.351653	1.70733	5.35	0.768937	0.199671	0.395763	1.45433	0	0	2.63158e-05	0	9.88069e-05	2.55984e-05	0	0	0	0	0	3.68691e-05	0	0	0	0	0	0	1.89581e-05	0	0	0	3.46873e-05	0	0	1	0	4	1	0	0	0	0
TFE10048	chr1:229473858-229474156;+	Unannotated	chr1:229473858-229474156	+	chr1	229473858	229474156	229473900		0.484218	1.51103	20.7	0.129629	0.0349629	0.70016	1.1241	0	0	2.63158e-05	0	4.94035e-05	5.11967e-05	0	0	3.07896e-05	1.81937e-05	0	0	6.88089e-05	0	1.64728e-05	6.89976e-05	7.5914e-05	0.000141955	9.47903e-05	2.18141e-05	6.68148e-05	0.000114653	8.67182e-05	0	0	1	0	2	2	0	0	2	1
TFE100481	KMT2E	Coding CDS	chr7:104753160-104753688	+	chr7	104753160	104753688	104753613	NM_018682;NM_182931	0.820205	0.769504	-0.1	0.995429	0.200091	0.9133	0.665398	0	0	0	0	0	0	0	0	1.53948e-05	0	0	0	0	1.72986e-05	0	0	1.51828e-05	1.77443e-05	0	2.18141e-05	5.01111e-05	1.63789e-05	0	0	0	0	0	0	0	0	0	1	0
TFE100482	SRPK2	Coding 3'-UTR	chr7:104757145-104757867	-	chr7	104757145	104757867	104757765	NM_001278273;NM_001350738;NM_001350739;NM_001350740;NM_001350741;NM_001350742;NM_001350743;NM_001350744;NM_001350745;NM_001350746;NM_182691;NM_182692	0.759986	1.01905	-22.2	0.10029	0.0664056	0.402937	1.4463	2.09069e-05	3.1503e-05	0	0	0	0	2.55578e-05	0	6.15792e-05	1.81937e-05	0	1.84345e-05	3.44045e-05	3.45973e-05	8.23642e-05	0	0	3.54887e-05	3.79161e-05	0	0	0	0	1	1	0	0	0	0	1	0	4	1
TFE100483	SRPK2	Coding CDS	chr7:104782455-104782769	-	chr7	104782455	104782769	104782545	NM_001278273;NM_001350738;NM_001350739;NM_001350740;NM_001350741;NM_001350742;NM_001350743;NM_001350744;NM_001350745;NM_001350746;NM_182691;NM_182692	0.841649	0.662753	-15.85	0.272186	0.189308	0.87932	0.805218	0	3.1503e-05	0	0	0	0	2.55578e-05	0	1.53948e-05	0	0	0	0	1.72986e-05	1.64728e-05	0	0	3.54887e-05	0	2.18141e-05	0	0	0	0	1	0	0	0	0	1	0	1	0
TFE100485	chr7:104901268-104901427;+	Unannotated	chr7:104901268-104901427	+	chr7	104901268	104901427	104901339		0.762015	1.01206	2.6	0.896371	0.199671	0.790722	0.998341	4.18139e-05	0	0	0	2.47017e-05	7.67951e-05	2.55578e-05	2.70387e-05	1.53948e-05	1.81937e-05	1.88335e-05	5.53036e-05	0.000103213	3.45973e-05	0	1.72494e-05	4.55484e-05	0	5.68742e-05	0	3.34074e-05	0	0	2	0	0	0	1	3	1	1	1	1
TFE100486	chr7:104968655-104968809;+	Unannotated	chr7:104968655-104968809	+	chr7	104968655	104968809	104968733		0.767345	0.994836	1.95	0.92423	0.199671	0.608202	1.23066	0	3.1503e-05	0	0	2.47017e-05	2.55984e-05	7.66734e-05	5.40774e-05	1.53948e-05	1.81937e-05	1.88335e-05	3.68691e-05	0	0	0	0	0	5.3233e-05	0	2.18141e-05	0	0	0	0	1	0	0	1	1	3	2	1	1
TFE100487	SRPK2	Intron	chr7:105006861-105006956	-	chr7	105006861	105006956	105006937	NM_001350738;NM_001350740;NM_001350741;NM_001350742;NM_001350743;NM_001350746;NM_182692	0.850472	0.63072	3.05	0.876816	0.199671	0.893076	0.756468	0	0	0	0	2.47017e-05	0	2.55578e-05	0	1.53948e-05	0	3.76669e-05	0	0	0	0	0	3.03656e-05	0	1.89581e-05	2.18141e-05	0	0	1.73436e-05	0	0	0	0	1	0	1	0	1	0
TFE100488	SRPK2	Coding 5'-UTR	chr7:105029095-105029418	-	chr7	105029095	105029418	105029355	NM_001350738;NM_001350741;NM_001350743;NM_182692	0.00416725	3.32369	-46.1	0.00031633	7.01993e-05	7.03721e-07	4.22661	0.000940812	0.00094509	0.00144737	0.000569874	0.00108688	0.000742352	0.00143124	0.00137897	0.00113922	0.000764137	0.000847506	0.000755816	0.000722494	0.00159148	0.00179554	0.000948718	0.000804688	0.000869473	0.00144081	0.00133066	0.00076837	0.000737052	0.00105796	45	30	55	22	44	29	56	51	74	42
TFE100489	chr7:105069657-105070001;-	Unannotated	chr7:105069657-105070001	-	chr7	105069657	105070001	105069926		0.821951	0.760555	-5.65	0.754225	0.200091	0.892771	0.757347	0	3.1503e-05	0	2.59034e-05	0	5.11967e-05	2.55578e-05	0	4.61844e-05	0	1.88335e-05	3.68691e-05	3.44045e-05	1.72986e-05	0	0	0	0	0	2.18141e-05	0	0	0	0	1	0	1	0	2	1	0	3	0
TFE10049	chr1:229476663-229476905;+	Unannotated	chr1:229476663-229476905	+	chr1	229476663	229476905	229476715		0.0473702	2.54004	7.7	0.651857	0.199671	0.0768308	1.98407	0	0	0	0	0	0	0	2.70387e-05	3.07896e-05	1.81937e-05	1.88335e-05	0	3.44045e-05	3.45973e-05	0	0.000189744	4.55484e-05	8.87217e-05	3.79161e-05	2.18141e-05	0.00013363	1.63789e-05	0	0	0	0	0	0	0	0	1	2	1
TFE100490	chr7:105080918-105080997;-	Unannotated	chr7:105080918-105080997	-	chr7	105080918	105080997	105080995		0.809699	0.831523	4.3	0.82021	0.199671	0.889368	0.770632	4.18139e-05	0	0	2.59034e-05	0	7.67951e-05	0	2.70387e-05	0	0	1.88335e-05	0	0	3.45973e-05	0	1.72494e-05	1.51828e-05	1.77443e-05	0	2.18141e-05	3.34074e-05	0	1.73436e-05	2	0	0	1	0	3	0	1	0	0
TFE100491	PUS7	Coding 3'-UTR	chr7:105097142-105097698	-	chr7	105097142	105097698	105097344	NM_001318163;NM_001318164;NM_019042	0.826376	0.735088	4.45	0.813038	0.199671	0.778023	1.01784	0	0	2.63158e-05	2.59034e-05	4.94035e-05	0	2.55578e-05	2.70387e-05	3.07896e-05	1.81937e-05	0	1.84345e-05	0	0	3.29457e-05	0	0	1.77443e-05	1.89581e-05	0	6.68148e-05	0	5.20309e-05	0	0	1	1	2	0	1	1	2	1
TFE100492	chr7:105112020-105112357;+	Unannotated	chr7:105112020-105112357	+	chr7	105112020	105112357	105112076		0.890843	0.51564	6.6	0.707685	0.199671	0.929303	0.595845	0	3.1503e-05	2.63158e-05	0	0	0	2.55578e-05	0	1.53948e-05	3.63875e-05	1.88335e-05	3.68691e-05	0	0	1.64728e-05	1.72494e-05	0	1.77443e-05	0	0	0	1.63789e-05	3.46873e-05	0	1	1	0	0	0	1	0	1	2
TFE100493	chr7:105134742-105134974;+	Unannotated	chr7:105134742-105134974	+	chr7	105134742	105134974	105134744		0.761309	1.01467	-33.3	0.0102823	0.0039372	0.608633	1.23029	4.18139e-05	9.4509e-05	0	0	0	0	5.11156e-05	5.40774e-05	3.07896e-05	0	0	1.84345e-05	3.44045e-05	3.45973e-05	3.29457e-05	0	3.03656e-05	0	1.89581e-05	6.54422e-05	1.67037e-05	0	0	2	3	0	0	0	0	2	2	2	0
TFE100494	PUS7	Intron	chr7:105135065-105135314	-	chr7	105135065	105135314	105135166	NM_001318163;NM_001318164;NM_019042	0.790965	0.915884	24.35	0.067708	0.0132643	0.912694	0.668206	0	3.1503e-05	2.63158e-05	5.18068e-05	7.41052e-05	7.67951e-05	0	2.70387e-05	1.53948e-05	1.81937e-05	5.65004e-05	3.68691e-05	0	0	0	0	0	1.77443e-05	0	0	1.67037e-05	1.63789e-05	3.46873e-05	0	1	1	2	3	3	0	1	1	1
TFE100495	chr7:105135917-105136561;+	Unannotated	chr7:105135917-105136561	+	chr7	105135917	105136561	105135974		0.862821	0.590874	-9.75	0.546743	0.200091	0.880155	0.802564	2.09069e-05	0	2.63158e-05	0	2.47017e-05	0	2.55578e-05	0	0	0	3.76669e-05	3.68691e-05	3.44045e-05	0	4.94185e-05	0	0	0	1.89581e-05	2.18141e-05	1.67037e-05	0	1.73436e-05	1	0	1	0	1	0	1	0	0	0
TFE100496	PUS7	Intron	chr7:105139032-105139121	-	chr7	105139032	105139121	105139120	NM_001318163;NM_001318164;NM_019042	0.16566	2.06554	0	0.999006	0.199671	0.883648	0.791329	2.09069e-05	0	0	0	0	5.11967e-05	0.000127789	0	4.61844e-05	1.81937e-05	0	1.84345e-05	0	0	0	0	0	1.77443e-05	1.89581e-05	0	0	0	0	1	0	0	0	0	2	5	0	3	1
TFE100497	chr7:105140404-105140589;+	Unannotated	chr7:105140404-105140589	+	chr7	105140404	105140589	105140512		0.750931	1.04756	9.05	0.582923	0.199671	0.811414	0.963996	2.09069e-05	3.1503e-05	0	2.59034e-05	2.47017e-05	2.55984e-05	0.000102231	2.70387e-05	1.53948e-05	0	1.88335e-05	0	6.88089e-05	1.72986e-05	1.64728e-05	0.000120746	1.51828e-05	3.54887e-05	0	4.36281e-05	6.68148e-05	3.27579e-05	1.73436e-05	1	1	0	1	1	1	4	1	1	0
TFE100498	chr7:105142080-105142349;+	Unannotated	chr7:105142080-105142349	+	chr7	105142080	105142349	105142080		0.876888	0.550968	6.1	0.732326	0.199671	0.917928	0.643298	0	0	0	2.59034e-05	0	0	2.55578e-05	0	1.53948e-05	0	1.88335e-05	0	0	0	0	0	1.51828e-05	1.77443e-05	3.79161e-05	2.18141e-05	0	0	1.73436e-05	0	0	0	1	0	0	1	0	1	0
TFE100499	PUS7	Coding CDS	chr7:105148562-105148991	-	chr7	105148562	105148991	105148919	NM_001318163;NM_001318164;NM_019042	0.817784	0.78289	7.65	0.654248	0.199671	0.838004	0.911628	0	0	2.63158e-05	0	2.47017e-05	2.55984e-05	5.11156e-05	0	1.53948e-05	0	3.76669e-05	1.84345e-05	0	0	0	1.72494e-05	1.51828e-05	3.54887e-05	5.68742e-05	2.18141e-05	0	6.55158e-05	0	0	0	1	0	1	1	2	0	1	0
TFE1005	KAZN	Intron	chr1:15302239-15302327	+	chr1	15302239	15302327	15302242	NM_001017999;NM_001018000;NM_001018001;NM_015209;NM_201628	0.554058	1.41182	-10.05	0.532074	0.200091	0.651378	1.18218	0.000188162	9.4509e-05	0.000184211	7.77101e-05	9.88069e-05	0.000179189	0.000306694	0.000243348	0.000246317	3.63875e-05	5.65004e-05	0.000147476	0.000206427	0.000138389	3.29457e-05	6.89976e-05	9.10968e-05	7.09774e-05	7.58323e-05	6.54422e-05	0.000183741	0.000180168	0.000104062	9	3	7	3	4	7	12	9	16	2
TFE10050	chr1:229477248-229477454;+	Unannotated	chr1:229477248-229477454	+	chr1	229477248	229477454	229477252		0.709422	1.14511	42.35	0.000806217	0	0.668008	1.162	0	0	5.26316e-05	7.77101e-05	4.94035e-05	5.11967e-05	0	2.70387e-05	0	9.09686e-05	5.65004e-05	0.000110607	0	3.45973e-05	0	6.89976e-05	7.5914e-05	7.09774e-05	3.79161e-05	0	0.000116926	0.000114653	8.67182e-05	0	0	2	3	2	2	0	1	0	5
TFE100500	chr7:105150359-105150445;+	Unannotated	chr7:105150359-105150445	+	chr7	105150359	105150445	105150359		0.684608	1.19716	-21.4	0.115096	0.0771159	0.839465	0.908422	6.27208e-05	3.1503e-05	7.89474e-05	0	0	0	2.55578e-05	2.70387e-05	0	1.81937e-05	1.88335e-05	0	0	0	0	1.72494e-05	0	0	1.89581e-05	0	0	0	0	3	1	3	0	0	0	1	1	0	1
TFE100501	PUS7	Coding 5'-UTR	chr7:105162502-105162752	-	chr7	105162502	105162752	105162686	NM_001318164;NM_019042	4.02703e-10	7.56042	-25.15	0.0582661	0.0350836	1.17453e-07	4.52286	0.0011917	0.00132313	0.00160526	0.000906618	0.00125979	0.000767951	0.00186572	0.00148713	0.00190896	0.000982461	0.000866339	0.000792685	0.00178903	0.00285428	0.00280038	0.00205268	0.00148791	0.00260842	0.00233184	0.00281401	0.00167037	0.00191634	0.00176905	57	42	61	35	51	30	73	55	124	54
TFE100502	RINT1	Coding 5'-UTR	chr7:105172458-105172802	+	chr7	105172458	105172802	105172645	NM_001346599;NM_001346600;NM_001346601;NM_001346603;NM_021930	0.00630843	3.19669	-6.6	0.707685	0.200091	0.0109818	2.44467	0.000439046	0.000504048	0.000473684	0.000492164	0.000543438	0.000358377	0.00102231	0.000486697	0.000446449	0.000818718	0.000659171	0.000479298	0.00092892	0.0012282	0.0011531	0.00058648	0.000576946	0.000869473	0.00111853	0.000981633	0.000467703	0.00076981	0.000797808	21	16	18	19	22	14	40	18	29	45
TFE100503	chr7:105178652-105179028;-	Unannotated	chr7:105178652-105179028	-	chr7	105178652	105179028	105178869		0.85685	0.610102	11.2	0.474097	0.199671	0.889694	0.769722	4.18139e-05	0	2.63158e-05	2.59034e-05	2.47017e-05	2.55984e-05	2.55578e-05	0	1.53948e-05	3.63875e-05	7.53338e-05	3.68691e-05	0	3.45973e-05	1.64728e-05	6.89976e-05	1.51828e-05	1.77443e-05	0	6.54422e-05	0	3.27579e-05	1.73436e-05	2	0	1	1	1	1	1	0	1	2
TFE100504	chr7:105179956-105180123;-	Unannotated	chr7:105179956-105180123	-	chr7	105179956	105180123	105180108		0.743742	1.06493	32.1	0.0136455	0.000922	0.858497	0.864872	0	0	0	2.59034e-05	4.94035e-05	7.67951e-05	0.000127789	0	0	3.63875e-05	0	5.53036e-05	6.88089e-05	0	3.29457e-05	6.89976e-05	1.51828e-05	3.54887e-05	1.89581e-05	4.36281e-05	5.01111e-05	3.27579e-05	6.93746e-05	0	0	0	1	2	3	5	0	0	2
TFE100505	chr7:105180409-105180485;-	Unannotated	chr7:105180409-105180485	-	chr7	105180409	105180485	105180485		0.854529	0.617252	5.7	0.751729	0.199671	0.92272	0.621593	2.09069e-05	0	0	2.59034e-05	2.47017e-05	0	0	0	0	0	1.88335e-05	0	0	5.18959e-05	1.64728e-05	3.44988e-05	3.03656e-05	1.77443e-05	0	0	1.67037e-05	0	1.73436e-05	1	0	0	1	1	0	0	0	0	0
TFE100506	chr7:105180566-105181091;-	Unannotated	chr7:105180566-105181091	-	chr7	105180566	105181091	105181002		0.847256	0.641596	11.95	0.438452	0.194399	0.795472	0.991286	0	0	0	2.59034e-05	2.47017e-05	0	2.55578e-05	2.70387e-05	3.07896e-05	1.81937e-05	0	1.84345e-05	0	0	0	0	1.51828e-05	0	0	0	5.01111e-05	0	1.73436e-05	0	0	0	1	1	0	1	1	2	1
TFE100507	RINT1	Intron	chr7:105182133-105182275	+	chr7	105182133	105182275	105182200	NM_001346599;NM_001346600;NM_001346601;NM_001346603;NM_021930;NR_144478	0.928936	0.433224	12.3	0.422051	0.184717	0.96677	0.470707	0	0	2.63158e-05	2.59034e-05	0	2.55984e-05	0	0	1.53948e-05	1.81937e-05	1.88335e-05	1.84345e-05	0	0	1.64728e-05	0	0	1.77443e-05	0	0	1.67037e-05	0	0	0	0	1	1	0	1	0	0	1	1
TFE100509	RINT1	Coding CDS	chr7:105195528-105195674	+	chr7	105195528	105195674	105195550	NM_001346599;NM_001346600;NM_001346601;NM_001346603;NM_021930	0.842416	0.658839						0	0	0	0	0	0	2.55578e-05	0	0	0	0	0	0	0	0	0	0	0	1.89581e-05	0	0	1.63789e-05	0	0	0	0	0	0	0	1	0	0	0
TFE10051	CCSAP	Coding CDS	chr1:229477846-229478022	-	chr1	229477846	229478022	229477886	NM_145257	0.854973	0.616312	10.35	0.517142	0.199671	0.922711	0.621732	0	0	0	2.59034e-05	0	2.55984e-05	0	0	0	0	0	1.84345e-05	3.44045e-05	1.72986e-05	0	0	0	1.77443e-05	0	0	0	0	1.73436e-05	0	0	0	1	0	1	0	0	0	0
TFE100511	EFCAB10	Coding 5'-UTR	chr7:105221805-105222005	-	chr7	105221805	105222005	105221939	NM_001355526;NM_001355527;NM_001355529;NM_001355530;NM_001355531	0.687496	1.19151	-3.5	0.85679	0.200091	0.728715	1.08769	6.27208e-05	6.3006e-05	0.000289474	0.000129517	0.000123509	0.00015359	0.000178905	0.000162232	0.000123158	0.000200131	0.000131834	0.000110607	0.000137618	6.91946e-05	0.000148256	1.72494e-05	1.51828e-05	0.000106466	7.58323e-05	6.54422e-05	5.01111e-05	0.000131032	5.20309e-05	3	2	11	5	5	6	7	6	8	11
TFE100512	chr7:105241211-105241341;-	Unannotated	chr7:105241211-105241341	-	chr7	105241211	105241341	105241341		0.504287	1.48281	31.35	0.016176	0.00126853	0.407013	1.44163	0	0	0	0.000103614	4.94035e-05	0	0	0	1.53948e-05	0	9.41673e-05	7.37382e-05	0	1.72986e-05	0	3.44988e-05	0	3.54887e-05	0	2.18141e-05	8.35185e-05	3.27579e-05	3.46873e-05	0	0	0	4	2	0	0	0	1	0
TFE100513	chr7:105242907-105243076;-	Unannotated	chr7:105242907-105243076	-	chr7	105242907	105243076	105242983		0.39449	1.64173	-14.55	0.323462	0.200091	0.906795	0.694563	4.18139e-05	0	2.63158e-05	0	0	0	0.000127789	0	1.53948e-05	0	1.88335e-05	0	3.44045e-05	1.72986e-05	1.64728e-05	1.72494e-05	0	3.54887e-05	0	2.18141e-05	0	0	0	2	0	1	0	0	0	5	0	1	0
TFE100514	ATXN7L1	Coding 3'-UTR	chr7:105245775-105246142	-	chr7	105245775	105246142	105246027	NM_020725;NM_138495	0.827412	0.7297	5.25	0.774235	0.199671	0.914257	0.661398	0	0	0	0	0	0	0	0	1.53948e-05	0	0	1.84345e-05	3.44045e-05	0	0	0	0	0	0	0	0	0	1.73436e-05	0	0	0	0	0	0	0	0	1	0
TFE100515	ATXN7L1	Coding 3'-UTR	chr7:105248011-105248234	-	chr7	105248011	105248234	105248205	NM_020725;NM_138495	0.907354	0.478725	5.65	0.754225	0.199671	0.93903	0.564016	0	0	0	0	0	2.55984e-05	2.55578e-05	0	3.07896e-05	1.81937e-05	1.88335e-05	1.84345e-05	0	1.72986e-05	0	0	3.03656e-05	3.54887e-05	0	2.18141e-05	3.34074e-05	0	1.73436e-05	0	0	0	0	0	1	1	0	2	1
TFE100516	ATXN7L1	Coding CDS	chr7:105253991-105254271	-	chr7	105253991	105254271	105254269	NM_001318229	0.701269	1.16233	-13.7	0.359684	0.200091	0.778498	1.01718	0	9.4509e-05	0	0	0	0	0	2.70387e-05	1.53948e-05	1.81937e-05	1.88335e-05	1.84345e-05	0	1.72986e-05	1.64728e-05	0	1.51828e-05	1.77443e-05	3.79161e-05	0	0	0	0	0	3	0	0	0	0	0	1	1	1
TFE100517	ATXN7L1	Coding CDS	chr7:105254374-105254709	-	chr7	105254374	105254709	105254663	NM_001318229;NM_020725;NM_138495	0.866961	0.577604	-18.05	0.198173	0.138852	0.948563	0.53277	2.09069e-05	3.1503e-05	2.63158e-05	0	0	0	5.11156e-05	0	1.53948e-05	0	0	1.84345e-05	0	1.72986e-05	1.64728e-05	1.72494e-05	0	1.77443e-05	3.79161e-05	0	0	1.63789e-05	0	1	1	1	0	0	0	2	0	1	0
TFE100518	chr7:105266668-105267148;+	Unannotated	chr7:105266668-105267148	+	chr7	105266668	105267148	105266810		0.925368	0.44062	-1.15	0.956011	0.200091	0.963765	0.481574	0	3.1503e-05	2.63158e-05	2.59034e-05	0	0	2.55578e-05	0	0	0	1.88335e-05	1.84345e-05	0	0	1.64728e-05	0	1.51828e-05	1.77443e-05	0	2.18141e-05	1.67037e-05	0	0	0	1	1	1	0	0	1	0	0	0
TFE100519	chr7:105270962-105271317;+	Unannotated	chr7:105270962-105271317	+	chr7	105270962	105271317	105271220		0.132933	2.15568	-48.15	0.000254764	0	0.0162571	2.35879	8.36278e-05	0.000189018	0.000105263	2.59034e-05	0	0	0.000127789	0.000243348	7.6974e-05	3.63875e-05	1.88335e-05	3.68691e-05	0.000137618	6.91946e-05	0.000148256	1.72494e-05	0	0	7.58323e-05	8.72562e-05	1.67037e-05	3.27579e-05	3.46873e-05	4	6	4	1	0	0	5	9	5	2
TFE10052	CCSAP	Intron	chr1:229478174-229478306	-	chr1	229478174	229478306	229478294	NM_145257	0.824105	0.747735	-9.4	0.56441	0.200091	0.896863	0.737821	2.09069e-05	6.3006e-05	0	7.77101e-05	0	0	2.55578e-05	5.40774e-05	1.53948e-05	0	1.88335e-05	5.53036e-05	0	1.72986e-05	4.94185e-05	1.72494e-05	1.51828e-05	5.3233e-05	1.89581e-05	2.18141e-05	0	1.63789e-05	1.73436e-05	1	2	0	3	0	0	1	2	1	0
TFE100520	chr7:105272291-105272540;+	Unannotated	chr7:105272291-105272540	+	chr7	105272291	105272540	105272291		0.699128	1.16614	-37.85	0.00314552	0.000993385	0.443504	1.4028	2.09069e-05	6.3006e-05	5.26316e-05	0	0	0	5.11156e-05	5.40774e-05	6.15792e-05	0	0	0	0	0	3.29457e-05	0	1.51828e-05	0	1.89581e-05	6.54422e-05	0	0	0	1	2	2	0	0	0	2	2	4	0
TFE100521	chr7:105273007-105273353;+	Unannotated	chr7:105273007-105273353	+	chr7	105273007	105273353	105273228		0.600329	1.34518	-36.65	0.00437118	0.0014283	0.509399	1.33399	4.18139e-05	0	0.000105263	2.59034e-05	0	0	2.55578e-05	5.40774e-05	1.53948e-05	0	0	0	6.88089e-05	1.72986e-05	3.29457e-05	0	0	0	1.89581e-05	4.36281e-05	0	0	0	2	0	4	1	0	0	1	2	1	0
TFE100522	ATXN7L1	Coding CDS	chr7:105278800-105279114	-	chr7	105278800	105279114	105278911	NM_001318229;NM_020725;NM_138495	0.290727	1.80833	-37.7	0.00327693	0.00103078	0.429525	1.41712	0.000146349	9.4509e-05	0.000236842	2.59034e-05	2.47017e-05	2.55984e-05	0.000153347	8.11162e-05	0.000215527	3.63875e-05	1.88335e-05	0.000110607	3.44045e-05	0.000103792	6.58913e-05	0	7.5914e-05	5.3233e-05	5.68742e-05	6.54422e-05	3.34074e-05	3.27579e-05	1.73436e-05	7	3	9	1	1	1	6	3	14	2
TFE100524	ATXN7L1	Intron	chr7:105294213-105294353	-	chr7	105294213	105294353	105294273	NM_001318229;NM_020725;NM_138495	0.77866	0.963275	19.6	0.155432	0.0458587	0.743588	1.06601	0	3.1503e-05	0	0	2.47017e-05	2.55984e-05	2.55578e-05	5.40774e-05	0	3.63875e-05	7.53338e-05	0.000129042	6.88089e-05	1.72986e-05	1.64728e-05	1.72494e-05	3.03656e-05	1.77443e-05	1.89581e-05	4.36281e-05	6.68148e-05	8.18947e-05	3.46873e-05	0	1	0	0	1	1	1	2	0	2
TFE100525	ATXN7L1	Intron	chr7:105295412-105295729	-	chr7	105295412	105295729	105295648	NM_001318229;NM_020725;NM_138495	0.726618	1.10493	12.5	0.413136	0.179289	0.534713	1.30736	0	0	2.63158e-05	0	7.41052e-05	2.55984e-05	2.55578e-05	0	0	5.45812e-05	1.88335e-05	1.84345e-05	0	0	0	0	1.51828e-05	0	0	4.36281e-05	0	0	0	0	0	1	0	3	1	1	0	0	3
TFE100526	chr7:105361806-105361884;+	Unannotated	chr7:105361806-105361884	+	chr7	105361806	105361884	105361807		0.816084	0.795511	-2.1	0.917868	0.200091	0.904951	0.701473	6.27208e-05	6.3006e-05	2.63158e-05	2.59034e-05	0	5.11967e-05	2.55578e-05	5.40774e-05	0	1.81937e-05	0	5.53036e-05	0	1.72986e-05	0	0	1.51828e-05	0	0	0	3.34074e-05	3.27579e-05	1.73436e-05	3	2	1	1	0	2	1	2	0	1
TFE100527	chr7:105389862-105390028;+	Unannotated	chr7:105389862-105390028	+	chr7	105389862	105390028	105389899		0.763075	1.0082	1	0.961772	0.199671	0.323823	1.5363	0	0	0	0	4.94035e-05	0	2.55578e-05	2.70387e-05	3.07896e-05	1.81937e-05	0	0	3.44045e-05	0	3.29457e-05	0	0	7.09774e-05	0	0	1.67037e-05	0	0	0	0	0	0	2	0	1	1	2	1
TFE100528	ATXN7L1	Intron	chr7:105398061-105398628	-	chr7	105398061	105398628	105398184	NM_020725	0.8168	0.788833	-2.55	0.898524	0.200091	0.856893	0.869248	2.09069e-05	0	0	7.77101e-05	2.47017e-05	0	0	2.70387e-05	3.07896e-05	1.81937e-05	5.65004e-05	0	3.44045e-05	5.18959e-05	0	3.44988e-05	1.51828e-05	0	1.89581e-05	2.18141e-05	0	0	1.73436e-05	1	0	0	3	1	0	0	1	2	1
TFE100529	ATXN7L1	Intron	chr7:105400233-105400312	-	chr7	105400233	105400312	105400310	NM_020725	0.812255	0.820229	11.1	0.47921	0.199671	0.900982	0.71812	0	3.1503e-05	2.63158e-05	0	2.47017e-05	2.55984e-05	0	0	3.07896e-05	3.63875e-05	0	9.21727e-05	0	1.72986e-05	0	0	3.03656e-05	1.77443e-05	3.79161e-05	0	3.34074e-05	1.63789e-05	1.73436e-05	0	1	1	0	1	1	0	0	2	2
TFE10053	chr1:229479473-229479553;+	Unannotated	chr1:229479473-229479553	+	chr1	229479473	229479553	229479474		0.812128	0.821038	19.35	0.161521	0.0485172	0.917897	0.643433	2.09069e-05	3.1503e-05	0	5.18068e-05	2.47017e-05	2.55984e-05	5.11156e-05	0	0	0	5.65004e-05	5.53036e-05	3.44045e-05	0	0	0	0	1.77443e-05	0	0	1.67037e-05	1.63789e-05	0	1	1	0	2	1	1	2	0	0	0
TFE100530	chr7:105418576-105418938;+	Unannotated	chr7:105418576-105418938	+	chr7	105418576	105418938	105418727		0.778277	0.964026	-3.65	0.850074	0.200091	0.745477	1.06362	0	0	0	0	4.94035e-05	0	0	5.40774e-05	1.53948e-05	0	0	0	3.44045e-05	0	0	1.72494e-05	1.51828e-05	0	3.79161e-05	2.18141e-05	0	0	0	0	0	0	0	2	0	0	2	1	0
TFE100531	chr7:105501861-105502124;+	Unannotated	chr7:105501861-105502124	+	chr7	105501861	105502124	105501866		0.375739	1.67003	-9.05	0.582923	0.200091	0.0164758	2.35572	2.09069e-05	0	2.63158e-05	0	0	0	0	0.000108155	3.07896e-05	0	3.76669e-05	1.84345e-05	3.44045e-05	0	0	0	0	0	0	0	0	3.27579e-05	8.67182e-05	1	0	1	0	0	0	0	4	2	0
TFE100532	ATXN7L1	Coding CDS	chr7:105516843-105517060	-	chr7	105516843	105517060	105516940	NM_020725;NM_152749	0.292831	1.80488	-1.6	0.938812	0.200091	0.172403	1.75383	0.000104535	6.3006e-05	0.000315789	0.000518068	0.000172912	0.000179189	0.000255578	0.00021631	0.000215527	0.000163744	9.41673e-05	0.000276518	3.44045e-05	0.000311376	0.000181201	0.000103496	0.000227742	0.000319398	0.000265413	0.000239955	0.00013363	0.00014741	0.000277498	5	2	12	20	7	7	10	8	14	9
TFE100533	chr7:105517236-105517467;+	Unannotated	chr7:105517236-105517467	+	chr7	105517236	105517467	105517264		0.634344	1.28909	-28.05	0.0328278	0.0176577	0.400579	1.44884	8.36278e-05	9.4509e-05	0	2.59034e-05	0	0	5.11156e-05	2.70387e-05	1.53948e-05	0	9.41673e-05	0	0	8.64932e-05	1.64728e-05	0	1.51828e-05	3.54887e-05	5.68742e-05	4.36281e-05	0	3.27579e-05	0	4	3	0	1	0	0	2	1	1	0
TFE100534	chr7:105532310-105532473;+	Unannotated	chr7:105532310-105532473	+	chr7	105532310	105532473	105532398		0.581518	1.37194	14.3	0.333758	0.135103	0.799469	0.984034	2.09069e-05	0	0	0	4.94035e-05	0	0	0	0	0	3.76669e-05	7.37382e-05	0	0	0	0	0	1.77443e-05	0	0	0	0	1.73436e-05	1	0	0	0	2	0	0	0	0	0
TFE100535	chr7:105551821-105552099;+	Unannotated	chr7:105551821-105552099	+	chr7	105551821	105552099	105551822		0.446884	1.56359	-4.05	0.831649	0.200091	0.63819	1.19679	4.18139e-05	0	0	0	0	5.11967e-05	0.000127789	0	4.61844e-05	5.45812e-05	0	0	0	3.45973e-05	4.94185e-05	0	0	1.77443e-05	1.89581e-05	0	0	1.63789e-05	6.93746e-05	2	0	0	0	0	2	5	0	3	3
TFE100536	chr7:105574644-105574721;+	Unannotated	chr7:105574644-105574721	+	chr7	105574644	105574721	105574646		0.153549	2.09707	-10.75	0.496245	0.200091	0.0105905	2.45234	0	6.3006e-05	0	0	0	2.55984e-05	0	0	0	0	0	3.68691e-05	0	1.72986e-05	0	0	0	0	1.89581e-05	0.000130884	3.34074e-05	1.63789e-05	0	0	2	0	0	0	1	0	0	0	0
TFE100537	CDHR3	Coding 5'-UTR	chr7:105603639-105603810	+	chr7	105603639	105603810	105603744	NM_001301161;NM_152750	0.72748	1.10231	-2.05	0.919921	0.200091	0.587395	1.25357	0	0	0	0	0	0	0	0	3.07896e-05	5.45812e-05	0	0	3.44045e-05	0	0	0	0	0	1.89581e-05	0	3.34074e-05	0	0	0	0	0	0	0	0	0	0	2	3
TFE100538	CDHR3	Intron	chr7:105623143-105623414	+	chr7	105623143	105623414	105623143	NM_001301161;NM_152750	0.629655	1.29643	-2.6	0.896371	0.200091	0.39559	1.45456	4.18139e-05	0	7.89474e-05	0	0	5.11967e-05	2.55578e-05	0	0	0	0	3.68691e-05	3.44045e-05	0	0	0	0	0	0	0	3.34074e-05	0	0	2	0	3	0	0	2	1	0	0	0
TFE100539	CDHR3	Intron	chr7:105643800-105643924	+	chr7	105643800	105643924	105643849	NM_001301161;NM_152750	0.634344	1.28913	18.3	0.190639	0.0613847	0.80391	0.976512	0	0	0	2.59034e-05	0	0	5.11156e-05	0	0	1.81937e-05	7.53338e-05	3.68691e-05	0	0	0	0	0	1.77443e-05	0	0	0	1.63789e-05	0	0	0	0	1	0	0	2	0	0	1
TFE10054	chr1:229507288-229507784;-	Unannotated	chr1:229507288-229507784	-	chr1	229507288	229507784	229507419		0.670652	1.22623	6.45	0.715048	0.199671	0.705512	1.11679	0	3.1503e-05	2.63158e-05	5.18068e-05	0	0.000102393	0.000102231	2.70387e-05	4.61844e-05	3.63875e-05	3.76669e-05	1.84345e-05	3.44045e-05	0	0	3.44988e-05	0	3.54887e-05	0	0	0	0	0	0	1	1	2	0	4	4	1	3	2
TFE100540	CDHR3	Coding 3'-UTR	chr7:105675256-105675367	+	chr7	105675256	105675367	105675286	NM_001301161;NM_152750	0.776335	0.970157	-14.9	0.309321	0.200091	0.741273	1.06937	2.09069e-05	0	7.89474e-05	2.59034e-05	0	0	2.55578e-05	0	3.07896e-05	0	5.65004e-05	1.84345e-05	3.44045e-05	0	1.64728e-05	0	0	0	3.79161e-05	2.18141e-05	0	0	0	1	0	3	1	0	0	1	0	2	0
TFE100541	SYPL1	Coding CDS	chr7:105739604-105739721	-	chr7	105739604	105739721	105739606	NM_006754;NM_182715	0.736608	1.08113	-17.4	0.218416	0.153161	0.78636	1.00444	0	0	2.63158e-05	0	0	0	0	2.70387e-05	4.61844e-05	0	0	0	6.88089e-05	0	0	0	3.03656e-05	0	1.89581e-05	4.36281e-05	1.67037e-05	0	0	0	0	1	0	0	0	0	1	3	0
TFE100542	SYPL1	Coding 5'-UTR	chr7:105752592-105752800	-	chr7	105752592	105752800	105752761	NM_182715	0.00195504	3.54876	-38.15	0.00288389	0.000927399	0.000520301	3.0577	0.00125442	0.00119711	0.00107895	0.000569874	0.00111158	0.000486369	0.00189128	0.00124378	0.00123158	0.000946074	0.00129951	0.00129042	0.000550471	0.0012282	0.00144961	0.000655478	0.000683226	0.000727518	0.00109957	0.00119977	0.00076837	0.000818947	0.000832495	60	38	41	22	45	19	74	46	80	52
TFE100543	SYPL1	Coding upstream	chr7:105752926-105753197	-	chr7	105752926	105753197	105752929	NM_182715	0.816281	0.79412	-14.35	0.331742	0.200091	0.886937	0.780221	0.000167256	9.4509e-05	0.000184211	5.18068e-05	9.88069e-05	2.55984e-05	7.66734e-05	0.000135194	0.000107764	0.000163744	0.000150668	5.53036e-05	3.44045e-05	6.91946e-05	6.58913e-05	0.000103496	4.55484e-05	0.000106466	7.58323e-05	0.00010907	0.000167037	4.91368e-05	5.20309e-05	8	3	7	2	4	1	3	5	7	9
TFE100544	chr7:105856347-105856477;+	Unannotated	chr7:105856347-105856477	+	chr7	105856347	105856477	105856365		0.78922	0.924804	9.15	0.577602	0.199671	0.758122	1.04635	0	0	0	0	2.47017e-05	5.11967e-05	0	5.40774e-05	0	3.63875e-05	3.76669e-05	0	0	0	4.94185e-05	0	0	1.77443e-05	1.89581e-05	0	1.67037e-05	4.91368e-05	0	0	0	0	0	1	2	0	2	0	2
TFE100545	NAMPT	Coding 3'-UTR	chr7:105889010-105889424	-	chr7	105889010	105889424	105889085	NM_005746	0.868977	0.571874	-2	0.921998	0.200091	0.922413	0.623779	0	0	0	2.59034e-05	0	2.55984e-05	0	2.70387e-05	0	0	0	0	0	0	1.64728e-05	1.72494e-05	0	0	1.89581e-05	2.18141e-05	0	0	0	0	0	0	1	0	1	0	1	0	0
TFE100546	NAMPT	Coding CDS	chr7:105915392-105915435	-	chr7	105915392	105915435	105915419	NM_005746	0.841176	0.665356	-4.55	0.80817	0.200091	0.894771	0.748679	0	0	2.63158e-05	0	0	0	2.55578e-05	0	0	0	0	0	0	0	0	0	1.51828e-05	0	0	0	0	0	1.73436e-05	0	0	1	0	0	0	1	0	0	0
TFE100547	NAMPT	Intron	chr7:105924832-105925018	-	chr7	105924832	105925018	105924966	NM_005746	0.652598	1.25822	-12.8	0.399281	0.200091	0.671057	1.15834	6.27208e-05	3.1503e-05	0.000105263	7.77101e-05	7.41052e-05	7.67951e-05	0.00023002	0.000189271	6.15792e-05	3.63875e-05	5.65004e-05	3.68691e-05	3.44045e-05	0.000138389	4.94185e-05	3.44988e-05	6.07312e-05	5.3233e-05	9.47903e-05	0.000218141	8.35185e-05	0.000114653	0.000104062	3	1	4	3	3	3	9	7	4	2
TFE100548	NAMPT	Coding 5'-UTR	chr7:105925274-105925751	-	chr7	105925274	105925751	105925573	NM_005746	0.0486492	2.53037	-28.95	0.0271937	0.0137482	0.0136309	2.39751	0.000606301	0.000598557	0.00107895	0.000854812	0.000419929	0.000486369	0.00117566	0.000757084	0.00101606	0.000509424	0.000734505	0.000516167	0.000516067	0.000951425	0.00103779	0.000793473	0.000713592	0.000798495	0.00111853	0.00133066	0.000684851	0.000884463	0.000589684	29	19	41	33	17	19	46	28	66	28
TFE100549	chr7:106000445-106001297;+	Unannotated	chr7:106000445-106001297	+	chr7	106000445	106001297	106000869		0.80357	0.857886	2.85	0.885485	0.199671	0.906795	0.694669	0	0	0	5.18068e-05	2.47017e-05	0	5.11156e-05	2.70387e-05	1.53948e-05	3.63875e-05	0	0	0	1.72986e-05	0	0	0	0	1.89581e-05	0	0	1.63789e-05	0	0	0	0	2	1	0	2	1	1	2
TFE10055	chr1:229531866-229531941;+	Unannotated	chr1:229531866-229531941	+	chr1	229531866	229531941	229531866		0.729595	1.09752	-3.6	0.852657	0.200091	0.848723	0.889268	2.09069e-05	0	2.63158e-05	2.59034e-05	2.47017e-05	0	2.55578e-05	0	0	1.81937e-05	9.41673e-05	0	0	1.72986e-05	0	1.72494e-05	0	0	0	2.18141e-05	1.67037e-05	0	0	1	0	1	1	1	0	1	0	0	1
TFE100550	chr7:106116941-106117311;-	Unannotated	chr7:106116941-106117311	-	chr7	106116941	106117311	106117016		0.569803	1.39002	-1.3	0.950417	0.200091	1	NA	4.18139e-05	0	0	0	4.94035e-05	5.11967e-05	0	0	4.61844e-05	0	0	1.84345e-05	6.88089e-05	0	0	0	0	0	0	0	0	0	0	2	0	0	0	2	2	0	0	3	0
TFE100551	chr7:106131407-106131568;-	Unannotated	chr7:106131407-106131568	-	chr7	106131407	106131568	106131568		0.616035	1.31926	24.65	0.0640116	0.0122319	0.677082	1.15163	0	0	0	0	2.47017e-05	7.67951e-05	0	0	0	5.45812e-05	0	3.68691e-05	0	0	0	0	0	1.77443e-05	0	0	1.67037e-05	0	3.46873e-05	0	0	0	0	1	3	0	0	0	3
TFE100552	chr7:106145174-106145329;-	Unannotated	chr7:106145174-106145329	-	chr7	106145174	106145329	106145279		0.00549006	3.23887	52.25	0.000250265	0	0.00190262	2.80552	0	0	0	0.000129517	0.000197614	0.000102393	2.55578e-05	0	0	5.45812e-05	0.000282502	0.000165911	0	0	0	8.6247e-05	6.07312e-05	0.00012421	0	0	8.35185e-05	8.18947e-05	3.46873e-05	0	0	0	5	8	4	1	0	0	3
TFE100553	chr7:106145253-106146236;+	Unannotated	chr7:106145253-106146236	+	chr7	106145253	106146236	106145376		0.79463	0.898015	4.65	0.803273	0.199671	0.87034	0.830005	0	0	0	0	4.94035e-05	0	0	2.70387e-05	0	0	3.76669e-05	5.53036e-05	0	3.45973e-05	1.64728e-05	0	1.51828e-05	0	0	0	1.67037e-05	0	1.73436e-05	0	0	0	0	2	0	0	1	0	0
TFE100554	chr7:106160981-106161282;+	Unannotated	chr7:106160981-106161282	+	chr7	106160981	106161282	106161207		0.814449	0.806278	-0.1	0.995429	0.200091	0.80583	0.97379	0	0	0	5.18068e-05	2.47017e-05	2.55984e-05	2.55578e-05	0	0	0	0	0	0	3.45973e-05	1.64728e-05	0	0	0	0	2.18141e-05	0	3.27579e-05	0	0	0	0	2	1	1	1	0	0	0
TFE100555	chr7:106183101-106183353;+	Unannotated	chr7:106183101-106183353	+	chr7	106183101	106183353	106183102		0.753253	1.04181	-5.35	0.768937	0.200091	0.79046	0.998709	0	0	0	0	0	0	0	0	0	1.81937e-05	1.88335e-05	0	0	1.72986e-05	3.29457e-05	0	1.51828e-05	1.77443e-05	0	6.54422e-05	0	0	0	0	0	0	0	0	0	0	0	0	1
TFE100556	chr7:106210358-106210513;-	Unannotated	chr7:106210358-106210513	-	chr7	106210358	106210513	106210441		0.596413	1.35113	38.75	0.00242672	6.17537e-05	0.662043	1.16913	0	0	0	2.59034e-05	7.41052e-05	5.11967e-05	2.55578e-05	0	0	9.09686e-05	7.53338e-05	7.37382e-05	0	0	0	1.72494e-05	1.51828e-05	5.3233e-05	0	0	0	1.63789e-05	1.73436e-05	0	0	0	1	3	2	1	0	0	5
TFE100557	chr7:106219223-106219356;+	Unannotated	chr7:106219223-106219356	+	chr7	106219223	106219356	106219224		0.750553	1.04846	20.15	0.142002	0.0401457	0.781489	1.01226	0	0	2.63158e-05	7.77101e-05	2.47017e-05	0	0	0	0	0	3.76669e-05	1.84345e-05	0	0	0	1.72494e-05	3.03656e-05	3.54887e-05	0	0	1.67037e-05	0	0	0	0	1	3	1	0	0	0	0	0
TFE100558	chr7:106241468-106241608;+	Unannotated	chr7:106241468-106241608	+	chr7	106241468	106241608	106241532		0.185839	2.01707	20.45	0.135017	0.037292	0.171933	1.75466	0	0	0	0	0	2.55984e-05	2.55578e-05	0	0	0	0.000113001	3.68691e-05	0	0	0	0	1.51828e-05	0	0	0	0	0	3.46873e-05	0	0	0	0	0	1	1	0	0	0
TFE100559	chr7:106243766-106244008;+	Unannotated	chr7:106243766-106244008	+	chr7	106243766	106244008	106243793		0.636319	1.28574	24.75	0.0628322	0.0118416	0.843583	0.899594	0	0	0	0	4.94035e-05	2.55984e-05	0	0	0	1.81937e-05	7.53338e-05	1.84345e-05	0	0	0	1.72494e-05	1.51828e-05	0	0	0	0	0	0	0	0	0	0	2	1	0	0	0	1
TFE10056	ACTA1	Intron	chr1:229567741-229567995	-	chr1	229567741	229567995	229567995	NM_001100	0.850247	0.631363	-16.05	0.264632	0.18386	0.905315	0.699353	0	3.1503e-05	2.63158e-05	2.59034e-05	0	0	2.55578e-05	0	0	0	0	0	3.44045e-05	1.72986e-05	0	0	0	0	0	2.18141e-05	0	1.63789e-05	0	0	1	1	1	0	0	1	0	0	0
TFE100560	chr7:106245551-106245861;-	Unannotated	chr7:106245551-106245861	-	chr7	106245551	106245861	106245803		0.178814	2.0333	27.9	0.0338441	0.00439379	0.193811	1.71672	0	0	0	2.59034e-05	0	5.11967e-05	0	0	0	1.81937e-05	5.65004e-05	0.000129042	0	0	0	1.72494e-05	0	0	0	0	5.01111e-05	0	1.73436e-05	0	0	0	1	0	2	0	0	0	1
TFE100561	CCDC71L	Coding 3'-UTR	chr7:106299906-106300803	-	chr7	106299906	106300803	106300147	NM_175884	0.790494	0.917836	12.8	0.399281	0.171476	0.56086	1.28035	0	0	2.63158e-05	7.77101e-05	2.47017e-05	0	5.11156e-05	2.70387e-05	1.53948e-05	3.63875e-05	3.76669e-05	3.68691e-05	0	5.18959e-05	0	1.72494e-05	1.51828e-05	0	0	0	0	6.55158e-05	0	0	0	1	3	1	0	2	1	1	2
TFE100562	CCDC71L	Coding 5'-UTR	chr7:106301349-106301640	-	chr7	106301349	106301640	106301608	NM_175884	0.860141	0.599876	-5.15	0.779123	0.200091	0.907442	0.691745	4.18139e-05	0	0	0	0	2.55984e-05	0	2.70387e-05	3.07896e-05	0	1.88335e-05	1.84345e-05	0	0	4.94185e-05	3.44988e-05	1.51828e-05	1.77443e-05	1.89581e-05	0	1.67037e-05	0	0	2	0	0	0	0	1	0	1	2	0
TFE100563	chr7:106405481-106405847;+	Unannotated	chr7:106405481-106405847	+	chr7	106405481	106405847	106405656		0.651623	1.2597	-1	0.961772	0.200091	0.383911	1.46729	0	0	2.63158e-05	5.18068e-05	4.94035e-05	0	0	0	6.15792e-05	0	7.53338e-05	0	3.44045e-05	0	1.64728e-05	0	0	0	5.68742e-05	0	0	1.63789e-05	0	0	0	1	2	2	0	0	0	4	0
TFE100564	chr7:106444177-106444274;+	Unannotated	chr7:106444177-106444274	+	chr7	106444177	106444274	106444196		0.867334	0.576484	6.2	0.727226	0.199671	0.921716	0.626774	0	0	0	0	2.47017e-05	2.55984e-05	2.55578e-05	2.70387e-05	0	0	3.76669e-05	0	0	0	0	0	0	0	1.89581e-05	2.18141e-05	0	1.63789e-05	1.73436e-05	0	0	0	0	1	1	1	1	0	0
TFE100565	chr7:106541764-106542648;-	Unannotated	chr7:106541764-106542648	-	chr7	106541764	106542648	106542217		0.825078	0.743319	0.1	0.995429	0.199671	0.827845	0.932522	0	0	0	0	7.41052e-05	2.55984e-05	2.55578e-05	2.70387e-05	1.53948e-05	0	3.76669e-05	1.84345e-05	3.44045e-05	1.72986e-05	3.29457e-05	0	0	0	0	4.36281e-05	1.67037e-05	3.27579e-05	0	0	0	0	0	3	1	1	1	1	0
TFE100566	chr7:106587171-106587482;+	Unannotated	chr7:106587171-106587482	+	chr7	106587171	106587482	106587223		0.842153	0.660662	3.15	0.8727	0.199671	0.884784	0.787452	0	0	2.63158e-05	5.18068e-05	0	0	2.55578e-05	5.40774e-05	3.07896e-05	1.81937e-05	5.65004e-05	3.68691e-05	6.88089e-05	3.45973e-05	4.94185e-05	1.72494e-05	0	1.77443e-05	0	2.18141e-05	1.67037e-05	1.63789e-05	6.93746e-05	0	0	1	2	0	0	1	2	2	1
TFE100567	chr7:106649592-106649818;+	Unannotated	chr7:106649592-106649818	+	chr7	106649592	106649818	106649592		0.762042	1.01155	-5.75	0.749454	0.200091	0.781737	1.01181	2.09069e-05	0	0	0	4.94035e-05	0	0	5.40774e-05	0	1.81937e-05	0	0	0	0	1.64728e-05	3.44988e-05	0	1.77443e-05	0	0	0	0	0	1	0	0	0	2	0	0	2	0	1
TFE100569	chr7:106734030-106734368;-	Unannotated	chr7:106734030-106734368	-	chr7	106734030	106734368	106734109		0.353614	1.70386	2.95	0.881209	0.199671	0.544953	1.29668	0.000167256	0	0	0	9.88069e-05	0.00015359	0.000102231	2.70387e-05	4.61844e-05	3.63875e-05	7.53338e-05	5.53036e-05	0	1.72986e-05	3.29457e-05	0	0	1.77443e-05	7.58323e-05	2.18141e-05	3.34074e-05	4.91368e-05	3.46873e-05	8	0	0	0	4	6	4	1	3	2
TFE10057	ACTA1	Coding CDS	chr1:229568303-229568591	-	chr1	229568303	229568591	229568362	NM_001100	0.783828	0.95014	-6.1	0.732326	0.200091	0.582218	1.25884	0	0	2.63158e-05	0	4.94035e-05	0	0	2.70387e-05	4.61844e-05	0	1.88335e-05	1.84345e-05	0	0	4.94185e-05	5.17482e-05	0	0	0	0	1.67037e-05	0	0	0	0	1	0	2	0	0	1	3	0
TFE100570	PRKAR2B	Coding CDS	chr7:106797463-106797494	+	chr7	106797463	106797494	106797463	NM_002736	0.653259	1.25699	6.5	0.712698	0.199671	0.448159	1.39809	0	0	0	0	0	0	0	2.70387e-05	0	0	0	0	0	0	0	0	3.03656e-05	0	0	0	0	0	5.20309e-05	0	0	0	0	0	0	0	1	0	0
TFE100571	PRKAR2B	Coding 3'-UTR	chr7:106802036-106802219	+	chr7	106802036	106802219	106802142	NM_002736	0.825126	0.743032	-1.55	0.940808	0.200091	0.881443	0.798244	0	0	0	0	2.47017e-05	0	0	2.70387e-05	0	0	0	1.84345e-05	0	1.72986e-05	0	0	0	1.77443e-05	5.68742e-05	2.18141e-05	0	1.63789e-05	1.73436e-05	0	0	0	0	1	0	0	1	0	0
TFE100572	HBP1	Coding 5'-UTR	chr7:106809401-106809522	+	chr7	106809401	106809522	106809445	NM_001244262	5.73503e-12	8.58627	-45	0.000390205	0.000123006	1.25878e-23	10.0436	0.000689929	0.000504048	0.000763158	0.000466261	0.000444631	0.000204787	0.00166126	0.000865239	0.00123158	0.000545812	0.000621504	0.000718947	0.000412854	0.00121091	0.00146608	0.000431235	0.000440301	0.000425864	0.00183893	0.00137429	0.000501111	0.000491368	0.000502966	33	16	29	18	18	8	65	32	80	30
TFE100575	chr7:106868154-106868249;+	Unannotated	chr7:106868154-106868249	+	chr7	106868154	106868249	106868154		0.229595	1.92322	-24.85	0.0616843	0.0378312	0.625582	1.21099	8.36278e-05	3.1503e-05	0	0	0	0	2.55578e-05	2.70387e-05	0	0	0	0	0.000103213	0	1.64728e-05	0	0	0	0	2.18141e-05	0	0	0	4	1	0	0	0	0	1	1	0	0
TFE100578	chr7:106888300-106888833;+	Unannotated	chr7:106888300-106888833	+	chr7	106888300	106888833	106888373		0.630052	1.29569	10.05	0.532074	0.199671	0.625694	1.21085	0	9.4509e-05	0	0	4.94035e-05	0.000127992	0	5.40774e-05	3.07896e-05	1.81937e-05	3.76669e-05	3.68691e-05	0	0	0	6.89976e-05	0	0	1.89581e-05	4.36281e-05	5.01111e-05	3.27579e-05	3.46873e-05	0	3	0	0	2	5	0	2	2	1
TFE100579	chr7:106890608-106890878;+	Unannotated	chr7:106890608-106890878	+	chr7	106890608	106890878	106890718		0.826376	0.73528	6	0.737483	0.199671	0.874635	0.817077	2.09069e-05	0	2.63158e-05	2.59034e-05	0	0	0	0	1.53948e-05	0	0	0	0	0	1.64728e-05	1.72494e-05	3.03656e-05	0	0	0	3.34074e-05	0	5.20309e-05	1	0	1	1	0	0	0	0	1	0
TFE10058	ACTA1	Coding upstream	chr1:229569751-229570123	-	chr1	229569751	229570123	229569844	NM_001100	2.19594e-39	22.8959	3.5	0.85679	0.199671	0.636449	1.19873	0.000898999	0.0010081	0.00105263	0.00194275	0.00158091	0.00122872	0.00166126	0.00137897	0.00129316	0.0014373	0.00167618	0.00140102	0.000103213	1.72986e-05	1.64728e-05	1.72494e-05	3.03656e-05	1.77443e-05	5.68742e-05	2.18141e-05	3.34074e-05	0	1.73436e-05	43	32	40	75	64	48	65	51	84	79
TFE100581	COG5	Intron	chr7:106958505-106958684	-	chr7	106958505	106958684	106958581	NM_001161520;NM_006348;NM_181733	0.781991	0.955262	13.6	0.364011	0.151727	0.865941	0.841872	0	0	0	0	4.94035e-05	0	2.55578e-05	2.70387e-05	0	1.81937e-05	3.76669e-05	5.53036e-05	3.44045e-05	0	0	1.72494e-05	0	0	0	0	0	0	0	0	0	0	0	2	0	1	1	0	1
TFE100582	COG5	Intron	chr7:106959034-106959278	-	chr7	106959034	106959278	106959149	NM_001161520;NM_006348;NM_181733	0.0105683	3.03678	48.7	0.000250415	0	0.0171428	2.34685	0	0	0	2.59034e-05	0.000271719	7.67951e-05	0	0	0	0.000127356	0.000113001	7.37382e-05	6.88089e-05	0	0	5.17482e-05	1.51828e-05	5.3233e-05	0	0	5.01111e-05	3.27579e-05	6.93746e-05	0	0	0	1	11	3	0	0	0	7
TFE100583	COG5	Coding CDS	chr7:107013040-107013046	-	chr7	107013040	107013046	107013040	NM_001161520;NM_006348;NM_181733	0.79685	0.888427	4.6	0.805623	0.199671	0.869407	0.832251	0	0	0	0	0	0	0	0	0	1.81937e-05	3.76669e-05	0	0	0	0	0	0	0	0	0	0	1.63789e-05	0	0	0	0	0	0	0	0	0	0	1
TFE100584	COG5	Intron	chr7:107036250-107036327	-	chr7	107036250	107036327	107036326	NM_001161520;NM_006348;NM_181733	0.801857	0.865343	6.05	0.734792	0.199671	0.819752	0.949506	0	0	0	0	0	0	0	2.70387e-05	0	1.81937e-05	1.88335e-05	0	0	0	3.29457e-05	0	1.51828e-05	0	0	0	5.01111e-05	0	3.46873e-05	0	0	0	0	0	0	0	1	0	1
TFE100585	COG5	Intron	chr7:107055398-107055473	-	chr7	107055398	107055473	107055473	NM_001161520;NM_006348;NM_181733	0.757269	1.02942	13.55	0.366021	0.152819	0.813386	0.960638	0	0	0	0	0	2.55984e-05	0	2.70387e-05	0	0	0	1.84345e-05	0	5.18959e-05	0	1.72494e-05	3.03656e-05	1.77443e-05	0	0	5.01111e-05	6.55158e-05	0	0	0	0	0	0	1	0	1	0	0
TFE100586	chr7:107162534-107162658;+	Unannotated	chr7:107162534-107162658	+	chr7	107162534	107162658	107162574		0.630486	1.29489	3.85	0.841051	0.199671	0.841099	0.904735	0	3.1503e-05	0	5.18068e-05	0	5.11967e-05	0	8.11162e-05	0	1.81937e-05	3.76669e-05	0	0	0	0	0	0	0	0	2.18141e-05	0	1.63789e-05	0	0	1	0	2	0	2	0	3	0	1
TFE100587	chr7:107177783-107178127;+	Unannotated	chr7:107177783-107178127	+	chr7	107177783	107178127	107178039		0.915415	0.461816	2.35	0.907247	0.199671	0.976088	0.434757	4.18139e-05	0	0	5.18068e-05	2.47017e-05	0	2.55578e-05	2.70387e-05	1.53948e-05	3.63875e-05	3.76669e-05	5.53036e-05	0	0	3.29457e-05	1.72494e-05	1.51828e-05	1.77443e-05	3.79161e-05	2.18141e-05	1.67037e-05	1.63789e-05	0	2	0	0	2	1	0	1	1	1	2
TFE100588	COG5	Coding CDS	chr7:107204248-107204998	-	chr7	107204248	107204998	107204354	NM_001161520;NM_006348;NM_181733	0.571422	1.38788	5.95	0.739901	0.199671	0.56624	1.27474	0.000313604	0.000346533	0.000526316	0.000336744	0.000691648	0.000409574	0.000357809	0.000486697	0.000338686	0.000363875	0.000527337	0.000442429	0.000103213	0.000657348	0.000428294	0.000362238	0.000501032	0.000443608	0.000303329	0.000545351	0.000584629	0.000278442	0.000554997	15	11	20	13	28	16	14	18	22	20
TFE100589	DUS4L	Intron	chr7:107217071-107217151	+	chr7	107217071	107217151	107217075	NM_001270419;NM_181581;NR_073002;NR_073003;NR_073004;NR_073005	0.4691	1.53172	16.2	0.2592	0.0948626	0.19849	1.70893	0	0	0	5.18068e-05	2.47017e-05	0	0.000127789	5.40774e-05	3.07896e-05	5.45812e-05	0.000150668	0.000165911	3.44045e-05	0.000103792	3.29457e-05	1.72494e-05	7.5914e-05	1.77443e-05	0.000132706	2.18141e-05	5.01111e-05	4.91368e-05	8.67182e-05	0	0	0	2	1	0	5	2	2	3
TFE10059	chr1:229575512-229575744;-	Unannotated	chr1:229575512-229575744	-	chr1	229575512	229575744	229575743		0.114457	2.21576	-10.6	0.503952	0.200091	0.910704	0.677031	2.09069e-05	3.1503e-05	0	0	0	2.55984e-05	7.66734e-05	5.40774e-05	6.15792e-05	7.27749e-05	5.65004e-05	1.84345e-05	0.000206427	0	3.29457e-05	0	0	0	1.89581e-05	2.18141e-05	1.67037e-05	1.63789e-05	0	1	1	0	0	0	1	3	2	4	4
TFE100590	BCAP29	Coding 5'-UTR	chr7:107220420-107220746	+	chr7	107220420	107220746	107220688	NM_018844	0.395073	1.64063	12.35	0.419747	0.183449	0.643721	1.19097	0.000689929	0.000693066	0.000894737	0.000647585	0.00111158	0.000511967	0.00140568	0.000730045	0.000538818	0.000855105	0.00105467	0.000645209	0.000722494	0.000847634	0.000971897	0.00103496	0.000789506	0.000763007	0.000663532	0.000872562	0.000901999	0.00104825	0.000728433	33	22	34	25	45	20	55	27	35	47
TFE100591	chr7:107244978-107245054;-	Unannotated	chr7:107244978-107245054	-	chr7	107244978	107245054	107245053		0.81927	0.772519	-22.25	0.0993462	0.0656719	0.886089	0.783396	4.18139e-05	3.1503e-05	0	0	0	0	5.11156e-05	5.40774e-05	3.07896e-05	0	0	0	3.44045e-05	1.72986e-05	0	0	0	1.77443e-05	1.89581e-05	0	3.34074e-05	0	1.73436e-05	2	1	0	0	0	0	2	2	2	0
TFE100592	BCAP29	Intron	chr7:107248424-107248611	+	chr7	107248424	107248611	107248487	NM_001008405;NM_001363482;NM_001363483;NM_018844;NR_027830	0.850505	0.630422	-7.2	0.677037	0.200091	0.90406	0.70551	4.18139e-05	0	0	0	0	0	0	0	1.53948e-05	1.81937e-05	1.88335e-05	0	0	1.72986e-05	0	0	0	1.77443e-05	3.79161e-05	0	0	1.63789e-05	1.73436e-05	2	0	0	0	0	0	0	0	1	1
TFE100593	chr7:107251344-107251545;-	Unannotated	chr7:107251344-107251545	-	chr7	107251344	107251545	107251538		0.79356	0.903435	23.9	0.0735995	0.0151199	0.78945	0.999953	0	0	0	0	0	0	0	0	0	5.45812e-05	1.88335e-05	1.84345e-05	0	0	0	1.72494e-05	3.03656e-05	3.54887e-05	0	0	1.67037e-05	0	0	0	0	0	0	0	0	0	0	0	3
TFE100594	chr7:107294388-107294668;+	Unannotated	chr7:107294388-107294668	+	chr7	107294388	107294668	107294590		0.852147	0.625517	13.65	0.361883	0.150301	0.887684	0.776774	0	0	0	2.59034e-05	0	2.55984e-05	2.55578e-05	0	0	1.81937e-05	0	3.68691e-05	0	0	0	0	1.51828e-05	0	3.79161e-05	0	1.67037e-05	1.63789e-05	0	0	0	0	1	0	1	1	0	0	1
TFE100595	SLC26A4	Intron	chr7:107307178-107307578	+	chr7	107307178	107307578	107307350	NM_000441	0.867765	0.575386	-17.55	0.213563	0.149529	0.907012	0.69379	4.18139e-05	0	2.63158e-05	0	0	0	2.55578e-05	0	3.07896e-05	0	0	1.84345e-05	3.44045e-05	3.45973e-05	0	0	0	1.77443e-05	1.89581e-05	0	1.67037e-05	0	1.73436e-05	2	0	1	0	0	0	1	0	2	0
TFE100596	SLC26A4	Coding 3'-UTR	chr7:107357518-107357604	+	chr7	107357518	107357604	107357518	NM_000441	0.727862	1.10158	-3	0.879025	0.200091	0.899355	0.72633	4.18139e-05	6.3006e-05	0.000131579	0.00015542	9.88069e-05	2.55984e-05	5.11156e-05	0.000108155	6.15792e-05	9.09686e-05	7.53338e-05	5.53036e-05	0	1.72986e-05	8.23642e-05	1.72494e-05	4.55484e-05	1.77443e-05	1.89581e-05	0	3.34074e-05	3.27579e-05	1.73436e-05	2	2	5	6	4	1	2	4	4	5
TFE100597	CBLL1	Coding 5'-UTR	chr7:107384129-107384621	+	chr7	107384129	107384621	107384596	NM_001284291;NM_024814	0.169635	2.05575	-24.25	0.0690085	0.043189	0.035107	2.18065	0.00027179	0.000472545	0.000657895	0.000647585	0.000691648	0.000383975	0.000894523	0.000648929	0.000723556	0.000709555	0.000470836	0.000276518	0.00030964	0.000830335	0.000741278	0.000396736	0.00048585	0.000372631	0.000909987	0.000719864	0.000534518	0.000556884	0.000502966	13	15	25	25	28	15	35	24	47	39
TFE100598	CBLL1	Coding CDS	chr7:107393877-107393956	+	chr7	107393877	107393956	107393900	NM_001284291;NM_024814	0.797092	0.887676	-7.9	0.641166	0.200091	0.661648	1.16967	0	3.1503e-05	0	0	0	0	2.55578e-05	0	0	1.81937e-05	0	0	0	3.45973e-05	0	0	0	0	3.79161e-05	0	0	0	0	0	1	0	0	0	0	1	0	0	1
TFE1006	chr1:15328602-15328733;-	Unannotated	chr1:15328602-15328733	-	chr1	15328602	15328733	15328677		0.76009	1.01841	5.2	0.77669	0.199671	0.887117	0.779373	0	0	5.26316e-05	0	4.94035e-05	5.11967e-05	0	0	1.53948e-05	0	1.88335e-05	1.84345e-05	0	0	0	0	0	0	1.89581e-05	0	0	1.63789e-05	0	0	0	2	0	2	2	0	0	1	0
TFE10060	chr1:229576828-229576962;-	Unannotated	chr1:229576828-229576962	-	chr1	229576828	229576962	229576962		0.865098	0.583473	13.3	0.376679	0.15876	0.926468	0.606412	0	0	0	2.59034e-05	4.94035e-05	2.55984e-05	5.11156e-05	2.70387e-05	3.07896e-05	7.27749e-05	1.88335e-05	0	0	0	3.29457e-05	5.17482e-05	3.03656e-05	0	3.79161e-05	4.36281e-05	5.01111e-05	3.27579e-05	3.46873e-05	0	0	0	1	2	1	2	1	2	4
TFE100600	CBLL1	Coding CDS	chr7:107398870-107400070	+	chr7	107398870	107400070	107399489	NM_001284291;NM_024814	0.804146	0.855409	0.9	0.965653	0.199671	0.686825	1.14054	2.09069e-05	0	2.63158e-05	0	0	0	2.55578e-05	5.40774e-05	3.07896e-05	7.27749e-05	3.76669e-05	1.84345e-05	3.44045e-05	6.91946e-05	0	0	3.03656e-05	7.09774e-05	1.89581e-05	2.18141e-05	3.34074e-05	0	8.67182e-05	1	0	1	0	0	0	1	2	2	4
TFE100601	CBLL1	Coding 3'-UTR	chr7:107401404-107401717	+	chr7	107401404	107401717	107401642	NM_001284291;NM_024814	0.798068	0.884075	-6.2	0.727226	0.200091	0.653576	1.17943	0	0	2.63158e-05	0	0	0	0	0	0	0	1.88335e-05	0	0	3.45973e-05	0	0	0	0	0	0	0	0	0	0	0	1	0	0	0	0	0	0	0
TFE100602	CBLL1	Coding 3'-UTR	chr7:107401803-107402061	+	chr7	107401803	107402061	107401910	NM_001284291;NM_024814	0.827931	0.726133	-7.5	0.661801	0.200091	0.89936	0.725993	2.09069e-05	3.1503e-05	7.89474e-05	2.59034e-05	0	5.11967e-05	0.000102231	2.70387e-05	3.07896e-05	5.45812e-05	1.88335e-05	3.68691e-05	0	3.45973e-05	1.64728e-05	0	3.03656e-05	3.54887e-05	5.68742e-05	6.54422e-05	3.34074e-05	0	8.67182e-05	1	1	3	1	0	2	4	1	2	3
TFE100603	chr7:107442170-107442507;+	Unannotated	chr7:107442170-107442507	+	chr7	107442170	107442507	107442252		0.793911	0.901715	6.95	0.689707	0.199671	0.663001	1.16763	4.18139e-05	0	0	0	0	2.55984e-05	2.55578e-05	0	0	0	0	3.68691e-05	0	0	0	0	0	0	0	0	3.34074e-05	3.27579e-05	0	2	0	0	0	0	1	1	0	0	0
TFE100604	SLC26A3	Coding 5'-UTR	chr7:107443224-107443788	-	chr7	107443224	107443788	107443560	NM_000111	0.812504	0.818519	13.8	0.355229	0.146812	0.837355	0.913132	2.09069e-05	0	0	5.18068e-05	0	2.55984e-05	5.11156e-05	0	1.53948e-05	1.81937e-05	3.76669e-05	3.68691e-05	0	0	0	3.44988e-05	0	0	0	0	1.67037e-05	0	0	1	0	0	2	0	1	2	0	1	1
TFE100605	chr7:107517117-107517277;-	Unannotated	chr7:107517117-107517277	-	chr7	107517117	107517277	107517266		0.431778	1.58489	23.95	0.0729819	0.0148915	0.513222	1.33009	0	0	0	0	7.41052e-05	0	0	0	0	1.81937e-05	9.41673e-05	3.68691e-05	0	0	3.29457e-05	1.72494e-05	1.51828e-05	0	0	0	0	0	3.46873e-05	0	0	0	0	3	0	0	0	0	1
TFE100606	DLD	Coding 5'-UTR	chr7:107531531-107531734	+	chr7	107531531	107531734	107531625	NM_000108;NM_001289750;NM_001289751;NM_001289752	0.000119797	4.33764	-27.75	0.0348938	0.0190175	2.57242e-08	4.77026	0.00338692	0.00507198	0.00457895	0.0045849	0.00454512	0.00360937	0.00756511	0.0051644	0.00446449	0.00433011	0.00525453	0.00516167	0.00457579	0.00553557	0.00543604	0.00412261	0.00337058	0.00404571	0.00608554	0.0055844	0.00440978	0.00471714	0.00417982	162	161	174	177	184	141	296	191	290	238
TFE100607	DLD	Coding CDS	chr7:107557275-107557409	+	chr7	107557275	107557409	107557345	NM_000108;NM_001289750;NM_001289751;NM_001289752	0.786421	0.943105	-8.3	0.620803	0.200091	0.819973	0.949008	0	3.1503e-05	0	0	0	0	5.11156e-05	2.70387e-05	0	0	1.88335e-05	0	0	0	3.29457e-05	0	1.51828e-05	0	0	0	0	0	0	0	1	0	0	0	0	2	1	0	0
TFE100608	DLD	Coding 3'-UTR	chr7:107559838-107560407	+	chr7	107559838	107560407	107559903	NM_000108;NM_001289750;NM_001289751;NM_001289752	0.60257	1.34136	2.55	0.898524	0.199671	0.687159	1.14016	0	0	0	0	2.47017e-05	0	0	8.11162e-05	0	0	9.41673e-05	1.84345e-05	0	3.45973e-05	0	3.44988e-05	0	1.77443e-05	1.89581e-05	2.18141e-05	0	1.63789e-05	1.73436e-05	0	0	0	0	1	0	0	3	0	0
TFE100609	LAMB1	Coding CDS	chr7:107572619-107572884	-	chr7	107572619	107572884	107572732	NM_002291	0.745696	1.06015	10.95	0.486372	0.199671	0.800728	0.98191	0	6.3006e-05	5.26316e-05	2.59034e-05	4.94035e-05	5.11967e-05	0.000127789	8.11162e-05	3.07896e-05	3.63875e-05	1.88335e-05	0	0	0	0	3.44988e-05	1.51828e-05	0	3.79161e-05	0	6.68148e-05	4.91368e-05	6.93746e-05	0	2	2	1	2	2	5	3	2	2
TFE10061	NUP133	Coding 3'-UTR	chr1:229577060-229577558	-	chr1	229577060	229577558	229577135	NM_018230	0.692443	1.18074	2.15	0.915649	0.199671	0.146186	1.80393	2.09069e-05	0	2.63158e-05	0	4.94035e-05	2.55984e-05	5.11156e-05	5.40774e-05	0	0	0	3.68691e-05	0	3.45973e-05	0	0	0	8.87217e-05	0	0	0	0	1.73436e-05	1	0	1	0	2	1	2	2	0	0
TFE100610	LAMB1	Coding CDS	chr7:107575860-107576154	-	chr7	107575860	107576154	107575974	NM_002291	0.756855	1.03144	-14.3	0.333758	0.200091	0.696211	1.12933	0	0	2.63158e-05	0	2.47017e-05	0	2.55578e-05	8.11162e-05	1.53948e-05	3.63875e-05	3.76669e-05	0	0	1.72986e-05	6.58913e-05	0	3.03656e-05	1.77443e-05	9.47903e-05	6.54422e-05	3.34074e-05	6.55158e-05	0	0	0	1	0	1	0	1	3	1	2
TFE100611	LAMB1	Coding CDS	chr7:107591671-107591748	-	chr7	107591671	107591748	107591701	NM_002291	0.851366	0.628049	-14.1	0.34219	0.200091	0.894624	0.749431	0	0	2.63158e-05	0	0	0	2.55578e-05	0	0	0	0	0	0	0	1.64728e-05	0	0	0	0	2.18141e-05	0	1.63789e-05	0	0	0	1	0	0	0	1	0	0	0
TFE100612	LAMB1	Coding CDS	chr7:107600890-107601058	-	chr7	107600890	107601058	107600953	NM_002291	0.889689	0.518404	6.1	0.732326	0.199671	0.935061	0.576117	2.09069e-05	0	0	0	2.47017e-05	0	0	0	0	0	0	1.84345e-05	0	1.72986e-05	0	0	1.51828e-05	0	0	0	1.67037e-05	0	0	1	0	0	0	1	0	0	0	0	0
TFE100613	LAMB1	Coding CDS	chr7:107601994-107602117	-	chr7	107601994	107602117	107602054	NM_002291	0.781273	0.957579	7.7	0.651857	0.199671	0.824311	0.94018	0	0	0	0	2.47017e-05	0	0	0	0	0	5.65004e-05	0	0	0	1.64728e-05	0	0	0	0	2.18141e-05	1.67037e-05	0	1.73436e-05	0	0	0	0	1	0	0	0	0	0
TFE100614	chr7:107609022-107609167;+	Unannotated	chr7:107609022-107609167	+	chr7	107609022	107609167	107609022		0.733513	1.08894	26.15	0.0480448	0.00772545	0.775578	1.02195	0	0	0	5.18068e-05	0	0	0	0	0	0	5.65004e-05	3.68691e-05	0	0	0	0	1.51828e-05	1.77443e-05	0	0	0	1.63789e-05	3.46873e-05	0	0	0	2	0	0	0	0	0	0
TFE100615	LAMB1	Coding CDS	chr7:107616134-107616312	-	chr7	107616134	107616312	107616312	NM_002291	0.806902	0.844941	-3.9	0.838625	0.200091	0.807718	0.970771	2.09069e-05	0	0	0	0	0	0	0	0	0	0	0	0	0	0	0	0	0	1.89581e-05	0	0	0	3.46873e-05	1	0	0	0	0	0	0	0	0	0
TFE100616	chr7:107628503-107628872;+	Unannotated	chr7:107628503-107628872	+	chr7	107628503	107628872	107628636		0.855533	0.613917	-2	0.921998	0.200091	0.907928	0.689045	0	0	0	0	0	0	0	2.70387e-05	1.53948e-05	0	3.76669e-05	1.84345e-05	0	0	1.64728e-05	1.72494e-05	0	0	3.79161e-05	0	1.67037e-05	1.63789e-05	0	0	0	0	0	0	0	0	1	1	0
TFE100617	LAMB1	Coding 5'-UTR	chr7:107643556-107643703	-	chr7	107643556	107643703	107643606	NM_002291	0.785335	0.94618	0.55	0.978938	0.199671	0.841163	0.904551	6.27208e-05	3.1503e-05	5.26316e-05	2.59034e-05	4.94035e-05	0.00015359	2.55578e-05	0.000108155	9.23688e-05	7.27749e-05	5.65004e-05	3.68691e-05	0	3.45973e-05	9.8837e-05	3.44988e-05	7.5914e-05	0.000141955	9.47903e-05	8.72562e-05	0.000150333	0.00014741	3.46873e-05	3	1	2	1	2	6	1	4	6	4
TFE100618	LAMB4	Intron	chr7:107695647-107695967	-	chr7	107695647	107695967	107695934	NM_001318046;NM_007356	0.400677	1.63209	1.9	0.926285	0.199671	0.200519	1.70572	0	0	0	0	2.47017e-05	0	5.11156e-05	0	0	0	0	0	0	0	0	0	1.51828e-05	1.77443e-05	0	8.72562e-05	1.67037e-05	0	0	0	0	0	0	1	0	2	0	0	0
TFE10062	chr1:229605125-229605365;+	Unannotated	chr1:229605125-229605365	+	chr1	229605125	229605365	229605260		0.817176	0.786905	-3.05	0.876816	0.200091	0.860286	0.859909	0	3.1503e-05	0	5.18068e-05	0	0	2.55578e-05	0	3.07896e-05	1.81937e-05	1.88335e-05	0	6.88089e-05	1.72986e-05	1.64728e-05	0	1.51828e-05	0	1.89581e-05	2.18141e-05	3.34074e-05	6.55158e-05	0	0	1	0	2	0	0	1	0	2	1
TFE100620	chr7:107736980-107737057;+	Unannotated	chr7:107736980-107737057	+	chr7	107736980	107737057	107736982		0.676537	1.21396	2.8	0.887606	0.199671	0.496764	1.34709	0	0	0	2.59034e-05	0	0	0	0	0	5.45812e-05	0	5.53036e-05	0	0	0	0	0	0	3.79161e-05	4.36281e-05	0	0	1.73436e-05	0	0	0	1	0	0	0	0	0	3
TFE100621	LAMB4	Intron	chr7:107752960-107753085	-	chr7	107752960	107753085	107753040	NM_001318046;NM_001318047;NM_001318048;NM_007356	0.869495	0.570601	23.75	0.0756869	0.0157867	0.924702	0.613144	0	3.1503e-05	0	5.18068e-05	4.94035e-05	7.67951e-05	2.55578e-05	5.40774e-05	3.07896e-05	1.81937e-05	3.76669e-05	3.68691e-05	0	0	0	5.17482e-05	1.51828e-05	3.54887e-05	3.79161e-05	0	3.34074e-05	1.63789e-05	3.46873e-05	0	1	0	2	2	3	1	2	2	1
TFE100622	chr7:107761909-107761987;+	Unannotated	chr7:107761909-107761987	+	chr7	107761909	107761987	107761909		0.845535	0.647989	0	0.999006	0.199671	0.890529	0.7652	4.18139e-05	0	2.63158e-05	2.59034e-05	2.47017e-05	0	2.55578e-05	0	0	0	0	0	0	0	1.64728e-05	0	1.51828e-05	0	0	0	0	1.63789e-05	3.46873e-05	2	0	1	1	1	0	1	0	0	0
TFE100623	NRCAM	Intron	chr7:107806708-107806996	-	chr7	107806708	107806996	107806994	NM_001037132;NM_001193582;NM_001193583;NM_001193584;NM_005010	0.811485	0.824541	20	0.145561	0.0414501	0.742031	1.06804	4.18139e-05	0	0	2.59034e-05	4.94035e-05	2.55984e-05	7.66734e-05	2.70387e-05	1.53948e-05	5.45812e-05	3.76669e-05	1.84345e-05	0	0	1.64728e-05	6.89976e-05	6.07312e-05	3.54887e-05	0	0	0	0	1.73436e-05	2	0	0	1	2	1	3	1	1	3
TFE100624	chr7:107909082-107909231;+	Unannotated	chr7:107909082-107909231	+	chr7	107909082	107909231	107909087		0.673256	1.22139	9.2	0.574993	0.199671	0.568959	1.27212	0	0	0	5.18068e-05	2.47017e-05	2.55984e-05	5.11156e-05	0	0	0	0	7.37382e-05	0	0	0	1.72494e-05	0	0	1.89581e-05	4.36281e-05	0	0	0	0	0	0	2	1	1	2	0	0	0
TFE100625	chr7:107911858-107912097;+	Unannotated	chr7:107911858-107912097	+	chr7	107911858	107912097	107912022		0.816652	0.791404	-14.7	0.317519	0.200091	0.868184	0.835934	0	0	2.63158e-05	0	0	0	2.55578e-05	0	1.53948e-05	0	0	5.53036e-05	0	0	1.64728e-05	0	0	1.77443e-05	1.89581e-05	2.18141e-05	0	0	0	0	0	1	0	0	0	1	0	1	0
TFE100626	NRCAM	Intron	chr7:107934707-107934930	-	chr7	107934707	107934930	107934833	NM_001193582;NM_001193583;NM_001193584;NM_005010	0.885131	0.529675	9.75	0.546743	0.199671	0.919873	0.634303	2.09069e-05	0	0	0	2.47017e-05	0	2.55578e-05	0	1.53948e-05	0	0	1.84345e-05	0	3.45973e-05	0	3.44988e-05	0	1.77443e-05	0	0	0	1.63789e-05	1.73436e-05	1	0	0	0	1	0	1	0	1	0
TFE100627	chr7:107938709-107938787;+	Unannotated	chr7:107938709-107938787	+	chr7	107938709	107938787	107938711		0.692608	1.18008	30	0.0217396	0.00205234	0.416965	1.43099	0	0	0	0	0	2.55984e-05	2.55578e-05	0	1.53948e-05	5.45812e-05	1.88335e-05	7.37382e-05	0	0	0	0	1.51828e-05	5.3233e-05	1.89581e-05	0	8.35185e-05	6.55158e-05	3.46873e-05	0	0	0	0	0	1	1	0	1	3
TFE100628	NRCAM	Intron	chr7:107968865-107968993	-	chr7	107968865	107968993	107968972	NM_001193582;NM_001193583;NM_001193584;NM_005010	0.125922	2.17805	25.4	0.0555643	0.00973935	0.143249	1.80987	0	0	0	0.000129517	0	7.67951e-05	0	0	0	3.63875e-05	0	1.84345e-05	0	0	0	1.72494e-05	0	5.3233e-05	0	0	0	1.63789e-05	1.73436e-05	0	0	0	5	0	3	0	0	0	2
TFE100629	chr7:107986059-107986277;+	Unannotated	chr7:107986059-107986277	+	chr7	107986059	107986277	107986089		1.12918e-08	6.73898	51.45	0.000250265	0	1.69343e-09	5.20703	0	0	0	0.00015542	4.94035e-05	0.000102393	0	0	0	0.000418456	0.000357836	0.000423994	0	0	0	6.89976e-05	3.03656e-05	8.87217e-05	0	0	0.000100222	0.000196547	0.000138749	0	0	0	6	2	4	0	0	0	23
TFE10063	chr1:229612318-229612926;+	Unannotated	chr1:229612318-229612926	+	chr1	229612318	229612926	229612712		0.788448	0.93161	20.55	0.13285	0.0362703	0.681198	1.14704	0	6.3006e-05	2.63158e-05	0	7.41052e-05	2.55984e-05	2.55578e-05	0	0	1.81937e-05	1.88335e-05	5.53036e-05	0	0	0	3.44988e-05	0	7.09774e-05	1.89581e-05	0	1.67037e-05	1.63789e-05	5.20309e-05	0	2	1	0	3	1	1	0	0	1
TFE100630	chr7:107986487-107986533;+	Unannotated	chr7:107986487-107986533	+	chr7	107986487	107986533	107986488		0.63691	1.28489	17.2	0.225069	0.0777724	0.663395	1.16712	0	0	0	0	2.47017e-05	0	0	0	0	1.81937e-05	3.76669e-05	7.37382e-05	0	0	0	1.72494e-05	3.03656e-05	0	0	0	0	0	0	0	0	0	0	1	0	0	0	0	1
TFE100631	chr7:108000881-108000958;+	Unannotated	chr7:108000881-108000958	+	chr7	108000881	108000958	108000883		0.823454	0.752136	27.2	0.038987	0.00553189	0.831475	0.925001	0	0	0	2.59034e-05	2.47017e-05	2.55984e-05	0	0	0	3.63875e-05	0	3.68691e-05	0	0	0	0	3.03656e-05	1.77443e-05	0	0	1.67037e-05	4.91368e-05	0	0	0	0	1	1	1	0	0	0	2
TFE100632	NRCAM	Intron	chr7:108002399-108002751	-	chr7	108002399	108002751	108002687	NM_001193582;NM_001193583;NM_001193584;NM_005010	0.4255	1.59352	32.25	0.0131953	0.00089118	0.19982	1.70681	0	0	0	0	0	2.55984e-05	0	0	0	7.27749e-05	7.53338e-05	9.21727e-05	0	0	0	3.44988e-05	1.51828e-05	5.3233e-05	0	0	8.35185e-05	1.63789e-05	1.73436e-05	0	0	0	0	0	1	0	0	0	4
TFE100633	NRCAM	Coding 5'-UTR	chr7:108096687-108096910	-	chr7	108096687	108096910	108096831	NM_001193582;NM_001193583;NM_001193584;NM_005010	0.74628	1.05839	-2.45	0.902687	0.200091	0.933174	0.582468	2.09069e-05	3.1503e-05	0.000157895	2.59034e-05	2.47017e-05	5.11967e-05	0.000153347	8.11162e-05	7.6974e-05	1.81937e-05	0.000131834	7.37382e-05	0	5.18959e-05	3.29457e-05	3.44988e-05	3.03656e-05	3.54887e-05	3.79161e-05	4.36281e-05	6.68148e-05	4.91368e-05	5.20309e-05	1	1	6	1	1	2	6	3	5	1
TFE100634	chr7:108150683-108151073;+	Unannotated	chr7:108150683-108151073	+	chr7	108150683	108151073	108150683		0.809133	0.834232	-3.05	0.876816	0.200091	0.878489	0.806841	0	0	0	0	0	0	0	2.70387e-05	0	0	1.88335e-05	0	0	1.72986e-05	0	0	3.03656e-05	0	1.89581e-05	4.36281e-05	5.01111e-05	0	1.73436e-05	0	0	0	0	0	0	0	1	0	0
TFE100635	PNPLA8	Coding 5'-UTR	chr7:108166473-108166787	-	chr7	108166473	108166787	108166582	NM_001256007;NM_001256008;NM_001256009;NM_001256010;NM_015723	0.00856294	3.10243	36.3	0.00481493	0.000166514	0.00516287	2.60361	0.000313604	0.000283527	0.000342105	0.000647585	0.00130919	0.000767951	0.000511156	0.000540774	0.000523423	0.000800524	0.000696838	0.000903292	0.000206427	0.000570855	0.000329457	0.000465734	0.000501032	0.000621052	0.000530826	0.000676236	0.000601333	0.0006224	0.00076312	15	9	13	25	53	30	20	20	34	44
TFE100636	chr7:108169905-108170074;+	Unannotated	chr7:108169905-108170074	+	chr7	108169905	108170074	108169905		0.715346	1.13152	23.2	0.0836666	0.0184378	0.599687	1.23986	0	0	0	0	0	0	0	0	0	0	0	3.68691e-05	0	0	0	3.44988e-05	0	5.3233e-05	0	0	3.34074e-05	0	3.46873e-05	0	0	0	0	0	0	0	0	0	0
TFE100637	chr7:108180399-108180569;+	Unannotated	chr7:108180399-108180569	+	chr7	108180399	108180569	108180494		0.817754	0.78353	23.55	0.0784973	0.0166635	0.853093	0.879361	0	0	0	2.59034e-05	0	2.55984e-05	0	0	0	3.63875e-05	3.76669e-05	1.84345e-05	0	5.18959e-05	0	3.44988e-05	4.55484e-05	0	0	0	0	3.27579e-05	3.46873e-05	0	0	0	1	0	1	0	0	0	2
TFE100638	chr7:108189060-108189200;-	Unannotated	chr7:108189060-108189200	-	chr7	108189060	108189200	108189141		0.24848	1.88622	31.35	0.016176	0.00126853	0.706372	1.11562	0	0	0	5.18068e-05	2.47017e-05	0.000102393	0	0	0	7.27749e-05	0.000113001	1.84345e-05	3.44045e-05	0	0	0	0	1.77443e-05	0	0	1.67037e-05	1.63789e-05	0	0	0	0	2	1	4	0	0	0	4
TFE100639	chr7:108189833-108189958;-	Unannotated	chr7:108189833-108189958	-	chr7	108189833	108189958	108189958		0.719983	1.11903	23.7	0.0763899	0.0160068	0.499504	1.34446	0	0	0	0	0	2.55984e-05	0	0	0	0	3.76669e-05	1.84345e-05	0	0	0	6.89976e-05	1.51828e-05	0	0	0	1.67037e-05	0	1.73436e-05	0	0	0	0	0	1	0	0	0	0
TFE10064	chr1:229615266-229615628;+	Unannotated	chr1:229615266-229615628	+	chr1	229615266	229615628	229615375		0.760977	1.01568	-12.45	0.415234	0.200091	0.870864	0.827648	2.09069e-05	3.1503e-05	5.26316e-05	2.59034e-05	0	7.67951e-05	2.55578e-05	8.11162e-05	1.53948e-05	3.63875e-05	0	0	0	3.45973e-05	0	0	1.51828e-05	0	0	0	0	1.63789e-05	1.73436e-05	1	1	2	1	0	3	1	3	1	2
TFE100640	chr7:108196401-108196585;-	Unannotated	chr7:108196401-108196585	-	chr7	108196401	108196585	108196584		0.787504	0.936337	24.25	0.0690085	0.0136704	0.805327	0.974522	0	3.1503e-05	0	2.59034e-05	2.47017e-05	0	0	0	0	9.09686e-05	3.76669e-05	0	3.44045e-05	0	0	1.72494e-05	3.03656e-05	3.54887e-05	0	0	1.67037e-05	3.27579e-05	3.46873e-05	0	1	0	1	1	0	0	0	0	5
TFE100641	THAP5	Coding 3'-UTR	chr7:108202747-108203047	-	chr7	108202747	108203047	108202824	NM_001130475;NM_001287598;NM_001287599;NM_001287601;NM_182529	0.766992	0.996361	7.25	0.674493	0.199671	0.853114	0.878971	0.000146349	6.3006e-05	0.000105263	0.00015542	9.88069e-05	5.11967e-05	0.000204462	0.000108155	0.000107764	0.00014555	0.000188335	0.000147476	6.88089e-05	0.000242181	0.000197674	0.000137995	7.5914e-05	0.000195188	0.000284371	0.00010907	0.000200444	0.000163789	0.000294842	7	2	4	6	4	2	8	4	7	8
TFE100642	THAP5	Coding 5'-UTR	chr7:108209549-108209763	-	chr7	108209549	108209763	108209718	NM_001287598;NM_182529	0.840293	0.669073						0	0	0	0	0	0	2.55578e-05	0	0	1.81937e-05	1.88335e-05	0	0	0	0	0	0	0	0	0	0	0	0	0	0	0	0	0	0	1	0	0	1
TFE100643	THAP5	Coding 5'-UTR	chr7:108209896-108210259	-	chr7	108209896	108210259	108210153	NM_001130475;NM_001287599;NM_001287601	0.0990365	2.27151	30.25	0.0205921	0.00188867	0.320769	1.54044	0.000376325	0.000504048	0.000473684	0.000777101	0.00108688	0.000435172	0.00102231	0.000513736	0.000615792	0.000836911	0.00103584	0.000663643	0.000172022	0.000726543	0.000675386	0.000534732	0.000698409	0.000780751	0.000663532	0.000763492	0.000684851	0.000835326	0.000867182	18	16	18	30	44	17	40	19	40	46
TFE100644	DNAJB9	Coding 5'-UTR	chr7:108210199-108210600	+	chr7	108210199	108210600	108210361	NM_012328	0.556717	1.40811	11.85	0.443146	0.196999	0.92272	0.621352	0.00075265	0.000693066	0.00121053	0.00101023	0.00111158	0.000870344	0.00150791	0.00105451	0.00121619	0.000964268	0.00097934	0.0010692	0.000584876	0.000847634	0.000823642	0.000776223	0.000774323	0.000798495	0.000758323	0.00080712	0.000935407	0.000982737	0.000988588	36	22	46	39	45	34	59	39	79	53
TFE100645	DNAJB9	Coding 3'-UTR	chr7:108214244-108214804	+	chr7	108214244	108214804	108214425	NM_012328	0.81463	0.805012	14.8	0.313507	0.123482	0.884061	0.789963	0	0	0	0	0	2.55984e-05	5.11156e-05	2.70387e-05	0	1.81937e-05	0	0	0	0	0	3.44988e-05	1.51828e-05	1.77443e-05	0	0	0	3.27579e-05	0	0	0	0	0	0	1	2	1	0	1
TFE100646	chr7:108250749-108250835;-	Unannotated	chr7:108250749-108250835	-	chr7	108250749	108250835	108250834		0.723257	1.11213	16.35	0.253915	0.0921716	0.859445	0.862556	0	0	0	2.59034e-05	4.94035e-05	5.11967e-05	0	0	0	5.45812e-05	0	3.68691e-05	0	0	0	0	0	0	0	2.18141e-05	1.67037e-05	0	0	0	0	0	1	2	2	0	0	0	3
TFE100647	chr7:108255396-108255530;-	Unannotated	chr7:108255396-108255530	-	chr7	108255396	108255530	108255487		0.387087	1.65295	14.1	0.34219	0.139556	0.494913	1.34946	0	0	0	0	9.88069e-05	0	0	0	0	1.81937e-05	3.76669e-05	0	0	0	1.64728e-05	0	3.03656e-05	0	0	0	1.67037e-05	0	1.73436e-05	0	0	0	0	4	0	0	0	0	1
TFE100648	chr7:108269745-108270013;+	Unannotated	chr7:108269745-108270013	+	chr7	108269745	108270013	108269790		0.865098	0.583629	-4.25	0.822392	0.200091	0.914476	0.660593	2.09069e-05	0	0	0	0	0	0	2.70387e-05	3.07896e-05	1.81937e-05	0	0	0	0	1.64728e-05	0	3.03656e-05	0	1.89581e-05	0	0	1.63789e-05	3.46873e-05	1	0	0	0	0	0	0	1	2	1
TFE100649	chr7:108277796-108278188;+	Unannotated	chr7:108277796-108278188	+	chr7	108277796	108278188	108277951		0.611891	1.32645	-4.6	0.805623	0.200091	0.112867	1.8787	0	0	0	0	4.94035e-05	5.11967e-05	0	2.70387e-05	1.53948e-05	5.45812e-05	0	0	0	0	0	0	0	0	5.68742e-05	0	0	0	0	0	0	0	0	2	2	0	1	1	3
TFE10065	NUP133	Coding CDS	chr1:229623213-229623280	-	chr1	229623213	229623280	229623280	NM_018230	0.868963	0.571931	-2.45	0.902687	0.200091	1	NA	0	0	0	0	0	0	0	0	0	0	0	0	0	0	1.64728e-05	0	1.51828e-05	0	0	2.18141e-05	0	0	0	0	0	0	0	0	0	0	0	0	0
TFE100650	chr7:108303854-108304272;-	Unannotated	chr7:108303854-108304272	-	chr7	108303854	108304272	108303929		0.815877	0.797575	-7.45	0.664482	0.200091	0.870331	0.830067	0	6.3006e-05	0	0	2.47017e-05	0	0	2.70387e-05	1.53948e-05	0	1.88335e-05	0	3.44045e-05	1.72986e-05	1.64728e-05	0	1.51828e-05	0	0	0	0	3.27579e-05	0	0	2	0	0	1	0	0	1	1	0
TFE100651	chr7:108316824-108317133;+	Unannotated	chr7:108316824-108317133	+	chr7	108316824	108317133	108317039		1.50001e-56	31.5363	53.95	0.000250265	0	1.79191e-68	24.1832	4.18139e-05	9.4509e-05	5.26316e-05	0.00274576	0.00266779	0.00189428	5.11156e-05	8.11162e-05	1.53948e-05	0.00101885	0.00152551	0.00171441	0.000137618	0.000294077	9.8837e-05	0.0014317	0.000668043	0.000763007	5.68742e-05	0	0.000701555	0.000491368	0.000589684	2	3	2	106	108	74	2	3	1	56
TFE100652	chr7:108317419-108317501;-	Unannotated	chr7:108317419-108317501	-	chr7	108317419	108317501	108317494		0.480886	1.51536	30.6	0.0191163	0.0016809	0.798535	0.985787	0	0	0	7.77101e-05	7.41052e-05	2.55984e-05	0	0	0	3.63875e-05	1.88335e-05	1.84345e-05	0	0	0	0	0	1.77443e-05	0	0	0	0	0	0	0	0	3	3	1	0	0	0	2
TFE100653	chr7:108318363-108318565;-	Unannotated	chr7:108318363-108318565	-	chr7	108318363	108318565	108318525		0.929337	0.432333	27.15	0.0393981	0.00563249	0.963241	0.483445	0	0	0	2.59034e-05	2.47017e-05	2.55984e-05	0	0	1.53948e-05	3.63875e-05	1.88335e-05	1.84345e-05	0	0	1.64728e-05	3.44988e-05	3.03656e-05	1.77443e-05	0	0	1.67037e-05	1.63789e-05	0	0	0	0	1	1	1	0	0	1	2
TFE100654	chr7:108318778-108319300;+	Unannotated	chr7:108318778-108319300	+	chr7	108318778	108319300	108319050		0.689732	1.18677	32.2	0.0133431	0.000922	0.73102	1.0847	0	0	0	2.59034e-05	4.94035e-05	5.11967e-05	0	0	3.07896e-05	5.45812e-05	9.41673e-05	3.68691e-05	0	0	0	1.72494e-05	1.51828e-05	1.77443e-05	0	0	5.01111e-05	0	0	0	0	0	1	2	2	0	0	2	3
TFE100655	chr7:108319816-108320579;+	Unannotated	chr7:108319816-108320579	+	chr7	108319816	108320579	108320332		0.654675	1.25468	22.05	0.102922	0.0250892	0.825775	0.937273	0	0	0	7.77101e-05	9.88069e-05	0	0	0	0	3.63875e-05	7.53338e-05	7.37382e-05	0	5.18959e-05	1.64728e-05	1.72494e-05	1.51828e-05	1.77443e-05	1.89581e-05	2.18141e-05	3.34074e-05	0	1.73436e-05	0	0	0	3	4	0	0	0	0	2
TFE100656	chr7:108322358-108322435;+	Unannotated	chr7:108322358-108322435	+	chr7	108322358	108322435	108322359		0.132249	2.15781	41.85	0.000941859	0	0.165639	1.76658	0	0	0	7.77101e-05	0.000172912	5.11967e-05	2.55578e-05	0	1.53948e-05	3.63875e-05	0.000131834	5.53036e-05	0	0	0	3.44988e-05	6.07312e-05	5.3233e-05	0	0	1.67037e-05	1.63789e-05	0	0	0	0	3	7	2	1	0	1	2
TFE100657	chr7:108322846-108322922;-	Unannotated	chr7:108322846-108322922	-	chr7	108322846	108322922	108322921		0.598316	1.34814	19.15	0.166724	0.0508365	0.628812	1.20749	0	0	0	0	4.94035e-05	2.55984e-05	0	0	0	7.27749e-05	0	0	0	0	0	0	1.51828e-05	1.77443e-05	0	0	3.34074e-05	0	0	0	0	0	0	2	1	0	0	0	4
TFE100658	chr7:108323773-108323849;-	Unannotated	chr7:108323773-108323849	-	chr7	108323773	108323849	108323849		0.161564	2.07569	36	0.00520376	0.000166514	0.136868	1.82348	0	0	0	0	4.94035e-05	0.000102393	0	0	0	0	0.000131834	5.53036e-05	0	0	0	1.72494e-05	0	3.54887e-05	0	0	6.68148e-05	3.27579e-05	1.73436e-05	0	0	0	0	2	4	0	0	0	0
TFE100659	chr7:108327435-108327760;+	Unannotated	chr7:108327435-108327760	+	chr7	108327435	108327760	108327544		0.686153	1.19454	13.5	0.368228	0.153915	0.848071	0.890606	0	0	0	0	0	2.55984e-05	0	0	1.53948e-05	0	5.65004e-05	5.53036e-05	0	0	0	0	1.51828e-05	0	0	0	0	0	1.73436e-05	0	0	0	0	0	1	0	0	1	0
TFE10066	NUP133	Intron	chr1:229624942-229625222	-	chr1	229624942	229625222	229625135	NM_018230	0.848034	0.63859	-1.95	0.92423	0.200091	0.908161	0.687799	0	0	0	2.59034e-05	0	0	2.55578e-05	0	1.53948e-05	0	1.88335e-05	0	0	0	1.64728e-05	0	1.51828e-05	0	3.79161e-05	4.36281e-05	1.67037e-05	3.27579e-05	0	0	0	0	1	0	0	1	0	1	0
TFE100660	chr7:108332429-108332506;-	Unannotated	chr7:108332429-108332506	-	chr7	108332429	108332506	108332505		0.384825	1.65651	25.6	0.0534244	0.0091887	0.280887	1.58959	0	0	0	0	7.41052e-05	0	0	0	0	0	9.41673e-05	1.84345e-05	0	0	0	3.44988e-05	1.51828e-05	5.3233e-05	0	0	1.67037e-05	0	1.73436e-05	0	0	0	0	3	0	0	0	0	0
TFE100661	chr7:108333067-108333505;-	Unannotated	chr7:108333067-108333505	-	chr7	108333067	108333505	108333182		0.438573	1.57567	48.65	0.000250415	0	0.29307	1.57407	0	0	0	5.18068e-05	4.94035e-05	7.67951e-05	0	0	0	1.81937e-05	7.53338e-05	5.53036e-05	0.000137618	0	1.64728e-05	6.89976e-05	0.000121462	5.3233e-05	0	0	0.000116926	6.55158e-05	5.20309e-05	0	0	0	2	2	3	0	0	0	1
TFE100662	chr7:108340448-108340672;+	Unannotated	chr7:108340448-108340672	+	chr7	108340448	108340672	108340560		0.799259	0.879064	1.4	0.946592	0.199671	0.416839	1.43118	4.18139e-05	0	0	0	0	0	2.55578e-05	0	3.07896e-05	1.81937e-05	3.76669e-05	1.84345e-05	3.44045e-05	1.72986e-05	0	0	0	0	0	0	6.68148e-05	1.63789e-05	0	2	0	0	0	0	0	1	0	2	1
TFE100663	chr7:108555429-108555886;-	Unannotated	chr7:108555429-108555886	-	chr7	108555429	108555886	108555886		0.636079	1.28611	-2.6	0.896371	0.200091	0.267448	1.60743	0	0	2.63158e-05	7.77101e-05	0	5.11967e-05	0	0	1.53948e-05	0	1.88335e-05	3.68691e-05	0	5.18959e-05	4.94185e-05	0	0	0	0	0	0	0	0	0	0	1	3	0	2	0	0	1	0
TFE100664	chr7:108610886-108611048;+	Unannotated	chr7:108610886-108611048	+	chr7	108610886	108611048	108610919		0.00380366	3.35117	51	0.000250265	0	0.000450977	3.08479	0	0	0	0.000181324	2.47017e-05	0.00015359	2.55578e-05	0	0	0.00014555	0.000301335	7.37382e-05	0	0	0	8.6247e-05	7.5914e-05	7.09774e-05	0	0	0.00013363	0.000114653	6.93746e-05	0	0	0	7	1	6	1	0	0	8
TFE100665	chr7:108620805-108621119;-	Unannotated	chr7:108620805-108621119	-	chr7	108620805	108621119	108620997		0.690935	1.18425	5.7	0.751729	0.199671	0.487142	1.35788	0	0	0	5.18068e-05	4.94035e-05	0	0	2.70387e-05	0	0	0	0	0	0	0	5.17482e-05	0	1.77443e-05	1.89581e-05	0	0	0	0	0	0	0	2	2	0	0	1	0	0
TFE100666	chr7:108689056-108689310;-	Unannotated	chr7:108689056-108689310	-	chr7	108689056	108689310	108689136		0.809022	0.835619	6.5	0.712698	0.199671	0.871275	0.826722	0	0	0	2.59034e-05	0	0	0	0	1.53948e-05	1.81937e-05	0	0	0	1.72986e-05	0	5.17482e-05	3.03656e-05	0	3.79161e-05	0	0	3.27579e-05	0	0	0	0	1	0	0	0	0	1	1
TFE100667	chr7:108698709-108699122;-	Unannotated	chr7:108698709-108699122	-	chr7	108698709	108699122	108698960		0.611222	1.32733	2.65	0.894308	0.199671	0.237836	1.64832	0	0	0	0	0	2.55984e-05	0	0	0	5.45812e-05	3.76669e-05	0	0	6.91946e-05	0	0	0	1.77443e-05	0	2.18141e-05	0	0	0	0	0	0	0	0	1	0	0	0	3
TFE100668	chr7:108731999-108732664;+	Unannotated	chr7:108731999-108732664	+	chr7	108731999	108732664	108732341		0.81927	0.772603	10.9	0.488724	0.199671	0.894309	0.751018	2.09069e-05	0	2.63158e-05	0	4.94035e-05	0	0	2.70387e-05	1.53948e-05	3.63875e-05	7.53338e-05	1.84345e-05	0	1.72986e-05	0	0	3.03656e-05	3.54887e-05	0	0	0	3.27579e-05	1.73436e-05	1	0	1	0	2	0	0	1	1	2
TFE100669	chr7:108741510-108741736;+	Unannotated	chr7:108741510-108741736	+	chr7	108741510	108741736	108741510		0.694905	1.17544	21.25	0.11812	0.0306883	0.52286	1.31983	0	0	0	0	7.41052e-05	0	0	0	0	1.81937e-05	0	1.84345e-05	0	3.45973e-05	0	3.44988e-05	1.51828e-05	3.54887e-05	0	0	0	0	5.20309e-05	0	0	0	0	3	0	0	0	0	1
TFE10067	chr1:229626317-229626552;+	Unannotated	chr1:229626317-229626552	+	chr1	229626317	229626552	229626352		0.600139	1.34556	-0.2	0.991718	0.200091	0.868111	0.836185	2.09069e-05	0	2.63158e-05	0	0	2.55984e-05	7.66734e-05	8.11162e-05	0	1.81937e-05	1.88335e-05	3.68691e-05	6.88089e-05	0	0	0	0	0	0	0	0	0	1.73436e-05	1	0	1	0	0	1	3	3	0	1
TFE100670	chr7:108871591-108871738;-	Unannotated	chr7:108871591-108871738	-	chr7	108871591	108871738	108871737		0.782374	0.95421	16.25	0.257479	0.0939474	0.671742	1.15765	0	0	0	0	4.94035e-05	0	0	0	0	0	0	0	0	0	0	0	0	1.77443e-05	0	2.18141e-05	3.34074e-05	3.27579e-05	3.46873e-05	0	0	0	0	2	0	0	0	0	0
TFE100671	chr7:108961237-108961403;+	Unannotated	chr7:108961237-108961403	+	chr7	108961237	108961403	108961239		0.687496	1.1915	19.95	0.1468	0.0420472	0.647146	1.1867	0	0	0	0	2.47017e-05	0	0	0	1.53948e-05	3.63875e-05	1.88335e-05	7.37382e-05	0	0	0	0	0	3.54887e-05	0	0	0	0	1.73436e-05	0	0	0	0	1	0	0	0	1	2
TFE100672	chr7:109047061-109047137;+	Unannotated	chr7:109047061-109047137	+	chr7	109047061	109047137	109047061		0.827397	0.729774	15.6	0.281697	0.106533	0.653131	1.17997	0	0	0	2.59034e-05	2.47017e-05	2.55984e-05	2.55578e-05	0	1.53948e-05	0	1.88335e-05	0	0	0	0	0	1.51828e-05	0	0	0	0	4.91368e-05	0	0	0	0	1	1	1	1	0	1	0
TFE100673	chr7:109120239-109120315;-	Unannotated	chr7:109120239-109120315	-	chr7	109120239	109120315	109120314		0.0016821	3.59302	3.75	0.845589	0.199671	0.0653887	2.02685	0	0	0	0	0.00014821	0	0	0	3.07896e-05	0	0	1.84345e-05	0	0	0	0	0	0	0	0	0	0	1.73436e-05	0	0	0	0	6	0	0	0	2	0
TFE100674	chr7:109131462-109131562;+	Unannotated	chr7:109131462-109131562	+	chr7	109131462	109131562	109131463		0.802157	0.862939	4.9	0.791412	0.199671	0.856426	0.870379	2.09069e-05	0	0	2.59034e-05	2.47017e-05	0	5.11156e-05	0	1.53948e-05	7.27749e-05	0	3.68691e-05	0	1.72986e-05	0	1.72494e-05	1.51828e-05	0	1.89581e-05	4.36281e-05	0	0	0	1	0	0	1	1	0	2	0	1	4
TFE100675	chr7:109148922-109149126;-	Unannotated	chr7:109148922-109149126	-	chr7	109148922	109149126	109149013		0.674485	1.21905	20.75	0.128608	0.034592	0.412207	1.43594	0	0	0	0	0	5.11967e-05	0	0	0	0	1.88335e-05	1.84345e-05	0	0	0	0	1.51828e-05	0	0	0	3.34074e-05	1.63789e-05	6.93746e-05	0	0	0	0	0	2	0	0	0	0
TFE100676	chr7:109151694-109152000;-	Unannotated	chr7:109151694-109152000	-	chr7	109151694	109152000	109151934		0.344832	1.71829	18.75	0.177674	0.055612	0.302137	1.56312	0	0	0	0	2.47017e-05	0	0	0	0	0	0	0	0	0	0	5.17482e-05	3.03656e-05	0	0	0	1.67037e-05	0	8.67182e-05	0	0	0	0	1	0	0	0	0	0
TFE100677	chr7:109152543-109152859;-	Unannotated	chr7:109152543-109152859	-	chr7	109152543	109152859	109152782		0.300985	1.79109	14.3	0.333758	0.135103	0.350067	1.50585	0	0	0	0	0	0.000102393	0	0	0	0	1.88335e-05	0	0	0	0	1.72494e-05	1.51828e-05	1.77443e-05	0	2.18141e-05	0	0	1.73436e-05	0	0	0	0	0	4	0	0	0	0
TFE100678	chr7:109153506-109153969;-	Unannotated	chr7:109153506-109153969	-	chr7	109153506	109153969	109153622		0.749069	1.05233	19	0.170812	0.0527223	0.730044	1.08604	2.09069e-05	0	0	0	7.41052e-05	0	0	0	0	0	1.88335e-05	1.84345e-05	0	0	0	0	4.55484e-05	1.77443e-05	0	0	1.67037e-05	1.63789e-05	1.73436e-05	1	0	0	0	3	0	0	0	0	0
TFE100679	chr7:109154051-109154671;-	Unannotated	chr7:109154051-109154671	-	chr7	109154051	109154671	109154668		5.14767e-40	23.2171	54	0.000250265	0	6.98345e-74	25.8487	2.09069e-05	6.3006e-05	5.26316e-05	0.00142469	0.00116098	0.000870344	0	0	3.07896e-05	0.00140092	0.00199635	0.0014932	0	0.000155688	4.94185e-05	0.00131096	0.001412	0.00117113	1.89581e-05	0	0.00157015	0.00157238	0.0017864	1	2	2	55	47	34	0	0	2	77
TFE10068	chr1:229637451-229637677;+	Unannotated	chr1:229637451-229637677	+	chr1	229637451	229637677	229637554		0.776748	0.968544	12.2	0.426943	0.187599	0.891107	0.762874	2.09069e-05	0	0	7.77101e-05	0	5.11967e-05	2.55578e-05	0	0	3.63875e-05	1.88335e-05	1.84345e-05	0.000103213	1.72986e-05	1.64728e-05	1.72494e-05	0	3.54887e-05	3.79161e-05	2.18141e-05	0	4.91368e-05	1.73436e-05	1	0	0	3	0	2	1	0	0	2
TFE100680	chr7:109217632-109217969;-	Unannotated	chr7:109217632-109217969	-	chr7	109217632	109217969	109217707		0.813716	0.811882	-1.6	0.938812	0.200091	0.907928	0.689219	2.09069e-05	3.1503e-05	0	2.59034e-05	0	0	0	0	1.53948e-05	0	0	5.53036e-05	0	1.72986e-05	0	0	1.51828e-05	0	0	0	0	0	1.73436e-05	1	1	0	1	0	0	0	0	1	0
TFE100681	chr7:109233730-109233944;+	Unannotated	chr7:109233730-109233944	+	chr7	109233730	109233944	109233840		0.826044	0.737979	3	0.879025	0.199671	0.920419	0.631051	2.09069e-05	3.1503e-05	2.63158e-05	7.77101e-05	2.47017e-05	2.55984e-05	2.55578e-05	2.70387e-05	1.53948e-05	1.81937e-05	7.53338e-05	1.84345e-05	0	1.72986e-05	0	1.72494e-05	0	0	0	0	1.67037e-05	3.27579e-05	0	1	1	1	3	1	1	1	1	1	1
TFE100682	chr7:109234733-109235069;+	Unannotated	chr7:109234733-109235069	+	chr7	109234733	109235069	109234938		6.54385e-06	5.1166	21.5	0.113173	0.0289664	0.000528263	3.05479	2.09069e-05	0.000126012	0.000105263	0.000414454	0.000469333	0.000204787	0.000102231	5.40774e-05	0.000123158	0.000309293	0.000414336	0.000184345	0	8.64932e-05	6.58913e-05	8.6247e-05	0.000121462	0.000141955	0	2.18141e-05	0	0	0	1	4	4	16	19	8	4	2	8	17
TFE100683	chr7:109235460-109235639;+	Unannotated	chr7:109235460-109235639	+	chr7	109235460	109235639	109235561		0.912111	0.468651	15.9	0.270169	0.100626	0.931217	0.588557	2.09069e-05	0	2.63158e-05	2.59034e-05	2.47017e-05	2.55984e-05	0	0	0	0	1.88335e-05	1.84345e-05	0	0	1.64728e-05	1.72494e-05	1.51828e-05	3.54887e-05	0	0	0	0	0	1	0	1	1	1	1	0	0	0	0
TFE100684	chr7:109236037-109236328;+	Unannotated	chr7:109236037-109236328	+	chr7	109236037	109236328	109236240		8.55759e-09	6.80844	30.2	0.0208124	0.00190095	0.00176588	2.82016	2.09069e-05	0.000252024	7.89474e-05	0.000310841	0.000691648	0.000255984	0.000102231	0	0.000138553	0.000473037	0.000395503	0.000239649	3.44045e-05	6.91946e-05	3.29457e-05	6.89976e-05	7.5914e-05	0.000106466	1.89581e-05	0	3.34074e-05	4.91368e-05	6.93746e-05	1	8	3	12	28	10	4	0	9	26
TFE100685	chr7:109237066-109237368;-	Unannotated	chr7:109237066-109237368	-	chr7	109237066	109237368	109237352		0.000281004	4.10202	22.85	0.0892865	0.020302	0.0182721	2.33231	2.09069e-05	9.4509e-05	0.000157895	0.000284937	0.000271719	0.000409574	0.000153347	2.70387e-05	7.6974e-05	0.000309293	0.000452003	0.000184345	3.44045e-05	0.000121091	8.23642e-05	6.89976e-05	0.000121462	0.000106466	0	6.54422e-05	1.67037e-05	3.27579e-05	1.73436e-05	1	3	6	11	11	16	6	1	5	17
TFE100686	chr7:109247770-109247920;-	Unannotated	chr7:109247770-109247920	-	chr7	109247770	109247920	109247903		0.0275383	2.72513	24.35	0.067708	0.0132643	0.0169448	2.34933	0	0	0	0	4.94035e-05	5.11967e-05	0	0	3.07896e-05	3.63875e-05	3.76669e-05	0.000184345	0	0	0	6.89976e-05	0	0	0	0	0	1.63789e-05	1.73436e-05	0	0	0	0	2	2	0	0	2	2
TFE100687	chr7:109281335-109281833;-	Unannotated	chr7:109281335-109281833	-	chr7	109281335	109281833	109281831		0.839286	0.673302	3.85	0.841051	0.199671	0.86716	0.839144	4.18139e-05	0	0	5.18068e-05	0	2.55984e-05	2.55578e-05	0	3.07896e-05	1.81937e-05	0	3.68691e-05	0	3.45973e-05	3.29457e-05	1.72494e-05	4.55484e-05	3.54887e-05	0	0	0	0	0	2	0	0	2	0	1	1	0	2	1
TFE100688	chr7:109281889-109282117;+	Unannotated	chr7:109281889-109282117	+	chr7	109281889	109282117	109281958		0.634019	1.28956	15.85	0.272186	0.10165	0.826506	0.935522	0	0	2.63158e-05	5.18068e-05	4.94035e-05	2.55984e-05	0	0	0	1.81937e-05	1.88335e-05	3.68691e-05	0.000137618	3.45973e-05	8.23642e-05	3.44988e-05	7.5914e-05	7.09774e-05	1.89581e-05	2.18141e-05	0	1.63789e-05	0	0	0	1	2	2	1	0	0	0	1
TFE100689	chr7:109282255-109282455;+	Unannotated	chr7:109282255-109282455	+	chr7	109282255	109282455	109282287		0.821103	0.765007	16.6	0.245177	0.087476	0.857739	0.867315	0	0	0	2.59034e-05	0	0	0	0	1.53948e-05	3.63875e-05	0	3.68691e-05	0	0	0	3.44988e-05	1.51828e-05	1.77443e-05	0	0	0	0	0	0	0	0	1	0	0	0	0	1	2
TFE10069	NUP133	Coding CDS	chr1:229637746-229637786	-	chr1	229637746	229637786	229637781	NM_018230	0.843192	0.656462	-6.2	0.727226	0.200091	0.899795	0.723175	2.09069e-05	0	0	0	0	0	0	0	0	0	0	0	0	0	3.29457e-05	1.72494e-05	1.51828e-05	0	1.89581e-05	0	0	0	0	1	0	0	0	0	0	0	0	0	0
TFE100690	chr7:109282841-109283353;+	Unannotated	chr7:109282841-109283353	+	chr7	109282841	109283353	109282852		0.437118	1.57754	25.1	0.0588177	0.0107039	0.122447	1.85548	0	0	2.63158e-05	2.59034e-05	9.88069e-05	0	0	2.70387e-05	1.53948e-05	1.81937e-05	7.53338e-05	3.68691e-05	3.44045e-05	1.72986e-05	4.94185e-05	8.6247e-05	0.000136645	0.00012421	0	0	6.68148e-05	0	1.73436e-05	0	0	1	1	4	0	0	1	1	1
TFE100691	chr7:109283076-109283348;-	Unannotated	chr7:109283076-109283348	-	chr7	109283076	109283348	109283318		0.384559	1.65688	11.7	0.450399	0.199671	0.387475	1.46333	0	0	0	0	0	0	0	0	0	0	0	1.84345e-05	0	0	1.64728e-05	1.72494e-05	1.51828e-05	8.87217e-05	0	0	1.67037e-05	0	0	0	0	0	0	0	0	0	0	0	0
TFE100692	chr7:109283955-109284075;+	Unannotated	chr7:109283955-109284075	+	chr7	109283955	109284075	109283965		0.689408	1.18752	28.25	0.0315068	0.00387595	0.475788	1.36932	0	0	0	5.18068e-05	7.41052e-05	2.55984e-05	0	0	0	1.81937e-05	3.76669e-05	0	0	3.45973e-05	0	3.44988e-05	6.07312e-05	7.09774e-05	0	0	0	0	1.73436e-05	0	0	0	2	3	1	0	0	0	1
TFE100693	chr7:109284341-109284419;+	Unannotated	chr7:109284341-109284419	+	chr7	109284341	109284419	109284343		0.835622	0.693773	14.8	0.313507	0.123482	0.870639	0.828308	0	0	0	2.59034e-05	2.47017e-05	0	0	0	0	1.81937e-05	0	3.68691e-05	3.44045e-05	1.72986e-05	0	3.44988e-05	1.51828e-05	0	0	0	0	0	0	0	0	0	1	1	0	0	0	0	1
TFE100694	chr7:109284961-109285292;+	Unannotated	chr7:109284961-109285292	+	chr7	109284961	109285292	109285217		0.376025	1.66965	29.1	0.0263602	0.0028682	0.0869819	1.95076	2.09069e-05	0	0	0	4.94035e-05	2.55984e-05	0	0	1.53948e-05	9.09686e-05	0.000113001	3.68691e-05	0	1.72986e-05	4.94185e-05	0.000137995	4.55484e-05	1.77443e-05	0	0	3.34074e-05	3.27579e-05	0	1	0	0	0	2	1	0	0	1	5
TFE100695	chr7:109286106-109286476;+	Unannotated	chr7:109286106-109286476	+	chr7	109286106	109286476	109286108		0.654049	1.25595	19.4	0.160363	0.0479471	0.575985	1.26505	0	6.3006e-05	2.63158e-05	7.77101e-05	0.000123509	5.11967e-05	0	0	1.53948e-05	3.63875e-05	0.000150668	3.68691e-05	3.44045e-05	5.18959e-05	3.29457e-05	1.72494e-05	1.51828e-05	0.000106466	1.89581e-05	4.36281e-05	6.68148e-05	3.27579e-05	0	0	2	1	3	5	2	0	0	1	2
TFE100696	chr7:109287250-109287371;-	Unannotated	chr7:109287250-109287371	-	chr7	109287250	109287371	109287327		0.0205879	2.82131	34.15	0.00838122	0.000432008	0.0344411	2.18532	0	0	0	7.77101e-05	0.000172912	0.000230385	2.55578e-05	2.70387e-05	0	0.000218325	1.88335e-05	0.000110607	0	6.91946e-05	8.23642e-05	5.17482e-05	9.10968e-05	7.09774e-05	1.89581e-05	0	1.67037e-05	1.63789e-05	1.73436e-05	0	0	0	3	7	9	1	1	0	12
TFE100697	chr7:109420391-109420836;-	Unannotated	chr7:109420391-109420836	-	chr7	109420391	109420836	109420466		0.591061	1.35859	5.8	0.747158	0.199671	0.82069	0.948017	0	0	0	0	0	7.67951e-05	0	2.70387e-05	1.53948e-05	0	3.76669e-05	3.68691e-05	0	0	0	1.72494e-05	0	0	0	0	0	0	0	0	0	0	0	0	3	0	1	1	0
TFE100698	chr7:109495660-109495868;+	Unannotated	chr7:109495660-109495868	+	chr7	109495660	109495868	109495697		0.487021	1.5066	19.8	0.150555	0.0436318	0.308826	1.55478	0	0	0	0	0	0	0	0	0	3.63875e-05	5.65004e-05	7.37382e-05	3.44045e-05	0	0	0	0	0	0	0	3.34074e-05	0	0	0	0	0	0	0	0	0	0	0	2
TFE100699	chr7:109636974-109637421;-	Unannotated	chr7:109636974-109637421	-	chr7	109636974	109637421	109637318		0.584297	1.36822	4	0.834038	0.199671	0.131191	1.83602	0	0	2.63158e-05	0	0	0	0	5.40774e-05	0	5.45812e-05	3.76669e-05	0	0	0	0	0	0	5.3233e-05	0	0	0	0	0	0	0	1	0	0	0	0	2	0	3
TFE10070	chr1:229642369-229642547;+	Unannotated	chr1:229642369-229642547	+	chr1	229642369	229642547	229642371		0.795999	0.891466	13.5	0.368228	0.153915	0.898454	0.731549	2.09069e-05	0	0	5.18068e-05	4.94035e-05	0	0	0	1.53948e-05	1.81937e-05	0	0	0	0	0	1.72494e-05	0	0	0	0	1.67037e-05	1.63789e-05	0	1	0	0	2	2	0	0	0	1	1
TFE100700	chr7:109650378-109650762;-	Unannotated	chr7:109650378-109650762	-	chr7	109650378	109650762	109650705		0.816118	0.795232	4.65	0.803273	0.199671	0.799032	0.985017	0	0	0	0	2.47017e-05	2.55984e-05	5.11156e-05	5.40774e-05	0	3.63875e-05	1.88335e-05	0	3.44045e-05	0	0	0	0	0	1.89581e-05	2.18141e-05	1.67037e-05	4.91368e-05	0	0	0	0	0	1	1	2	2	0	2
TFE100701	chr7:109769977-109770147;+	Unannotated	chr7:109769977-109770147	+	chr7	109769977	109770147	109770034		0.0429128	2.57392	4.95	0.7892	0.199671	0.854836	0.875154	4.18139e-05	0	0	0	0	2.55984e-05	2.55578e-05	0	1.53948e-05	3.63875e-05	5.65004e-05	7.37382e-05	0.000240831	1.72986e-05	6.58913e-05	3.44988e-05	3.03656e-05	5.3233e-05	1.89581e-05	2.18141e-05	0	0	1.73436e-05	2	0	0	0	0	1	1	0	1	2
TFE100702	chr7:109817674-109817775;+	Unannotated	chr7:109817674-109817775	+	chr7	109817674	109817775	109817695		0.64778	1.26635	19.4	0.160363	0.0479471	0.755383	1.05019	0	0	0	0	0	5.11967e-05	0	0	0	1.81937e-05	5.65004e-05	7.37382e-05	0	1.72986e-05	0	1.72494e-05	0	0	0	0	1.67037e-05	3.27579e-05	0	0	0	0	0	0	2	0	0	0	1
TFE100703	chr7:109983787-109983986;-	Unannotated	chr7:109983787-109983986	-	chr7	109983787	109983986	109983941		0.620144	1.31334	15.4	0.289493	0.110319	0.786489	1.00423	0	0	0	2.59034e-05	0	0	0	0	0	3.63875e-05	7.53338e-05	1.84345e-05	0	0	0	0	0	1.77443e-05	1.89581e-05	0	0	0	0	0	0	0	1	0	0	0	0	0	2
TFE100704	chr7:110045413-110045711;-	Unannotated	chr7:110045413-110045711	-	chr7	110045413	110045711	110045537		0.814931	0.802742	-3.95	0.836124	0.200091	0.867129	0.839293	0	0	0	0	0	5.11967e-05	0	0	0	3.63875e-05	1.88335e-05	1.84345e-05	0	1.72986e-05	3.29457e-05	0	0	1.77443e-05	0	2.18141e-05	0	0	0	0	0	0	0	0	2	0	0	0	2
TFE100705	chr7:110110240-110110387;-	Unannotated	chr7:110110240-110110387	-	chr7	110110240	110110387	110110315		0.656197	1.2522	10.2	0.524299	0.199671	0.828956	0.93015	0	0	7.89474e-05	0	2.47017e-05	2.55984e-05	0	0	0	0	3.76669e-05	3.68691e-05	3.44045e-05	0	0	0	0	0	0	0	1.67037e-05	0	0	0	0	3	0	1	1	0	0	0	0
TFE100706	chr7:110188980-110189223;-	Unannotated	chr7:110188980-110189223	-	chr7	110188980	110189223	110189092		0.770845	0.985136	1.25	0.952379	0.199671	0.797469	0.9879	0	0	0	2.59034e-05	0	0	0	0	1.53948e-05	1.81937e-05	0	0	0	3.45973e-05	6.58913e-05	1.72494e-05	0	0	0	0	0	1.63789e-05	3.46873e-05	0	0	0	1	0	0	0	0	1	1
TFE100707	chr7:110262075-110262151;-	Unannotated	chr7:110262075-110262151	-	chr7	110262075	110262151	110262151		0.767685	0.994017	16.8	0.238496	0.0842174	0.883537	0.791754	0	0	0	2.59034e-05	0	2.55984e-05	0	0	0	3.63875e-05	1.88335e-05	7.37382e-05	0	0	1.64728e-05	0	1.51828e-05	0	0	2.18141e-05	0	0	1.73436e-05	0	0	0	1	0	1	0	0	0	2
TFE100708	chr7:110274222-110274420;-	Unannotated	chr7:110274222-110274420	-	chr7	110274222	110274420	110274331		0.486587	1.50732	25.4	0.0555643	0.00973935	0.628055	1.20816	0	0	0	7.77101e-05	4.94035e-05	7.67951e-05	0	0	0	3.63875e-05	0	3.68691e-05	0	0	0	1.72494e-05	0	0	0	0	0	3.27579e-05	0	0	0	0	3	2	3	0	0	0	2
TFE100709	chr7:110459007-110459143;+	Unannotated	chr7:110459007-110459143	+	chr7	110459007	110459143	110459032		0.706522	1.15073	34.45	0.00777672	0.00039325	0.796649	0.988987	0	0	0	0	2.47017e-05	7.67951e-05	2.55578e-05	0	0	7.27749e-05	5.65004e-05	5.53036e-05	0	0	0	0	3.03656e-05	1.77443e-05	0	0	1.67037e-05	1.63789e-05	3.46873e-05	0	0	0	0	1	3	1	0	0	4
TFE10071	NUP133	Coding 5'-UTR	chr1:229643815-229644136	-	chr1	229643815	229644136	229644077	NM_018230	0.540766	1.43105	-12.35	0.419747	0.200091	0.198665	1.70864	0.00048086	0.000535551	0.000394737	0.000569874	0.000741052	0.000460771	0.000562272	0.00043262	0.000369475	0.000454843	0.000395503	0.000516167	0.000275236	0.000847634	0.000741278	0.000500233	0.000288473	0.000514586	0.000568742	0.000719864	0.000417592	0.000720674	0.000416248	23	17	15	22	30	18	22	16	24	25
TFE100710	IMMP2L	Intron	chr7:110471210-110471386	-	chr7	110471210	110471386	110471328	NM_001244606;NM_001350959;NM_001350960;NM_001350961;NM_001350963;NM_032549	7.66368e-15	10.1593	54	0.000250265	0	2.0378e-15	7.29679	0	0	0	0.000181324	0.000543438	0.00030718	2.55578e-05	0	0	0.00063678	0.000659171	0.00060834	0	0	0	0.000120746	7.5914e-05	0.000106466	0	0	0.000233852	0.000245684	0.000242811	0	0	0	7	22	12	1	0	0	35
TFE100711	chr7:110472034-110472118;+	Unannotated	chr7:110472034-110472118	+	chr7	110472034	110472118	110472035		0.106471	2.2444	18.6	0.182002	0.0576168	0.109183	1.8882	0	6.3006e-05	0	2.59034e-05	0.000197614	2.55984e-05	5.11156e-05	5.40774e-05	0	5.45812e-05	0	9.21727e-05	3.44045e-05	0	0	3.44988e-05	0	0	0	0	0	4.91368e-05	3.46873e-05	0	2	0	1	8	1	2	2	0	3
TFE100712	IMMP2L	Intron	chr7:110507169-110507341	-	chr7	110507169	110507341	110507321	NM_001244606;NM_001350959;NM_001350960;NM_001350961;NM_001350963;NM_032549	0.0387616	2.60933	36.9	0.00408432	0.000116807	0.145501	1.80525	0	0	0	7.77101e-05	4.94035e-05	2.55984e-05	0	0	0	0.00014555	0.000188335	0.000129042	0	1.72986e-05	0	0	1.51828e-05	3.54887e-05	0	2.18141e-05	1.67037e-05	6.55158e-05	5.20309e-05	0	0	0	3	2	1	0	0	0	8
TFE100713	chr7:110508424-110508951;+	Unannotated	chr7:110508424-110508951	+	chr7	110508424	110508951	110508424		0.800311	0.872265	-6.55	0.710256	0.200091	0.903388	0.709363	0	3.1503e-05	2.63158e-05	2.59034e-05	0	7.67951e-05	0	2.70387e-05	1.53948e-05	1.81937e-05	3.76669e-05	1.84345e-05	0	0	0	0	0	0	1.89581e-05	2.18141e-05	0	0	0	0	1	1	1	0	3	0	1	1	1
TFE100714	IMMP2L	Intron	chr7:110558566-110558913	-	chr7	110558566	110558913	110558810	NM_001244606;NM_001350959;NM_001350960;NM_001350961;NM_001350963;NM_032549	0.429772	1.58772	25.8	0.0514352	0.00861708	0.127459	1.84394	2.09069e-05	0	2.63158e-05	7.77101e-05	0	0.000102393	0	0	0	7.27749e-05	1.88335e-05	3.68691e-05	0	0	0	0	1.51828e-05	1.77443e-05	0	0	3.34074e-05	0	8.67182e-05	1	0	1	3	0	4	0	0	0	4
TFE100715	chr7:110559850-110560268;+	Unannotated	chr7:110559850-110560268	+	chr7	110559850	110560268	110559922		6.38001e-58	32.2177	54	0.000250265	0	1.58321e-111	37.346	4.18139e-05	9.4509e-05	0.000105263	0.00246082	0.00261838	0.00235505	0.000153347	5.40774e-05	0	0.0020195	0.00226001	0.00180658	6.88089e-05	5.18959e-05	6.58913e-05	0.00203543	0.00126017	0.00134857	0	0	0.00243874	0.00212926	0.00204655	2	3	4	95	106	92	6	2	0	111
TFE100717	chr7:110576309-110576573;+	Unannotated	chr7:110576309-110576573	+	chr7	110576309	110576573	110576367		0.846149	0.645369	23.8	0.0749715	0.0155192	0.913877	0.663273	2.09069e-05	0	0	0	2.47017e-05	5.11967e-05	0	0	0	1.81937e-05	3.76669e-05	0	0	0	0	1.72494e-05	3.03656e-05	1.77443e-05	0	0	1.67037e-05	1.63789e-05	3.46873e-05	1	0	0	0	1	2	0	0	0	1
TFE100718	chr7:110576689-110578407;+	Unannotated	chr7:110576689-110578407	+	chr7	110576689	110578407	110577128		1.12858e-59	33.0922	54	0.000250265	0	9.51033e-116	38.6299	2.09069e-05	0	0	0.00246082	0.00187733	0.00202227	0.000127789	2.70387e-05	4.61844e-05	0.00216505	0.00216585	0.00232275	0	5.18959e-05	9.8837e-05	0.00215618	0.00198895	0.00150827	3.79161e-05	6.54422e-05	0.00220489	0.00216202	0.0028617	1	0	0	95	76	79	5	1	3	119
TFE100719	chr7:110580041-110580348;+	Unannotated	chr7:110580041-110580348	+	chr7	110580041	110580348	110580147		0.1619	2.07483	34.25	0.00817947	0.000415629	0.00586655	2.57653	2.09069e-05	0	0	0	7.41052e-05	2.55984e-05	2.55578e-05	0	0	5.45812e-05	1.88335e-05	0.000110607	0	0	0	1.72494e-05	3.03656e-05	3.54887e-05	0	2.18141e-05	0.000100222	3.27579e-05	0.000173436	1	0	0	0	3	1	1	0	0	3
TFE10072	LOC101927478	Noncoding 1st-exon	chr1:229644160-229644421	+	chr1	229644160	229644421	229644231	NR_110630	0.684154	1.19837	4.9	0.791412	0.199671	0.870258	0.83031	0	3.1503e-05	0	2.59034e-05	0	0	0	8.11162e-05	0	3.63875e-05	1.88335e-05	1.84345e-05	0	0	0	0	1.51828e-05	0	0	0	0	0	1.73436e-05	0	1	0	1	0	0	0	3	0	2
TFE100720	chr7:110625056-110625138;+	Unannotated	chr7:110625056-110625138	+	chr7	110625056	110625138	110625061		0.605091	1.33709	43.5	0.000575057	0	0.444031	1.40225	0	0	0	2.59034e-05	2.47017e-05	2.55984e-05	0	0	0	1.81937e-05	3.76669e-05	5.53036e-05	0	0	0	5.17482e-05	0.00010628	5.3233e-05	0	0	3.34074e-05	1.63789e-05	8.67182e-05	0	0	0	1	1	1	0	0	0	1
TFE100721	IMMP2L	Intron	chr7:110636756-110637226	-	chr7	110636756	110637226	110637128	NM_001244606;NM_001350959;NM_001350960;NM_001350961;NM_001350962;NM_001350963;NM_032549	0.735093	1.08457	10.9	0.488724	0.199671	0.669938	1.15956	0	0	0	5.18068e-05	7.41052e-05	2.55984e-05	0	0	0	0	0	0	0	1.72986e-05	4.94185e-05	0	1.51828e-05	1.77443e-05	3.79161e-05	0	0	4.91368e-05	1.73436e-05	0	0	0	2	3	1	0	0	0	0
TFE100722	chr7:110640532-110640828;+	Unannotated	chr7:110640532-110640828	+	chr7	110640532	110640828	110640615		0.0561262	2.4798	-6.25	0.724727	0.200091	0.0152149	2.37337	2.09069e-05	0	0	0.000129517	0	0	2.55578e-05	0	1.53948e-05	0	0	1.84345e-05	0	0	0	0	0	0	0	4.36281e-05	0	0	0	1	0	0	5	0	0	1	0	1	0
TFE100723	IMMP2L	Intron	chr7:110687320-110687546	-	chr7	110687320	110687546	110687503	NM_001244606;NM_001350959;NM_001350960;NM_001350961;NM_001350962;NM_001350963;NM_032549	0.754128	1.03943	8	0.636024	0.199671	0.398581	1.45099	4.18139e-05	0	0	5.18068e-05	0	0	0	0	3.07896e-05	3.63875e-05	1.88335e-05	1.84345e-05	0	1.72986e-05	0	0	0	0	0	2.18141e-05	0	0	6.93746e-05	2	0	0	2	0	0	0	0	2	2
TFE100724	LRRN3	Coding 5'-UTR	chr7:110731072-110731373	+	chr7	110731072	110731373	110731148	NM_001099658;NM_001099660;NM_018334	0.691116	1.18371	-7.9	0.641166	0.200091	0.718112	1.10121	0	0	0	0	4.94035e-05	0	0	2.70387e-05	0	0	1.88335e-05	0	0	1.72986e-05	3.29457e-05	1.72494e-05	0	0	9.47903e-05	4.36281e-05	1.67037e-05	4.91368e-05	5.20309e-05	0	0	0	0	2	0	0	1	0	0
TFE100725	LRRN3	Intron	chr7:110745633-110745711	+	chr7	110745633	110745711	110745635	NM_001099658;NM_001099660;NM_018334	0.759957	1.01937	17.95	0.201278	0.0662328	0.574646	1.26637	0	0	0	2.59034e-05	0	0	0	0	0	3.63875e-05	1.88335e-05	1.84345e-05	0	0	0	0	1.51828e-05	0	0	2.18141e-05	0	1.63789e-05	6.93746e-05	0	0	0	1	0	0	0	0	0	2
TFE100726	IMMP2L	Intron	chr7:110752237-110752322	-	chr7	110752237	110752322	110752322	NM_001244606;NM_001350959;NM_001350960;NM_001350961;NM_001350962;NM_001350963;NM_032549	0.709475	1.14499	0.8	0.969515	0.199671	0.860551	0.858733	0	0	2.63158e-05	0	0	0	0	2.70387e-05	0	7.27749e-05	1.88335e-05	1.84345e-05	0	0	1.64728e-05	0	0	0	0	0	1.67037e-05	0	0	0	0	1	0	0	0	0	1	0	4
TFE100727	LRRN3	Coding CDS	chr7:110764443-110764951	+	chr7	110764443	110764951	110764566	NM_001099658;NM_001099660;NM_018334	0.796033	0.89124	0.25	0.989669	0.199671	0.699281	1.12543	2.09069e-05	0	2.63158e-05	2.59034e-05	0	0	0	0	0	0	3.76669e-05	0	0	0	0	0	0	1.77443e-05	3.79161e-05	0	0	4.91368e-05	0	1	0	1	1	0	0	0	0	0	0
TFE100728	chr7:110782102-110782392;+	Unannotated	chr7:110782102-110782392	+	chr7	110782102	110782392	110782109		0.634528	1.28866	7.35	0.669722	0.199671	0.503767	1.3401	0	0	0	2.59034e-05	7.41052e-05	0	0	2.70387e-05	1.53948e-05	0	3.76669e-05	0	0	0	0	0	0	0	0	0	3.34074e-05	0	0	0	0	0	1	3	0	0	1	1	0
TFE100729	chr7:110787257-110787333;+	Unannotated	chr7:110787257-110787333	+	chr7	110787257	110787333	110787258		0.830454	0.716439	1	0.961772	0.199671	0.919906	0.633984	4.18139e-05	0	0	0	2.47017e-05	0	0	0	3.07896e-05	1.81937e-05	0	3.68691e-05	0	0	1.64728e-05	0	0	1.77443e-05	0	0	0	1.63789e-05	0	2	0	0	0	1	0	0	0	2	1
TFE10073	chr1:229671810-229672012;+	Unannotated	chr1:229671810-229672012	+	chr1	229671810	229672012	229671812		0.350607	1.70935	-46.25	0.000307621	7.01993e-05	0.0604416	2.04714	6.27208e-05	9.4509e-05	7.89474e-05	0	0	0	2.55578e-05	8.11162e-05	3.07896e-05	5.45812e-05	0	0	0	0.000121091	0.000131783	1.72494e-05	0	3.54887e-05	5.68742e-05	0.000130884	0	3.27579e-05	0	3	3	3	0	0	0	1	3	2	3
TFE100730	IMMP2L	Intron	chr7:110788331-110788407	-	chr7	110788331	110788407	110788407	NM_001244606;NM_001350959;NM_001350960;NM_001350961;NM_001350962;NM_001350963;NM_032549	0.391454	1.64662	18.45	0.186253	0.0596509	0.463774	1.38198	0	0	2.63158e-05	7.77101e-05	0	0	0	0	0	0	7.53338e-05	7.37382e-05	0	0	0	0	1.51828e-05	0	0	0	3.34074e-05	0	3.46873e-05	0	0	1	3	0	0	0	0	0	0
TFE100731	IMMP2L	Intron	chr7:110802755-110803000	-	chr7	110802755	110803000	110802889	NM_001244606;NM_001350959;NM_001350960;NM_001350961;NM_001350962;NM_001350963;NM_032549	0.774211	0.976584	-19.6	0.155432	0.107492	0.888632	0.772318	0	3.1503e-05	0	0	0	0	0	2.70387e-05	1.53948e-05	0	0	0	6.88089e-05	0	1.64728e-05	0	0	0	1.89581e-05	4.36281e-05	1.67037e-05	1.63789e-05	0	0	1	0	0	0	0	0	1	1	0
TFE100732	IMMP2L	Intron	chr7:110835956-110836122	-	chr7	110835956	110836122	110836033	NM_001244606;NM_001350959;NM_001350960;NM_001350961;NM_001350962;NM_001350963;NM_032549	0.754746	1.03789	40.05	0.00163708	0	0.62737	1.20912	0	0	0	2.59034e-05	2.47017e-05	2.55984e-05	0	0	0	3.63875e-05	1.88335e-05	7.37382e-05	0	0	0	1.72494e-05	0	5.3233e-05	0	0	6.68148e-05	4.91368e-05	3.46873e-05	0	0	0	1	1	1	0	0	0	2
TFE100733	chr7:110841483-110841764;+	Unannotated	chr7:110841483-110841764	+	chr7	110841483	110841764	110841543		0.00865604	3.09891	52.7	0.000250265	0	0.000319376	3.14988	0	0	0	0.000207227	7.41052e-05	7.67951e-05	0	0	0	7.27749e-05	0.000226001	9.21727e-05	0	0	0	0.000172494	9.10968e-05	7.09774e-05	0	0	5.01111e-05	3.27579e-05	3.46873e-05	0	0	0	8	3	3	0	0	0	4
TFE100734	chr7:110841890-110841983;+	Unannotated	chr7:110841890-110841983	+	chr7	110841890	110841983	110841895		0.620018	1.31362	29.95	0.0219919	0.00213741	0.69747	1.12768	0	0	2.63158e-05	5.18068e-05	2.47017e-05	0	0	0	0	7.27749e-05	0	9.21727e-05	0	0	0	3.44988e-05	1.51828e-05	0	0	0	1.67037e-05	3.27579e-05	3.46873e-05	0	0	1	2	1	0	0	0	0	4
TFE100735	IMMP2L	Intron	chr7:110843718-110844044	-	chr7	110843718	110844044	110843818	NM_001244606;NM_001350959;NM_001350960;NM_001350961;NM_001350962;NM_001350963;NM_032549	0.768097	0.992556	28.15	0.0321766	0.00401068	0.800048	0.983059	2.09069e-05	0	0	2.59034e-05	7.41052e-05	2.55984e-05	0	0	3.07896e-05	3.63875e-05	3.76669e-05	7.37382e-05	0	0	0	1.72494e-05	0	1.77443e-05	0	0	5.01111e-05	0	1.73436e-05	1	0	0	1	3	1	0	0	2	2
TFE100736	IMMP2L	Intron	chr7:110844716-110845293	-	chr7	110844716	110845293	110845233	NM_001244606;NM_001350959;NM_001350960;NM_001350961;NM_001350962;NM_001350963;NM_032549	7.91707e-43	24.6406	54	0.000250265	0	5.299e-65	23.1111	0	0	5.26316e-05	0.00176143	0.0014574	0.00125432	0	0	0	0.00158285	0.00207168	0.00167754	0	1.72986e-05	0	0.00108671	0.00113871	0.000975939	0	0	0.000868592	0.00108101	0.000745777	0	0	2	68	59	49	0	0	0	87
TFE100737	IMMP2L	Intron	chr7:110922672-110923106	-	chr7	110922672	110923106	110923106	NM_001244606;NM_001350959;NM_001350960;NM_001350961;NM_001350962;NM_001350963;NM_032549	0.777426	0.966344	6.65	0.705009	0.199671	0.770389	1.02849	0	0	2.63158e-05	0	0	0	0	0	0	3.63875e-05	5.65004e-05	1.84345e-05	0	0	0	0	0	1.77443e-05	3.79161e-05	0	0	1.63789e-05	0	0	0	1	0	0	0	0	0	0	2
TFE100738	chr7:110926704-110927165;+	Unannotated	chr7:110926704-110927165	+	chr7	110926704	110927165	110927034		0.807405	0.842714	3.3	0.86613	0.199671	0.850451	0.885899	0	0	2.63158e-05	5.18068e-05	2.47017e-05	0	0	0	0	0	0	3.68691e-05	0	0	1.64728e-05	0	0	1.77443e-05	3.79161e-05	0	1.67037e-05	0	0	0	0	1	2	1	0	0	0	0	0
TFE100739	chr7:110929314-110929441;+	Unannotated	chr7:110929314-110929441	+	chr7	110929314	110929441	110929315		0.486227	1.50792	16.85	0.23668	0.0834239	0.349732	1.5063	4.18139e-05	0	2.63158e-05	0.000129517	0	0	0	0	0	7.27749e-05	5.65004e-05	0.000110607	3.44045e-05	1.72986e-05	0	0	0	7.09774e-05	5.68742e-05	0	3.34074e-05	4.91368e-05	3.46873e-05	2	0	1	5	0	0	0	0	0	4
TFE10074	ABCB10	Intron	chr1:229684773-229684849	-	chr1	229684773	229684849	229684848	NM_012089	0.184912	2.01919	-14	0.346422	0.200091	1	NA	0	0	0	0	0	0	0	0	0	0	0	0	0.000103213	3.45973e-05	3.29457e-05	0	0	0	0	2.18141e-05	0	1.63789e-05	0	0	0	0	0	0	0	0	0	0	0
TFE100740	chr7:110938505-110939073;+	Unannotated	chr7:110938505-110939073	+	chr7	110938505	110939073	110938521		0.826376	0.736092	8.35	0.618088	0.199671	0.860338	0.859692	0	0	0	2.59034e-05	4.94035e-05	2.55984e-05	0	2.70387e-05	1.53948e-05	3.63875e-05	1.88335e-05	0	0	0	3.29457e-05	0	0	0	0	0	0	1.63789e-05	0	0	0	0	1	2	1	0	1	1	2
TFE100741	chr7:110941170-110941840;+	Unannotated	chr7:110941170-110941840	+	chr7	110941170	110941840	110941403		0.855643	0.613661	10.1	0.529502	0.199671	0.914155	0.661621	2.09069e-05	0	0	2.59034e-05	0	2.55984e-05	2.55578e-05	0	1.53948e-05	0	3.76669e-05	5.53036e-05	0	1.72986e-05	0	0	1.51828e-05	0	0	2.18141e-05	3.34074e-05	0	1.73436e-05	1	0	0	1	0	1	1	0	1	0
TFE100742	chr7:110955052-110955661;+	Unannotated	chr7:110955052-110955661	+	chr7	110955052	110955661	110955335		0.764691	1.00355	6.95	0.689707	0.199671	0.738017	1.07409	0	0	0	0	0	2.55984e-05	2.55578e-05	0	0	0	1.88335e-05	0	0	6.91946e-05	0	3.44988e-05	3.03656e-05	1.77443e-05	0	0	1.67037e-05	0	0	0	0	0	0	0	1	1	0	0	0
TFE100743	IMMP2L	Coding CDS	chr7:111127294-111127380	-	chr7	111127294	111127380	111127378	NM_001244606;NM_001350959;NM_001350960;NM_001350961;NM_001350962;NM_001350963;NM_001350964;NM_032549	0.816841	0.788671	24	0.0723124	0.0146803	0.83551	0.917658	0	0	0	5.18068e-05	0	2.55984e-05	0	0	3.07896e-05	3.63875e-05	3.76669e-05	1.84345e-05	0	3.45973e-05	0	0	3.03656e-05	5.3233e-05	0	0	3.34074e-05	4.91368e-05	0	0	0	0	2	0	1	0	0	2	2
TFE100744	IMMP2L	Coding 5'-UTR	chr7:111202520-111202627	-	chr7	111202520	111202627	111202551	NM_001244606;NM_001350959;NM_001350961;NM_001350962;NM_001350963;NM_001350964	0.704017	1.15672	11.25	0.471872	0.199671	0.211713	1.68814	0.00048086	0.00031503	0.000315789	0.000569874	0.000395228	0.000486369	0.00046004	0.000513736	0.00038487	0.000527618	0.000659171	0.000331822	0.000344045	0.000484362	0.000312984	0.000241492	0.000258108	0.000337142	0.0005877	0.000349025	0.00063474	0.000573263	0.000554997	23	10	12	22	16	19	18	19	25	29
TFE100745	chr7:111217844-111218000;-	Unannotated	chr7:111217844-111218000	-	chr7	111217844	111218000	111217928		0.829625	0.719343	-1.2	0.954283	0.200091	0.907194	0.692338	0	0	0	0	4.94035e-05	0	2.55578e-05	2.70387e-05	1.53948e-05	1.81937e-05	1.88335e-05	0	0	0	1.64728e-05	0	0	0	0	0	1.67037e-05	0	0	0	0	0	0	2	0	1	1	1	1
TFE100746	chr7:111219241-111219554;+	Unannotated	chr7:111219241-111219554	+	chr7	111219241	111219554	111219259		0.801578	0.866596	11	0.484039	0.199671	0.712229	1.1086	0	0	2.63158e-05	0	4.94035e-05	0	2.55578e-05	0	0	1.81937e-05	3.76669e-05	0	0	0	0	0	4.55484e-05	1.77443e-05	1.89581e-05	0	0	0	0	0	0	1	0	2	0	1	0	0	1
TFE100747	chr7:111234535-111234818;-	Unannotated	chr7:111234535-111234818	-	chr7	111234535	111234818	111234806		7.50578e-07	5.6806	43.95	0.000508232	0	1.89961e-06	4.05951	0	0	0	5.18068e-05	2.47017e-05	0	0	0	0	1.81937e-05	7.53338e-05	9.21727e-05	3.44045e-05	1.72986e-05	3.29457e-05	0.000344988	0.000167011	0.000337142	0	0	0.00031737	0.000212926	0.000104062	0	0	0	2	1	0	0	0	0	1
TFE100749	chr7:111422581-111423043;+	Unannotated	chr7:111422581-111423043	+	chr7	111422581	111423043	111422581		0.869192	0.571336	12.25	0.424533	0.186038	0.935143	0.575846	0	0	0	5.18068e-05	0	2.55984e-05	2.55578e-05	2.70387e-05	3.07896e-05	0	0	1.84345e-05	3.44045e-05	0	0	0	1.51828e-05	1.77443e-05	1.89581e-05	0	0	1.63789e-05	1.73436e-05	0	0	0	2	0	1	1	1	2	0
TFE10075	ABCB10	Coding upstream	chr1:229694341-229694566	-	chr1	229694341	229694566	229694460	NM_012089	0.848855	0.635984	2.25	0.911293	0.199671	0.910908	0.676282	0	0	2.63158e-05	0	0	0	0	0	0	0	1.88335e-05	0	0	1.72986e-05	0	1.72494e-05	1.51828e-05	1.77443e-05	0	4.36281e-05	0	1.63789e-05	0	0	0	1	0	0	0	0	0	0	0
TFE100750	chr7:111505800-111505942;+	Unannotated	chr7:111505800-111505942	+	chr7	111505800	111505942	111505803		0.100691	2.26524	41.9	0.000925819	0	0.0311375	2.20924	0	0	0	7.77101e-05	7.41052e-05	5.11967e-05	0	0	0	0.00014555	0.000150668	7.37382e-05	0	0	0	0.000103496	1.51828e-05	0	0	0	1.67037e-05	4.91368e-05	5.20309e-05	0	0	0	3	3	2	0	0	0	8
TFE100751	chr7:111527222-111527754;+	Unannotated	chr7:111527222-111527754	+	chr7	111527222	111527754	111527237		0.834839	0.696834	6.7	0.702689	0.199671	0.895213	0.746384	2.09069e-05	0	0	2.59034e-05	0	2.55984e-05	5.11156e-05	5.40774e-05	1.53948e-05	3.63875e-05	3.76669e-05	0	0	0	0	1.72494e-05	0	0	1.89581e-05	0	3.34074e-05	3.27579e-05	0	1	0	0	1	0	1	2	2	1	2
TFE100752	DOCK4	Intron	chr7:111537627-111537736	-	chr7	111537627	111537736	111537735	NM_001363540;NM_014705	0.786979	0.940636	10.9	0.488724	0.199671	0.687772	1.13949	2.09069e-05	0	0	0	0	2.55984e-05	0	0	0	0	0	3.68691e-05	0	0	0	0	0	0	1.89581e-05	0	3.34074e-05	4.91368e-05	0	1	0	0	0	0	1	0	0	0	0
TFE100754	chr7:111540755-111541015;+	Unannotated	chr7:111540755-111541015	+	chr7	111540755	111541015	111540756		0.670636	1.22633	3.25	0.868375	0.199671	0.526447	1.31595	0	0	0	5.18068e-05	0	0	0	0	0	1.81937e-05	1.88335e-05	1.84345e-05	6.88089e-05	1.72986e-05	0	0	0	0	5.68742e-05	0	0	0	1.73436e-05	0	0	0	2	0	0	0	0	0	1
TFE100755	chr7:111558260-111559079;+	Unannotated	chr7:111558260-111559079	+	chr7	111558260	111559079	111558770		0.575703	1.3814	10.75	0.496245	0.199671	0.687623	1.13968	0	0	0	0	2.47017e-05	2.55984e-05	7.66734e-05	0	1.53948e-05	0	7.53338e-05	3.68691e-05	0	0	3.29457e-05	1.72494e-05	0	0	0	0	0	0	0	0	0	0	0	1	1	3	0	1	0
TFE100756	DOCK4	Intron	chr7:111619541-111619706	-	chr7	111619541	111619706	111619616	NM_001363540;NM_014705	0.83815	0.679029	4.65	0.803273	0.199671	0.873706	0.820699	2.09069e-05	0	0	0	0	0	0	0	3.07896e-05	1.81937e-05	3.76669e-05	0	3.44045e-05	0	0	3.44988e-05	1.51828e-05	0	0	2.18141e-05	3.34074e-05	0	0	1	0	0	0	0	0	0	0	2	1
TFE100757	DOCK4	Intron	chr7:111764190-111764419	-	chr7	111764190	111764419	111764419	NM_001363540;NM_014705	0.699981	1.16438	10.8	0.493871	0.199671	0.839111	0.909311	0	0	7.89474e-05	2.59034e-05	0	2.55984e-05	0	0	0	1.81937e-05	0	0	0	0	0	0	1.51828e-05	1.77443e-05	0	0	1.67037e-05	1.63789e-05	0	0	0	3	1	0	1	0	0	0	1
TFE100758	DOCK4	Intron	chr7:111787929-111788216	-	chr7	111787929	111788216	111788004	NM_001363540;NM_014705	0.719848	1.11952	5.1	0.781642	0.199671	0.734383	1.07926	2.09069e-05	0	0	0	0	5.11967e-05	0	0	0	5.45812e-05	0	0	6.88089e-05	1.72986e-05	0	0	0	3.54887e-05	0	4.36281e-05	1.67037e-05	0	1.73436e-05	1	0	0	0	0	2	0	0	0	3
TFE100759	DOCK4	Intron	chr7:111824769-111825014	-	chr7	111824769	111825014	111824845	NM_001363540;NM_014705	0.793719	0.902595	12	0.436126	0.19303	0.890941	0.763687	0	0	2.63158e-05	5.18068e-05	0	2.55984e-05	5.11156e-05	0	0	1.81937e-05	0	0	0	0	0	0	1.51828e-05	1.77443e-05	0	2.18141e-05	0	0	0	0	0	1	2	0	1	2	0	0	1
TFE10076	TAF5L	Coding 3'-UTR	chr1:229735061-229735395	-	chr1	229735061	229735395	229735201	NM_001025247	0.856274	0.611423	9.25	0.572137	0.199671	0.926859	0.604543	0	6.3006e-05	2.63158e-05	5.18068e-05	2.47017e-05	0	0	0	3.07896e-05	3.63875e-05	1.88335e-05	0	0	1.72986e-05	1.64728e-05	3.44988e-05	3.03656e-05	3.54887e-05	1.89581e-05	0	6.68148e-05	1.63789e-05	3.46873e-05	0	2	1	2	1	0	0	0	2	2
TFE100760	DOCK4	Coding 5'-UTR	chr7:111846157-111846551	-	chr7	111846157	111846551	111846457	NM_001363540;NM_014705	0.543106	1.4279	6.95	0.689707	0.199671	0.267335	1.6076	2.09069e-05	6.3006e-05	0.000236842	0.000103614	9.88069e-05	7.67951e-05	0.000127789	8.11162e-05	0.000153948	0.000127356	0.000207168	0.000294953	0.000137618	0.000172986	8.23642e-05	0.000189744	3.03656e-05	7.09774e-05	3.79161e-05	0.000130884	8.35185e-05	8.18947e-05	3.46873e-05	1	2	9	4	4	3	5	3	10	7
TFE100761	ZNF277	Coding 5'-UTR	chr7:111846660-111846862	+	chr7	111846660	111846862	111846764	NM_021994	0.0118107	3.0014	-38.05	0.00296992	0.000941789	8.88672e-06	3.79489	0.000250883	0.000189018	0.000368421	7.77101e-05	0.000172912	7.67951e-05	0.000485598	0.000243348	0.000292501	0.000181937	0.000226001	0.00020278	0.000344045	0.000795738	0.000329457	0.000172494	0.000151828	0.000195188	0.000303329	0.000414467	0.000217148	0.000229305	0.000138749	12	6	14	3	7	3	19	9	19	10
TFE100762	ZNF277	Intron	chr7:111862983-111863059	+	chr7	111862983	111863059	111862983	NM_021994	0.593842	1.35424	31.2	0.0167368	0.00133295	0.415473	1.4327	0	0	0	7.77101e-05	7.41052e-05	0	0	0	0	1.81937e-05	3.76669e-05	0	0	0	0	1.72494e-05	1.51828e-05	7.09774e-05	0	0	3.34074e-05	1.63789e-05	1.73436e-05	0	0	0	3	3	0	0	0	0	1
TFE100763	chr7:111868556-111868714;-	Unannotated	chr7:111868556-111868714	-	chr7	111868556	111868714	111868642		0.865895	0.580828	0.85	0.967608	0.199671	0.915394	0.655516	0	0	0	2.59034e-05	0	0	0	2.70387e-05	1.53948e-05	1.81937e-05	0	3.68691e-05	0	0	0	0	3.03656e-05	0	1.89581e-05	2.18141e-05	0	1.63789e-05	0	0	0	0	1	0	0	0	1	1	1
TFE100764	ZNF277	Intron	chr7:111928624-111928996	+	chr7	111928624	111928996	111928629	NM_021994	0.789263	0.924358	6.95	0.689707	0.199671	0.899229	0.727206	0	0	5.26316e-05	2.59034e-05	2.47017e-05	0	0	0	0	0	3.76669e-05	3.68691e-05	0	0	1.64728e-05	0	0	0	0	0	1.67037e-05	0	0	0	0	2	1	1	0	0	0	0	0
TFE100765	chr7:111946484-111946580;-	Unannotated	chr7:111946484-111946580	-	chr7	111946484	111946580	111946562		0.499445	1.48923	-23.15	0.0844428	0.0550607	0.321705	1.53907	0	3.1503e-05	0	0	0	0	0	5.40774e-05	6.15792e-05	0	1.88335e-05	1.84345e-05	0.000103213	5.18959e-05	8.23642e-05	0	0	5.3233e-05	3.79161e-05	0	0	0	0	0	1	0	0	0	0	0	2	4	0
TFE100766	chr7:111947585-111947935;-	Unannotated	chr7:111947585-111947935	-	chr7	111947585	111947935	111947818		0.504329	1.48269	9.15	0.577602	0.199671	0.907875	0.690466	0	0	0	0	0	0	0	2.70387e-05	1.53948e-05	0	1.88335e-05	0	0.000103213	1.72986e-05	0	0	1.51828e-05	3.54887e-05	0	0	0	1.63789e-05	3.46873e-05	0	0	0	0	0	0	0	1	1	0
TFE100767	ZNF277	Coding CDS	chr7:111981065-111981101	+	chr7	111981065	111981101	111981090	NM_021994	0.0196525	2.83662	-27.65	0.03559	0.0192884	0.00191383	2.8043	0.000125442	3.1503e-05	0.000105263	2.59034e-05	0.000123509	2.55984e-05	0.000306694	0.000135194	0.000153948	0.000109162	0.000226001	0.000110607	3.44045e-05	0.000311376	0.000444767	5.17482e-05	7.5914e-05	8.87217e-05	0.000303329	0.000305397	8.35185e-05	0.00014741	0.000156093	6	1	4	1	5	1	12	5	10	6
TFE100768	ZNF277	Coding 3'-UTR	chr7:111983492-111983986	+	chr7	111983492	111983986	111983765	NM_021994	0.708843	1.14604	-0.6	0.97708	0.200091	0.177204	1.74492	0	0	0	0	0	0	5.11156e-05	5.40774e-05	3.07896e-05	1.81937e-05	0	1.84345e-05	3.44045e-05	0	0	0	0	0	0	0	0	6.55158e-05	1.73436e-05	0	0	0	0	0	0	2	2	2	1
TFE100769	chr7:111985885-111986122;-	Unannotated	chr7:111985885-111986122	-	chr7	111985885	111986122	111986035		0.787997	0.934964	7.5	0.661801	0.199671	0.88452	0.788845	0	0	0	5.18068e-05	2.47017e-05	0	2.55578e-05	0	0	0	0	1.84345e-05	6.88089e-05	1.72986e-05	1.64728e-05	1.72494e-05	3.03656e-05	0	0	0	0	1.63789e-05	0	0	0	0	2	1	0	1	0	0	0
TFE100770	chr7:111986690-111987125;+	Unannotated	chr7:111986690-111987125	+	chr7	111986690	111987125	111986847		0.84555	0.647906	5.4	0.766505	0.199671	0.885217	0.785846	0	0	0	2.59034e-05	0	0	2.55578e-05	0	0	3.63875e-05	1.88335e-05	0	0	1.72986e-05	1.64728e-05	0	0	0	3.79161e-05	0	3.34074e-05	0	1.73436e-05	0	0	0	1	0	0	1	0	0	2
TFE100771	chr7:111991307-111991639;+	Unannotated	chr7:111991307-111991639	+	chr7	111991307	111991639	111991308		0.815459	0.799166	-5.45	0.764006	0.200091	0.859669	0.862009	2.09069e-05	0	0	2.59034e-05	0	0	0	5.40774e-05	0	0	0	3.68691e-05	3.44045e-05	1.72986e-05	1.64728e-05	1.72494e-05	0	0	0	0	0	0	3.46873e-05	1	0	0	1	0	0	0	2	0	0
TFE100772	IFRD1	Coding 5'-UTR	chr7:112090483-112090837	+	chr7	112090483	112090837	112090513	NM_001550	0.748003	1.05457	28.85	0.0277809	0.0031684	0.590741	1.24937	0.000334511	0.000472545	0.000684211	0.000725295	0.00071635	0.000639959	0.000715618	0.000675968	0.000400265	0.000600393	0.000621504	0.000516167	0.000481662	0.000553557	0.000395348	0.000724475	0.000561764	0.000479097	0.000303329	0.000349025	0.000551222	0.0006224	0.000468278	16	15	26	28	29	25	28	25	26	33
TFE100773	IFRD1	Intron	chr7:112091021-112091181	+	chr7	112091021	112091181	112091062	NM_001007245;NM_001197080;NM_001550;NR_120333	0.818834	0.775483	-0.9	0.965653	0.200091	0.845433	0.895729	4.18139e-05	0	0	7.77101e-05	2.47017e-05	0	2.55578e-05	0	3.07896e-05	0	1.88335e-05	3.68691e-05	0	0	4.94185e-05	0	1.51828e-05	5.3233e-05	1.89581e-05	4.36281e-05	0	3.27579e-05	1.73436e-05	2	0	0	3	1	0	1	0	2	0
TFE100774	IFRD1	Intron	chr7:112091347-112091490	+	chr7	112091347	112091490	112091351	NM_001007245;NM_001197080;NM_001550;NR_120333	0.477846	1.51949	10.25	0.521793	0.199671	0.530708	1.3117	2.09069e-05	3.1503e-05	0	0	0	0.000102393	2.55578e-05	0	0	3.63875e-05	0	1.84345e-05	0	0	0	0	3.03656e-05	0	0	0	0	1.63789e-05	0	1	1	0	0	0	4	1	0	0	2
TFE100775	chr7:112101062-112101282;-	Unannotated	chr7:112101062-112101282	-	chr7	112101062	112101282	112101139		0.81372	0.811068	-4.5	0.81057	0.200091	0.849349	0.888156	6.27208e-05	3.1503e-05	2.63158e-05	0	2.47017e-05	5.11967e-05	0	0	0	0	1.88335e-05	0	0	0	1.64728e-05	0	1.51828e-05	0	1.89581e-05	2.18141e-05	3.34074e-05	6.55158e-05	1.73436e-05	3	1	1	0	1	2	0	0	0	0
TFE100776	chr7:112104658-112105210;-	Unannotated	chr7:112104658-112105210	-	chr7	112104658	112105210	112104863		0.816701	0.790532	7.6	0.656816	0.199671	0.955912	0.508125	0	0	0	0	4.94035e-05	2.55984e-05	0	2.70387e-05	1.53948e-05	1.81937e-05	0	1.84345e-05	6.88089e-05	1.72986e-05	0	0	1.51828e-05	0	1.89581e-05	0	0	1.63789e-05	1.73436e-05	0	0	0	0	2	1	0	1	1	1
TFE100777	chr7:112109630-112109931;-	Unannotated	chr7:112109630-112109931	-	chr7	112109630	112109931	112109891		0.758525	1.02393	-0.1	0.995429	0.200091	0.705163	1.11751	0	0	2.63158e-05	0	0	0	2.55578e-05	0	1.53948e-05	3.63875e-05	1.88335e-05	0	6.88089e-05	5.18959e-05	0	1.72494e-05	0	0	0	0	1.67037e-05	0	0	0	0	1	0	0	0	1	0	1	2
TFE100778	chr7:112111817-112111950;-	Unannotated	chr7:112111817-112111950	-	chr7	112111817	112111950	112111893		0.673413	1.22106	8.75	0.598014	0.199671	0.63893	1.19589	6.27208e-05	0	0	7.77101e-05	0	0	0	2.70387e-05	0	0	0	0	0	0	0	3.44988e-05	4.55484e-05	0	1.89581e-05	0	1.67037e-05	1.63789e-05	1.73436e-05	3	0	0	3	0	0	0	1	0	0
TFE100779	IFRD1	Coding CDS	chr7:112112286-112112402	+	chr7	112112286	112112402	112112384	NM_001007245;NM_001197079;NM_001197080;NM_001550	0.61847	1.31574	17.75	0.207227	0.0689928	0.180341	1.73914	0	0	0	0	0	0	0	2.70387e-05	1.53948e-05	1.81937e-05	5.65004e-05	1.84345e-05	3.44045e-05	0	0	8.6247e-05	0	1.77443e-05	0	0	0	1.63789e-05	6.93746e-05	0	0	0	0	0	0	0	1	1	1
TFE10078	TAF5L	Coding CDS	chr1:229737815-229738162	-	chr1	229737815	229738162	229738158	NM_001025247;NM_014409	0.748405	1.0537	-3.5	0.85679	0.200091	0.581898	1.25912	0	0	0	0	4.94035e-05	0	0	2.70387e-05	0	0	1.88335e-05	0	0	3.45973e-05	4.94185e-05	0	0	0	0	0	0	0	1.73436e-05	0	0	0	0	2	0	0	1	0	0
TFE100780	chr7:112113882-112114057;-	Unannotated	chr7:112113882-112114057	-	chr7	112113882	112114057	112113969		0.412199	1.61408	27.25	0.0385884	0.00545976	0.320963	1.54011	2.09069e-05	0	0	7.77101e-05	0	0	2.55578e-05	0	0	1.81937e-05	1.88335e-05	1.84345e-05	0.000103213	3.45973e-05	1.64728e-05	0.000103496	3.03656e-05	7.09774e-05	1.89581e-05	0	0.000150333	4.91368e-05	5.20309e-05	1	0	0	3	0	0	1	0	0	1
TFE100781	chr7:112255543-112255808;+	Unannotated	chr7:112255543-112255808	+	chr7	112255543	112255808	112255593		0.701602	1.16177	8.55	0.607792	0.199671	0.659647	1.17216	0	0	0	0	0	0	0	0	1.53948e-05	0	1.88335e-05	0	0	0	0	1.72494e-05	1.51828e-05	1.77443e-05	0	0	6.68148e-05	0	0	0	0	0	0	0	0	0	0	1	0
TFE100782	chr7:112352737-112353122;-	Unannotated	chr7:112352737-112353122	-	chr7	112352737	112353122	112352919		0.897911	0.499269	-1.35	0.948644	0.200091	0.92803	0.600259	0	0	2.63158e-05	2.59034e-05	0	0	2.55578e-05	0	0	1.81937e-05	1.88335e-05	0	0	3.45973e-05	0	0	1.51828e-05	1.77443e-05	0	2.18141e-05	1.67037e-05	0	0	0	0	1	1	0	0	1	0	0	1
TFE100783	chr7:112356396-112356675;-	Unannotated	chr7:112356396-112356675	-	chr7	112356396	112356675	112356496		0.831582	0.712046	7.55	0.659435	0.199671	0.904591	0.702747	0	0	0	0	0	0	0	0	0	0	1.88335e-05	1.84345e-05	0	3.45973e-05	1.64728e-05	0	1.51828e-05	0	0	0	0	3.27579e-05	3.46873e-05	0	0	0	0	0	0	0	0	0	0
TFE100784	chr7:112360967-112361044;-	Unannotated	chr7:112360967-112361044	-	chr7	112360967	112361044	112361044		0.136537	2.14474	11.75	0.44796	0.199671	0.6428	1.19195	2.09069e-05	0	0	0	4.94035e-05	0	0.000127789	0	0	1.81937e-05	0	1.84345e-05	0	0	0	0	0	0	3.79161e-05	0	0	0	3.46873e-05	1	0	0	0	2	0	5	0	0	1
TFE100785	chr7:112397496-112397904;+	Unannotated	chr7:112397496-112397904	+	chr7	112397496	112397904	112397615		0.358128	1.69622	-0.05	0.997172	0.200091	0.0401234	2.14869	0	0	0	0	2.47017e-05	0	0	0	3.07896e-05	0	0	1.84345e-05	0	0	0	0	0	0	0	8.72562e-05	0	1.63789e-05	0	0	0	0	0	1	0	0	0	2	0
TFE100786	chr7:112400648-112401014;+	Unannotated	chr7:112400648-112401014	+	chr7	112400648	112401014	112400794		0.699047	1.16667	3.75	0.845589	0.199671	0.79924	0.984324	0	0	2.63158e-05	0	2.47017e-05	0	0	0	0	0	0	7.37382e-05	0	0	1.64728e-05	0	1.51828e-05	0	0	2.18141e-05	0	1.63789e-05	0	0	0	1	0	1	0	0	0	0	0
TFE100787	TMEM168	Coding 3'-UTR	chr7:112404879-112405256	-	chr7	112404879	112405256	112404954	NM_001287497;NM_022484	0.812101	0.821525	1.05	0.959953	0.199671	0.84461	0.897347	2.09069e-05	0	2.63158e-05	0	0	0	5.11156e-05	0	0	0	1.88335e-05	3.68691e-05	3.44045e-05	0	0	0	3.03656e-05	0	0	2.18141e-05	0	0	0	1	0	1	0	0	0	2	0	0	0
TFE100788	TMEM168	Coding 3'-UTR	chr7:112406498-112406575	-	chr7	112406498	112406575	112406574	NM_001287497;NM_022484	0.752903	1.04281	-3.45	0.858986	0.200091	0.623017	1.2137	4.18139e-05	0	7.89474e-05	7.77101e-05	2.47017e-05	0	0.000102231	2.70387e-05	9.23688e-05	0.000109162	7.53338e-05	9.21727e-05	0	0.000103792	6.58913e-05	0	3.03656e-05	8.87217e-05	7.58323e-05	0	3.34074e-05	0	5.20309e-05	2	0	3	3	1	0	4	1	6	6
TFE100789	TMEM168	Intron	chr7:112414435-112414824	-	chr7	112414435	112414824	112414676	NM_001287497;NM_022484;NR_109840	0.809022	0.835346	-1.55	0.940808	0.200091	0.884446	0.789308	2.09069e-05	0	0	5.18068e-05	2.47017e-05	0	0	5.40774e-05	0	1.81937e-05	5.65004e-05	0	0	1.72986e-05	3.29457e-05	0	0	1.77443e-05	0	2.18141e-05	0	3.27579e-05	0	1	0	0	2	1	0	0	2	0	1
TFE10079	chr1:229748170-229749061;+	Unannotated	chr1:229748170-229749061	+	chr1	229748170	229749061	229748333		0.340498	1.72517	5.8	0.747158	0.199671	0.238557	1.64732	2.09069e-05	0	0	0.000129517	0	0	5.11156e-05	2.70387e-05	0	0	1.88335e-05	3.68691e-05	0	0	0	0	3.03656e-05	1.77443e-05	1.89581e-05	0	0	4.91368e-05	0	1	0	0	5	0	0	2	1	0	0
TFE100790	chr7:112420543-112421296;+	Unannotated	chr7:112420543-112421296	+	chr7	112420543	112421296	112420751		0.833222	0.704357	-2.7	0.891879	0.200091	0.843291	0.900047	0	0	2.63158e-05	2.59034e-05	0	0	2.55578e-05	2.70387e-05	0	3.63875e-05	1.88335e-05	0	0	0	0	1.72494e-05	0	5.3233e-05	3.79161e-05	4.36281e-05	0	0	1.73436e-05	0	0	1	1	0	0	1	1	0	2
TFE100791	TMEM168	Intron	chr7:112429903-112430083	-	chr7	112429903	112430083	112430050	NM_001287497;NM_022484;NR_109840	0.827704	0.728338	-4	0.834038	0.200091	0.915128	0.657058	0	0	0	2.59034e-05	0	2.55984e-05	0	5.40774e-05	3.07896e-05	0	0	0	0	1.72986e-05	0	0	0	1.77443e-05	1.89581e-05	0	0	1.63789e-05	1.73436e-05	0	0	0	1	0	1	0	2	2	0
TFE100792	TMEM168	Coding 5'-UTR	chr7:112430287-112430483	-	chr7	112430287	112430483	112430448	NM_001287497;NM_022484	0.599638	1.34647	0.55	0.978938	0.199671	0.578248	1.2627	0.000146349	0.000378036	0.000368421	0.000310841	0.000172912	0.000332779	0.000587829	0.000297426	0.000538818	0.000418456	0.000376669	0.000368691	0.000378449	0.000224882	0.000329457	0.000258741	0.00010628	0.00040812	0.000360203	0.000196327	0.000233852	0.0003112	0.000364217	7	12	14	12	7	13	23	11	35	23
TFE100793	chr7:112458524-112458926;+	Unannotated	chr7:112458524-112458926	+	chr7	112458524	112458926	112458658		0.837632	0.682609	4.35	0.818032	0.199671	0.869496	0.832046	0	0	0	0	0	0	2.55578e-05	0	0	0	1.88335e-05	3.68691e-05	0	1.72986e-05	1.64728e-05	0	0	0	0	0	3.34074e-05	1.63789e-05	0	0	0	0	0	0	0	1	0	0	0
TFE100794	chr7:112488664-112488971;+	Unannotated	chr7:112488664-112488971	+	chr7	112488664	112488971	112488664		0.852474	0.624498	-20.9	0.125441	0.0853327	0.876584	0.811415	0	0	2.63158e-05	0	0	2.55984e-05	2.55578e-05	2.70387e-05	1.53948e-05	0	0	0	0	0	1.64728e-05	0	0	0	1.89581e-05	4.36281e-05	0	1.63789e-05	0	0	0	1	0	0	1	1	1	1	0
TFE100795	BMT2	Coding 5'-UTR	chr7:112579646-112579953	-	chr7	112579646	112579953	112579903	NM_152556	0.794168	0.9002	0.45	0.982573	0.199671	0.808977	0.968376	0.000104535	9.4509e-05	0.000105263	0.000207227	9.88069e-05	0.000204787	0.000178905	0.000108155	0.000107764	0.00014555	0.000113001	0.000276518	6.88089e-05	0.000121091	6.58913e-05	6.89976e-05	4.55484e-05	5.3233e-05	0.000151665	0.000196327	0.000150333	9.82737e-05	8.67182e-05	5	3	4	8	4	8	7	4	7	8
TFE100796	chr7:112586588-112586982;-	Unannotated	chr7:112586588-112586982	-	chr7	112586588	112586982	112586681		0.859969	0.600504	3.45	0.858986	0.199671	0.888091	0.775216	0	0	2.63158e-05	2.59034e-05	0	2.55984e-05	2.55578e-05	0	0	1.81937e-05	3.76669e-05	0	0	1.72986e-05	0	0	3.03656e-05	0	3.79161e-05	0	1.67037e-05	0	0	0	0	1	1	0	1	1	0	0	1
TFE100797	chr7:112682198-112682276;-	Unannotated	chr7:112682198-112682276	-	chr7	112682198	112682276	112682274		0.674388	1.21931	-10.1	0.529502	0.200091	0.284876	1.5842	0	0	0	0	0	0	2.55578e-05	5.40774e-05	0	1.81937e-05	0	0	0	0	0	0	0	0	5.68742e-05	4.36281e-05	0	1.63789e-05	0	0	0	0	0	0	0	1	2	0	1
TFE100798	chr7:112709801-112709966;-	Unannotated	chr7:112709801-112709966	-	chr7	112709801	112709966	112709879		0.614689	1.32104	30.2	0.0208124	0.00190095	0.450742	1.39519	0	0	0	0	2.47017e-05	0	0	0	0	1.81937e-05	1.88335e-05	9.21727e-05	0	0	0	3.44988e-05	1.51828e-05	5.3233e-05	0	0	3.34074e-05	0	1.73436e-05	0	0	0	0	1	0	0	0	0	1
TFE100799	GPR85	Coding upstream	chr7:112726695-112726904	-	chr7	112726695	112726904	112726903	NM_001146267	0.870564	0.567797	12.9	0.394577	0.169033	0.918818	0.638605	2.09069e-05	0	0	2.59034e-05	0	0	0	0	0	1.81937e-05	3.76669e-05	1.84345e-05	0	0	0	0	3.03656e-05	1.77443e-05	1.89581e-05	0	0	1.63789e-05	0	1	0	0	1	0	0	0	0	0	1
TFE1008	chr1:15391646-15392093;-	Unannotated	chr1:15391646-15392093	-	chr1	15391646	15392093	15392092		0.493248	1.498	-16.4	0.252086	0.175998	0.291417	1.57604	2.09069e-05	6.3006e-05	0	0	0	5.11967e-05	5.11156e-05	5.40774e-05	0	0	0	0	0.000103213	0	0	0	0	0	5.68742e-05	2.18141e-05	0	0	5.20309e-05	1	2	0	0	0	2	2	2	0	0
TFE10080	TAF5L	Intron	chr1:229761345-229761473	-	chr1	229761345	229761473	229761412	NM_001025247;NM_014409	0.6391	1.2813	-19.55	0.156587	0.107634	0.107958	1.89127	4.18139e-05	3.1503e-05	5.26316e-05	0	7.41052e-05	0	7.66734e-05	5.40774e-05	1.53948e-05	3.63875e-05	3.76669e-05	0	0	3.45973e-05	1.64728e-05	0	0	0	0	0.000130884	3.34074e-05	0	5.20309e-05	2	1	2	0	3	0	3	2	1	2
TFE100800	chr7:112737563-112737858;+	Unannotated	chr7:112737563-112737858	+	chr7	112737563	112737858	112737782		0.804083	0.855548	-8.5	0.610249	0.200091	0.837908	0.911817	6.27208e-05	0	2.63158e-05	0	0	2.55984e-05	0	0	3.07896e-05	0	0	1.84345e-05	3.44045e-05	0	0	0	0	0	1.89581e-05	0	1.67037e-05	3.27579e-05	0	3	0	1	0	0	1	0	0	2	0
TFE100801	SMIM30	Coding CDS	chr7:112757259-112757635	-	chr7	112757259	112757635	112757599	NM_001352687;NM_001352688	0.892321	0.512196	5.6	0.75679	0.199671	0.9556	0.509606	2.09069e-05	0	0	0	2.47017e-05	2.55984e-05	2.55578e-05	2.70387e-05	0	1.81937e-05	0	0	0	1.72986e-05	1.64728e-05	1.72494e-05	1.51828e-05	1.77443e-05	3.79161e-05	2.18141e-05	1.67037e-05	1.63789e-05	6.93746e-05	1	0	0	0	1	1	1	1	0	1
TFE100802	SMIM30	Coding 5'-UTR	chr7:112758507-112758673	-	chr7	112758507	112758673	112758612	NM_001352687;NM_001352688	3.40714e-08	6.46459	-35.35	0.00619526	0.00213554	1.43405e-19	8.69925	0.00123351	0.00198469	0.00173684	0.00160601	0.001408	0.00130552	0.00268357	0.00175752	0.0014779	0.00154647	0.00178918	0.00178815	0.000688089	0.00269859	0.00233914	0.000948718	0.00126017	0.00110015	0.00307121	0.00246499	0.00140311	0.00132669	0.0012314	59	63	66	62	57	51	105	65	96	85
TFE100803	chr7:112759997-112760354;+	Unannotated	chr7:112759997-112760354	+	chr7	112759997	112760354	112760219		0.849541	0.63337	4.65	0.803273	0.199671	0.880971	0.799775	2.09069e-05	0	2.63158e-05	2.59034e-05	2.47017e-05	2.55984e-05	2.55578e-05	2.70387e-05	1.53948e-05	7.27749e-05	1.88335e-05	0	0	3.45973e-05	4.94185e-05	3.44988e-05	7.5914e-05	0	1.89581e-05	0	3.34074e-05	0	1.73436e-05	1	0	1	1	1	1	1	1	1	4
TFE100804	chr7:112784081-112784157;+	Unannotated	chr7:112784081-112784157	+	chr7	112784081	112784157	112784082		0.603554	1.33984	-8.5	0.610249	0.200091	0.353044	1.50243	0	0	2.63158e-05	0	0	0	0	0	0	0	3.76669e-05	0	0	1.72986e-05	0	0	1.51828e-05	3.54887e-05	7.58323e-05	0	0	0	0	0	0	1	0	0	0	0	0	0	0
TFE100805	chr7:112824461-112824541;+	Unannotated	chr7:112824461-112824541	+	chr7	112824461	112824541	112824464		0.644105	1.27236	0.85	0.967608	0.199671	0.600493	1.23899	4.18139e-05	0	0	0	0	0.000102393	2.55578e-05	8.11162e-05	1.53948e-05	3.63875e-05	7.53338e-05	0	0	1.72986e-05	3.29457e-05	0	1.51828e-05	1.77443e-05	1.89581e-05	0	1.67037e-05	0	6.93746e-05	2	0	0	0	0	4	1	3	1	2
TFE100806	chr7:112940180-112940487;-	Unannotated	chr7:112940180-112940487	-	chr7	112940180	112940487	112940299		0.835108	0.695161	16.1	0.262844	0.0967312	0.858286	0.865389	0	0	0	0	2.47017e-05	0	2.55578e-05	0	0	1.81937e-05	3.76669e-05	0	0	1.72986e-05	0	0	1.51828e-05	3.54887e-05	0	0	0	3.27579e-05	0	0	0	0	0	1	0	1	0	0	1
TFE100807	chr7:112948471-112948548;+	Unannotated	chr7:112948471-112948548	+	chr7	112948471	112948548	112948471		0.845061	0.649804	3.5	0.85679	0.199671	0.92075	0.629654	2.09069e-05	0	0	2.59034e-05	4.94035e-05	0	0	0	0	1.81937e-05	0	0	0	1.72986e-05	0	0	1.51828e-05	0	0	2.18141e-05	0	1.63789e-05	1.73436e-05	1	0	0	1	2	0	0	0	0	1
TFE100808	chr7:113009747-113010191;-	Unannotated	chr7:113009747-113010191	-	chr7	113009747	113010191	113009822		0.79947	0.877682	1.65	0.936839	0.199671	0.778389	1.01733	0	0	0	0	0	2.55984e-05	2.55578e-05	0	0	1.81937e-05	0	0	0	0	1.64728e-05	0	0	1.77443e-05	3.79161e-05	0	0	0	5.20309e-05	0	0	0	0	0	1	1	0	0	1
TFE100809	chr7:113029647-113030264;-	Unannotated	chr7:113029647-113030264	-	chr7	113029647	113030264	113030097		0.881659	0.538368	13.2	0.381248	0.161095	0.91582	0.652861	2.09069e-05	0	0	0	0	2.55984e-05	0	0	1.53948e-05	1.81937e-05	1.88335e-05	0	3.44045e-05	0	0	0	3.03656e-05	0	1.89581e-05	0	1.67037e-05	3.27579e-05	0	1	0	0	0	0	1	0	0	1	1
TFE10081	TAF5L	Coding 5'-UTR	chr1:229761632-229761866	-	chr1	229761632	229761866	229761741	NM_001025247;NM_014409	0.798511	0.882335	4.65	0.803273	0.199671	0.80907	0.968132	6.27208e-05	0	0.000105263	7.77101e-05	4.94035e-05	7.67951e-05	2.55578e-05	0	1.53948e-05	1.81937e-05	1.88335e-05	3.68691e-05	0	5.18959e-05	0	1.72494e-05	6.07312e-05	3.54887e-05	9.47903e-05	4.36281e-05	0	3.27579e-05	5.20309e-05	3	0	4	3	2	3	1	0	1	1
TFE100810	chr7:113029898-113030200;+	Unannotated	chr7:113029898-113030200	+	chr7	113029898	113030200	113030124		0.793096	0.90652	1.4	0.946592	0.199671	0.886937	0.780089	2.09069e-05	0	0	5.18068e-05	0	5.11967e-05	0	0	1.53948e-05	0	0	0	0	0	1.64728e-05	0	0	1.77443e-05	1.89581e-05	0	0	0	1.73436e-05	1	0	0	2	0	2	0	0	1	0
TFE100811	chr7:113044666-113044752;+	Unannotated	chr7:113044666-113044752	+	chr7	113044666	113044752	113044677		0.83707	0.686637	1.7	0.934714	0.199671	0.851814	0.882504	0	3.1503e-05	0	2.59034e-05	2.47017e-05	0	0	2.70387e-05	0	0	0	1.84345e-05	0	0	0	0	0	1.77443e-05	3.79161e-05	0	0	3.27579e-05	0	0	1	0	1	1	0	0	1	0	0
TFE100812	chr7:113243623-113243890;+	Unannotated	chr7:113243623-113243890	+	chr7	113243623	113243890	113243630		0.823454	0.751626	-0.45	0.982573	0.200091	0.86716	0.839081	0	0	0	0	0	0	0	0	3.07896e-05	0	5.65004e-05	1.84345e-05	3.44045e-05	1.72986e-05	0	1.72494e-05	1.51828e-05	1.77443e-05	3.79161e-05	2.18141e-05	0	0	0	0	0	0	0	0	0	0	0	2	0
TFE100813	chr7:113251683-113252089;+	Unannotated	chr7:113251683-113252089	+	chr7	113251683	113252089	113251806		0.762207	1.01091	-7.05	0.684573	0.200091	0.403541	1.44551	0	3.1503e-05	5.26316e-05	0	0	0	2.55578e-05	0	0	0	1.88335e-05	1.84345e-05	0	5.18959e-05	0	0	1.51828e-05	0	0	0	0	0	0	0	1	2	0	0	0	1	0	0	0
TFE100814	chr7:113264142-113264366;+	Unannotated	chr7:113264142-113264366	+	chr7	113264142	113264366	113264253		0.800628	0.870375	12.05	0.433886	0.191653	0.663445	1.16706	0	0	0	0	2.47017e-05	2.55984e-05	5.11156e-05	2.70387e-05	0	1.81937e-05	3.76669e-05	1.84345e-05	0	0	0	0	1.51828e-05	1.77443e-05	7.58323e-05	0	1.67037e-05	1.63789e-05	0	0	0	0	0	1	1	2	1	0	1
TFE100815	chr7:113280040-113280402;-	Unannotated	chr7:113280040-113280402	-	chr7	113280040	113280402	113280286		0.000158666	4.26037	51.35	0.000250265	0	1.96715e-06	4.05357	0	0	0	0.000207227	0.000123509	0.000230385	0	0	0	0.000218325	0.000301335	0.000276518	0	0	1.64728e-05	0.000172494	0.000212559	0.00012421	0	0	1.67037e-05	6.55158e-05	8.67182e-05	0	0	0	8	5	9	0	0	0	12
TFE100816	chr7:113280601-113281149;-	Unannotated	chr7:113280601-113281149	-	chr7	113280601	113281149	113280829		0.623962	1.30745	21.55	0.112235	0.0285981	0.844347	0.897727	0	0	0	2.59034e-05	7.41052e-05	0	0	0	0	5.45812e-05	1.88335e-05	1.84345e-05	0	0	0	0	1.51828e-05	0	0	0	1.67037e-05	0	0	0	0	0	1	3	0	0	0	0	3
TFE100817	chr7:113282311-113282537;+	Unannotated	chr7:113282311-113282537	+	chr7	113282311	113282537	113282313		0.106115	2.24573	37.1	0.00387024	0.000116807	0.0733772	1.99649	0	0	0	0.000129517	0.00014821	7.67951e-05	0	0	1.53948e-05	5.45812e-05	0.000113001	1.84345e-05	0	0	1.64728e-05	8.6247e-05	3.03656e-05	5.3233e-05	0	0	0	1.63789e-05	0	0	0	0	5	6	3	0	0	1	3
TFE100818	chr7:113286367-113286584;-	Unannotated	chr7:113286367-113286584	-	chr7	113286367	113286584	113286584		0.758029	1.02688	29.6	0.0237111	0.00238372	0.595483	1.24402	0	0	0	2.59034e-05	4.94035e-05	0	0	0	0	3.63875e-05	3.76669e-05	0	0	0	0	5.17482e-05	1.51828e-05	0	0	0	1.67037e-05	0	0	0	0	0	1	2	0	0	0	0	2
TFE100819	chr7:113286806-113286946;-	Unannotated	chr7:113286806-113286946	-	chr7	113286806	113286946	113286940		0.000398449	4.00433	44.6	0.00042734	0	1.23069e-05	3.73786	0	6.3006e-05	0	0.000336744	0.000222316	0.00015359	0	0	0	9.09686e-05	0.000113001	0.000129042	0	0	0	0.000120746	0.000167011	8.87217e-05	0	0	1.67037e-05	6.55158e-05	0	0	2	0	13	9	6	0	0	0	5
TFE10082	URB2	Coding 5'-UTR	chr1:229761885-229762103	+	chr1	229761885	229762103	229761993	NM_001314021;NM_014777	0.00176809	3.57842	-38.05	0.00296992	0.000941789	0.0350671	2.18091	0.00048086	0.000724569	0.00107895	0.000259034	0.000345824	0.000486369	0.00112454	0.000621891	0.000677371	0.000309293	0.000470836	0.000239649	6.88089e-05	0.000553557	0.000741278	0.000482983	0.000409936	0.000603308	0.000644574	0.000501723	0.000417592	0.000507747	0.000485622	23	23	41	10	14	19	44	23	44	17
TFE100820	chr7:113370268-113370375;+	Unannotated	chr7:113370268-113370375	+	chr7	113370268	113370375	113370282		0.492864	1.49846	37.05	0.00392213	0.000116807	0.533119	1.30914	0	0	0	2.59034e-05	2.47017e-05	0	0	0	0	3.63875e-05	1.88335e-05	1.84345e-05	0	0	0	0.000103496	9.10968e-05	5.3233e-05	0	0	5.01111e-05	6.55158e-05	1.73436e-05	0	0	0	1	1	0	0	0	0	2
TFE100821	chr7:113373971-113374108;+	Unannotated	chr7:113373971-113374108	+	chr7	113373971	113374108	113374032		0.670727	1.22604	22.05	0.102922	0.0250892	0.654202	1.17857	0	0	0	2.59034e-05	0	0	0	0	0	1.81937e-05	1.88335e-05	1.84345e-05	0	0	3.29457e-05	0	7.5914e-05	3.54887e-05	0	0	0	1.63789e-05	6.93746e-05	0	0	0	1	0	0	0	0	0	1
TFE100822	chr7:113389732-113390126;+	Unannotated	chr7:113389732-113390126	+	chr7	113389732	113390126	113389917		0.60057	1.34464	16.4	0.252086	0.0912702	0.708845	1.11228	2.09069e-05	0	0	0.000103614	0	0	0.000102231	0	4.61844e-05	1.81937e-05	1.88335e-05	3.68691e-05	3.44045e-05	0	1.64728e-05	1.72494e-05	0	1.77443e-05	0	0	1.67037e-05	1.63789e-05	5.20309e-05	1	0	0	4	0	0	4	0	3	1
TFE100823	chr7:113505742-113506054;-	Unannotated	chr7:113505742-113506054	-	chr7	113505742	113506054	113505817		0.824068	0.748037	-0.25	0.989669	0.200091	0.892571	0.758121	0	0	0	0	2.47017e-05	0	0	0	1.53948e-05	0	0	0	0	0	1.64728e-05	0	1.51828e-05	0	3.79161e-05	0	0	3.27579e-05	3.46873e-05	0	0	0	0	1	0	0	0	1	0
TFE100824	chr7:113562018-113562612;-	Unannotated	chr7:113562018-113562612	-	chr7	113562018	113562612	113562580		0.815363	0.799946	-4.75	0.798717	0.200091	0.756257	1.0491	2.09069e-05	0	0	2.59034e-05	4.94035e-05	0	0	2.70387e-05	1.53948e-05	0	1.88335e-05	0	0	1.72986e-05	0	0	0	0	0	2.18141e-05	5.01111e-05	0	0	1	0	0	1	2	0	0	1	1	0
TFE100825	chr7:113586210-113586744;+	Unannotated	chr7:113586210-113586744	+	chr7	113586210	113586744	113586210		0.360705	1.69216	8.45	0.612761	0.199671	0.402775	1.44646	0	0	0	0	0	2.55984e-05	0	0	0	0	9.41673e-05	1.84345e-05	0	0	3.29457e-05	0	0	1.77443e-05	0	0	0	1.63789e-05	0	0	0	0	0	0	1	0	0	0	0
TFE100826	chr7:113663012-113663224;-	Unannotated	chr7:113663012-113663224	-	chr7	113663012	113663224	113663112		0.759107	1.02222	18.6	0.182002	0.0576168	0.607321	1.23173	0	0	2.63158e-05	0	4.94035e-05	0	0	0	0	5.45812e-05	1.88335e-05	1.84345e-05	0	0	0	1.72494e-05	3.03656e-05	0	0	0	0	0	5.20309e-05	0	0	1	0	2	0	0	0	0	3
TFE100827	chr7:113669309-113669615;-	Unannotated	chr7:113669309-113669615	-	chr7	113669309	113669615	113669464		0.350188	1.70997	6.2	0.727226	0.199671	0.350337	1.50549	0	0	0	2.59034e-05	0	0	0	0	6.15792e-05	7.27749e-05	0	0	0	0	0	0	3.03656e-05	0	0	0	0	0	0	0	0	0	1	0	0	0	0	4	4
TFE100828	chr7:113716380-113716492;-	Unannotated	chr7:113716380-113716492	-	chr7	113716380	113716492	113716458		0.300347	1.79217	39.35	0.00201919	0	0.160116	1.77692	0	0	0	0	0	7.67951e-05	0	0	0	0.000109162	3.76669e-05	0.000110607	0	0	0	6.89976e-05	6.07312e-05	5.3233e-05	0	0	5.01111e-05	1.63789e-05	1.73436e-05	0	0	0	0	0	3	0	0	0	6
TFE100829	chr7:113746484-113747033;-	Unannotated	chr7:113746484-113747033	-	chr7	113746484	113747033	113746620		0.75494	1.03683	9.05	0.582923	0.199671	0.887512	0.777822	0	0	0	0	0	2.55984e-05	7.66734e-05	0	0	3.63875e-05	0	1.84345e-05	3.44045e-05	0	0	0	1.51828e-05	0	1.89581e-05	2.18141e-05	3.34074e-05	0	0	0	0	0	0	0	1	3	0	0	2
TFE10083	URB2	Coding CDS	chr1:229771083-229771741	+	chr1	229771083	229771741	229771306	NM_001314021;NM_014777	0.619457	1.31456	-12.05	0.433886	0.200091	0.83383	0.920579	2.09069e-05	0	0	2.59034e-05	0	2.55984e-05	0.000102231	0	0	3.63875e-05	0	0	0	1.72986e-05	4.94185e-05	0	1.51828e-05	0	3.79161e-05	4.36281e-05	0	0	0	1	0	0	1	0	1	4	0	0	2
TFE100830	chr7:113889888-113890025;-	Unannotated	chr7:113889888-113890025	-	chr7	113889888	113890025	113890025		0.750627	1.0483	-6.25	0.724727	0.200091	0.458793	1.38681	0	3.1503e-05	0	2.59034e-05	0	0	5.11156e-05	0	1.53948e-05	0	1.88335e-05	0	0	0	0	0	0	1.77443e-05	5.68742e-05	0	0	0	0	0	1	0	1	0	0	2	0	1	0
TFE100831	FOXP2	Intron	chr7:113926770-113927239	+	chr7	113926770	113927239	113927164	NR_033766	0.799427	0.877792	-7.3	0.672003	0.200091	0.849015	0.888677	0	0	2.63158e-05	5.18068e-05	0	0	0	0	4.61844e-05	1.81937e-05	0	1.84345e-05	0	1.72986e-05	3.29457e-05	0	0	0	0	0	1.67037e-05	0	0	0	0	1	2	0	0	0	0	3	1
TFE100832	FOXP2	Intron	chr7:114120104-114120215	+	chr7	114120104	114120215	114120104	NM_001172766;NM_001172767;NM_014491;NM_148898;NM_148899;NM_148900;NR_033766;NR_033767	0.818438	0.778908	2.6	0.896371	0.199671	0.863547	0.848569	0	0	0	2.59034e-05	4.94035e-05	0	0	0	1.53948e-05	0	0	0	0	0	1.64728e-05	0	1.51828e-05	0	3.79161e-05	0	1.67037e-05	0	1.73436e-05	0	0	0	1	2	0	0	0	1	0
TFE100833	FOXP2	Intron	chr7:114204640-114204857	+	chr7	114204640	114204857	114204684	NM_001172766;NM_001172767;NM_014491;NM_148898;NM_148899;NM_148900;NR_033766;NR_033767	0.634786	1.28821	2.2	0.91348	0.199671	0.755332	1.05029	0	0	0	2.59034e-05	0	0	2.55578e-05	0	3.07896e-05	3.63875e-05	7.53338e-05	0	0	0	0	0	0	0	1.89581e-05	0	0	0	0	0	0	0	1	0	0	1	0	2	2
TFE100834	FOXP2	Intron	chr7:114285572-114285836	+	chr7	114285572	114285836	114285592	NM_001172766;NM_001172767;NM_014491;NM_148898;NM_148899;NM_148900;NR_033766;NR_033767	0.650109	1.26238	6.2	0.727226	0.199671	0.65201	1.18124	0	0	7.89474e-05	2.59034e-05	0	0	0	0	0	1.81937e-05	1.88335e-05	0	0	3.45973e-05	0	1.72494e-05	0	1.77443e-05	0	0	0	0	0	0	0	3	1	0	0	0	0	0	1
TFE100835	FOXP2	Coding 3'-UTR	chr7:114331569-114331858	+	chr7	114331569	114331858	114331725	NM_001172766;NM_014491;NM_148898;NM_148900	0.887087	0.525011	2.75	0.889734	0.199671	0.923505	0.617892	0	0	0	0	2.47017e-05	0	0	0	0	0	0	0	0	0	0	0	1.51828e-05	0	1.89581e-05	2.18141e-05	0	1.63789e-05	1.73436e-05	0	0	0	0	1	0	0	0	0	0
TFE100836	chr7:114370280-114370861;-	Unannotated	chr7:114370280-114370861	-	chr7	114370280	114370861	114370697		0.643673	1.27294	4.6	0.805623	0.199671	0.69915	1.12562	0	0	0	0	7.41052e-05	0	0	8.11162e-05	0	0	1.88335e-05	3.68691e-05	0	1.72986e-05	1.64728e-05	0	4.55484e-05	0	0	2.18141e-05	1.67037e-05	1.63789e-05	0	0	0	0	0	3	0	0	3	0	0
TFE100837	chr7:114399153-114399483;-	Unannotated	chr7:114399153-114399483	-	chr7	114399153	114399483	114399317		0.716236	1.12948	17.7	0.208765	0.0698604	0.699337	1.12536	2.09069e-05	0	0	7.77101e-05	2.47017e-05	0	2.55578e-05	0	0	0	0	3.68691e-05	0	0	0	0	0	1.77443e-05	0	0	3.34074e-05	0	1.73436e-05	1	0	0	3	1	0	1	0	0	0
TFE100838	MDFIC	Coding 5'-UTR	chr7:114562452-114562691	+	chr7	114562452	114562691	114562682	NM_001166345	0.797937	0.884549	13.8	0.355229	0.146812	0.687447	1.13984	2.09069e-05	6.3006e-05	5.26316e-05	2.59034e-05	7.41052e-05	5.11967e-05	7.66734e-05	2.70387e-05	1.53948e-05	9.09686e-05	0.000113001	9.21727e-05	0	1.72986e-05	3.29457e-05	1.72494e-05	0.000121462	0.00012421	5.68742e-05	4.36281e-05	1.67037e-05	4.91368e-05	1.73436e-05	1	2	2	1	3	2	3	1	1	5
TFE100839	chr7:114626191-114626749;-	Unannotated	chr7:114626191-114626749	-	chr7	114626191	114626749	114626715		0.59325	1.35541	-12.45	0.415234	0.200091	0.633388	1.20225	8.36278e-05	6.3006e-05	2.63158e-05	0	0	0	0	2.70387e-05	0	1.81937e-05	0	1.84345e-05	0	0	0	0	0	1.77443e-05	0	0	0	0	3.46873e-05	4	2	1	0	0	0	0	1	0	1
TFE10084	URB2	Coding CDS	chr1:229771841-229772339	+	chr1	229771841	229772339	229771891	NM_001314021;NM_014777	0.761087	1.01516	-24.7	0.0634444	0.0387875	0.892722	0.757696	0	3.1503e-05	5.26316e-05	0	0	0	2.55578e-05	0	3.07896e-05	1.81937e-05	0	0	6.88089e-05	1.72986e-05	1.64728e-05	0	0	0	1.89581e-05	0	0	0	0	0	1	2	0	0	0	1	0	2	1
TFE100840	MDFIC	Intron	chr7:114637291-114637770	+	chr7	114637291	114637770	114637661	NM_001166345;NM_199072	0.800196	0.873295	7.1	0.682087	0.199671	0.795472	0.991282	0	0	2.63158e-05	0	2.47017e-05	0	0	0	0	1.81937e-05	0	1.84345e-05	0	0	0	0	1.51828e-05	1.77443e-05	0	6.54422e-05	1.67037e-05	3.27579e-05	0	0	0	1	0	1	0	0	0	0	1
TFE100841	MDFIC	Coding 3'-UTR	chr7:114656797-114656972	+	chr7	114656797	114656972	114656889	NM_001166345;NM_199072	0.809022	0.835804	-3.55	0.854819	0.200091	0.829449	0.928927	0	0	0	2.59034e-05	0	0	0	5.40774e-05	1.53948e-05	0	0	1.84345e-05	3.44045e-05	0	3.29457e-05	0	1.51828e-05	0	0	0	0	0	1.73436e-05	0	0	0	1	0	0	0	2	1	0
TFE100842	LINC01393	Noncoding 1st-exon	chr7:114718986-114719125	+	chr7	114718986	114719125	114719021	NR_120521	0.290189	1.80949	37.2	0.00376711	0.000116807	0.066918	2.02076	0	0	0	2.59034e-05	0	0	0	0	0	3.63875e-05	0.000113001	7.37382e-05	0	0	0	6.89976e-05	1.51828e-05	7.09774e-05	0	0	0.000100222	1.63789e-05	5.20309e-05	0	0	0	1	0	0	0	0	0	2
TFE100843	chr7:114742911-114743459;-	Unannotated	chr7:114742911-114743459	-	chr7	114742911	114743459	114743002		0.821055	0.76549	1.45	0.944676	0.199671	0.863182	0.849672	2.09069e-05	0	0	0	0	0	0	0	4.61844e-05	3.63875e-05	3.76669e-05	1.84345e-05	0	0	0	5.17482e-05	3.03656e-05	0	3.79161e-05	4.36281e-05	1.67037e-05	1.63789e-05	0	1	0	0	0	0	0	0	0	3	2
TFE100844	LINC01393	Intron	chr7:114764745-114764889	+	chr7	114764745	114764889	114764761	NR_120521	0.0547224	2.48896	51.55	0.000250265	0	0.0633087	2.03509	0	0	0	0.000129517	7.41052e-05	7.67951e-05	0	0	0	0.00014555	0.000207168	0.000165911	0	1.72986e-05	0	6.89976e-05	9.10968e-05	8.87217e-05	0	0	6.68148e-05	3.27579e-05	5.20309e-05	0	0	0	5	3	3	0	0	0	8
TFE100845	chr7:114774952-114775030;+	Unannotated	chr7:114774952-114775030	+	chr7	114774952	114775030	114774955		0.820798	0.766577	-5.45	0.764006	0.200091	0.823705	0.94154	4.18139e-05	3.1503e-05	0	0	2.47017e-05	0	0	2.70387e-05	0	1.81937e-05	3.76669e-05	0	0	0	0	0	0	3.54887e-05	0	2.18141e-05	0	0	0	2	1	0	0	1	0	0	1	0	1
TFE100846	chr7:114780564-114780740;+	Unannotated	chr7:114780564-114780740	+	chr7	114780564	114780740	114780618		2.58161e-54	30.4185	54	0.000250265	0	2.13724e-69	24.4678	2.09069e-05	0	0	0.00214998	0.00247017	0.0015359	2.55578e-05	0	0	0.00191034	0.00205285	0.00193563	0	1.72986e-05	0	0.000914219	0.00086542	0.00101143	5.68742e-05	2.18141e-05	0.000868592	0.000900842	0.00112734	1	0	0	83	100	60	1	0	0	105
TFE100847	LINC01392	Intron	chr7:114781126-114781231	-	chr7	114781126	114781231	114781230	NR_126407	0.00657155	3.18411	41.55	0.00103599	0	0.107248	1.893	0	0	0	0.000103614	0.000222316	7.67951e-05	0	0	0	0.000109162	1.88335e-05	0.000147476	0	0	0	3.44988e-05	4.55484e-05	0	0	0	3.34074e-05	3.27579e-05	1.73436e-05	0	0	0	4	9	3	0	0	0	6
TFE100848	LINC01392	Intron	chr7:114781566-114781736	-	chr7	114781566	114781736	114781672	NR_126407	0.81209	0.821726	24.1	0.071045	0.0142499	0.863042	0.850126	0	0	0	2.59034e-05	2.47017e-05	5.11967e-05	0	0	0	3.63875e-05	0	0	0	0	0	1.72494e-05	0	3.54887e-05	0	0	1.67037e-05	0	1.73436e-05	0	0	0	1	1	2	0	0	0	2
TFE100849	LINC01392	Intron	chr7:114781958-114782033	-	chr7	114781958	114782033	114782033	NR_126407	0.0115173	3.00937	31.45	0.0158184	0.00119899	0.330622	1.52818	0	0	0	0.000181324	4.94035e-05	7.67951e-05	0	0	0	5.45812e-05	9.41673e-05	0	0	0	0	1.72494e-05	0	1.77443e-05	0	0	1.67037e-05	0	0	0	0	0	7	2	3	0	0	0	3
TFE10085	URB2	Coding CDS	chr1:229772395-229772757	+	chr1	229772395	229772757	229772395	NM_001314021;NM_014777	0.829075	0.721558	8.45	0.612761	0.199671	1	NA	0	0	0	0	0	0	2.55578e-05	0	0	0	0	0	0	0	3.29457e-05	1.72494e-05	0	0	0	0	1.67037e-05	1.63789e-05	3.46873e-05	0	0	0	0	0	0	1	0	0	0
TFE100850	LINC01392	Intron	chr7:114785951-114786382	-	chr7	114785951	114786382	114786218	NR_126407	0.782409	0.953917	15.95	0.268368	0.09978	0.860673	0.858446	0	0	0	2.59034e-05	7.41052e-05	0	0	0	1.53948e-05	3.63875e-05	3.76669e-05	0	0	0	1.64728e-05	0	1.51828e-05	0	0	2.18141e-05	0	1.63789e-05	3.46873e-05	0	0	0	1	3	0	0	0	1	2
TFE100851	chr7:114787625-114788240;+	Unannotated	chr7:114787625-114788240	+	chr7	114787625	114788240	114787775		0.859875	0.600891	27.45	0.037048	0.0050982	0.911628	0.673461	0	0	0	0	2.47017e-05	0	0	0	0	3.63875e-05	1.88335e-05	1.84345e-05	0	0	0	0	3.03656e-05	1.77443e-05	0	0	0	1.63789e-05	1.73436e-05	0	0	0	0	1	0	0	0	0	2
TFE100852	LINC01392	Intron	chr7:114789140-114789245	-	chr7	114789140	114789245	114789244	NR_126407	0.0693066	2.40415	49.35	0.000250265	0	0.00618991	2.56551	0	0	0	5.18068e-05	9.88069e-05	0	0	0	0	0.000109162	0.000169501	0.000129042	0	0	0	6.89976e-05	6.07312e-05	0.000159699	0	0	5.01111e-05	6.55158e-05	5.20309e-05	0	0	0	2	4	0	0	0	0	6
TFE100853	LINC01392	Intron	chr7:114789790-114789866	-	chr7	114789790	114789866	114789866	NR_126407	0.852789	0.623032	23.4	0.0807052	0.0174079	0.92051	0.630584	0	0	0	2.59034e-05	4.94035e-05	0	0	0	0	3.63875e-05	1.88335e-05	1.84345e-05	0	0	0	1.72494e-05	1.51828e-05	3.54887e-05	0	2.18141e-05	1.67037e-05	1.63789e-05	0	0	0	0	1	2	0	0	0	0	2
TFE100854	LINC01392	Intron	chr7:114790113-114790306	-	chr7	114790113	114790306	114790189	NR_126407	0.74299	1.06687	32.4	0.0127331	0.000851126	0.801684	0.980095	0	0	0	2.59034e-05	7.41052e-05	0	0	0	0	5.45812e-05	5.65004e-05	1.84345e-05	0	0	0	3.44988e-05	3.03656e-05	0	0	0	1.67037e-05	3.27579e-05	1.73436e-05	0	0	0	1	3	0	0	0	0	3
TFE100855	chr7:114790288-114790908;+	Unannotated	chr7:114790288-114790908	+	chr7	114790288	114790908	114790577		0.789816	0.921661	22.05	0.102922	0.0250892	0.763322	1.03899	0	0	0	0	4.94035e-05	2.55984e-05	0	0	0	0	1.88335e-05	0	0	1.72986e-05	0	3.44988e-05	0	0	0	0	3.34074e-05	1.63789e-05	5.20309e-05	0	0	0	0	2	1	0	0	0	0
TFE100856	LINC01392	Intron	chr7:114790563-114790640	-	chr7	114790563	114790640	114790639	NR_126407	0.00618948	3.20238	49.5	0.000250265	0	5.92221e-05	3.4589	0	0	0	0.000207227	2.47017e-05	0.000102393	0	0	0	9.09686e-05	0.000226001	0.000147476	0	0	0	0.000137995	0.000121462	8.87217e-05	0	0	1.67037e-05	0.000180168	0.000138749	0	0	0	8	1	4	0	0	0	5
TFE100857	LINC01392	Intron	chr7:114790918-114791035	-	chr7	114790918	114791035	114791033	NR_126407	0.383076	1.65903	24.85	0.0616843	0.0114959	0.0300892	2.21745	0	0	0	7.77101e-05	0	7.67951e-05	0	0	3.07896e-05	5.45812e-05	1.88335e-05	1.84345e-05	0	0	0	0.000103496	0	1.77443e-05	0	0	0	1.63789e-05	1.73436e-05	0	0	0	3	0	3	0	0	2	3
TFE100858	LINC01392	Intron	chr7:114791337-114791516	-	chr7	114791337	114791516	114791412	NR_126407	0.608821	1.33083	40.55	0.00140812	0	0.435201	1.41104	0	0	0	0.000103614	7.41052e-05	5.11967e-05	0	0	0	1.81937e-05	0	7.37382e-05	3.44045e-05	0	0	1.72494e-05	1.51828e-05	3.54887e-05	0	0	6.68148e-05	4.91368e-05	3.46873e-05	0	0	0	4	3	2	0	0	0	1
TFE100859	chr7:114795415-114796025;+	Unannotated	chr7:114795415-114796025	+	chr7	114795415	114796025	114795459		0.411093	1.61572	14.05	0.344341	0.140724	0.0919961	1.93544	0	0	0	2.59034e-05	2.47017e-05	0	0	2.70387e-05	0	5.45812e-05	0	1.84345e-05	0	0	3.29457e-05	1.72494e-05	0.000121462	3.54887e-05	0	0	1.67037e-05	0	0	0	0	0	1	1	0	0	1	0	3
TFE100860	chr7:114797930-114798407;+	Unannotated	chr7:114797930-114798407	+	chr7	114797930	114798407	114798221		0.672804	1.22215	26	0.0494525	0.00813011	0.448388	1.39783	0	0	0	0	4.94035e-05	2.55984e-05	0	0	0	0	5.65004e-05	0	0	0	0	3.44988e-05	1.51828e-05	0	0	0	5.01111e-05	0	0	0	0	0	0	2	1	0	0	0	0
TFE100861	LINC01392	Intron	chr7:114804786-114804870	-	chr7	114804786	114804870	114804862	NR_126407	0.359822	1.69375	25.85	0.0509332	0.00852276	0.419599	1.42829	0	0	0	2.59034e-05	7.41052e-05	0.000102393	0	0	0	1.81937e-05	1.88335e-05	1.84345e-05	0	0	0	0	3.03656e-05	0	0	0	0	3.27579e-05	0	0	0	0	1	3	4	0	0	0	1
TFE100862	LINC01392	Intron	chr7:114850708-114851134	-	chr7	114850708	114851134	114850856	NR_126407	0.811749	0.82295	-0.65	0.974987	0.200091	0.639759	1.1949	0	3.1503e-05	0	2.59034e-05	0	2.55984e-05	0	2.70387e-05	0	0	3.76669e-05	3.68691e-05	0	0	0	0	0	0	3.79161e-05	0	0	0	0	0	1	0	1	0	1	0	1	0	0
TFE100863	LINC01392	Intron	chr7:114851943-114852282	-	chr7	114851943	114852282	114852018	NR_126407	0.68022	1.206	27.25	0.0385884	0.00545976	0.653605	1.1792	0	0	0	7.77101e-05	2.47017e-05	5.11967e-05	0	0	0	1.81937e-05	3.76669e-05	0	0	0	0	3.44988e-05	1.51828e-05	3.54887e-05	0	0	0	0	0	0	0	0	3	1	2	0	0	0	1
TFE100864	chr7:114876824-114877128;+	Unannotated	chr7:114876824-114877128	+	chr7	114876824	114877128	114877051		0.67389	1.2201	39	0.00225046	0	0.834263	0.919574	2.09069e-05	0	0	7.77101e-05	7.41052e-05	5.11967e-05	0	0	0	9.09686e-05	3.76669e-05	5.53036e-05	0	0	0	3.44988e-05	3.03656e-05	1.77443e-05	0	0	1.67037e-05	0	3.46873e-05	1	0	0	3	3	2	0	0	0	5
TFE100865	chr7:114899180-114899265;-	Unannotated	chr7:114899180-114899265	-	chr7	114899180	114899265	114899260		0.727636	1.10208	38.4	0.00268485	6.17537e-05	0.762171	1.04042	0	0	0	2.59034e-05	7.41052e-05	2.55984e-05	0	0	0	3.63875e-05	3.76669e-05	7.37382e-05	0	0	0	5.17482e-05	0	1.77443e-05	0	0	1.67037e-05	1.63789e-05	1.73436e-05	0	0	0	1	3	1	0	0	0	2
TFE100866	chr7:114901349-114901438;-	Unannotated	chr7:114901349-114901438	-	chr7	114901349	114901438	114901425		0.321748	1.75647	14.65	0.319489	0.126771	1	NA	0	0	0	5.18068e-05	4.94035e-05	0.000102393	0	8.11162e-05	1.53948e-05	5.45812e-05	5.65004e-05	7.37382e-05	0	0	0	0	0	0	0	0	0	0	0	0	0	0	2	2	4	0	3	1	3
TFE100867	chr7:114985868-114986291;-	Unannotated	chr7:114985868-114986291	-	chr7	114985868	114986291	114985951		0.767236	0.995321	6.85	0.694788	0.199671	0.797207	0.988402	0	0	0	2.59034e-05	0	0	5.11156e-05	0	0	0	1.88335e-05	0	0	0	0	0	3.03656e-05	5.3233e-05	1.89581e-05	2.18141e-05	0	0	0	0	0	0	1	0	0	2	0	0	0
TFE100868	chr7:115004792-115005231;-	Unannotated	chr7:115004792-115005231	-	chr7	115004792	115005231	115005149		0.866961	0.577668	11.9	0.440666	0.195655	0.914039	0.662486	0	0	0	0	2.47017e-05	0	0	0	1.53948e-05	0	1.88335e-05	1.84345e-05	0	0	0	1.72494e-05	0	0	0	4.36281e-05	1.67037e-05	1.63789e-05	1.73436e-05	0	0	0	0	1	0	0	0	1	0
TFE100869	chr7:115061695-115061856;-	Unannotated	chr7:115061695-115061856	-	chr7	115061695	115061856	115061775		0.832948	0.705727	2.45	0.902687	0.199671	0.885368	0.785508	0	0	0	0	0	2.55984e-05	0	0	0	1.81937e-05	0	1.84345e-05	3.44045e-05	1.72986e-05	4.94185e-05	0	3.03656e-05	0	1.89581e-05	0	0	0	1.73436e-05	0	0	0	0	0	1	0	0	0	1
TFE10087	chr1:229775383-229775635;-	Unannotated	chr1:229775383-229775635	-	chr1	229775383	229775635	229775458		0.836517	0.689694	-11.3	0.469487	0.200091	0.918627	0.639975	0	3.1503e-05	0	0	2.47017e-05	0	5.11156e-05	2.70387e-05	0	0	0	0	0	1.72986e-05	1.64728e-05	0	0	1.77443e-05	3.79161e-05	0	1.67037e-05	1.63789e-05	0	0	1	0	0	1	0	2	1	0	0
TFE100870	chr7:115089818-115090009;+	Unannotated	chr7:115089818-115090009	+	chr7	115089818	115090009	115089870		0.000130528	4.31374	53.45	0.000250265	0	0.00160824	2.83883	0	0	0	0.000207227	0.000247017	0.000255984	0	0	0	0.000181937	0.000226001	0.000294953	0	0	0	0.000103496	4.55484e-05	7.09774e-05	0	0	8.35185e-05	4.91368e-05	0.000104062	0	0	0	8	10	10	0	0	0	10
TFE100871	chr7:115092081-115092215;-	Unannotated	chr7:115092081-115092215	-	chr7	115092081	115092215	115092157		0.726618	1.1049	20.65	0.130724	0.0354635	0.68192	1.14617	0	0	0	0	7.41052e-05	0	2.55578e-05	0	0	1.81937e-05	3.76669e-05	1.84345e-05	0	0	0	0	0	3.54887e-05	0	0	1.67037e-05	1.63789e-05	0	0	0	0	0	3	0	1	0	0	1
TFE100872	chr7:115177222-115178113;+	Unannotated	chr7:115177222-115178113	+	chr7	115177222	115178113	115177631		0.153176	2.098	35.6	0.00579358	0.000215678	0.0277181	2.23682	0	0	2.63158e-05	2.59034e-05	0.000197614	2.55984e-05	2.55578e-05	0	3.07896e-05	9.09686e-05	7.53338e-05	5.53036e-05	0	1.72986e-05	0	1.72494e-05	6.07312e-05	5.3233e-05	0	0	0.000116926	3.27579e-05	0	0	0	1	1	8	1	1	0	2	5
TFE100873	chr7:115220338-115220711;+	Unannotated	chr7:115220338-115220711	+	chr7	115220338	115220711	115220338		0.0575684	2.4704	-4.85	0.793875	0.200091	0.898524	0.730061	2.09069e-05	0	0	0	0	0	0	2.70387e-05	4.61844e-05	3.63875e-05	0	7.37382e-05	0.000172022	0	1.64728e-05	0	1.51828e-05	1.77443e-05	1.89581e-05	0	1.67037e-05	0	0	1	0	0	0	0	0	0	1	3	2
TFE100874	chr7:115275895-115276089;+	Unannotated	chr7:115275895-115276089	+	chr7	115275895	115276089	115276014		0.704241	1.15604	4.45	0.813038	0.199671	0.737402	1.075	0	0	0	2.59034e-05	0	0	0	0	0	7.27749e-05	0	0	0	1.72986e-05	1.64728e-05	1.72494e-05	1.51828e-05	0	0	2.18141e-05	0	0	0	0	0	0	1	0	0	0	0	0	4
TFE100875	chr7:115432494-115432658;+	Unannotated	chr7:115432494-115432658	+	chr7	115432494	115432658	115432518		0.744466	1.06291	-9.05	0.582923	0.200091	0.881217	0.799121	4.18139e-05	0	5.26316e-05	0	0	5.11967e-05	0	0	3.07896e-05	0	0	3.68691e-05	0	0	0	0	0	0	1.89581e-05	0	1.67037e-05	0	0	2	0	2	0	0	2	0	0	2	0
TFE100876	chr7:115434512-115434637;-	Unannotated	chr7:115434512-115434637	-	chr7	115434512	115434637	115434588		0.681516	1.20335	10	0.534616	0.199671	0.869085	0.833437	0	0	0	0.000103614	2.47017e-05	2.55984e-05	0	2.70387e-05	1.53948e-05	0	1.88335e-05	1.84345e-05	0	0	1.64728e-05	0	1.51828e-05	1.77443e-05	1.89581e-05	0	0	1.63789e-05	0	0	0	0	4	1	1	0	1	1	0
TFE100877	chr7:115446282-115446439;-	Unannotated	chr7:115446282-115446439	-	chr7	115446282	115446439	115446438		0.764417	1.0042	12.65	0.406244	0.175558	0.717789	1.10161	0	0	0	0	0	0	2.55578e-05	0	1.53948e-05	1.81937e-05	0	7.37382e-05	0	0	0	0	0	3.54887e-05	1.89581e-05	0	1.67037e-05	1.63789e-05	1.73436e-05	0	0	0	0	0	0	1	0	1	1
TFE100878	chr7:115462238-115462324;-	Unannotated	chr7:115462238-115462324	-	chr7	115462238	115462324	115462314		0.80696	0.844498	1.3	0.950417	0.199671	0.873754	0.820181	4.18139e-05	0	5.26316e-05	0	2.47017e-05	0	7.66734e-05	8.11162e-05	3.07896e-05	3.63875e-05	3.76669e-05	0	0	3.45973e-05	0	1.72494e-05	0	3.54887e-05	0	0	5.01111e-05	3.27579e-05	3.46873e-05	2	0	2	0	1	0	3	3	2	2
TFE100879	chr7:115496843-115497019;+	Unannotated	chr7:115496843-115497019	+	chr7	115496843	115497019	115496844		0.768771	0.990697	24.2	0.0696901	0.0139207	0.633526	1.20197	2.09069e-05	0	0	2.59034e-05	7.41052e-05	2.55984e-05	2.55578e-05	0	0	0	3.76669e-05	1.84345e-05	0	0	0	3.44988e-05	0	3.54887e-05	0	0	0	0	0	1	0	0	1	3	1	1	0	0	0
TFE10088	URB2	Coding 3'-UTR	chr1:229795203-229795595	+	chr1	229795203	229795595	229795357	NM_001314021;NM_014777	0.84636	0.644722	-17.85	0.204178	0.143501	0.90406	0.705614	0	0	2.63158e-05	0	0	0	0	0	3.07896e-05	0	0	0	0	3.45973e-05	3.29457e-05	1.72494e-05	0	0	1.89581e-05	0	0	1.63789e-05	1.73436e-05	0	0	1	0	0	0	0	0	2	0
TFE100880	chr7:115540251-115540776;+	Unannotated	chr7:115540251-115540776	+	chr7	115540251	115540776	115540520		0.826376	0.736603	-15.4	0.289493	0.200091	0.757897	1.04673	0	3.1503e-05	0	0	2.47017e-05	0	0	2.70387e-05	1.53948e-05	1.81937e-05	1.88335e-05	1.84345e-05	0	0	6.58913e-05	0	0	0	1.89581e-05	2.18141e-05	0	1.63789e-05	0	0	1	0	0	1	0	0	1	1	1
TFE100881	chr7:115543793-115543913;-	Unannotated	chr7:115543793-115543913	-	chr7	115543793	115543913	115543913		0.61548	1.31998	16.9	0.234965	0.0827099	0.796193	0.989701	0	0	0	0	2.47017e-05	0	7.66734e-05	0	0	0	1.88335e-05	1.84345e-05	0	0	0	0	0	0	0	0	3.34074e-05	3.27579e-05	0	0	0	0	0	1	0	3	0	0	0
TFE100882	chr7:115570518-115570716;+	Unannotated	chr7:115570518-115570716	+	chr7	115570518	115570716	115570518		0.120307	2.19613	-7.3	0.672003	0.200091	0.00117965	2.89999	4.18139e-05	0	0	5.18068e-05	0	0	0	0.000108155	1.53948e-05	0	0	1.84345e-05	0	0	3.29457e-05	0	0	0.000106466	0	0	0	0	0	2	0	0	2	0	0	0	4	1	0
TFE100883	chr7:115702358-115702566;-	Unannotated	chr7:115702358-115702566	-	chr7	115702358	115702566	115702481		0.335461	1.73345	7.75	0.64916	0.199671	0.0803183	1.9724	0	0	0	2.59034e-05	0	5.11967e-05	0	0	7.6974e-05	0	0	0	0	0	0	0	0	0	0	0	0	4.91368e-05	0	0	0	0	1	0	2	0	0	5	0
TFE100884	chr7:115795822-115795977;-	Unannotated	chr7:115795822-115795977	-	chr7	115795822	115795977	115795898		0.595997	1.35171	6.5	0.712698	0.199671	0.630596	1.2052	0	0	0	7.77101e-05	0	0	5.11156e-05	0	0	0	0	1.84345e-05	0	1.72986e-05	1.64728e-05	1.72494e-05	0	0	0	0	0	0	1.73436e-05	0	0	0	3	0	0	2	0	0	0
TFE100885	TES	Coding 5'-UTR	chr7:115850492-115850788	+	chr7	115850492	115850788	115850593	NM_015641	0.127233	2.17362	-14.65	0.319489	0.200091	0.0299233	2.21877	0.00100353	0.000913587	0.000947368	0.000958425	0.000642245	0.000947139	0.00173793	0.00127082	0.000815924	0.00107343	0.000885172	0.00103233	0.00110094	0.00174716	0.00138372	0.00113846	0.000774323	0.00125985	0.00113748	0.00104707	0.00110244	0.000900842	0.000797808	48	29	36	37	26	37	68	47	53	59
TFE100886	chr7:115879182-115879311;-	Unannotated	chr7:115879182-115879311	-	chr7	115879182	115879311	115879308		7.63731e-05	4.45999	46.3	0.000304971	0	0.00392106	2.66026	0	0	0	5.18068e-05	0.000172912	7.67951e-05	0	0	0	0.000127356	0.000339002	9.21727e-05	0	0	0	5.17482e-05	4.55484e-05	5.3233e-05	0	0	1.67037e-05	4.91368e-05	1.73436e-05	0	0	0	2	7	3	0	0	0	7
TFE100887	chr7:115885877-115886011;-	Unannotated	chr7:115885877-115886011	-	chr7	115885877	115886011	115885955		0.474558	1.52384	17.15	0.226692	0.0785591	0.650819	1.18271	0	0	0	0	0	0	0	0	0	0	0	1.84345e-05	0	0	0	6.89976e-05	1.51828e-05	5.3233e-05	0	0	6.68148e-05	0	3.46873e-05	0	0	0	0	0	0	0	0	0	0
TFE100888	TES	Coding CDS	chr7:115890269-115890550	+	chr7	115890269	115890550	115890517	NM_015641;NM_152829	0.78185	0.955539	-5.65	0.754225	0.200091	0.731164	1.08429	0	0	2.63158e-05	0	0	0	0	0	0	5.45812e-05	0	0	0	1.72986e-05	4.94185e-05	0	1.51828e-05	1.77443e-05	3.79161e-05	0	0	1.63789e-05	0	0	0	1	0	0	0	0	0	0	3
TFE100889	TES	Coding CDS	chr7:115891941-115892029	+	chr7	115891941	115892029	115892020	NM_015641;NM_152829	0.859198	0.603059	10.7	0.498889	0.199671	0.91537	0.655672	0	0	0	0	0	0	2.55578e-05	0	0	0	1.88335e-05	0	0	0	0	0	0	0	0	0	1.67037e-05	0	1.73436e-05	0	0	0	0	0	0	1	0	0	0
TFE10089	chr1:229796700-229796850;+	Unannotated	chr1:229796700-229796850	+	chr1	229796700	229796850	229796701		0.743064	1.0666	-0.4	0.984471	0.200091	0.91626	0.650594	2.09069e-05	0	0	0	0	0	7.66734e-05	0	1.53948e-05	0	0	0	0	1.72986e-05	1.64728e-05	1.72494e-05	1.51828e-05	5.3233e-05	0	0	3.34074e-05	1.63789e-05	0	1	0	0	0	0	0	3	0	1	0
TFE100890	TES	Coding 3'-UTR	chr7:115897820-115898246	+	chr7	115897820	115898246	115897820	NM_015641;NM_152829	0.927519	0.436113	-2.2	0.91348	0.200091	0.978275	0.425877	0	0	0	0	0	0	0	0	1.53948e-05	0	0	0	0	1.72986e-05	0	1.72494e-05	1.51828e-05	0	0	2.18141e-05	1.67037e-05	1.63789e-05	0	0	0	0	0	0	0	0	0	1	0
TFE100891	TES	Coding 3'-UTR	chr7:115898306-115898699	+	chr7	115898306	115898699	115898433	NM_015641;NM_152829	0.839597	0.672028	-22.25	0.0993462	0.0656719	0.831167	0.925538	2.09069e-05	0	2.63158e-05	0	0	0	2.55578e-05	2.70387e-05	1.53948e-05	1.81937e-05	1.88335e-05	0	3.44045e-05	0	6.58913e-05	0	0	3.54887e-05	1.89581e-05	4.36281e-05	1.67037e-05	0	0	1	0	1	0	0	0	1	1	1	1
TFE100892	chr7:115901468-115902061;-	Unannotated	chr7:115901468-115902061	-	chr7	115901468	115902061	115901636		0.245162	1.89264	2.4	0.904994	0.199671	0.521605	1.32104	0	0	0	0	4.94035e-05	0.000102393	0	2.70387e-05	0	0	0	0	0	0	0	0	1.51828e-05	0	0	2.18141e-05	1.67037e-05	0	0	0	0	0	0	2	4	0	1	0	0
TFE100893	chr7:115902692-115903029;-	Unannotated	chr7:115902692-115903029	-	chr7	115902692	115903029	115903012		0.794198	0.900147	2.2	0.91348	0.199671	0.947455	0.536628	0	0	0	2.59034e-05	2.47017e-05	0	0	0	0	0	1.88335e-05	0	6.88089e-05	0	1.64728e-05	0	0	0	1.89581e-05	2.18141e-05	0	1.63789e-05	1.73436e-05	0	0	0	1	1	0	0	0	0	0
TFE100894	chr7:116135742-116136263;-	Unannotated	chr7:116135742-116136263	-	chr7	116135742	116136263	116135830		0.75516	1.036	-9.15	0.577602	0.200091	0.487105	1.35796	0	6.3006e-05	0	0	0	2.55984e-05	0	0	1.53948e-05	1.81937e-05	3.76669e-05	0	3.44045e-05	0	1.64728e-05	1.72494e-05	0	0	7.58323e-05	4.36281e-05	0	1.63789e-05	0	0	2	0	0	0	1	0	0	1	1
TFE100895	CAV2	Coding 5'-UTR	chr7:116139750-116139932	+	chr7	116139750	116139932	116139789	NM_001206747;NM_001233;NM_198212	0.788535	0.930486	-28.75	0.0283443	0.0145211	0.778944	1.0165	8.36278e-05	9.4509e-05	0.000157895	2.59034e-05	2.47017e-05	2.55984e-05	5.11156e-05	0.000108155	1.53948e-05	7.27749e-05	0	3.68691e-05	6.88089e-05	5.18959e-05	0.00011531	3.44988e-05	1.51828e-05	5.3233e-05	3.79161e-05	4.36281e-05	5.01111e-05	1.63789e-05	3.46873e-05	4	3	6	1	1	1	2	4	1	4
TFE100896	CAV2	Coding 3'-UTR	chr7:116147391-116147729	+	chr7	116147391	116147729	116147442	NM_001206747;NM_001206748;NM_001233;NM_198212	0.686843	1.19303	15.6	0.281697	0.106533	0.74055	1.0704	0	3.1503e-05	0	0.000103614	9.88069e-05	5.11967e-05	0	0.000108155	1.53948e-05	3.63875e-05	7.53338e-05	3.68691e-05	0	1.72986e-05	3.29457e-05	1.72494e-05	0	1.77443e-05	5.68742e-05	0	8.35185e-05	3.27579e-05	1.73436e-05	0	1	0	4	4	2	0	4	1	2
TFE100897	CAV1	Coding 5'-UTR	chr7:116166331-116166526	+	chr7	116166331	116166526	116166414	NM_001172896;NM_001172897	0.798275	0.883448	-1.85	0.92845	0.200091	0.801356	0.980891	0.000104535	0.000189018	0.000184211	0.000103614	9.88069e-05	7.67951e-05	5.11156e-05	2.70387e-05	0.000123158	0.000181937	0.000188335	0.000239649	0.000172022	0.000190285	0.00023062	0.000137995	7.5914e-05	0.000106466	9.47903e-05	8.72562e-05	6.68148e-05	0.000114653	0.000104062	5	6	7	4	4	3	2	1	8	10
TFE100898	CAV1	Coding 3'-UTR	chr7:116200776-116200852	+	chr7	116200776	116200852	116200776	NM_001172895;NM_001172896;NM_001172897;NM_001753	0.839816	0.671115	-12.25	0.424533	0.200091	0.887431	0.778068	2.09069e-05	0	0	0	0	2.55984e-05	2.55578e-05	5.40774e-05	0	0	3.76669e-05	0	0	0	1.64728e-05	1.72494e-05	1.51828e-05	0	3.79161e-05	4.36281e-05	1.67037e-05	3.27579e-05	0	1	0	0	0	0	1	1	2	0	0
TFE100899	MET	Coding 5'-UTR	chr7:116312325-116312631	+	chr7	116312325	116312631	116312414	NM_001324402	0.735105	1.08448	-18.45	0.186253	0.129482	0.880155	0.802417	2.09069e-05	0	5.26316e-05	2.59034e-05	0	0	0.000127789	2.70387e-05	4.61844e-05	3.63875e-05	0	1.84345e-05	3.44045e-05	5.18959e-05	6.58913e-05	3.44988e-05	0	0	1.89581e-05	0	1.67037e-05	1.63789e-05	3.46873e-05	1	0	2	1	0	0	5	1	3	2
TFE1009	KAZN	Coding 3'-UTR	chr1:15393864-15394030	+	chr1	15393864	15394030	15393927	NM_001017999;NM_001018000;NM_001018001;NM_015209	0.591199	1.35832	-16.4	0.252086	0.175998	0.396118	1.45392	4.18139e-05	0	0	0	0	0	2.55578e-05	0	1.53948e-05	0	0	1.84345e-05	0	1.72986e-05	6.58913e-05	0	1.51828e-05	3.54887e-05	9.47903e-05	0	1.67037e-05	0	0	2	0	0	0	0	0	1	0	1	0
TFE10090	chr1:229798842-229798972;-	Unannotated	chr1:229798842-229798972	-	chr1	229798842	229798972	229798917		0.704028	1.15642	-15.6	0.281697	0.196077	0.661773	1.16955	2.09069e-05	0	2.63158e-05	2.59034e-05	0	0	2.55578e-05	2.70387e-05	1.53948e-05	1.81937e-05	1.88335e-05	1.84345e-05	6.88089e-05	1.72986e-05	0.000131783	5.17482e-05	1.51828e-05	0	9.47903e-05	2.18141e-05	1.67037e-05	4.91368e-05	1.73436e-05	1	0	1	1	0	0	1	1	1	1
TFE100900	chr7:116317105-116317710;-	Unannotated	chr7:116317105-116317710	-	chr7	116317105	116317710	116317313		0.685425	1.1958	26.15	0.0480448	0.00772545	0.8238	0.941176	0	0	0	5.18068e-05	0	5.11967e-05	5.11156e-05	0	4.61844e-05	9.09686e-05	0	5.53036e-05	0	0	0	1.72494e-05	1.51828e-05	1.77443e-05	0	0	1.67037e-05	0	3.46873e-05	0	0	0	2	0	2	2	0	3	5
TFE100901	MET	Intron	chr7:116364099-116364261	+	chr7	116364099	116364261	116364099	NM_000245;NM_001127500;NM_001324401;NM_001324402	0.827383	0.729863	-5.85	0.744739	0.200091	0.873717	0.82067	4.18139e-05	0	0	0	0	0	0	0	1.53948e-05	1.81937e-05	1.88335e-05	3.68691e-05	0	0	3.29457e-05	1.72494e-05	3.03656e-05	0	5.68742e-05	0	1.67037e-05	0	1.73436e-05	2	0	0	0	0	0	0	0	1	1
TFE100902	chr7:116410514-116410646;-	Unannotated	chr7:116410514-116410646	-	chr7	116410514	116410646	116410644		3.14707e-10	7.62102	53.4	0.000250265	0	1.85427e-09	5.19232	0	0	0	7.77101e-05	0.000197614	5.11967e-05	0	0	1.53948e-05	0.000345681	0.000583837	0.000387125	0	0	0	0.000103496	0.000136645	0.000106466	0	0	0.000116926	0.000114653	8.67182e-05	0	0	0	3	8	2	0	0	1	19
TFE100903	MET	Intron	chr7:116413351-116413427	+	chr7	116413351	116413427	116413352	NM_000245;NM_001127500;NM_001324402	0.818978	0.774007	20.95	0.124348	0.032969	0.856806	0.869506	0	0	0	2.59034e-05	7.41052e-05	0	2.55578e-05	0	1.53948e-05	1.81937e-05	3.76669e-05	0	0	0	1.64728e-05	0	4.55484e-05	1.77443e-05	3.79161e-05	0	3.34074e-05	1.63789e-05	1.73436e-05	0	0	0	1	3	0	1	0	1	1
TFE100904	chr7:116424540-116424720;-	Unannotated	chr7:116424540-116424720	-	chr7	116424540	116424720	116424654		0.0152349	2.9199	47.45	0.000262402	0	0.0505826	2.09186	0	0	0	7.77101e-05	0.000197614	0.000179189	2.55578e-05	0	0	0.000109162	0.000169501	0.000129042	0	0	0	5.17482e-05	6.07312e-05	0	0	0	1.67037e-05	6.55158e-05	5.20309e-05	0	0	0	3	8	7	1	0	0	6
TFE100905	CAPZA2	Coding 5'-UTR	chr7:116502486-116502704	+	chr7	116502486	116502704	116502654	NM_006136	1.87865e-10	7.74545	-38.75	0.00242672	0.000783735	1.69937e-20	9.00775	0.00229976	0.00252024	0.00323684	0.00225359	0.00200084	0.0015359	0.00437038	0.00332576	0.00272488	0.00236518	0.00235418	0.00234119	0.00350925	0.00454954	0.00434883	0.00186294	0.00221669	0.00255518	0.00418973	0.00464639	0.00330733	0.00299735	0.00270561	110	80	123	87	81	60	171	123	177	130
TFE100906	chr7:116505804-116505880;-	Unannotated	chr7:116505804-116505880	-	chr7	116505804	116505880	116505880		0.762808	1.00909	-11.9	0.440666	0.200091	0.6726	1.15666	0	0	0	0	0	0	0	0	4.61844e-05	1.81937e-05	0	0	0	0	3.29457e-05	0	0	0	3.79161e-05	4.36281e-05	0	1.63789e-05	0	0	0	0	0	0	0	0	0	3	1
TFE100907	CAPZA2	Coding CDS	chr7:116528183-116528244	+	chr7	116528183	116528244	116528232	NM_006136	0.826414	0.73464	-3.55	0.854819	0.200091	0.899838	0.722793	0	0	2.63158e-05	0	0	0	0	0	3.07896e-05	0	1.88335e-05	0	0	0	0	0	0	0	0	0	0	1.63789e-05	0	0	0	1	0	0	0	0	0	2	0
TFE100908	chr7:116553876-116554043;-	Unannotated	chr7:116553876-116554043	-	chr7	116553876	116554043	116553953		0.240604	1.9019	-14.9	0.309321	0.200091	0.124014	1.85206	4.18139e-05	3.1503e-05	0	0	0	2.55984e-05	7.66734e-05	0.000162232	1.53948e-05	0	1.88335e-05	0	3.44045e-05	1.72986e-05	0	1.72494e-05	0	0	0	6.54422e-05	1.67037e-05	1.63789e-05	1.73436e-05	2	1	0	0	0	1	3	6	1	0
TFE100909	CAPZA2	Coding CDS	chr7:116556115-116556176	+	chr7	116556115	116556176	116556134	NM_006136	0.837632	0.682674	-7.05	0.684573	0.200091	0.89523	0.746086	0	0	0	0	0	0	0	2.70387e-05	0	1.81937e-05	0	0	0	1.72986e-05	0	0	0	0	0	0	0	0	0	0	0	0	0	0	0	0	1	0	1
TFE10091	chr1:229801053-229801461;-	Unannotated	chr1:229801053-229801461	-	chr1	229801053	229801461	229801383		0.601594	1.34286	-13.7	0.359684	0.200091	0.530886	1.31143	2.09069e-05	0	0	0	0	2.55984e-05	2.55578e-05	0	6.15792e-05	1.81937e-05	3.76669e-05	0	0	0.000138389	6.58913e-05	0	1.51828e-05	3.54887e-05	3.79161e-05	6.54422e-05	5.01111e-05	1.63789e-05	1.73436e-05	1	0	0	0	0	1	1	0	4	1
TFE100910	CAPZA2	Coding 3'-UTR	chr7:116557998-116558651	+	chr7	116557998	116558651	116558306	NM_006136	0.792437	0.910295	-7.05	0.684573	0.200091	0.859445	0.862523	0	0	5.26316e-05	2.59034e-05	0	0	5.11156e-05	8.11162e-05	0	1.81937e-05	0	1.84345e-05	0	1.72986e-05	1.64728e-05	0	1.51828e-05	0	3.79161e-05	0	1.67037e-05	3.27579e-05	1.73436e-05	0	0	2	1	0	0	2	3	0	1
TFE100911	CAPZA2	Coding 3'-UTR	chr7:116558754-116559103	+	chr7	116558754	116559103	116558923	NM_006136	0.281466	1.82523	-8.85	0.592871	0.200091	0.00425233	2.64329	0	0	0	0	0	0	2.55578e-05	2.70387e-05	0	0	3.76669e-05	0	0	0	0	0	0	0	0	8.72562e-05	0	0	0	0	0	0	0	0	0	1	1	0	0
TFE100912	chr7:116591856-116592102;+	Unannotated	chr7:116591856-116592102	+	chr7	116591856	116592102	116591914		0.345898	1.7166	50.5	0.000250265	0	0.171805	1.7549	0	0	0	0.000129517	0.000123509	5.11967e-05	0	0	0	7.27749e-05	7.53338e-05	5.53036e-05	0	0	0	8.6247e-05	3.03656e-05	7.09774e-05	0	0	5.01111e-05	8.18947e-05	1.73436e-05	0	0	0	5	5	2	0	0	0	4
TFE100913	ST7-AS1	Noncoding 1st-exon	chr7:116592788-116593732	-	chr7	116592788	116593732	116593055	NR_002330	0.580441	1.374	27	0.0406341	0.00593209	0.523673	1.31902	0	0	0	2.59034e-05	0	2.55984e-05	0	0	0	7.27749e-05	7.53338e-05	1.84345e-05	0	0	0	1.72494e-05	4.55484e-05	0	0	0	0	0	1.73436e-05	0	0	0	1	0	1	0	0	0	4
TFE100914	chr7:116598552-116598724;-	Unannotated	chr7:116598552-116598724	-	chr7	116598552	116598724	116598627		0.680568	1.20538	25.2	0.057712	0.0103107	0.496054	1.34799	4.18139e-05	6.3006e-05	0	5.18068e-05	2.47017e-05	2.55984e-05	2.55578e-05	2.70387e-05	0	3.63875e-05	3.76669e-05	5.53036e-05	0.000137618	0	0	0	6.07312e-05	8.87217e-05	0	0	5.01111e-05	4.91368e-05	0	2	2	0	2	1	1	1	1	0	2
TFE100915	chr7:116600284-116600491;-	Unannotated	chr7:116600284-116600491	-	chr7	116600284	116600491	116600490		0.761722	1.01323	7.75	0.64916	0.199671	0.886377	0.782197	6.27208e-05	0	2.63158e-05	0	4.94035e-05	5.11967e-05	0	0	0	1.81937e-05	1.88335e-05	0	3.44045e-05	0	0	1.72494e-05	0	0	0	0	1.67037e-05	0	0	3	0	1	0	2	2	0	0	0	1
TFE100916	chr7:116601871-116602316;-	Unannotated	chr7:116601871-116602316	-	chr7	116601871	116602316	116601991		0.822648	0.756842	17.05	0.230048	0.080127	0.85089	0.884717	2.09069e-05	3.1503e-05	0	0	2.47017e-05	5.11967e-05	2.55578e-05	0	1.53948e-05	3.63875e-05	7.53338e-05	0	0	1.72986e-05	0	3.44988e-05	6.07312e-05	3.54887e-05	0	4.36281e-05	3.34074e-05	6.55158e-05	0	1	1	0	0	1	2	1	0	1	2
TFE100917	chr7:116610488-116610611;-	Unannotated	chr7:116610488-116610611	-	chr7	116610488	116610611	116610593		0.640926	1.27793	29.3	0.0252631	0.00264907	0.739371	1.07215	0	0	0	2.59034e-05	0	2.55984e-05	0	0	0	1.81937e-05	3.76669e-05	9.21727e-05	0	0	0	0	1.51828e-05	0	0	0	1.67037e-05	1.63789e-05	3.46873e-05	0	0	0	1	0	1	0	0	0	1
TFE100918	chr7:116620045-116620564;-	Unannotated	chr7:116620045-116620564	-	chr7	116620045	116620564	116620121		0.80847	0.839017	9.4	0.56441	0.199671	0.880459	0.801376	4.18139e-05	6.3006e-05	5.26316e-05	0.000103614	7.41052e-05	7.67951e-05	2.55578e-05	5.40774e-05	7.6974e-05	3.63875e-05	1.88335e-05	9.21727e-05	6.88089e-05	0	0	3.44988e-05	1.51828e-05	0	0	0	5.01111e-05	4.91368e-05	1.73436e-05	2	2	2	4	3	3	1	2	5	2
TFE100919	chr7:116810181-116810326;-	Unannotated	chr7:116810181-116810326	-	chr7	116810181	116810326	116810326		0.806362	0.846425	0.9	0.965653	0.199671	0.892401	0.758638	0	0	0	0	0	2.55984e-05	5.11156e-05	0	3.07896e-05	0	0	0	0	0	1.64728e-05	0	3.03656e-05	0	0	0	1.67037e-05	1.63789e-05	0	0	0	0	0	0	1	2	0	2	0
TFE10092	chr1:229801602-229801681;-	Unannotated	chr1:229801602-229801681	-	chr1	229801602	229801681	229801681		0.44727	1.56304	-18.15	0.195122	0.136584	0.405005	1.44381	6.27208e-05	6.3006e-05	0	0	0	0	0	0	1.53948e-05	0	0	0	6.88089e-05	0	0	0	0	0	3.79161e-05	0	1.67037e-05	0	0	3	2	0	0	0	0	0	0	1	0
TFE100921	chr7:116838833-116839027;-	Unannotated	chr7:116838833-116839027	-	chr7	116838833	116839027	116839026		0.799268	0.87865	0.1	0.995429	0.199671	0.910545	0.67758	2.09069e-05	0	0	2.59034e-05	0	0	5.11156e-05	0	3.07896e-05	1.81937e-05	3.76669e-05	0	0	0	1.64728e-05	0	0	0	0	0	0	0	0	1	0	0	1	0	0	2	0	2	1
TFE100922	ST7	Coding CDS	chr7:116849901-116849991	+	chr7	116849901	116849991	116849984	NM_018412;NM_021908	0.801399	0.867376	-2.2	0.91348	0.200091	0.764019	1.03806	4.18139e-05	0	0	0	0	0	0	0	0	0	0	0	0	1.72986e-05	0	0	0	0	0	2.18141e-05	3.34074e-05	1.63789e-05	0	2	0	0	0	0	0	0	0	0	0
TFE100923	chr7:116903557-116904009;-	Unannotated	chr7:116903557-116904009	-	chr7	116903557	116904009	116903771		0.898491	0.497934	1.45	0.944676	0.199671	0.929414	0.595264	0	3.1503e-05	0	0	2.47017e-05	2.55984e-05	2.55578e-05	0	0	1.81937e-05	0	1.84345e-05	0	3.45973e-05	1.64728e-05	3.44988e-05	0	0	1.89581e-05	0	1.67037e-05	0	3.46873e-05	0	1	0	0	1	1	1	0	0	1
TFE100924	chr7:117071395-117072013;-	Unannotated	chr7:117071395-117072013	-	chr7	117071395	117072013	117071860		0.675247	1.21803	15.1	0.30112	0.116727	0.474891	1.37029	0	0	0	0	7.41052e-05	0	0	0	0	3.63875e-05	0	0	0	1.72986e-05	4.94185e-05	0	1.51828e-05	1.77443e-05	0	0	5.01111e-05	0	3.46873e-05	0	0	0	0	3	0	0	0	0	2
TFE100925	chr7:117119337-117119399;+	Unannotated	chr7:117119337-117119399	+	chr7	117119337	117119399	117119366		0.650446	1.26169	9.05	0.582923	0.199671	0.442805	1.40354	0	0	0	5.18068e-05	2.47017e-05	0	0	0	0	0	0	0	0	0	0	0	0	0	0	0	0	3.27579e-05	0	0	0	0	2	1	0	0	0	0	0
TFE100926	CFTR	Coding 5'-UTR	chr7:117120013-117120183	+	chr7	117120013	117120183	117120076	NM_000492	0.0288731	2.70901	33.5	0.00979842	0.000550325	0.0185039	2.32956	8.36278e-05	0	7.89474e-05	0.000207227	0.000271719	0.000255984	5.11156e-05	8.11162e-05	1.53948e-05	1.81937e-05	0.000131834	5.53036e-05	0	0	0	5.17482e-05	3.03656e-05	0.000106466	3.79161e-05	0	0.000116926	8.18947e-05	0.000121406	4	0	3	8	11	10	2	3	1	1
TFE100927	chr7:117134488-117135022;-	Unannotated	chr7:117134488-117135022	-	chr7	117134488	117135022	117135022		0.863702	0.588194	-14.95	0.307244	0.200091	0.904045	0.705822	0	3.1503e-05	0	0	0	0	2.55578e-05	2.70387e-05	1.53948e-05	0	0	0	0	1.72986e-05	0	1.72494e-05	0	1.77443e-05	3.79161e-05	0	0	1.63789e-05	0	0	1	0	0	0	0	1	1	1	0
TFE100928	chr7:117157106-117157322;-	Unannotated	chr7:117157106-117157322	-	chr7	117157106	117157322	117157267		0.851903	0.626452	9.45	0.56193	0.199671	0.91616	0.651519	0	0	0	2.59034e-05	0	2.55984e-05	0	2.70387e-05	4.61844e-05	3.63875e-05	3.76669e-05	1.84345e-05	0	0	1.64728e-05	0	0	0	0	2.18141e-05	3.34074e-05	0	1.73436e-05	0	0	0	1	0	1	0	1	3	2
TFE100929	CFTR	Intron	chr7:117209565-117210195	+	chr7	117209565	117210195	117209689	NM_000492	0.860797	0.597593	-1.95	0.92423	0.200091	0.893991	0.752213	0	0	0	0	2.47017e-05	0	0	2.70387e-05	1.53948e-05	0	1.88335e-05	1.84345e-05	0	1.72986e-05	0	1.72494e-05	0	0	0	4.36281e-05	1.67037e-05	0	0	0	0	0	0	1	0	0	1	1	0
TFE10093	chr1:229832644-229832722;-	Unannotated	chr1:229832644-229832722	-	chr1	229832644	229832722	229832719		0.754474	1.03864	19.25	0.164052	0.0496015	0.893719	0.754687	0	0	0	2.59034e-05	2.47017e-05	5.11967e-05	0	0	0	3.63875e-05	1.88335e-05	5.53036e-05	0	0	0	0	0	0	0	0	0	1.63789e-05	0	0	0	0	1	1	2	0	0	0	2
TFE100930	CFTR	Coding CDS	chr7:117232396-117232596	+	chr7	117232396	117232596	117232487	NM_000492	0.845186	0.649434	13	0.389886	0.166529	0.897731	0.734442	0	0	2.63158e-05	2.59034e-05	0	0	0	0	0	1.81937e-05	0	3.68691e-05	0	0	0	3.44988e-05	0	1.77443e-05	0	0	0	1.63789e-05	1.73436e-05	0	0	1	1	0	0	0	0	0	1
TFE100931	CFTR	Coding CDS	chr7:117267824-117267900	+	chr7	117267824	117267900	117267824	NM_000492	0.861877	0.59377	16	0.266485	0.0987658	0.873835	0.819559	0	3.1503e-05	0	2.59034e-05	2.47017e-05	2.55984e-05	0	2.70387e-05	0	1.81937e-05	3.76669e-05	1.84345e-05	0	0	0	0	1.51828e-05	3.54887e-05	0	0	0	0	0	0	1	0	1	1	1	0	1	0	1
TFE100932	CFTR	Coding 3'-UTR	chr7:117308444-117308573	+	chr7	117308444	117308573	117308444	NM_000492	0.789089	0.925313	14.2	0.337981	0.137249	0.797857	0.987198	2.09069e-05	6.3006e-05	2.63158e-05	2.59034e-05	0	0	0	2.70387e-05	0	5.45812e-05	5.65004e-05	9.21727e-05	0	0	0	1.72494e-05	0	5.3233e-05	3.79161e-05	2.18141e-05	3.34074e-05	6.55158e-05	6.93746e-05	1	2	1	1	0	0	0	1	0	3
TFE100933	chr7:117326593-117326841;+	Unannotated	chr7:117326593-117326841	+	chr7	117326593	117326841	117326712		6.19036e-36	21.1432	54	0.000250265	0	1.76371e-67	23.8765	0	0	0	0.000725295	0.000741052	0.000588762	0	2.70387e-05	0	0.00136453	0.00118651	0.00123511	0	0	0	0.00120746	0.000850237	0.00102917	0	0	0.00170378	0.00152324	0.00114468	0	0	0	28	30	23	0	1	0	75
TFE100934	chr7:117327782-117327900;-	Unannotated	chr7:117327782-117327900	-	chr7	117327782	117327900	117327859		0.829625	0.71939	33.1	0.0107887	0.000625606	0.868227	0.83589	0	0	0	2.59034e-05	2.47017e-05	5.11967e-05	0	0	0	1.81937e-05	1.88335e-05	3.68691e-05	0	0	0	1.72494e-05	0	3.54887e-05	0	0	3.34074e-05	3.27579e-05	0	0	0	0	1	1	2	0	0	0	1
TFE100935	chr7:117329056-117329239;-	Unannotated	chr7:117329056-117329239	-	chr7	117329056	117329239	117329138		0.0176944	2.87108	53.1	0.000250265	0	0.0016201	2.83743	0	0	0	0.000103614	9.88069e-05	5.11967e-05	0	0	0	0.000109162	9.41673e-05	9.21727e-05	0	0	1.64728e-05	0.000103496	0.000151828	0.000248421	0	0	0.000200444	0.00014741	0.000156093	0	0	0	4	4	2	0	0	0	6
TFE100936	chr7:117329791-117330195;+	Unannotated	chr7:117329791-117330195	+	chr7	117329791	117330195	117330105		0.747622	1.05532	40.45	0.00145261	0	0.838667	0.910345	0	0	0	5.18068e-05	2.47017e-05	2.55984e-05	0	0	0	9.09686e-05	5.65004e-05	1.84345e-05	0	0	0	3.44988e-05	3.03656e-05	3.54887e-05	0	0	1.67037e-05	1.63789e-05	1.73436e-05	0	0	0	2	1	1	0	0	0	5
TFE100937	chr7:117338233-117338503;-	Unannotated	chr7:117338233-117338503	-	chr7	117338233	117338503	117338308		0.752252	1.04455	20.6	0.131803	0.0358594	0.72518	1.09222	0	0	0	0	2.47017e-05	0	0	0	0	0	0	3.68691e-05	0	0	0	1.72494e-05	3.03656e-05	7.09774e-05	1.89581e-05	0	1.67037e-05	3.27579e-05	0	0	0	0	0	1	0	0	0	0	0
TFE100938	chr7:117339325-117339680;-	Unannotated	chr7:117339325-117339680	-	chr7	117339325	117339680	117339605		0.758699	1.02339	16.9	0.234965	0.0827099	0.875435	0.813935	0	0	0	7.77101e-05	4.94035e-05	0	7.66734e-05	0	0	3.63875e-05	3.76669e-05	3.68691e-05	0	3.45973e-05	0	0	3.03656e-05	1.77443e-05	1.89581e-05	2.18141e-05	1.67037e-05	0	0	0	0	0	3	2	0	3	0	0	2
TFE100939	CTTNBP2	Coding 3'-UTR	chr7:117350990-117351304	-	chr7	117350990	117351304	117351124	NM_001363349;NM_001363350;NM_001363351;NM_033427	0.678227	1.21054	-13.85	0.352988	0.200091	0.633404	1.20218	0	6.3006e-05	0	0	0	0	5.11156e-05	2.70387e-05	3.07896e-05	0	0	0	0	0	3.29457e-05	0	0	0	0	0	1.67037e-05	0	0	0	2	0	0	0	0	2	1	2	0
TFE10094	chr1:229839443-229839987;-	Unannotated	chr1:229839443-229839987	-	chr1	229839443	229839987	229839982		0.759622	1.02028	7.2	0.677037	0.199671	0.872661	0.823126	0	0	2.63158e-05	0	2.47017e-05	0	0	0	0	1.81937e-05	0	0	6.88089e-05	0	0	1.72494e-05	0	1.77443e-05	3.79161e-05	0	0	0	3.46873e-05	0	0	1	0	1	0	0	0	0	1
TFE100940	chr7:117354529-117354728;+	Unannotated	chr7:117354529-117354728	+	chr7	117354529	117354728	117354530		0.326152	1.74908	-23.75	0.0756869	0.0482055	0.111007	1.88335	0	0	7.89474e-05	0	0	0	2.55578e-05	8.11162e-05	3.07896e-05	3.63875e-05	0	0	0.000103213	6.91946e-05	0	0	1.51828e-05	0	0	2.18141e-05	0	0	0	0	0	3	0	0	0	1	3	2	2
TFE100941	chr7:117355103-117355361;+	Unannotated	chr7:117355103-117355361	+	chr7	117355103	117355361	117355232		0.800072	0.873943	-7.25	0.674493	0.200091	0.88493	0.787168	2.09069e-05	6.3006e-05	2.63158e-05	0	0	2.55984e-05	0	2.70387e-05	0	3.63875e-05	1.88335e-05	9.21727e-05	0	5.18959e-05	0	0	1.51828e-05	1.77443e-05	1.89581e-05	2.18141e-05	3.34074e-05	1.63789e-05	0	1	2	1	0	0	1	0	1	0	2
TFE100942	chr7:117383507-117383582;+	Unannotated	chr7:117383507-117383582	+	chr7	117383507	117383582	117383507		0.797188	0.887335	-22.95	0.0877105	0.0577316	0.859875	0.861458	6.27208e-05	0	2.63158e-05	0	0	0	2.55578e-05	5.40774e-05	0	0	0	1.84345e-05	3.44045e-05	0	1.64728e-05	0	0	0	1.89581e-05	2.18141e-05	0	1.63789e-05	0	3	0	1	0	0	0	1	2	0	0
TFE100943	CTTNBP2	Coding CDS	chr7:117400489-117400729	-	chr7	117400489	117400729	117400648	NM_001363349;NM_001363350;NM_001363351;NM_033427	0.817983	0.781954	-5.45	0.764006	0.200091	0.903339	0.70975	0	0	0	0	0	0	5.11156e-05	2.70387e-05	1.53948e-05	0	0	1.84345e-05	0	0	1.64728e-05	0	0	3.54887e-05	0	2.18141e-05	0	0	1.73436e-05	0	0	0	0	0	0	2	1	1	0
[truncated: 108,672 more rows]
[truncated: 13 more columns]
