# Supplementary material for: DUX4 is a multifunctional factor priming human embryonic genome activation
Source: iScience. 2022 Mar 22;25(4):104137. doi: 10.1016/j.isci.2022.104137 (PMC8990217; doi:10.1016/j.isci.2022.104137)
Supplement: Table S3. A supplementary table showing the summary of the DUX4 knockdown STRT dataset — Read-level statistics, raw and log10 normalised gene counts, and significantly differentially expressed genes are shown. Related to Figures 3 and S6. [file mmc9.xlsx]

## Sheet: Summary
LIBRARY	WELL	NAME	Category	QUALIFIED_READS	TOTAL_READS	REDUNDANCY	MAPPED_READS	MAPPED_RATE	SPIKEIN_READS	MAPPED/SPIKEIN	SPIKEIN_5END_READS	SPIKEIN_5END_RATE	CODING_READS	CODING_5END_READS	CODING_5END_RATE	BATCH	TYPE	CLASS.TFE	CLASS.0	BLOCK.0	FORCE_APPROVAL	SPIKEIN_READS.OUTLIER	MAPPED/SPIKEIN.OUTLIER	SPIKEIN_5END_RATE.OUTLIER	CODING_5END_RATE.OUTLIER
DUX4_si3PN	A1	siDUX4_e7_c1	Included	8873919	1503290	5.903	589980	0.392459	767	769.205	688	0.897001	144586	98917	0.68414	e7	siDUX4	DUX4_si3PN	2	1	FALSE	FALSE	FALSE	FALSE	FALSE
DUX4_si3PN	A3	siDUX4_e7_c3	Included	1979042	266727	7.41973	161095	0.60397	572	281.635	554	0.968531	64785	52796	0.814942	e7	siDUX4	DUX4_si3PN	2	1	FALSE	FALSE	FALSE	FALSE	FALSE
DUX4_si3PN	A5	siDUX4_e7_c5	Included	42308097	5030120	8.41095	3116003	0.619469	563	5534.64	421	0.74778	665598	465370	0.699176	e7	siDUX4	DUX4_si3PN	2	1	FALSE	FALSE	FALSE	FALSE	FALSE
DUX4_si3PN	A6	siDUX4_e7_c6	Included	3657815	549132	6.66109	255543	0.465358	202	1265.06	194	0.960396	80848	64359	0.796049	e7	siDUX4	DUX4_si3PN	2	1	FALSE	FALSE	FALSE	FALSE	FALSE
DUX4_si3PN	A7	siDUX4_e7_c7	Included	25114459	2756880	9.10974	1674450	0.607371	485	3452.47	356	0.734021	539676	426235	0.789798	e7	siDUX4	DUX4_si3PN	2	1	FALSE	FALSE	FALSE	FALSE	FALSE
DUX4_si3PN	A8	siDUX4_e7_c8	Included	6332411	917627	6.90086	441607	0.481249	888	497.305	841	0.947072	169051	143087	0.846413	e7	siDUX4	DUX4_si3PN	2	1	FALSE	FALSE	FALSE	FALSE	FALSE
DUX4_si3PN	B2	siDUX4_e6_c9	Included	3401264	435302	7.81357	246872	0.567128	699	353.179	599	0.856938	66404	50448	0.759713	e6	siDUX4	DUX4_si3PN	2	1	FALSE	FALSE	FALSE	FALSE	FALSE
DUX4_si3PN	B5	siDUX4_e6_c12	Included	3372817	683003	4.93822	225455	0.330094	215	1048.63	215	1	106482	76778	0.721042	e6	siDUX4	DUX4_si3PN	2	1	FALSE	FALSE	FALSE	FALSE	FALSE
DUX4_si3PN	B7	siDUX4_e6_c14	Included	6023942	747294	8.06101	444672	0.595043	151	2944.85	120	0.794702	123167	90674	0.736187	e6	siDUX4	DUX4_si3PN	2	1	FALSE	FALSE	FALSE	FALSE	FALSE
DUX4_si3PN	B8	siDUX4_e6_c15	Included	5005750	596697	8.3891	372718	0.624635	641	581.463	621	0.968799	191143	151129	0.790659	e6	siDUX4	DUX4_si3PN	2	1	FALSE	FALSE	FALSE	FALSE	FALSE
DUX4_si3PN	C1	siDUX4_e6_c16	Included	4702229	541993	8.67581	363879	0.671372	177	2055.81	158	0.892655	114078	79565	0.697461	e6	siDUX4	DUX4_si3PN	2	1	FALSE	FALSE	FALSE	FALSE	FALSE
DUX4_si3PN	C2	siDUX4_e6_c17	Included	13013344	1455595	8.94022	897727	0.616742	501	1791.87	435	0.868263	384037	286224	0.745303	e6	siDUX4	DUX4_si3PN	2	1	FALSE	FALSE	FALSE	FALSE	FALSE
DUX4_si3PN	C3	siDUX4_e5_c1	Included	4010117	474768	8.44648	294751	0.620832	605	487.192	574	0.94876	154656	121273	0.784147	e5	siDUX4	DUX4_si3PN	2	1	FALSE	FALSE	FALSE	FALSE	FALSE
DUX4_si3PN	C4	siDUX4_e5_c2	Included	6634444	790917	8.38829	499820	0.63195	390	1281.59	364	0.933333	255012	193086	0.757164	e5	siDUX4	DUX4_si3PN	2	1	FALSE	FALSE	FALSE	FALSE	FALSE
DUX4_si3PN	C5	siDUX4_e5_c3	Included	9772280	1141562	8.56045	732479	0.641646	315	2325.33	296	0.939683	283064	189226	0.668492	e5	siDUX4	DUX4_si3PN	2	1	FALSE	FALSE	FALSE	FALSE	FALSE
DUX4_si3PN	D1	siCTRL_e3_c1	Included	9778608	1211158	8.07377	717186	0.592149	463	1549	389	0.840173	405927	329372	0.811407	e3	siCTRL	DUX4_si3PN	1	1	FALSE	FALSE	FALSE	FALSE	FALSE
DUX4_si3PN	D4	siCTRL_e3_c4	Included	3296553	427140	7.71773	246217	0.576432	454	542.328	376	0.828194	54295	41801	0.769887	e3	siCTRL	DUX4_si3PN	1	1	FALSE	FALSE	FALSE	FALSE	FALSE
DUX4_si3PN	D5	siCTRL_e3_c5	Included	8917587	1149084	7.7606	641965	0.558675	425	1510.51	391	0.92	404801	344933	0.852105	e3	siCTRL	DUX4_si3PN	1	1	FALSE	FALSE	FALSE	FALSE	FALSE
DUX4_si3PN	E1	siCTRL_e3_c9	Included	7890659	946055	8.34059	570286	0.602804	624	913.92	528	0.846154	294063	243004	0.826367	e3	siCTRL	DUX4_si3PN	1	1	FALSE	FALSE	FALSE	FALSE	FALSE
DUX4_si3PN	E2	siCTRL_e3_c10	Included	11183711	1323452	8.45041	793202	0.599343	622	1275.24	587	0.94373	391896	332705	0.848962	e3	siCTRL	DUX4_si3PN	1	1	FALSE	FALSE	FALSE	FALSE	FALSE
DUX4_si3PN	E3	siCTRL_e3_c11	Included	15676286	2062588	7.6003	1134587	0.550079	994	1141.44	871	0.876258	620246	550859	0.88813	e3	siCTRL	DUX4_si3PN	1	1	FALSE	FALSE	FALSE	FALSE	FALSE
DUX4_si3PN	E4	siCTRL_e3_c12	Included	6601511	789718	8.35933	491622	0.622529	575	854.995	536	0.932174	244095	205043	0.840013	e3	siCTRL	DUX4_si3PN	1	1	FALSE	FALSE	FALSE	FALSE	FALSE
DUX4_si3PN	E5	siCTRL_e3_c13	Included	6018444	797586	7.54582	507004	0.635673	636	797.176	474	0.745283	309464	274930	0.888407	e3	siCTRL	DUX4_si3PN	1	1	FALSE	FALSE	FALSE	FALSE	FALSE
DUX4_si3PN	E7	siCTRL_e3_c15	Included	4231232	1305735	3.2405	249555	0.191122	525	475.343	510	0.971429	52434	39086	0.745432	e3	siCTRL	DUX4_si3PN	1	1	FALSE	FALSE	FALSE	FALSE	FALSE
DUX4_si3PN	F3	siCTRL_e2_c3	Included	13468492	1625899	8.28372	1001332	0.615864	515	1944.33	489	0.949515	372599	277351	0.744369	e2	siCTRL	DUX4_si3PN	1	1	FALSE	FALSE	FALSE	FALSE	FALSE
DUX4_si3PN	F4	siCTRL_e2_c4	Included	4478460	532599	8.40869	329653	0.618952	517	637.627	454	0.878143	133092	109762	0.824708	e2	siCTRL	DUX4_si3PN	1	1	FALSE	FALSE	FALSE	FALSE	FALSE
DUX4_si3PN	F5	siCTRL_e2_c5	Included	7012216	834232	8.40559	530206	0.635562	724	732.329	547	0.755525	229091	183099	0.799241	e2	siCTRL	DUX4_si3PN	1	1	FALSE	FALSE	FALSE	FALSE	FALSE
DUX4_si3PN	A2	siDUX4_e7_c2	Excluded	1929849	251111	7.68524	135456	0.539427	255	531.2	246	0.964706	36099	27995	0.775506	e7	siDUX4	DUX4_si3PN	2	1	FALSE	FALSE	FALSE	FALSE	FALSE
DUX4_si3PN	A4	siDUX4_e7_c4	Excluded	3084551	871956	3.53751	133224	0.152788	714	186.588	675	0.945378	52899	31392	0.593433	e7	siDUX4	DUX4_si3PN	2	1	FALSE	FALSE	FALSE	FALSE	FALSE
DUX4_si3PN	B1	siDUX4_e6_c8	Excluded	483301	84355	5.72937	37879	0.449043	690	54.8971	675	0.978261	13431	8720	0.649244	e6	siDUX4	DUX4_si3PN	2	1	FALSE	FALSE	TRUE	FALSE	FALSE
DUX4_si3PN	B3	siDUX4_e6_c10	Excluded	2334609	299843	7.7861	173541	0.578773	368	471.579	344	0.934783	49776	37594	0.755264	e6	siDUX4	DUX4_si3PN	2	1	FALSE	FALSE	FALSE	FALSE	FALSE
DUX4_si3PN	B4	siDUX4_e6_c11	Excluded	46186	7726	5.978	3097	0.400854	257	12.0506	242	0.941634	904	589	0.651549	e6	siDUX4	DUX4_si3PN	2	1	FALSE	FALSE	TRUE	FALSE	FALSE
DUX4_si3PN	B6	siDUX4_e6_c13	Excluded	2010620	246223	8.16585	154126	0.625961	222	694.261	219	0.986486	56888	29024	0.510195	e6	siDUX4	DUX4_si3PN	2	1	FALSE	FALSE	FALSE	FALSE	TRUE
DUX4_si3PN	C6	siDUX4_e5_c4	Excluded	1659721	211930	7.83146	127509	0.601656	211	604.308	86	0.407583	41725	29446	0.705716	e5	siDUX4	DUX4_si3PN	2	1	FALSE	FALSE	FALSE	TRUE	FALSE
DUX4_si3PN	C7	siDUX4_e5_c5	Excluded	261057	80773	3.23198	9335	0.115571	756	12.3479	436	0.57672	2954	1669	0.564997	e5	siDUX4	DUX4_si3PN	2	1	FALSE	FALSE	TRUE	TRUE	FALSE
DUX4_si3PN	C8	siDUX4_e5_c6	Excluded	334316	47889	6.98106	27603	0.576395	460	60.0065	369	0.802174	13021	10093	0.775132	e5	siDUX4	DUX4_si3PN	2	1	FALSE	FALSE	TRUE	FALSE	FALSE
DUX4_si3PN	D2	siCTRL_e3_c2	Excluded	4595791	518650	8.86106	310593	0.598849	473	656.645	433	0.915433	54142	35202	0.650179	e3	siCTRL	DUX4_si3PN	1	1	FALSE	FALSE	FALSE	FALSE	FALSE
DUX4_si3PN	D3	siCTRL_e3_c3	Excluded	206776	26705	7.74297	15174	0.568208	13	1167.23	13	1	1095	718	0.655708	e3	siCTRL	DUX4_si3PN	1	1	FALSE	TRUE	FALSE	FALSE	FALSE
DUX4_si3PN	D6	siCTRL_e3_c6	Excluded	195128	46420	4.20353	15497	0.333843	162	95.6605	90	0.555556	3988	2830	0.709629	e3	siCTRL	DUX4_si3PN	1	1	FALSE	FALSE	TRUE	TRUE	FALSE
DUX4_si3PN	D7	siCTRL_e3_c7	Excluded	3011026	371765	8.09927	226726	0.609864	515	440.245	515	1	36891	26063	0.706487	e3	siCTRL	DUX4_si3PN	1	1	FALSE	FALSE	FALSE	FALSE	FALSE
DUX4_si3PN	D8	siCTRL_e3_c8	Excluded	1351014	176970	7.63414	97216	0.549336	486	200.033	486	1	25379	19088	0.752118	e3	siCTRL	DUX4_si3PN	1	1	FALSE	FALSE	FALSE	FALSE	FALSE
DUX4_si3PN	E6	siCTRL_e3_c14	Excluded	11069	10408	1.06351	4568	0.438893	3	1522.67	3	1	1441	891	0.618321	e3	siCTRL	DUX4_si3PN	1	1	FALSE	TRUE	FALSE	FALSE	FALSE
DUX4_si3PN	E8	siCTRL_e3_c16	Excluded	4721274	580256	8.13654	386685	0.666404	476	812.363	475	0.997899	247048	113120	0.457887	e3	siCTRL	DUX4_si3PN	1	1	FALSE	FALSE	FALSE	FALSE	TRUE
DUX4_si3PN	F1	siCTRL_e2_c1	Excluded	5175139	607099	8.52437	357057	0.588136	501	712.689	416	0.830339	61527	42680	0.693679	e2	siCTRL	DUX4_si3PN	1	1	FALSE	FALSE	FALSE	FALSE	FALSE
DUX4_si3PN	F2	siCTRL_e2_c2	Excluded	2504097	297784	8.40911	185763	0.623818	108	1720.03	108	1	84480	59357	0.702616	e2	siCTRL	DUX4_si3PN	1	1	FALSE	FALSE	FALSE	FALSE	FALSE
DUX4_si3PN	F6	siCTRL_e2_c6	Excluded	3386223	430184	7.87157	265455	0.617073	436	608.842	406	0.931193	127376	63557	0.498972	e2	siCTRL	DUX4_si3PN	1	1	FALSE	FALSE	FALSE	FALSE	TRUE
DUX4_si3PN	F7	siCTRL_e2_c7	Excluded	2902042	426048	6.81154	208647	0.489727	304	686.339	260	0.855263	16956	12669	0.747169	e2	siCTRL	DUX4_si3PN	1	1	FALSE	FALSE	FALSE	FALSE	FALSE
DUX4_si3PN	F8	siCTRL_e2_c8	Excluded	1514	666	2.27327	352	0.528529	0	0	0	0	196	154	0.785714	e2	siCTRL	DUX4_si3PN	1	1	FALSE	TRUE	FALSE	FALSE	FALSE

## Sheet: RawCounts
Raw count for genes following siRNA knowndown of DUX4 using STRT
Gene	DUX4_e7_c1	DUX4_e7_c3	DUX4_e7_c5	DUX4_e7_c6	DUX4_e7_c7	DUX4_e7_c8	DUX4_e6_c9	DUX4_e6_c12	DUX4_e6_c14	DUX4_e6_c15	DUX4_e6_c16	DUX4_e6_c17	DUX4_e5_c1	DUX4_e5_c2	DUX4_e5_c3	CTRL_e3_c1	CTRL_e3_c4	CTRL_e3_c5	CTRL_e3_c9	CTRL_e3_c10	CTRL_e3_c11	CTRL_e3_c12	CTRL_e3_c13	CTRL_e3_c15	CTRL_e2_c3	CTRL_e2_c4	CTRL_e2_c5
RNA_SPIKE_ERCC-00002:1-408,+	154	120	15	3	65	79	167	21	61	54	0	106	121	22	90	39	41	58	27	62	190	78	72	128	91	72	82
RNA_SPIKE_ERCC-00003:3-126,+	0	6	10	0	5	3	0	0	0	0	0	3	1	0	6	0	0	0	0	5	0	6	0	0	0	7	9
RNA_SPIKE_ERCC-00004:1-49,+	101	71	70	53	25	5	105	23	0	58	0	50	88	38	18	83	51	89	83	65	85	35	40	48	75	59	128
RNA_SPIKE_ERCC-00009:1-48,+	0	0	2	0	0	40	0	0	0	75	0	7	0	0	0	0	0	0	0	0	0	0	0	26	0	0	0
RNA_SPIKE_ERCC-00022:3-48,+	0	0	0	0	0	0	0	1	0	0	0	0	0	0	0	0	26	71	0	0	1	0	0	1	0	0	0
RNA_SPIKE_ERCC-00042:2-47,+	0	0	0	0	13	0	0	0	0	0	0	0	18	0	0	15	0	0	0	0	0	0	0	0	0	0	0
RNA_SPIKE_ERCC-00043:2-77,+	0	0	35	0	12	0	0	0	0	7	0	0	0	0	0	0	0	2	0	0	24	6	5	0	0	0	0
RNA_SPIKE_ERCC-00046:1-108,+	8	33	40	0	20	56	19	33	11	0	0	0	19	33	48	83	49	3	61	26	128	53	23	0	15	0	20
RNA_SPIKE_ERCC-00060:2-48,+	29	0	14	46	3	0	0	18	0	39	20	0	0	0	12	1	0	0	0	0	17	0	0	16	22	0	0
RNA_SPIKE_ERCC-00074:1-260,+	86	140	192	61	99	235	77	88	63	171	111	146	244	207	119	57	125	99	173	244	141	127	111	137	109	131	187
RNA_SPIKE_ERCC-00076:3-125,+	0	0	0	0	0	0	0	0	0	0	0	16	0	0	0	0	0	0	27	0	0	0	2	0	0	0	0
RNA_SPIKE_ERCC-00096:1-785,+	55	129	167	35	54	169	146	30	0	42	27	62	62	29	17	22	79	61	63	49	244	98	234	32	62	128	231
RNA_SPIKE_ERCC-00108:2-48,+	0	0	0	0	0	5	38	0	0	0	0	0	0	0	0	0	2	0	0	0	0	0	0	29	0	0	0
RNA_SPIKE_ERCC-00111:3-47,+	0	0	0	0	0	0	0	0	0	0	0	0	0	0	0	0	0	0	0	14	0	0	42	0	0	24	0
RNA_SPIKE_ERCC-00113:1-49,+	91	25	1	0	0	27	37	0	0	97	0	22	10	53	0	5	3	0	31	73	80	43	12	21	82	0	4
RNA_SPIKE_ERCC-00145:3-55,+	34	0	0	0	0	0	0	0	0	0	0	0	0	0	0	0	0	0	0	0	0	21	0	0	1	0	7
RNA_SPIKE_ERCC-00171:1-119,+	184	48	0	0	55	163	39	1	0	78	0	34	11	0	5	84	44	42	63	67	76	108	24	81	32	0	0
RNA_SPIKE_ERCC-00002:547-885,+	0	0	0	0	123	0	71	0	0	20	0	0	0	0	0	73	0	0	95	8	0	0	30	0	0	63	31
RNA_SPIKE_ERCC-00004:148-312,+	0	0	0	0	0	0	0	0	0	0	0	0	0	0	0	0	0	0	0	0	0	0	27	0	26	0	0
RNA_SPIKE_ERCC-00096:875-996,+	0	0	0	0	6	0	0	0	0	0	0	24	0	8	0	0	0	0	0	0	0	0	4	1	0	0	0
A4GALT	0	0	63	0	0	9	0	0	0	0	0	3	0	0	0	0	0	0	0	0	2	0	0	0	0	0	0
AAAS	0	0	42	0	0	0	0	0	0	0	0	0	0	0	0	0	0	0	0	12	9	0	0	0	0	0	0
AAGAB	0	0	0	3	1	0	0	2	0	0	4	0	0	0	0	0	0	0	0	3	0	0	0	0	0	0	0
AAK1	0	0	27	0	61	0	0	62	0	0	0	38	0	0	0	0	0	0	0	27	3	86	25	0	46	0	0
AAMDC	7	0	14	0	0	0	0	0	0	0	0	0	4	51	3	0	0	0	37	49	0	0	51	0	94	0	0
AAMP	0	3	4	3	12	0	0	0	0	5	0	0	0	0	0	28	0	5	0	5	14	9	9	0	16	0	56
AAR2	0	0	25	0	10	0	0	0	0	0	0	0	6	0	0	19	0	9	1	22	23	9	2	0	0	4	0
AARS	0	0	0	0	0	0	0	0	31	0	0	0	0	0	0	0	0	0	0	0	0	0	0	0	0	0	0
AARS2	0	0	0	0	0	0	0	0	0	0	0	0	0	8	0	0	0	0	0	0	0	0	0	0	0	0	0
AARSD1	0	0	1	1	74	0	0	1	0	0	0	0	0	3	0	3	0	0	0	52	0	18	62	0	0	0	0
AASDH	0	0	0	0	0	7	0	0	0	2	0	20	0	0	30	0	0	0	15	0	15	0	0	0	0	0	0
AASDHPPT	0	0	0	0	0	5	0	0	0	0	0	0	0	0	0	0	0	0	3	8	0	0	9	0	0	0	0
AASS	0	0	0	2	0	0	0	0	0	0	0	0	0	0	0	0	0	0	0	0	0	0	0	0	0	0	0
AATF	19	6	1	0	0	0	0	0	0	0	0	0	0	0	0	0	0	18	0	6	14	0	0	0	1	0	0
ABAT	0	0	0	0	0	0	0	0	0	0	0	2	0	0	0	0	0	0	0	0	0	0	0	0	0	0	0
ABCA5	0	0	29	31	0	10	0	0	0	0	0	10	0	2	0	0	0	0	0	0	0	0	0	0	0	0	0
ABCB1	0	0	47	0	26	0	0	0	0	0	0	0	0	0	0	0	0	0	0	0	0	0	0	0	0	0	10
ABCB6	0	0	0	0	0	0	0	0	0	0	0	0	0	0	0	0	0	0	0	0	0	1	0	0	0	0	0
ABCB7	0	0	0	0	3	11	0	0	0	0	0	8	0	0	0	0	0	0	0	4	0	0	0	0	0	0	0
ABCB9	0	0	0	30	0	0	0	0	0	0	0	0	0	0	0	0	0	0	0	0	1	0	0	0	0	0	0
ABCC4	0	0	0	0	0	0	0	0	0	0	25	0	0	0	0	0	0	0	0	0	0	0	0	0	0	0	0
ABCC5	0	4	2	0	0	0	0	0	90	0	0	3	0	13	0	0	22	0	0	11	0	10	0	16	0	0	0
ABCD3	0	0	14	0	3	0	0	0	0	0	0	0	0	0	0	19	0	0	0	0	0	0	0	0	0	0	0
ABCD4	0	0	47	0	0	0	0	0	0	0	0	13	0	4	0	0	0	0	0	0	0	0	0	0	2	0	2
ABCE1	0	0	6	0	17	0	0	0	0	0	0	0	0	0	0	2	0	7	0	3	10	0	6	0	2	0	32
ABCF1	100	0	236	0	570	0	2	0	283	254	15	192	0	98	2	387	123	597	233	0	1495	198	560	2	4	429	620
ABCF2	12	0	5	0	43	0	1	0	0	0	0	10	0	0	18	8	0	28	28	40	280	41	17	0	6	6	3
ABCF3	1	0	31	6	38	36	0	0	0	9	0	0	0	0	0	0	0	0	0	0	0	4	0	2	2	0	25
ABCG8	2	0	0	0	0	0	0	0	0	0	0	0	0	0	0	0	0	0	0	0	0	0	0	0	0	0	0
ABHD10	0	0	0	0	0	0	0	0	0	0	0	0	0	0	0	0	0	28	0	0	0	0	0	0	28	0	0
ABHD11	0	0	27	0	0	0	0	0	0	0	0	0	0	0	0	5	0	0	0	0	14	0	0	0	0	0	0
ABHD12	0	0	0	0	0	0	0	10	0	0	0	0	0	0	0	0	0	0	0	0	0	0	0	0	0	0	0
ABHD14B	0	0	21	0	0	0	0	0	0	0	0	0	0	0	0	0	0	0	0	0	0	0	8	0	0	0	0
ABHD16A	0	0	21	0	0	0	0	0	0	0	0	0	0	0	4	0	0	0	0	0	0	0	0	0	0	0	0
ABHD18	0	0	28	0	0	0	0	0	0	0	0	12	0	0	0	0	0	0	0	0	0	0	0	0	0	0	0
ABHD2	0	0	0	0	0	0	0	0	0	0	0	0	0	2	0	0	0	0	0	0	0	0	22	0	0	0	0
ABHD3	0	14	97	0	39	0	0	0	0	14	0	6	0	0	0	15	3	0	5	2	0	21	18	0	62	0	0
ABHD5	0	0	8	0	0	0	0	0	0	0	0	0	0	0	0	0	0	0	0	0	0	0	0	0	0	0	0
ABI1	0	0	0	0	5	0	0	0	41	0	0	2	0	22	3	0	0	1	0	34	5	0	0	0	5	0	0
ABI2	0	0	0	0	186	0	0	0	0	0	0	0	0	0	0	0	0	0	0	0	0	38	2	0	0	0	0
ABLIM1	0	0	0	0	19	0	0	0	5	0	0	0	0	0	0	0	0	0	0	0	0	0	0	0	0	0	0
ABR	0	0	38	0	0	0	0	0	0	0	0	15	0	0	0	0	0	0	0	0	0	0	0	0	0	0	0
ABRACL	0	0	0	0	0	38	0	0	0	0	0	0	0	31	0	0	0	0	0	0	0	0	0	0	0	0	0
ABRAXAS1	0	0	0	0	0	0	0	0	0	0	0	0	0	0	0	0	0	7	0	0	0	0	0	0	16	0	0
ABRAXAS2	0	0	51	0	5	0	51	0	7	0	0	24	0	2	66	37	1	6	0	0	47	1	1	0	8	0	0
ABT1	0	19	34	0	73	0	0	0	0	50	0	0	8	0	0	86	0	81	58	43	155	32	51	0	8	27	0
ABTB2	0	0	22	0	0	0	0	0	0	0	1	0	0	0	0	0	0	0	0	0	0	0	0	0	0	0	0
ACAA2	0	0	4	0	0	0	0	0	0	43	0	8	0	1	0	0	0	0	0	0	0	0	0	0	0	0	0
ACACA	0	0	28	0	0	2	0	0	0	0	0	0	0	0	0	0	0	0	0	0	0	0	0	0	0	0	0
ACAD10	0	0	0	0	6	0	0	0	0	7	0	0	0	0	0	0	0	0	0	0	0	0	0	0	0	0	0
ACAD11	6	0	0	0	0	2	0	0	0	0	0	4	2	0	5	0	0	0	0	0	0	0	0	0	0	0	0
ACAD8	0	0	0	0	0	0	0	0	0	0	0	0	0	0	0	0	0	0	0	0	3	0	0	0	0	0	0
ACAD9	0	0	0	0	0	0	0	0	0	0	0	0	8	0	0	0	0	0	0	0	0	0	4	0	79	0	0
ACADSB	3	0	24	0	0	0	0	0	0	0	0	2	44	0	0	0	0	0	0	45	0	0	0	0	0	0	0
ACAP2	0	0	37	0	12	0	0	0	0	5	5	43	0	0	0	0	2	0	0	0	0	1	0	0	3	0	0
ACAT1	0	23	2	0	0	23	0	0	0	0	0	1	0	2	0	0	0	0	0	0	4	0	0	0	0	0	0
ACAT2	15	0	31	0	31	11	7	17	5	8	9	22	0	34	13	7	0	11	0	0	0	0	0	0	0	4	0
ACBD4	0	0	0	0	0	0	0	0	25	0	0	0	0	0	0	0	0	0	0	0	0	0	0	0	0	0	0
ACBD5	0	0	0	0	4	0	0	0	0	0	0	0	0	0	0	0	0	0	0	0	4	0	0	0	0	0	0
ACBD7	0	0	0	0	0	0	0	0	0	0	12	0	0	41	0	0	0	0	0	0	0	0	0	0	0	0	0
ACCSL	76	0	40	0	45	0	0	0	3	0	3	23	0	3	94	6	0	0	0	0	0	0	0	0	0	0	44
ACD	0	0	0	0	0	0	0	0	0	0	0	0	0	5	0	0	0	0	0	23	0	35	0	0	46	0	0
ACER2	0	0	0	0	0	0	0	0	0	0	0	0	0	0	0	7	0	1	0	0	2	0	0	0	14	0	0
ACER3	0	0	0	0	0	103	0	0	0	0	0	0	0	0	0	8	0	0	0	0	0	0	0	0	0	0	0
ACIN1	2	0	0	0	0	0	0	0	0	0	0	0	0	0	0	0	0	2	0	0	0	0	0	0	0	0	0
ACKR2	0	0	0	0	2	0	0	0	0	0	0	0	0	0	0	0	0	0	0	0	0	0	0	0	0	0	0
ACKR3	0	0	0	0	0	0	0	0	0	0	0	4	0	0	0	0	0	0	0	0	0	0	0	0	0	0	0
ACLY	55	0	114	0	0	8	0	0	31	0	0	0	0	104	0	0	0	0	0	0	0	0	0	2	0	15	0
ACO1	0	0	0	0	0	0	0	0	0	0	0	0	0	2	0	0	0	0	0	0	0	0	0	0	5	0	0
ACO2	0	0	0	0	0	0	0	0	0	37	0	0	0	0	0	0	0	9	5	113	0	56	0	11	0	0	0
ACOT13	30	0	44	0	72	28	0	15	0	34	0	16	67	69	128	31	0	0	0	0	109	44	0	0	70	4	0
ACOT7	0	0	0	0	0	0	0	0	0	0	0	0	20	0	0	0	0	0	0	0	0	0	0	0	0	0	0
ACOT8	0	0	0	0	0	0	0	0	0	0	0	0	0	0	0	0	0	40	0	0	0	0	0	0	25	0	0
ACOT9	0	0	0	0	42	53	0	0	0	0	0	1	0	0	7	0	0	0	0	0	0	0	0	0	0	0	0
ACOX1	0	0	0	0	0	0	0	0	0	3	0	2	0	4	0	0	0	0	0	0	0	0	0	0	0	0	0
ACOX3	0	0	0	0	61	0	0	0	0	0	0	0	0	0	0	0	0	0	3	0	31	0	53	0	0	0	0
ACOXL	0	0	0	28	0	0	0	0	0	0	0	0	0	0	0	0	0	0	0	0	0	0	0	0	0	0	0
ACP1	6	31	113	38	432	60	0	3	0	163	4	0	0	6	8	71	23	149	351	157	367	18	139	0	97	23	83
ACPP	0	0	0	0	0	0	0	0	0	0	0	0	0	0	0	0	0	0	0	0	0	0	0	4	0	0	0
ACSL3	0	0	0	0	0	0	0	0	0	0	0	0	0	0	0	0	0	0	0	0	0	0	0	0	0	3	0
ACSL4	0	0	0	0	0	0	1	0	0	0	0	0	0	0	0	0	0	0	0	13	116	0	0	0	0	0	0
ACSM1	0	0	0	0	0	0	0	0	0	0	0	0	0	0	0	0	0	0	0	0	0	0	10	0	0	0	0
ACSM2A	0	0	0	0	0	0	0	0	0	0	0	0	0	1	0	0	0	0	0	0	0	0	0	0	2	0	0
ACSS1	0	0	31	0	0	0	0	0	0	0	0	0	0	0	0	0	0	0	0	0	0	0	0	0	0	0	0
ACTA1	0	0	0	0	0	0	0	0	0	0	0	3	0	0	0	0	0	0	0	0	0	0	0	0	0	0	0
ACTB	38	22	1390	57	112	210	6	4	12	48	0	5	22	60	6	247	163	436	70	210	203	50	247	7	198	181	677
ACTG1	0	10	63	12	76	75	0	0	54	17	0	41	5	28	19	135	4	152	87	57	207	37	134	10	112	0	61
ACTG2	0	0	0	0	0	0	0	0	0	0	0	0	0	0	3	0	0	0	0	0	0	0	0	0	0	0	0
ACTL6A	0	0	16	0	9	0	0	0	0	4	0	0	0	0	0	5	0	2	1	4	0	0	9	0	4	0	0
ACTN1	0	0	0	0	0	0	0	0	0	0	0	87	0	0	0	0	0	0	0	0	0	0	0	0	19	0	0
ACTR10	4	0	3	0	0	0	0	0	0	1	2	0	0	0	10	4	0	6	25	0	2	3	10	0	0	4	0
ACTR1A	0	0	74	3	13	5	0	0	0	0	0	0	0	0	0	0	0	0	0	0	0	0	12	0	0	0	0
ACTR2	6	20	25	4	6	0	7	17	84	0	0	27	16	13	62	10	3	0	4	0	4	0	12	6	9	0	4
ACTR3	4	0	6	3	20	0	1	0	0	0	3	0	0	13	0	0	8	0	0	0	0	0	0	0	0	0	0
ACTR3B	0	0	0	0	0	0	0	0	0	0	0	2	0	0	0	0	0	0	0	0	0	0	0	0	0	0	0
ACTR3C	0	0	0	0	0	0	0	1	0	0	0	0	0	0	1	0	0	0	0	0	0	0	0	0	0	0	0
ACTR5	0	0	0	0	3	0	0	0	0	0	0	0	0	0	9	9	0	0	0	0	0	0	0	0	0	0	0
ACTR6	23	0	0	0	2	0	0	27	0	3	0	5	0	0	0	0	0	0	0	4	2	0	0	0	0	0	0
ACTR8	0	0	0	0	6	0	0	0	0	0	0	0	0	0	0	36	0	0	33	0	0	0	0	0	0	0	0
ACTRT3	0	0	0	0	0	0	0	0	0	0	0	0	0	0	0	13	0	0	0	0	0	0	0	0	0	0	0
ACVR1	0	0	0	0	0	0	0	0	0	0	0	0	0	0	82	0	0	0	0	0	0	0	0	0	45	0	0
ACVR1B	0	0	0	0	0	0	0	0	0	0	0	0	0	0	0	0	0	0	0	0	0	0	0	2	0	0	0
ACYP1	24	0	17	51	0	0	0	0	0	0	0	57	0	25	0	0	0	0	0	0	0	0	0	0	0	0	0
ACYP2	0	0	0	0	0	0	0	0	0	0	0	0	0	0	0	2	0	0	0	1	0	0	23	0	1	0	0
ADAD1	29	0	121	0	7	23	0	0	0	0	0	102	10	14	188	0	21	0	0	0	7	0	0	2	0	0	0
ADAD2	0	0	0	0	0	21	0	0	0	0	0	0	0	0	0	0	0	0	0	0	0	0	0	0	0	0	0
ADAL	0	0	0	0	102	0	0	0	0	0	0	0	0	0	0	82	0	16	0	34	29	7	33	0	1	0	49
ADAM10	0	0	22	0	22	0	0	0	0	0	0	0	0	0	1	0	0	0	0	0	4	24	0	0	0	2	0
ADAM17	0	0	6	0	6	0	0	0	0	0	0	0	0	0	3	0	0	0	0	0	13	0	0	0	0	0	4
ADAM28	0	0	0	0	0	0	0	0	4	0	0	0	0	0	0	0	0	0	0	0	0	0	0	0	0	0	0
ADAMTS17	0	0	0	0	0	0	0	0	7	0	0	0	0	0	0	0	0	0	0	23	0	0	0	0	0	0	0
ADAMTS18	0	0	0	0	0	0	0	0	0	0	0	0	0	0	9	0	0	0	0	0	0	0	0	0	0	0	0
ADAMTS5	0	0	0	0	0	0	64	0	0	0	0	0	0	0	0	0	0	0	0	0	0	0	0	0	0	0	0
ADAMTSL5	0	0	0	0	0	0	0	0	0	0	0	0	13	0	0	0	0	0	0	0	0	0	0	0	0	0	0
ADAP1	30	0	11	0	0	0	0	0	0	0	0	0	0	0	0	0	0	0	0	0	0	0	0	0	0	0	0
ADAR	9	0	2	0	0	26	4	75	0	0	0	15	0	18	10	0	0	0	0	31	0	0	0	0	0	0	14
ADAT1	47	0	0	0	0	0	0	0	0	0	0	0	0	0	22	4	0	0	0	2	0	0	0	0	4	0	0
ADAT2	0	0	0	0	0	0	0	0	0	0	0	0	0	0	0	0	0	1	0	0	0	0	0	0	0	0	0
ADCY7	0	0	4	0	0	0	0	0	0	0	0	0	0	0	0	0	0	0	0	0	0	0	0	0	0	0	0
ADD3	144	0	57	0	0	49	11	0	82	3	0	162	0	51	10	0	0	0	0	0	0	0	0	2	0	0	5
ADGRG6	0	0	0	0	17	0	0	0	0	0	0	0	0	0	0	0	0	0	0	0	0	0	0	0	0	0	0
ADGRL1	0	0	0	0	0	0	0	0	0	0	0	174	0	0	0	0	0	0	0	0	0	0	0	0	0	0	0
ADGRL2	0	0	0	0	0	0	0	0	0	0	0	0	43	0	0	0	0	0	0	0	0	0	0	0	0	0	0
ADH5	0	1	2	0	12	8	0	0	0	0	0	19	0	23	43	0	11	0	0	0	10	0	0	0	18	0	0
ADIPOR1	0	0	67	0	0	0	0	0	0	0	0	3	0	0	0	7	0	0	0	0	0	11	3	0	0	0	0
ADIPOR2	0	0	7	0	26	0	0	0	0	0	0	0	0	0	0	3	0	8	2	0	12	0	0	0	0	4	33
ADK	0	0	6	0	18	0	0	0	0	0	14	0	0	11	6	0	0	0	0	0	0	0	0	0	0	0	0
ADM	0	6	0	0	5	0	0	3	0	0	8	0	0	0	0	0	0	0	0	0	19	0	0	0	0	0	0
ADM5	0	0	8	0	0	0	0	0	0	0	0	0	0	0	0	0	0	0	0	0	0	3	0	0	6	0	1
ADNP2	0	0	0	0	1	0	0	0	0	0	0	0	0	0	0	0	0	0	0	0	0	0	0	0	0	0	0
ADO	0	0	52	0	0	0	0	0	0	0	0	0	0	0	0	0	0	0	0	0	0	0	0	0	0	0	0
ADORA1	0	0	0	0	0	0	0	0	0	0	16	0	0	0	0	0	0	0	0	0	0	0	0	0	0	0	0
ADPGK	5	0	0	0	0	0	0	0	0	0	2	0	0	0	0	0	0	0	0	0	0	0	0	0	1	0	0
ADPRHL1	0	0	0	0	0	0	0	0	0	0	0	0	0	0	6	0	0	0	0	0	0	0	0	0	0	0	0
ADPRHL2	0	0	0	0	0	0	0	0	0	0	0	0	0	0	0	0	0	7	5	0	0	0	0	0	0	0	0
ADPRM	0	0	0	0	7	0	15	0	0	0	0	0	0	0	0	0	0	23	10	0	0	0	0	0	0	0	0
ADRM1	212	37	71	0	213	68	0	24	0	78	0	48	0	6	78	29	1	153	24	159	238	240	174	1	25	33	25
ADSL	19	0	11	0	16	2	3	0	0	0	0	4	0	7	0	0	0	15	6	19	29	0	18	0	0	0	0
ADSS	0	0	0	0	0	0	0	0	0	0	0	0	4	42	0	4	0	4	0	0	1	0	0	0	0	0	0
AEN	0	0	0	0	0	0	0	0	0	0	0	0	0	0	0	0	0	0	0	0	0	0	0	0	80	0	0
AES	0	2	22	0	0	0	0	0	0	0	0	0	0	0	0	0	0	0	0	0	0	4	0	0	5	0	0
AFAP1	17	0	0	0	0	0	0	0	0	0	0	0	0	0	0	0	0	0	0	0	0	0	0	0	0	0	0
AFAP1L2	0	0	0	0	0	7	0	0	0	0	0	0	0	0	0	0	0	0	0	0	0	0	0	0	0	0	0
AFDN	0	0	0	0	0	0	0	0	0	0	0	0	0	0	26	0	0	0	0	0	0	0	0	0	0	0	0
AFF1	7	0	56	2	9	4	0	0	50	0	0	20	0	0	0	0	0	32	25	8	8	2	0	0	65	0	0
AFF4	0	0	43	0	16	5	0	0	0	0	0	12	0	17	0	0	0	0	0	0	0	0	0	0	0	0	0
AFG1L	0	0	0	0	0	0	0	0	0	0	0	0	0	51	0	0	0	0	0	0	0	0	0	0	0	0	0
AFMID	0	0	70	12	27	147	0	58	0	134	63	16	119	51	0	44	0	24	55	23	16	38	17	0	224	0	4
AGAP3	0	0	0	0	0	0	0	0	0	0	0	0	0	0	0	0	0	0	0	0	0	0	0	0	39	0	0
AGBL3	0	0	0	0	0	0	0	0	0	0	0	0	0	0	0	0	0	0	0	0	0	48	0	0	0	0	0
AGGF1	0	0	5	0	5	0	0	0	0	0	0	0	0	0	0	0	0	6	0	0	0	55	0	0	0	0	0
AGK	6	0	16	0	0	1	0	0	0	0	2	8	7	5	13	4	0	0	0	0	0	0	0	0	0	0	0
AGL	0	0	0	13	72	6	0	0	0	0	0	0	0	0	0	0	0	0	0	16	20	22	5	0	0	0	0
AGO1	0	0	63	0	0	0	0	0	0	0	0	0	0	0	0	0	0	4	0	0	0	0	0	0	0	0	0
AGO2	0	0	0	0	0	0	0	0	0	0	0	19	0	0	0	0	0	0	0	0	0	0	0	0	0	0	0
AGO3	0	0	20	0	0	6	0	0	0	0	0	0	0	0	0	0	0	6	0	3	0	2	0	0	19	0	0
AGPAT1	0	0	54	0	0	0	0	0	0	0	0	0	0	0	0	0	0	0	0	0	0	0	0	0	0	0	0
AGPAT4	0	0	5	0	0	0	0	0	0	0	0	6	0	0	0	0	0	0	0	0	0	0	0	0	0	0	0
AGPAT5	0	0	0	0	0	0	0	0	0	0	0	0	0	0	0	0	0	0	4	3	0	0	0	0	0	0	0
AGTPBP1	0	0	3	0	0	0	0	0	1	0	0	0	0	0	0	0	0	0	0	0	3	0	0	0	0	0	0
AGTRAP	5	0	0	0	14	0	0	0	0	0	0	10	0	0	0	0	0	0	0	0	0	0	0	0	7	0	0
AHCY	0	0	28	0	0	0	0	0	0	0	0	0	0	0	0	0	0	0	2	0	0	0	3	0	58	0	0
AHCYL2	0	0	0	0	0	0	0	0	0	0	0	0	0	0	3	0	0	0	0	0	0	0	0	0	0	0	0
AHI1	0	0	0	0	0	0	0	0	0	0	6	110	0	30	5	0	0	0	0	14	0	0	0	0	26	0	0
AHNAK	0	0	0	0	0	10	0	0	0	0	0	0	0	0	0	0	0	0	0	0	22	0	0	0	0	0	0
AHSA1	11	1	185	0	53	80	33	9	47	0	16	92	10	9	26	20	0	15	0	0	52	0	34	0	32	0	15
AIDA	0	0	0	0	0	0	0	19	0	0	0	0	0	0	0	0	0	0	0	0	0	0	0	0	0	0	0
AIF1L	0	0	53	20	89	24	0	0	0	40	0	0	0	33	0	0	0	3	0	0	13	0	0	0	0	0	0
AIFM1	34	0	50	47	38	6	0	0	0	0	1	38	0	0	1	0	1	0	0	0	3	0	0	5	0	0	0
AIG1	0	0	0	0	0	0	0	0	0	0	0	0	0	0	15	0	0	0	0	0	0	0	0	0	0	0	0
AIMP1	0	0	0	0	0	0	0	0	0	0	0	0	0	0	1	0	0	0	18	0	0	0	0	0	0	0	0
AIMP2	72	0	26	0	94	0	4	1	0	0	0	92	0	6	0	4	15	20	0	0	0	19	19	0	0	0	0
AIP	0	0	72	0	7	31	0	1	0	63	0	0	0	0	0	26	0	85	19	16	54	0	30	0	0	0	0
AJUBA	0	0	0	0	5	0	0	0	0	0	0	0	0	0	0	0	0	0	0	0	0	0	0	0	4	0	0
AK1	0	33	9	0	7	0	19	0	44	0	0	0	0	0	3	0	0	0	0	0	0	37	0	0	25	0	0
AK2	7	0	237	5	412	0	0	68	0	18	0	148	3	106	22	83	0	97	131	114	225	67	65	3	30	0	1
AK4	4	8	173	97	113	35	3	1	0	5	0	4	0	47	6	43	0	45	0	0	27	50	13	0	34	0	0
AK8	0	0	0	0	0	0	0	0	0	0	0	0	0	0	0	0	0	0	0	0	0	0	6	0	0	0	0
AK9	0	0	38	0	75	0	0	0	0	0	2	1	16	0	43	0	0	0	0	0	20	0	0	0	0	0	0
AKAP10	1	0	0	0	0	0	0	0	0	0	0	32	6	0	0	0	0	0	104	0	0	0	0	0	220	7	0
AKAP11	0	0	2	0	0	0	0	0	4	0	0	0	0	13	0	9	0	0	0	0	0	0	0	0	0	0	0
AKAP12	0	0	0	0	0	0	0	0	0	0	0	0	0	40	0	0	0	0	0	0	0	0	0	0	0	0	0
AKAP13	1	0	28	0	16	0	6	32	44	41	0	3	28	0	0	0	0	3	27	0	21	0	0	10	2	0	50
AKAP2	0	0	0	0	1	0	0	0	0	0	0	0	0	0	0	0	0	0	0	0	0	0	0	0	0	0	0
AKAP8	0	2	0	0	69	0	0	5	0	27	0	0	28	0	0	47	2	0	3	7	58	27	39	70	7	8	48
AKAP8L	0	0	1	0	0	0	0	0	0	0	0	0	0	0	0	0	0	0	0	0	0	0	22	0	0	0	0
AKAP9	0	0	0	0	0	0	0	0	0	0	0	1	0	0	0	0	0	0	0	0	0	0	1	0	0	0	0
AKIP1	0	14	8	3	0	32	0	0	0	1	0	50	0	7	53	46	0	79	52	0	0	30	6	0	1	0	0
AKIRIN2	0	0	58	0	19	50	0	0	0	0	0	71	2	0	0	0	0	0	0	0	0	0	3	0	23	14	48
AKR1A1	0	8	106	0	0	0	0	32	0	0	0	0	0	32	0	35	1	0	0	0	0	3	16	0	0	0	0
AKR1B1	0	0	0	0	0	0	0	0	0	0	0	0	0	6	0	0	0	0	0	0	0	0	0	0	0	0	0
AKT1S1	0	0	1	0	29	0	0	3	0	94	0	120	140	104	0	4	0	0	0	205	178	96	0	0	68	0	0
AKT2	0	0	0	0	0	0	0	0	0	0	0	0	0	0	0	0	0	0	0	0	0	17	0	0	7	0	0
AKTIP	0	0	0	0	11	0	0	0	0	0	0	0	0	0	0	0	0	0	0	0	0	0	0	0	29	0	0
ALAD	0	0	0	0	36	0	1	0	4	0	0	0	0	0	0	0	0	0	31	0	28	0	0	0	0	32	0
ALAS1	23	0	33	0	61	4	0	0	0	0	0	50	0	82	3	0	0	0	5	0	2	18	19	0	0	1	0
ALCAM	0	0	0	0	0	34	0	0	0	0	0	0	0	0	0	0	0	0	0	0	0	0	0	0	0	0	0
ALDH16A1	0	0	0	0	0	0	0	0	0	0	0	0	0	0	0	0	0	0	0	0	0	72	0	0	0	0	0
ALDH18A1	0	0	0	0	0	0	0	0	0	0	0	2	0	0	0	0	0	0	0	0	0	0	0	0	0	0	0
ALDH1A2	0	0	2	0	0	0	0	0	0	0	0	4	0	0	0	0	0	0	0	0	0	0	0	0	0	0	0
ALDH3A2	0	0	0	0	0	11	0	0	0	6	0	3	0	4	0	8	0	0	0	0	0	0	0	0	0	0	0
ALDH6A1	0	0	5	0	0	0	0	0	0	0	0	0	0	0	0	5	0	0	0	0	0	0	6	0	6	0	0
ALDH7A1	0	0	50	0	0	0	88	0	0	0	0	16	15	0	11	0	0	0	0	4	0	66	1	1	0	0	0
ALDH9A1	8	0	5	0	9	0	0	0	0	0	7	0	1	0	0	0	0	0	0	10	5	5	0	0	0	0	0
ALDOA	7	0	101	26	57	73	0	10	35	58	0	77	0	105	7	21	0	60	29	26	295	34	56	0	60	16	42
ALDOC	0	0	12	0	0	8	0	5	6	0	14	0	0	0	0	0	0	0	0	0	0	0	9	0	0	0	0
ALG11	0	10	0	0	0	0	1	0	0	23	0	0	0	0	0	11	0	2	0	0	0	6	6	0	0	0	0
ALG12	0	0	0	0	0	4	0	0	0	0	0	0	0	0	0	0	0	0	0	0	0	0	0	0	0	0	0
ALG13	0	0	0	0	0	0	0	0	0	0	0	109	0	0	0	0	1	2	0	4	0	0	0	0	0	0	0
ALG1L	0	0	1	0	0	0	0	0	0	0	0	1	0	0	0	0	0	0	0	0	0	0	0	0	0	0	0
ALG2	0	0	5	0	0	0	0	0	0	0	0	0	0	0	0	0	0	0	0	0	0	0	0	0	5	0	0
ALG3	0	0	0	0	0	0	0	0	0	0	27	0	0	0	3	9	0	0	8	6	18	0	6	0	0	0	0
ALG5	0	0	1	0	13	16	0	0	12	0	0	0	0	0	0	31	0	9	0	3	54	29	0	0	0	0	0
ALG8	0	0	21	0	0	0	0	0	0	0	0	0	0	0	0	1	0	2	0	0	24	0	0	0	20	0	0
ALKBH1	0	38	15	0	43	0	0	0	0	0	0	0	0	5	0	6	62	82	0	0	32	0	66	1	0	6	8
ALKBH2	0	6	3	0	11	11	0	0	0	0	1	6	0	0	8	0	0	0	5	7	0	0	0	3	0	0	0
ALKBH3	0	0	7	0	8	0	0	0	0	0	0	0	0	3	0	0	0	0	0	0	0	0	0	0	0	0	0
ALKBH4	0	0	0	0	0	0	0	0	0	0	0	0	0	0	0	0	0	0	0	0	0	0	3	0	0	0	0
ALKBH5	0	0	0	0	0	0	0	0	0	0	0	0	0	7	0	0	0	0	0	0	0	0	0	0	9	0	0
ALKBH7	0	0	4	0	0	33	0	0	0	52	0	0	0	0	0	0	0	52	0	25	57	67	34	0	92	0	81
ALKBH8	0	0	0	0	0	24	0	9	0	0	6	0	0	0	0	0	0	2	85	0	21	0	9	0	0	0	0
ALOX15	0	0	16	0	0	0	0	0	0	0	0	0	0	0	0	0	0	0	0	0	0	0	0	0	0	0	0
ALPG	0	0	0	0	0	0	0	0	0	26	0	0	0	0	0	36	1	40	17	60	76	20	26	42	32	2	6
ALPP	0	0	0	0	0	0	0	0	0	0	0	7	0	0	0	0	0	0	0	0	0	0	0	0	0	0	0
ALS2	0	0	0	29	53	0	0	0	7	0	0	6	0	0	0	13	0	0	0	3	2	18	0	0	0	0	0
AMBN	0	0	4	0	0	0	0	0	0	0	0	0	0	0	0	0	0	0	0	0	0	0	0	0	0	0	0
AMBRA1	0	0	123	0	0	0	0	0	0	0	0	98	0	11	0	0	1	0	103	5	2	0	3	0	0	0	29
AMD1	0	3	9	15	38	7	0	8	4	9	11	25	15	16	8	59	0	71	57	4	90	21	59	4	26	24	83
AMDHD2	0	0	0	0	0	0	0	0	0	0	0	0	0	5	0	0	0	4	0	0	0	0	14	0	13	8	3
AMFR	0	0	0	0	0	0	0	0	0	0	0	4	3	0	0	0	0	0	0	0	0	0	0	0	0	0	0
AMHR2	0	0	0	0	0	36	0	0	0	0	0	0	0	0	0	0	0	0	0	0	0	0	0	0	0	0	0
AMIGO1	0	0	32	0	0	0	0	0	0	0	0	0	0	0	0	0	0	0	0	0	0	0	0	0	0	0	0
AMMECR1L	0	0	0	0	15	0	0	0	0	0	0	0	0	1	0	0	0	0	0	0	0	0	0	0	10	0	0
AMN1	0	0	0	0	0	0	0	0	0	0	0	4	0	3	2	0	0	0	0	0	0	0	0	0	0	0	0
AMOT	53	12	230	0	46	3	93	0	0	0	0	57	0	78	0	0	0	10	0	0	1	0	0	0	0	1	0
AMPD3	0	0	9	0	0	0	0	0	0	0	0	26	0	0	160	0	2	0	0	0	0	0	0	0	54	0	0
AMPH	0	0	9	0	0	0	0	0	0	0	0	0	0	0	0	0	0	0	0	0	0	0	0	0	0	0	0
AMY2B	0	0	0	0	13	0	0	0	0	0	0	0	0	0	0	0	0	0	0	0	0	0	0	0	0	0	0
AMZ2	0	0	27	0	15	0	0	0	0	0	0	0	0	0	0	3	0	5	0	0	6	0	0	0	14	0	0
ANAPC1	3	0	0	0	0	4	0	0	0	0	0	0	0	0	0	12	0	0	0	10	0	0	18	0	0	0	0
ANAPC10	0	0	50	0	29	18	0	0	0	0	0	0	0	0	2	28	25	53	4	62	14	5	0	0	35	0	46
ANAPC11	112	82	193	0	353	22	92	53	228	0	46	255	79	357	292	141	3	135	129	271	239	115	196	0	321	125	52
ANAPC13	0	3	46	3	107	4	0	8	16	0	0	12	9	14	9	0	0	66	11	7	106	10	9	0	22	0	0
ANAPC15	0	0	80	0	62	32	0	42	0	80	0	0	0	0	14	360	172	209	141	514	267	286	241	3	332	0	0
ANAPC16	0	4	28	0	1	0	0	0	41	0	0	79	0	0	0	0	0	0	0	6	0	0	0	0	0	0	0
ANAPC2	0	0	0	0	0	0	0	0	0	0	0	0	0	0	0	0	0	0	0	0	3	0	0	0	0	0	0
ANAPC4	0	0	7	0	0	0	0	0	0	0	0	7	0	0	0	0	1	0	0	0	0	0	0	0	0	0	19
ANAPC5	0	0	0	0	0	0	0	0	0	8	0	0	0	0	0	0	0	0	0	0	7	3	0	0	0	3	8
ANGEL1	0	0	0	0	0	15	0	0	0	0	0	0	0	0	0	0	0	0	0	0	0	0	5	0	0	0	0
ANGEL2	0	0	44	0	7	0	0	0	0	1	0	0	0	3	0	0	0	0	0	0	15	0	0	0	0	0	0
ANGPT1	0	0	1	0	0	0	0	0	0	0	0	0	0	0	0	0	0	0	0	0	0	0	0	0	0	0	0
ANKFY1	0	0	0	0	0	0	0	0	0	0	0	0	0	0	0	45	0	0	0	0	0	0	3	0	0	0	0
ANKMY2	14	10	69	0	135	12	0	1	0	0	1	0	26	40	0	0	0	0	0	0	56	0	31	0	71	0	0
ANKRA2	0	0	9	0	0	0	0	18	0	0	4	0	0	0	0	0	0	0	0	0	1	0	0	0	3	0	0
ANKRD10	0	0	12	8	18	36	0	0	0	0	0	0	0	3	0	0	0	0	0	0	3	18	0	0	0	0	73
ANKRD12	0	10	34	0	81	0	0	0	0	40	0	75	0	12	0	114	0	0	28	18	0	0	30	0	20	0	1
ANKRD13A	0	0	3	0	0	0	0	0	0	0	0	0	0	0	0	0	0	0	0	0	0	0	0	0	0	0	0
ANKRD13C	0	9	36	27	97	24	0	0	0	2	0	0	32	80	13	0	0	8	0	0	2	0	0	0	9	0	0
ANKRD17	0	0	28	0	0	0	0	0	0	0	0	0	0	0	0	0	0	0	0	0	0	1	0	0	0	0	0
ANKRD27	0	46	0	0	49	7	18	0	1	0	0	0	0	0	1	0	0	0	0	0	0	0	0	0	0	0	0
ANKRD35	0	0	39	0	0	0	0	0	0	0	3	17	19	2	0	0	0	0	0	0	0	12	0	0	9	0	0
ANKRD36	0	0	0	0	0	0	0	0	0	0	0	0	0	0	0	0	0	0	0	0	63	0	0	0	0	0	0
ANKRD36B	0	0	0	0	0	0	0	0	0	0	0	0	7	0	0	0	0	0	0	0	0	0	0	0	0	0	0
ANKRD36C	0	0	3	0	0	0	0	0	0	0	0	0	0	0	0	0	0	0	0	0	3	0	0	0	0	0	0
ANKRD37	0	0	19	0	77	30	0	0	1	33	32	16	31	74	0	92	0	133	177	0	82	1	98	2	21	1	45
ANKRD39	0	0	0	0	0	0	0	0	0	0	0	0	0	0	0	0	0	4	0	0	44	8	8	0	29	0	0
ANKRD42	6	0	0	0	10	0	0	0	0	0	0	0	58	5	0	2	0	0	8	0	0	1	0	0	0	0	0
ANKRD46	9	0	0	0	0	0	0	0	0	0	0	3	0	4	0	0	0	0	0	0	0	0	0	0	0	0	0
ANKRD49	1	0	0	0	0	30	0	0	0	11	26	0	0	0	1	45	0	0	5	23	0	3	1	0	26	0	0
ANKRD50	0	0	0	0	0	0	0	0	66	0	0	0	0	0	0	0	0	0	0	0	0	0	0	0	0	0	0
ANKRD54	15	0	0	0	0	0	2	0	8	0	0	0	0	1	0	0	0	44	6	0	0	0	0	0	0	0	5
ANKS1A	0	0	42	0	0	0	0	0	0	0	0	0	0	0	0	0	0	0	0	0	0	0	0	0	0	0	0
ANKZF1	0	0	220	0	14	0	0	0	0	0	0	0	0	0	0	0	7	0	0	0	0	3	0	0	0	0	0
ANLN	0	0	36	0	3	23	0	0	5	0	0	14	28	4	13	21	1	0	0	5	0	0	7	0	0	0	0
ANO10	0	0	0	0	0	0	0	0	6	0	0	0	0	0	0	0	30	0	0	0	0	0	0	0	0	0	0
ANO6	94	0	15	0	4	0	0	2	0	0	0	1	0	0	0	0	0	0	0	0	0	0	0	0	0	0	0
ANP32A	0	0	169	0	35	0	0	0	0	0	18	0	0	0	0	0	0	0	0	0	28	0	2	0	0	0	0
ANP32B	5	7	79	31	60	0	0	0	0	4	0	37	6	0	56	19	8	61	32	57	93	0	21	1	0	0	10
ANP32C	0	0	0	0	0	0	0	0	0	0	1	0	0	0	0	0	0	0	0	0	0	0	0	0	0	0	0
ANP32E	4	0	0	0	0	0	0	0	0	0	0	0	0	0	0	0	0	0	0	0	0	0	22	0	0	0	0
ANXA2	0	0	0	0	5	7	0	0	0	0	0	2	0	3	0	0	0	0	0	5	3	0	0	0	0	0	10
ANXA4	0	0	0	0	0	0	0	0	0	0	0	0	0	5	0	0	0	0	0	0	0	0	0	0	0	0	0
ANXA5	0	14	7	0	1	7	0	0	0	0	0	9	0	0	0	0	0	0	0	0	3	0	0	0	0	0	6
ANXA6	0	0	0	0	0	0	0	0	0	0	0	0	0	0	0	0	0	0	0	0	0	0	29	0	0	0	0
ANXA7	18	0	12	0	0	0	2	0	6	4	5	22	10	35	40	4	0	0	0	0	0	7	0	20	0	0	0
AP1AR	0	0	0	0	0	0	0	0	6	0	0	0	0	0	0	0	0	0	2	0	39	0	0	0	0	0	0
AP1B1	0	0	0	0	0	6	0	0	0	0	0	0	0	0	0	0	0	0	0	19	0	0	0	0	0	0	0
AP1G1	0	0	13	0	6	0	0	4	54	0	0	0	0	11	0	0	0	3	0	0	0	0	0	0	0	0	0
AP1M1	18	0	63	34	2	0	0	0	0	0	2	6	0	17	3	5	0	0	7	0	0	0	2	0	3	0	0
AP1M2	0	0	26	60	0	5	6	0	0	0	0	151	0	3	0	0	0	0	7	5	0	0	0	0	7	6	0
AP1S1	0	0	44	0	7	2	0	0	0	0	0	10	0	0	4	0	0	0	0	0	36	0	0	0	11	0	0
AP1S2	0	0	0	0	0	0	0	0	0	0	0	0	0	0	0	0	0	0	0	0	0	0	2	0	0	0	0
AP2A2	0	0	0	0	0	0	0	0	0	0	0	0	0	0	0	0	0	0	0	0	0	37	0	0	0	0	0
AP2B1	8	11	81	13	53	24	32	0	0	1	0	334	0	27	136	0	0	27	22	0	27	31	0	29	14	0	86
AP2M1	8	0	14	0	0	0	3	0	0	49	12	41	0	0	0	0	10	0	3	0	2	2	0	0	8	0	0
AP2S1	0	0	113	0	298	33	0	1	4	0	0	77	36	23	2	265	18	128	55	258	236	67	569	33	138	0	0
AP3B1	0	4	25	0	4	0	0	0	0	0	0	0	0	0	0	0	0	0	0	5	0	0	0	0	0	0	0
AP3M1	1	0	0	0	1	0	0	0	0	0	0	0	0	0	0	0	1	5	0	0	0	0	0	0	0	0	0
AP3M2	2	0	0	0	9	0	0	0	0	0	0	28	0	0	0	0	0	0	0	3	0	0	2	0	0	0	0
AP3S1	0	0	10	9	32	0	0	18	27	47	1	90	0	4	17	0	0	53	21	90	62	16	44	0	49	82	42
AP3S2	0	0	15	0	0	0	0	0	0	0	0	0	0	0	0	0	0	3	0	5	0	2	33	0	20	0	0
AP4B1	0	0	25	0	0	0	0	0	0	6	0	111	0	0	0	4	0	0	4	3	5	2	1	1	5	0	47
AP4E1	0	0	0	0	0	0	0	0	0	0	0	0	0	0	0	0	0	0	10	0	0	0	0	0	0	0	2
AP4M1	0	0	9	0	0	0	0	0	0	0	0	0	0	0	0	0	0	0	0	0	0	0	0	0	0	0	0
AP4S1	0	0	0	0	0	0	0	0	0	0	0	0	0	0	0	0	11	0	0	0	0	0	0	0	9	0	0
AP5M1	0	0	6	3	0	0	0	0	0	11	0	0	0	0	0	77	0	24	0	0	0	0	0	0	1	0	0
AP5S1	0	0	6	0	0	29	0	0	0	0	0	0	0	0	0	21	0	0	0	0	2	0	13	0	69	0	0
AP5Z1	0	0	0	0	0	0	0	0	0	0	0	0	0	0	0	0	0	0	0	0	0	0	0	0	0	0	1
APBB2	0	8	15	0	11	39	0	0	12	0	2	13	0	0	39	21	0	0	0	0	3	30	13	0	4	0	44
APC	0	0	25	0	0	24	0	4	0	24	0	0	0	9	0	0	0	8	0	0	0	0	0	0	0	0	0
APC2	0	0	25	0	0	0	0	0	0	0	0	0	0	0	0	0	0	0	0	0	0	0	0	0	0	0	0
APEH	0	0	0	0	0	0	0	0	0	0	0	0	0	0	0	4	0	0	0	0	0	0	0	0	0	0	0
APEX1	0	0	25	0	34	25	0	0	0	2	0	31	3	30	0	8	0	15	7	0	21	0	59	0	34	0	4
APEX2	0	0	0	0	29	38	0	0	0	0	0	0	0	0	0	10	0	0	0	3	12	0	0	0	0	0	6
APH1A	83	23	87	0	0	0	5	4	0	0	0	31	0	12	3	0	0	0	0	0	2	0	0	2	7	0	3
API5	7	6	1	3	33	21	0	7	74	4	0	5	0	6	1	26	0	5	10	11	8	6	2	0	15	6	0
APIP	0	0	0	0	0	0	0	0	0	0	27	0	0	0	0	0	0	0	0	0	0	0	2	0	0	0	0
APLP2	39	0	102	0	11	21	0	9	0	45	0	0	0	0	0	0	0	0	7	0	5	0	0	0	5	0	0
APMAP	0	0	6	0	0	0	5	0	0	8	0	0	0	0	0	0	0	0	4	26	13	0	0	0	8	0	0
APOA2	0	18	0	0	0	0	0	0	0	0	20	37	0	0	0	0	0	1	0	0	19	0	0	0	15	0	0
APOBEC3G	0	0	0	0	0	0	0	0	0	0	0	0	0	13	0	0	0	0	0	0	0	0	0	0	0	0	0
APOC1	0	0	87	0	0	31	0	0	0	0	0	0	0	0	0	242	0	54	0	0	56	0	137	0	27	0	24
APOO	20	0	0	0	12	14	0	0	0	0	0	20	0	0	6	0	0	10	0	0	0	0	13	0	0	0	0
APOOL	0	0	0	0	0	21	0	0	0	0	0	0	0	0	21	0	0	0	0	0	0	0	0	0	0	0	0
APOPT1	0	0	0	0	0	0	0	0	0	0	0	0	0	0	0	0	0	0	0	0	0	0	0	0	72	0	0
APPBP2	0	0	0	0	33	0	0	0	0	0	0	0	0	0	0	0	0	0	0	0	0	0	0	0	0	0	0
APRT	0	0	0	0	0	0	0	0	0	0	0	0	0	0	0	0	0	93	0	0	0	0	0	0	0	0	72
APTX	0	9	22	0	192	0	0	24	0	8	0	0	0	0	0	61	4	9	58	0	43	29	11	0	24	0	12
AQP11	0	0	0	0	0	0	0	0	0	0	0	0	5	0	0	0	0	0	0	0	0	0	0	0	0	0	0
AQP3	0	0	0	0	0	0	0	0	0	0	0	0	0	0	0	0	0	0	0	0	0	0	0	0	7	0	0
AQR	0	0	2	0	3	0	0	0	0	0	0	4	7	17	0	34	65	0	0	5	36	0	0	0	0	0	0
ARAF	0	0	0	0	0	0	0	0	0	0	0	0	0	0	1	0	0	0	0	0	31	0	0	0	188	0	0
ARAP1	0	0	6	0	0	0	0	0	0	0	0	0	0	0	0	0	0	0	0	0	0	0	0	0	0	0	0
ARCN1	7	0	3	0	0	0	0	0	0	19	0	1	0	20	0	2	0	0	0	0	4	0	26	0	1	11	0
AREL1	0	0	0	0	1	0	0	2	0	42	0	0	0	0	0	6	0	0	0	0	0	0	0	0	0	0	0
ARF1	71	9	88	3	76	59	0	10	5	14	0	111	14	26	21	69	0	65	58	176	259	50	34	1	116	35	17
ARF3	0	0	68	0	120	43	0	0	1	65	0	37	0	0	0	0	0	0	0	0	0	0	0	0	5	0	31
ARF4	65	11	555	32	239	269	0	0	120	54	9	224	148	109	46	261	287	83	56	76	247	36	176	238	84	0	92
ARF5	0	0	6	0	19	4	0	1	18	0	0	10	0	28	0	0	0	0	0	0	0	0	0	0	3	0	0
ARF6	0	0	0	0	0	3	0	0	0	7	0	0	0	4	0	0	0	0	6	0	0	0	0	0	0	0	0
ARFGAP1	0	0	0	0	0	0	0	0	0	0	0	0	0	0	0	0	0	4	0	0	4	0	0	0	0	0	0
ARFGAP2	9	0	133	0	0	0	0	0	0	0	0	1	0	0	0	9	0	0	0	5	0	4	0	0	4	0	0
ARFGAP3	0	14	28	10	0	0	0	0	0	5	0	0	0	4	63	0	0	0	0	0	0	0	0	0	0	0	7
ARFGEF1	0	0	0	0	0	0	0	0	0	0	0	0	0	0	0	0	0	0	0	0	0	0	0	0	0	0	47
ARFGEF2	0	0	0	0	0	0	0	0	0	0	0	0	0	73	0	0	0	0	0	0	0	0	0	0	0	0	0
ARFIP1	0	0	13	0	20	5	0	0	0	0	16	17	0	11	0	3	0	0	6	0	0	1	44	0	0	0	0
ARFRP1	0	0	0	0	0	0	0	0	0	0	0	0	0	0	0	0	0	0	0	0	10	0	0	0	0	0	0
ARG2	21	0	10	6	10	0	0	0	0	0	0	8	0	7	0	0	0	0	0	0	0	0	0	0	0	0	0
ARGFX	0	4	0	0	62	8	0	13	0	80	1	0	0	0	0	278	0	153	177	80	518	64	151	0	269	36	104
ARGLU1	0	0	130	1	30	28	0	5	0	146	54	0	4	0	0	84	52	94	78	0	194	31	132	74	0	98	174
ARHGAP1	0	0	29	0	11	0	0	0	0	0	0	0	0	0	0	0	0	0	0	37	0	0	0	0	72	0	50
ARHGAP10	0	0	34	0	40	0	0	0	0	0	0	0	0	0	25	0	0	0	0	0	0	0	0	0	0	0	0
ARHGAP11A	0	0	0	0	0	0	0	0	0	0	0	0	0	0	0	0	0	0	0	1	0	0	0	0	0	0	0
ARHGAP11B	0	0	0	0	0	0	0	0	0	0	0	0	0	0	0	0	0	0	0	0	0	18	0	0	0	0	0
ARHGAP12	0	0	5	0	0	0	0	0	0	0	0	4	0	0	0	0	0	0	0	0	0	0	0	0	0	0	0
ARHGAP17	0	0	0	0	0	15	0	0	0	0	0	0	0	0	0	3	40	0	0	0	0	0	0	0	0	0	0
ARHGAP19	18	0	6	0	163	0	0	0	0	0	8	19	0	11	8	0	15	0	0	6	4	2	0	15	0	0	5
ARHGAP21	0	0	0	0	5	0	0	0	0	0	0	0	0	0	0	0	0	0	0	0	0	0	0	0	0	0	0
ARHGAP29	0	0	0	0	4	0	0	0	0	20	0	0	0	0	0	0	0	0	0	0	0	0	0	0	0	0	0
ARHGAP5	0	0	0	0	0	0	0	0	0	0	0	0	0	0	0	0	0	1	0	0	16	0	0	0	0	0	3
ARHGAP8	6	0	28	0	2	0	0	0	0	0	0	0	0	12	70	0	0	0	0	0	0	0	0	0	5	0	0
ARHGDIA	12	1	1115	57	2	0	0	0	21	0	0	56	13	0	133	8	1	8	6	11	33	15	16	1	286	0	260
ARHGEF1	0	0	0	0	0	0	0	0	0	0	0	0	0	0	0	0	0	0	0	29	0	0	0	0	0	0	0
ARHGEF11	0	0	0	0	1	0	0	0	0	0	0	2	0	0	0	0	0	0	0	0	0	0	0	0	0	0	0
ARHGEF12	42	0	0	0	0	0	0	0	0	0	0	0	0	0	0	0	0	0	0	0	0	0	0	0	0	0	0
ARHGEF15	0	0	0	0	0	0	0	0	0	0	0	14	0	0	0	0	0	0	0	0	0	0	0	0	0	0	0
ARHGEF26	0	0	34	0	0	0	0	0	0	0	0	0	0	0	0	0	0	0	0	0	0	0	0	0	0	0	0
ARHGEF3	1	0	77	0	0	0	0	0	0	0	0	22	0	9	0	0	0	0	0	0	0	0	0	0	0	0	0
ARHGEF7	0	0	0	0	0	7	0	0	0	0	0	0	0	6	0	0	0	0	0	0	12	6	0	0	0	0	0
ARHGEF9	3	17	78	0	0	0	0	0	0	0	0	0	0	0	0	0	0	0	0	0	0	0	0	0	0	0	0
ARID1B	0	0	12	0	0	0	0	0	0	0	0	0	0	0	0	0	0	0	0	0	0	0	0	0	0	0	0
ARID3B	8	0	368	0	0	5	0	0	0	49	0	26	0	0	0	0	0	0	0	6	0	0	0	0	0	0	0
ARID4A	0	0	7	0	6	0	0	6	0	4	2	3	0	0	0	0	0	0	54	0	1	0	0	9	0	0	0
ARID4B	0	0	9	8	0	1	0	8	0	0	0	0	23	55	0	0	0	0	0	4	0	0	0	0	63	0	0
ARID5A	0	0	5	0	0	0	0	0	0	0	0	0	0	0	0	0	0	0	0	0	0	0	0	0	0	0	0
ARID5B	0	0	0	0	0	0	0	0	3	0	0	0	0	0	0	0	0	0	0	0	0	0	0	0	0	0	0
ARIH1	18	0	0	0	0	0	0	0	0	0	0	0	0	0	0	0	0	0	0	0	0	0	0	0	0	0	0
ARIH2	0	0	105	0	134	0	68	0	2	0	37	0	0	66	53	91	0	32	27	9	42	16	2	0	0	4	0
ARL1	0	8	0	0	1	3	0	0	0	0	6	8	0	0	14	0	0	15	0	0	6	0	0	0	0	0	0
ARL13B	26	0	45	0	0	0	0	0	34	0	5	82	12	56	0	0	0	0	0	0	9	14	0	15	0	0	31
ARL14EP	3	5	122	0	49	12	0	36	0	0	0	0	0	0	45	125	0	70	0	14	92	0	31	1	37	10	0
ARL15	0	0	2	21	0	0	0	0	0	0	0	0	0	0	0	0	0	13	0	31	0	0	0	0	0	0	0
ARL16	0	0	0	12	11	0	0	0	0	17	0	0	0	0	2	8	0	0	46	0	28	0	19	0	38	0	1
ARL2	0	0	10	0	3	5	0	0	0	0	0	11	9	10	0	0	0	0	0	0	0	0	0	0	0	0	0
ARL2BP	0	0	18	0	0	0	0	0	0	0	0	0	0	0	0	0	0	0	0	5	0	0	0	0	0	0	0
ARL3	0	0	28	3	0	0	0	0	0	0	0	9	0	15	3	0	0	0	0	0	10	0	3	0	0	22	0
ARL4A	2	7	32	0	19	0	15	0	0	0	13	124	0	0	0	17	5	7	0	0	0	0	6	7	60	0	18
ARL4C	0	0	35	0	0	0	0	0	0	0	0	0	0	10	0	0	0	0	0	0	0	0	0	0	0	0	102
ARL4D	14	11	85	0	172	10	0	33	61	84	7	181	25	85	5	97	0	124	235	35	117	90	104	1	125	21	10
ARL5A	4	0	0	1	0	9	0	0	0	0	0	0	0	1	0	0	0	1	8	0	9	3	0	0	0	0	0
ARL5B	0	0	12	0	0	0	0	0	0	0	0	0	0	0	0	0	7	0	0	0	0	0	0	0	0	0	0
ARL6	0	0	0	0	0	0	0	0	0	0	0	0	0	0	4	0	0	0	0	0	0	0	0	0	0	0	0
ARL6IP1	148	1	380	17	194	50	0	10	211	147	60	71	211	193	67	90	107	71	51	187	153	38	24	43	337	12	9
ARL6IP4	0	0	0	0	0	0	0	0	0	0	0	0	0	0	0	0	0	0	0	54	0	0	0	0	0	0	0
ARL6IP5	0	0	0	0	0	0	0	0	16	0	0	0	0	0	0	0	0	0	0	0	0	0	17	0	0	0	0
ARL6IP6	0	0	106	0	30	0	0	7	6	7	0	6	0	0	29	0	0	0	5	0	23	36	0	0	26	0	0
ARL8B	0	0	20	9	21	16	0	2	13	34	5	5	32	0	0	32	32	1	17	164	106	69	46	0	89	9	1
ARMC1	22	0	33	4	27	6	0	0	0	3	0	66	0	3	32	7	1	4	5	3	0	4	10	5	11	4	3
ARMC2	0	0	5	0	0	0	0	0	0	0	0	0	0	0	0	0	0	0	0	0	0	0	8	0	0	0	0
ARMC6	0	0	5	0	0	0	0	0	0	24	0	0	0	0	0	1	0	8	0	0	0	0	4	0	0	0	0
ARMC7	0	9	9	0	0	0	0	0	0	0	0	0	0	61	0	10	0	45	0	0	90	3	34	0	10	0	0
ARMC8	0	0	0	11	0	2	0	0	25	0	28	2	11	0	32	0	3	0	9	0	0	0	0	9	0	6	0
ARMC9	0	0	0	0	0	5	0	0	0	0	5	0	0	3	108	0	0	0	0	0	0	0	2	0	0	0	0
ARMCX3	0	0	3	0	0	0	0	0	0	0	0	0	0	0	0	2	0	0	0	0	0	0	0	0	0	0	0
ARMCX6	0	0	0	0	0	0	0	0	0	0	0	0	0	0	22	0	0	0	0	0	0	0	0	0	0	0	0
ARMH3	0	0	0	0	0	0	0	0	0	0	0	0	0	0	0	0	0	6	13	0	4	0	0	0	0	2	0
ARMT1	0	0	14	0	10	0	0	0	0	0	0	0	1	0	0	47	0	12	88	16	72	0	104	0	43	0	40
ARPC1A	0	0	0	0	13	0	0	0	0	0	0	0	0	6	0	2	0	0	0	0	0	6	9	0	10	0	0
ARPC1B	13	0	39	0	0	3	0	4	2	0	0	0	19	0	17	0	0	0	0	0	7	0	0	0	0	0	0
ARPC2	10	0	24	0	132	1	0	0	0	114	0	0	0	0	0	33	0	34	27	105	104	1	26	13	26	0	50
ARPC3	0	0	0	0	58	0	0	2	0	26	0	4	0	0	0	6	13	25	0	0	111	15	0	0	0	12	12
ARPC4	0	0	0	0	3	0	0	0	0	0	0	0	0	0	0	0	0	0	0	0	0	0	0	0	0	0	0
ARPC5	0	0	17	0	28	0	0	0	0	0	0	1	0	2	0	23	0	22	0	5	34	33	42	5	16	1	0
ARPC5L	0	0	0	0	0	0	0	0	0	2	0	2	58	0	0	0	0	0	0	21	8	31	16	0	16	31	0
ARPP19	0	33	143	21	497	23	0	7	42	66	0	0	82	4	55	62	0	142	114	44	136	37	27	0	3	76	0
ARRDC3	0	0	0	0	0	0	0	0	0	0	4	2	29	57	0	0	0	0	0	0	0	0	0	0	0	0	0
ARRDC5	0	0	0	0	2	0	0	0	0	0	0	0	0	0	0	0	0	0	0	0	0	0	0	0	0	0	0
ARSA	0	0	0	0	0	0	0	0	0	0	0	0	0	0	0	0	0	0	0	0	0	4	0	0	0	0	0
ARSD	0	0	0	0	0	0	0	0	0	0	0	0	0	0	0	0	0	4	0	0	0	0	0	0	0	0	0
ARSF	0	0	0	0	1	0	0	0	0	0	0	0	0	0	0	0	0	0	0	0	0	0	0	0	0	0	0
ARSK	0	0	0	0	5	0	0	0	0	0	5	0	0	1	0	3	0	0	0	0	0	0	0	0	0	0	0
ART3	0	0	6	0	0	0	0	0	0	0	0	0	0	0	0	0	0	0	0	0	0	0	0	0	0	0	0
ART5	0	0	0	0	0	0	0	0	0	0	0	0	0	0	0	0	0	0	0	0	44	0	0	0	0	0	0
ARV1	0	0	0	0	0	0	0	0	0	0	0	1	0	0	0	0	0	0	0	0	0	0	0	0	0	0	0
ASAH1	3	0	33	0	0	0	3	0	0	0	18	26	6	12	16	0	4	15	14	0	4	0	23	0	0	0	4
ASAH2	2	0	0	0	0	0	0	0	0	0	0	0	0	0	0	3	0	0	0	0	0	0	0	0	0	0	0
ASAH2B	0	42	6	0	19	0	0	0	0	17	0	0	0	0	58	23	0	0	0	0	30	0	24	0	0	0	0
ASAP1	0	0	0	73	0	0	0	0	0	0	0	0	0	0	0	0	0	0	0	0	0	3	0	0	0	0	0
ASB1	0	0	20	0	0	0	0	0	0	0	0	0	0	0	0	0	0	0	0	0	0	0	0	0	0	0	0
ASB3	0	0	7	0	23	0	0	0	0	7	0	0	0	3	0	0	0	0	0	16	17	8	0	0	0	3	10
ASB6	0	0	0	0	4	2	0	0	0	0	0	0	0	0	0	0	0	0	0	0	0	0	5	0	4	0	0
ASB7	0	0	0	0	12	0	0	0	0	0	0	0	0	0	0	0	2	0	0	0	0	4	0	0	8	2	11
ASB8	0	0	9	0	0	0	0	0	0	0	0	43	0	33	2	0	0	4	0	0	0	0	0	0	0	0	0
ASCC1	0	0	0	0	0	10	0	0	4	0	0	0	0	0	0	0	0	2	0	0	4	0	0	0	1	0	0
ASCC2	9	0	170	3	0	0	0	0	0	0	0	0	0	10	0	0	0	0	0	0	0	4	0	0	0	0	0
ASCC3	7	0	1	18	12	26	0	4	50	0	42	2	11	6	79	0	0	0	5	0	9	2	10	0	35	13	0
ASF1A	67	0	77	19	70	12	66	7	18	8	26	96	9	63	96	95	6	23	22	44	49	0	23	2	62	0	6
ASF1B	0	0	12	0	8	7	0	0	0	5	0	0	0	0	0	0	0	0	1	0	0	0	0	4	7	6	0
ASH1L	0	0	0	0	0	0	0	0	0	0	0	0	0	0	0	0	0	0	0	4	0	0	0	0	0	0	0
ASH2L	0	0	6	0	0	0	0	0	0	0	0	0	0	0	0	0	0	0	0	0	0	0	0	0	0	0	0
ASNA1	0	1	51	0	0	0	0	0	0	0	0	0	0	0	0	11	0	55	7	9	26	0	28	0	0	0	0
ASNS	0	0	3	0	0	0	0	0	0	0	0	0	0	0	1	0	0	0	0	0	0	0	0	0	0	0	0
ASPH	0	0	27	0	0	0	0	0	0	0	0	0	0	2	4	0	0	0	0	5	7	0	0	0	7	0	0
ASPM	0	0	0	0	0	0	0	0	0	0	0	0	0	0	0	0	0	0	0	4	0	0	0	0	0	0	0
ASPSCR1	0	0	0	0	0	0	0	0	0	0	0	0	0	0	0	0	0	0	0	0	9	0	0	0	0	0	0
ASRGL1	0	0	63	0	60	0	0	0	0	0	0	0	0	27	0	61	0	12	12	102	25	58	8	0	1	0	0
ASTE1	0	0	0	0	0	0	0	0	7	46	0	0	0	0	0	8	28	0	0	0	19	0	0	28	0	0	0
ASTL	11	0	26	0	0	0	0	0	0	3	0	0	0	0	0	0	0	0	0	0	11	0	0	0	0	0	9
ASTN2	0	0	80	0	0	0	1	0	0	0	10	0	0	26	4	0	0	0	0	27	0	1	0	0	3	0	0
ASXL1	20	0	442	0	0	0	0	0	0	0	0	0	0	0	0	0	0	0	0	0	0	65	3	0	0	0	96
ASXL2	0	0	48	0	61	0	0	0	0	0	0	0	0	0	0	0	0	1	0	0	131	31	0	0	63	0	1
ASZ1	0	0	0	0	0	0	0	0	0	0	0	0	0	0	0	24	0	0	0	0	0	0	0	0	0	0	0
ATAD1	2	0	36	0	0	4	0	0	0	0	3	99	0	10	24	3	0	18	8	0	9	0	4	0	19	0	9
ATAD2	167	4	517	44	312	73	0	1	17	34	130	85	58	0	184	97	19	175	0	47	4	17	111	91	91	0	59
ATAD2B	0	0	0	0	0	0	0	0	0	0	0	0	0	0	0	0	0	0	0	0	0	0	3	0	0	0	0
ATAD3C	0	0	0	0	0	0	0	0	0	1	0	0	0	0	0	0	0	2	0	17	0	0	1	0	1	0	2
ATAD5	0	0	0	11	0	0	0	0	0	0	0	0	6	27	0	0	0	0	0	3	37	5	0	0	0	3	0
ATAT1	0	0	0	0	0	0	0	0	0	0	0	18	0	0	0	0	0	0	0	0	0	0	0	0	63	0	0
ATE1	93	0	0	0	0	0	0	0	0	0	0	0	0	0	0	0	0	0	0	3	0	0	0	0	0	0	0
ATF1	0	12	13	0	0	0	0	0	0	0	0	0	0	0	0	0	0	0	10	29	3	0	0	0	0	83	0
ATF2	1	0	4	0	21	0	0	0	0	0	28	6	23	0	4	0	0	0	15	18	6	0	0	9	0	0	7
ATF3	0	0	7	0	184	3	0	0	0	0	0	0	0	0	0	3	0	0	3	13	2	4	13	0	10	0	0
ATF4	0	0	21	0	10	0	0	124	0	4	0	0	0	0	54	0	0	48	8	0	70	26	19	0	66	0	24
ATF5	6	0	40	0	38	0	0	0	0	20	0	28	0	0	3	0	0	0	0	0	0	0	0	0	4	0	6
ATF6	0	0	0	0	0	0	0	0	0	0	0	0	0	20	0	0	0	0	0	0	0	0	0	0	0	0	4
ATF6B	0	0	102	0	0	0	0	0	0	0	0	0	0	7	0	0	0	0	0	0	0	0	0	0	0	0	0
ATF7	4	0	763	0	6	2	95	22	42	0	290	179	55	0	1	0	88	8	0	1	72	0	0	107	0	0	0
ATF7IP	0	0	84	0	80	0	0	0	44	0	0	24	4	0	0	0	0	1	0	0	0	0	0	0	0	0	0
ATF7IP2	0	0	0	0	0	4	0	11	0	0	0	23	0	0	0	0	0	0	0	0	0	0	0	0	6	0	0
ATG10	0	0	0	0	0	0	0	0	0	0	0	0	0	0	0	20	0	0	0	0	0	0	0	0	0	0	0
ATG101	0	24	17	0	34	81	0	0	0	82	0	0	0	0	1	0	0	30	7	22	190	37	1	3	0	10	40
ATG12	0	0	120	4	377	41	0	66	90	140	24	0	14	2	1	168	0	186	70	211	574	34	67	1	265	32	72
ATG13	5	0	5	0	0	3	0	2	62	6	0	4	4	11	0	6	0	9	0	5	10	3	6	0	5	0	38
ATG14	0	14	0	0	24	0	0	21	3	79	59	0	0	96	170	31	49	28	108	0	101	35	37	0	29	3	13
ATG16L1	0	0	1	0	0	0	0	0	0	4	0	0	0	0	0	2	0	0	3	0	5	0	11	0	0	3	6
ATG2A	0	0	6	0	0	0	0	0	0	0	0	0	0	0	0	22	0	0	0	0	0	0	0	0	6	0	10
ATG2B	0	0	0	0	0	0	0	0	0	0	0	0	0	0	14	0	0	0	0	0	0	0	0	0	0	0	0
ATG3	1	15	40	0	146	21	0	35	0	23	0	0	0	0	0	41	0	10	53	48	133	28	41	25	147	44	44
ATG4A	8	0	9	0	7	0	0	0	0	0	0	6	0	0	16	14	0	0	0	5	0	0	0	0	0	0	0
ATG4B	3	0	0	0	102	7	0	0	0	0	0	0	0	0	0	0	0	0	0	0	0	0	10	0	0	0	2
ATG5	2	3	52	1	64	0	0	9	0	24	0	0	0	1	3	93	0	78	44	23	96	21	52	0	33	42	60
ATG7	9	0	0	0	35	0	0	0	0	0	0	0	0	0	12	1	0	0	0	9	0	0	0	0	2	0	0
ATG9A	0	0	4	0	294	0	0	0	1	0	0	0	0	0	0	0	0	8	0	0	2	11	0	66	2	0	0
ATG9B	0	0	0	0	0	0	0	0	0	0	0	0	0	0	0	75	0	1	33	0	144	0	0	0	23	0	0
ATIC	0	0	1	0	0	0	0	0	0	0	0	0	0	0	0	0	0	0	0	0	8	0	0	0	0	0	0
ATL2	1	0	40	0	70	7	3	1	21	15	0	6	0	5	6	0	0	0	0	0	0	0	0	0	99	0	3
ATL3	0	0	8	0	8	10	0	0	0	0	0	8	0	0	0	4	3	0	0	0	0	0	0	0	0	0	64
ATM	10	24	0	0	14	19	0	0	28	0	0	0	0	0	0	0	0	0	10	30	0	31	0	0	0	0	0
ATN1	0	0	16	0	0	0	16	0	0	0	0	0	0	0	0	0	0	0	0	0	0	0	0	0	0	0	0
ATOX1	0	0	65	0	102	3	0	0	0	39	0	10	17	46	0	53	0	32	45	61	183	0	46	1	83	109	0
ATP10D	0	0	0	0	0	0	0	0	27	0	0	32	0	0	21	41	0	0	0	0	0	0	0	0	0	0	0
ATP1A1	0	0	3	0	0	0	1	0	0	0	34	0	10	0	6	0	0	0	0	0	0	0	0	0	0	0	0
ATP1B1	0	0	0	8	0	9	0	0	0	0	0	0	0	0	0	0	0	0	0	0	0	0	0	0	0	0	0
ATP1B3	0	0	0	0	9	27	0	0	4	0	0	0	0	0	0	0	0	13	10	16	62	2	24	0	35	20	0
ATP23	0	0	0	0	0	0	0	0	0	0	0	0	0	0	0	0	0	0	0	0	0	21	0	0	0	0	0
ATP2B2	0	0	0	0	0	0	0	0	0	0	0	0	0	10	0	0	0	0	0	0	0	0	0	0	0	0	0
ATP2B4	0	0	10	0	0	0	0	0	0	0	0	0	0	0	0	0	0	0	0	0	0	0	0	12	0	0	0
ATP2C1	0	0	0	0	0	4	0	0	0	0	0	0	0	0	0	0	0	0	0	0	0	0	0	0	0	0	0
ATP2C2	0	0	15	0	0	0	0	0	0	0	0	0	0	5	0	0	0	0	0	0	0	0	0	0	0	0	0
ATP5F1A	7	0	2	0	17	9	2	0	0	1	4	18	8	13	3	2	0	0	3	0	0	0	4	0	0	0	0
ATP5F1B	0	0	20	0	2	2	0	0	0	5	2	13	4	9	0	0	0	0	3	0	11	0	0	2	0	0	0
ATP5F1C	0	2	11	4	25	6	13	6	26	0	0	12	8	8	15	5	11	7	20	0	3	0	27	0	13	0	21
ATP5F1E	0	85	448	66	581	116	1	135	0	107	0	0	0	0	3	645	1	1073	312	942	1542	406	1062	8	198	191	387
ATP5IF1	0	5	164	19	250	88	0	27	0	181	34	134	92	20	46	225	1	210	134	461	182	329	209	1	169	5	0
ATP5MC1	0	0	33	25	115	0	0	5	0	78	0	0	0	0	0	57	0	43	49	0	37	22	68	0	64	0	0
ATP5MC2	3	0	59	0	37	15	23	0	0	0	0	119	17	2	10	55	0	4	0	7	26	7	0	0	0	17	0
ATP5MC3	0	115	122	3	98	133	0	26	0	76	0	130	21	15	36	56	0	109	70	54	197	15	54	0	50	0	0
ATP5MD	0	4	114	16	174	44	0	25	110	0	0	32	31	0	0	240	1	214	120	130	368	181	110	2	459	23	44
ATP5ME	0	0	187	95	195	15	0	1	27	0	5	0	0	0	1	447	0	303	38	144	313	8	295	0	238	0	0
ATP5MG	7	29	92	26	236	28	25	38	33	0	29	49	3	63	56	127	4	93	72	30	206	325	211	21	117	9	17
ATP5MGL	0	0	0	0	0	0	0	0	0	1	0	0	0	0	0	0	0	0	0	0	0	0	0	0	0	0	0
ATP5MPL	110	51	644	108	1039	235	93	314	87	382	331	395	240	345	419	1328	62	651	693	128	579	29	192	0	429	166	325
ATP5PB	0	13	0	0	92	6	0	0	25	17	0	0	0	0	6	41	0	19	27	139	84	58	72	1	0	77	44
ATP5PD	0	11	12	0	10	0	0	0	0	0	0	15	15	0	0	25	0	125	8	188	38	27	13	1	108	0	0
ATP5PF	46	0	16	0	89	23	1	0	2	11	10	61	10	8	58	17	0	78	38	29	15	8	27	1	40	0	39
ATP5PO	0	19	3	0	234	0	0	0	206	0	31	0	89	14	78	26	1	48	0	140	228	140	18	0	100	0	0
ATP5S	0	0	13	0	0	0	0	0	0	0	0	0	0	0	0	0	0	0	0	0	6	0	0	0	0	0	0
ATP6AP1	0	0	9	0	0	0	0	0	0	0	0	0	0	0	0	21	0	5	0	4	10	0	6	0	0	0	0
ATP6AP1L	4	0	5	0	0	0	0	0	0	0	0	8	0	0	9	0	0	0	2	0	0	0	0	0	1	0	0
ATP6AP2	0	6	0	0	9	9	0	0	0	0	0	0	0	0	0	5	0	6	0	1	13	0	5	0	0	7	0
ATP6V0A1	0	0	0	0	0	0	0	0	0	0	0	6	0	17	0	0	0	0	0	0	0	0	0	0	0	0	0
ATP6V0B	42	36	128	66	190	78	5	11	30	41	0	210	59	47	127	71	2	40	105	81	29	214	43	1	74	3	43
ATP6V0C	12	0	382	52	4	25	0	0	9	0	7	33	0	0	0	24	0	76	50	17	131	33	55	0	27	0	33
ATP6V0D1	20	43	74	0	0	0	0	0	0	0	0	22	0	41	29	0	0	0	0	0	9	0	0	0	0	0	0
ATP6V0E1	0	0	135	71	220	137	24	9	48	15	10	142	8	13	33	87	12	111	37	49	84	65	64	0	70	63	83
ATP6V1A	0	0	0	0	0	0	0	0	0	0	0	0	0	0	0	0	0	0	0	0	0	0	0	0	5	0	0
ATP6V1B2	64	0	19	43	24	0	4	0	2	4	16	27	0	0	2	5	8	0	0	0	0	0	0	9	3	0	2
ATP6V1C1	0	5	5	0	12	2	0	0	10	0	7	24	22	0	27	7	0	0	0	4	0	0	4	12	0	0	0
ATP6V1C2	0	0	0	0	0	0	0	0	4	0	0	0	0	0	0	0	0	0	0	0	0	0	0	0	0	0	0
ATP6V1D	0	3	5	5	47	1	0	8	0	14	2	18	2	5	0	18	0	53	49	0	24	0	37	0	33	19	76
ATP6V1E1	0	0	114	0	206	0	0	0	0	16	0	0	0	62	0	230	0	42	132	0	215	38	141	0	153	71	23
ATP6V1F	4	1	1	44	0	110	0	18	0	0	122	163	0	171	162	92	2	20	106	151	1	0	18	0	7	0	143
ATP6V1G1	52	27	215	3	28	0	0	0	76	16	32	52	10	15	55	77	24	52	13	20	256	23	72	0	58	11	57
ATP6V1G2	0	0	0	0	0	0	0	0	0	0	0	0	0	0	0	0	0	0	0	0	0	27	0	0	0	0	0
ATP6V1H	22	0	0	0	9	0	0	0	0	0	0	14	9	8	0	2	0	0	0	0	0	0	0	4	0	0	0
ATP7A	0	0	0	0	0	31	0	0	0	0	0	0	0	0	0	0	0	0	0	0	0	0	0	0	0	0	0
ATP8A1	0	0	0	0	0	24	0	0	0	0	0	0	0	0	0	0	0	0	0	0	0	0	0	0	0	0	0
ATP8A2	0	0	0	0	18	0	0	0	0	0	0	0	0	0	0	0	0	0	0	0	0	0	0	0	0	0	0
ATPAF2	0	0	12	0	0	0	0	0	0	0	0	13	0	0	0	0	0	0	0	28	0	3	0	0	0	0	6
ATRAID	0	22	0	0	19	0	0	0	0	0	0	0	0	0	0	0	0	0	0	0	0	0	0	0	0	0	3
ATRIP	0	0	0	0	0	0	0	0	0	0	0	0	0	0	0	0	0	0	72	0	0	0	0	0	0	0	0
ATRX	9	0	12	0	0	26	0	0	57	0	0	21	0	0	142	0	0	0	0	0	0	0	0	0	0	0	8
ATXN10	2	0	0	0	0	0	0	0	0	0	0	0	0	8	0	0	13	0	0	0	0	5	3	0	7	0	0
ATXN1L	0	57	88	1	0	47	0	0	0	0	0	112	0	25	0	0	0	0	2	0	71	6	5	34	89	0	59
ATXN2L	0	0	588	0	0	0	0	0	0	0	0	0	0	24	73	1	0	0	0	0	0	5	0	0	34	0	20
ATXN3	0	0	0	0	5	9	0	6	0	0	4	4	0	0	10	0	0	0	0	0	0	0	0	0	0	0	0
ATXN7L2	0	0	0	0	0	0	0	0	0	0	0	0	0	0	0	0	0	0	0	2	0	0	0	0	0	0	0
ATXN7L3B	0	22	14	0	1	0	155	0	0	0	0	1	14	83	69	0	68	0	0	0	0	0	0	0	0	0	0
AUNIP	4	0	13	0	16	2	0	0	0	0	0	3	0	0	0	17	0	0	9	9	0	0	5	0	0	0	0
AUP1	0	0	0	0	4	6	0	0	0	0	10	4	0	0	0	0	0	3	0	6	0	0	10	0	13	0	0
AURKA	1280	7	3145	301	842	151	350	125	537	188	891	2803	807	1425	2498	88	462	118	213	410	54	216	155	308	186	91	454
AURKAIP1	0	24	4	0	10	0	11	0	0	8	0	0	0	0	0	54	0	94	32	70	77	42	25	1	40	0	0
AURKB	0	5	168	0	18	60	32	0	45	24	12	12	17	53	16	57	0	55	53	66	186	0	25	0	55	21	82
AURKC	0	19	135	0	222	10	0	15	8	12	0	268	59	11	46	156	1	3	55	150	42	168	21	18	135	0	0
AVL9	0	0	5	0	0	0	0	0	0	0	0	0	0	0	0	0	0	0	0	0	0	0	0	0	0	0	0
AVPI1	0	0	0	0	0	0	0	0	14	0	0	6	0	42	0	0	0	11	0	16	0	0	0	0	0	10	0
AXDND1	0	0	0	0	0	0	0	0	0	0	0	0	0	0	1	0	0	0	0	0	0	0	0	0	0	0	0
AXIN2	0	0	15	0	0	0	0	0	0	0	47	0	0	0	0	0	0	0	0	0	0	0	0	0	0	0	0
AZGP1	0	0	0	0	12	0	0	0	0	0	0	0	0	0	0	0	0	0	0	0	0	0	0	0	0	0	0
AZI2	3	6	27	7	5	8	0	2	3	0	6	9	3	0	0	31	0	12	0	8	7	5	0	0	0	5	0
AZIN1	3	0	29	4	44	29	0	0	28	11	0	50	4	123	11	294	24	5	1	19	49	32	11	0	5	0	11
AZIN2	0	0	5	0	0	0	0	0	0	0	0	0	0	0	0	0	0	0	0	0	0	5	0	0	0	0	0
B2M	0	4	16	8	8	3	0	0	3	0	0	0	0	0	0	11	7	0	0	0	1	0	0	0	15	0	0
B3GALNT1	0	0	0	0	0	0	0	0	0	0	0	0	0	0	2	0	0	0	0	0	0	0	1	0	0	0	1
B3GAT3	0	0	0	0	0	0	0	0	0	0	0	25	0	0	0	0	0	0	0	0	0	0	0	0	0	0	0
B3GNT4	0	0	0	0	0	7	0	0	0	0	0	0	8	0	0	0	0	0	0	0	0	14	0	0	0	0	0
B3GNTL1	0	0	0	0	0	0	0	0	0	0	0	0	0	0	0	0	0	0	0	0	0	0	11	0	0	0	0
B4GALT3	0	0	59	0	3	0	0	0	0	0	0	0	0	0	0	0	0	0	8	126	9	9	6	7	5	0	0
B4GALT4	0	0	0	3	0	0	0	0	0	0	0	0	0	0	0	0	10	0	0	0	0	0	0	0	0	0	0
B4GALT6	0	0	0	0	0	0	0	0	0	0	0	0	0	4	0	0	0	0	0	0	0	0	0	0	0	0	0
B4GAT1	0	0	0	0	0	0	0	0	0	0	0	0	0	0	0	0	0	0	0	0	5	0	0	0	0	0	0
B9D1	0	0	0	25	0	0	0	0	0	0	0	0	0	0	0	0	0	17	0	0	0	0	0	0	0	0	0
B9D2	0	0	36	0	61	4	0	1	0	0	0	0	0	0	0	0	0	45	0	7	42	0	0	0	10	0	0
BABAM1	0	0	130	0	19	5	0	1	0	30	0	5	0	9	0	0	0	29	0	0	2	1	53	0	0	0	21
BABAM2	0	0	0	0	0	4	0	0	0	0	0	0	0	0	0	0	0	0	0	0	0	0	2	0	0	0	0
BACH1	0	18	233	42	3	0	0	2	140	60	0	20	64	167	164	0	56	1	8	0	0	84	0	0	5	0	0
BAD	0	0	21	0	0	0	0	0	0	0	0	0	0	0	0	132	0	0	0	47	0	0	0	0	1	0	0
BAG1	0	0	0	0	0	0	0	0	0	0	0	6	0	0	0	0	0	0	0	0	0	0	0	0	0	0	0
BAG2	0	0	0	0	0	0	0	0	0	0	0	0	0	0	0	6	0	0	0	0	8	0	0	0	0	0	0
BAG4	0	0	0	0	0	0	0	0	56	0	0	0	0	10	0	0	0	0	7	21	0	0	4	1	0	0	0
BAG5	0	0	0	0	0	0	0	10	0	12	0	0	0	0	9	6	0	14	6	0	0	0	6	2	0	0	0
BAG6	0	0	12	0	0	0	0	0	0	0	0	13	0	0	0	0	0	0	0	0	0	0	0	0	0	0	0
BAIAP2	16	0	98	0	0	0	0	0	0	128	0	0	9	9	2	0	0	29	23	0	19	0	35	0	45	0	4
BAIAP2L1	0	0	19	0	0	0	0	0	0	0	0	0	0	0	26	0	0	0	0	0	0	0	0	0	0	0	0
BAK1	0	0	0	0	3	0	0	0	0	0	0	0	0	0	0	16	0	19	2	7	77	4	0	0	16	0	0
BAMBI	0	0	0	0	0	0	0	0	0	0	0	0	0	0	0	0	0	0	0	0	0	0	8	0	0	0	0
BANF1	223	43	1108	159	535	53	1	25	27	215	133	229	46	38	132	320	0	293	372	1118	943	334	404	45	316	151	461
BANP	3	0	128	0	0	0	0	0	0	0	0	0	0	0	0	0	0	0	0	4	0	13	0	0	0	0	0
BAP1	0	0	0	0	0	0	0	0	0	0	0	0	0	0	0	0	0	0	0	3	0	0	0	0	0	0	0
BARD1	8	0	0	0	0	0	0	0	1	0	0	7	0	0	63	0	18	0	0	56	0	0	0	0	0	0	0
BASP1	0	0	0	0	0	0	0	0	0	12	0	0	0	0	0	0	0	0	0	0	0	0	0	0	0	71	0
BATF3	0	0	0	0	0	4	0	0	0	0	0	0	0	0	0	0	0	0	0	0	0	0	0	0	0	0	0
BAZ1A	0	0	0	0	0	0	0	0	7	0	0	0	0	0	0	0	1	0	0	0	13	0	100	0	0	0	0
BAZ1B	0	0	0	0	0	0	0	0	0	0	0	0	0	0	0	0	0	0	0	0	2	0	0	0	0	0	26
BAZ2A	0	0	338	0	0	0	0	0	0	0	0	0	0	3	0	0	0	0	0	0	98	0	0	0	0	0	0
BBIP1	0	13	0	0	36	0	0	17	0	0	0	0	0	0	0	14	0	7	33	0	30	52	72	0	212	0	0
BBOF1	68	0	0	0	0	0	0	63	0	0	0	50	0	0	0	0	55	0	0	0	55	0	0	0	0	0	0
BBS1	0	0	25	0	9	0	0	0	0	73	0	0	0	0	0	0	0	0	0	0	0	0	0	0	0	0	0
BBS2	0	0	0	0	0	0	0	0	0	0	0	0	0	0	0	0	0	3	0	0	0	0	0	0	0	0	0
BBS4	0	0	5	0	0	0	0	0	0	0	0	0	0	0	0	3	0	0	0	0	2	2	0	0	0	0	0
BBS5	0	0	15	0	4	2	0	0	15	0	2	0	0	0	0	0	0	0	3	0	0	0	0	0	0	0	0
BBS7	0	0	11	0	0	7	0	0	0	0	0	0	0	0	0	0	0	0	0	0	0	0	14	0	0	0	0
BBX	0	0	0	0	21	0	0	0	0	0	0	0	0	0	0	0	0	0	0	0	11	0	4	0	0	0	0
BCAP29	0	0	0	0	0	9	0	0	0	2	0	0	0	0	0	2	0	11	0	0	8	0	0	0	0	0	0
BCAP31	0	7	54	32	57	36	0	0	0	13	0	0	0	19	7	40	0	21	18	61	98	50	57	0	0	2	20
BCAR3	11	0	0	0	0	0	0	0	0	0	0	0	0	0	0	0	0	0	0	0	0	0	0	0	0	0	0
BCAS1	0	0	180	1	0	0	0	0	0	0	40	0	0	69	0	0	0	42	0	0	0	0	0	0	0	0	38
BCAS2	6	0	71	0	3	0	0	5	0	18	51	169	21	0	0	4	0	7	15	23	0	27	8	0	2	4	0
BCAS3	0	0	0	0	5	0	0	0	0	0	0	0	0	0	38	0	0	0	0	13	7	0	0	0	0	0	0
BCAT1	0	0	4	0	26	0	0	2	0	0	0	0	0	0	0	0	0	0	17	25	21	0	2	0	0	4	0
BCAT2	0	0	0	0	16	0	0	0	0	0	0	1	0	0	0	0	0	0	1	0	0	0	0	0	0	0	0
BCCIP	7	3	8	48	153	19	19	0	10	6	8	76	46	27	28	33	11	85	25	3	53	11	59	1	20	75	4
BCKDHA	0	0	0	0	0	0	0	0	0	0	0	0	0	0	0	5	0	0	0	0	0	0	0	0	4	0	0
BCKDHB	5	0	0	0	0	0	0	0	0	0	0	0	0	0	0	0	0	0	0	0	0	0	0	0	0	0	0
BCKDK	0	0	0	0	0	0	0	0	0	0	0	23	0	0	0	0	0	0	0	0	0	0	0	0	0	0	0
BCL10	0	0	82	0	160	0	0	0	0	19	0	0	0	10	7	0	0	0	0	0	0	1	1	0	0	0	0
BCL2L1	0	0	51	0	0	0	0	0	0	0	0	1	0	0	0	0	0	1	0	0	0	0	7	0	0	0	0
BCL2L10	6	0	47	0	0	2	0	5	0	0	5	46	9	12	6	0	0	0	0	3	2	0	0	0	9	0	0
BCL2L11	0	5	6	0	9	21	0	0	4	4	0	10	0	11	0	0	0	0	0	0	0	0	0	0	24	0	0
BCL2L12	0	0	32	0	0	0	0	0	0	0	0	0	0	0	0	0	0	0	0	0	0	0	0	0	0	0	0
BCL2L13	0	0	80	0	4	0	0	0	0	0	0	0	0	0	10	10	0	0	37	0	0	0	2	0	0	0	8
BCL6	0	0	0	0	0	0	0	0	0	0	0	0	0	0	0	0	0	0	0	17	0	0	0	0	0	0	0
BCLAF1	0	0	54	0	18	0	17	0	0	5	0	15	16	8	21	5	0	14	5	25	39	23	13	0	7	15	13
BCOR	0	0	8	0	0	0	0	0	0	0	0	0	18	0	0	0	0	0	0	0	0	0	0	0	0	0	0
BCS1L	0	0	29	29	16	0	0	0	0	0	0	0	0	0	0	20	0	53	20	24	47	23	6	0	25	0	0
BDH1	0	0	0	0	0	0	0	4	0	0	0	0	0	0	0	0	0	0	0	0	0	0	0	0	0	0	0
BDH2	0	0	4	0	0	2	0	0	0	0	0	0	0	6	0	0	0	0	0	0	0	0	0	0	0	0	0
BDNF	14	0	0	0	0	0	0	0	0	0	0	18	0	4	0	0	1	0	0	0	2	0	0	0	0	0	0
BDP1	0	0	11	0	0	25	22	0	0	0	0	0	25	0	5	0	0	18	0	8	0	0	0	0	29	28	0
BECN1	0	0	6	0	13	0	0	0	0	0	5	0	0	9	0	0	0	4	11	5	7	0	4	0	19	0	0
BECN2	0	0	0	0	0	0	0	0	0	0	0	0	0	0	0	0	0	0	0	0	0	0	0	0	2	0	0
BEGAIN	0	0	0	0	92	0	0	0	0	0	0	0	0	0	0	0	0	0	0	0	0	0	0	0	0	0	0
BEND3	0	0	0	0	0	0	0	0	0	0	0	0	0	8	0	0	0	0	0	0	0	0	0	0	0	0	0
BEND6	0	0	0	0	0	0	0	0	0	0	0	0	0	0	0	0	0	0	0	0	0	0	37	0	0	0	0
BET1	0	16	44	0	65	51	0	0	10	0	0	0	0	0	0	39	0	21	52	61	5	11	27	0	4	0	0
BET1L	0	0	0	0	0	0	0	0	0	0	0	0	0	0	0	0	0	118	0	96	2	0	51	0	0	0	0
BEX1	0	0	0	0	0	0	0	0	0	0	0	0	0	0	0	0	0	0	0	22	0	0	0	0	0	0	0
BEX2	0	0	0	0	0	0	0	0	0	0	0	0	0	0	0	0	0	7	0	7	0	23	0	0	0	0	0
BEX3	0	0	0	0	0	0	0	0	13	103	0	42	0	0	0	0	0	0	0	0	0	0	14	2	0	0	0
BEX4	32	26	6	0	40	16	0	0	22	0	0	0	0	0	0	9	0	0	0	0	0	0	0	0	0	0	0
BFAR	16	0	27	0	0	0	0	0	0	0	4	7	4	24	0	0	0	0	9	0	24	0	8	0	8	0	0
BFSP1	0	0	0	0	0	0	2	0	0	0	0	0	0	0	0	0	0	0	0	0	0	0	0	0	0	0	0
BHLHB9	0	0	3	0	0	0	0	0	0	0	0	0	0	0	0	0	0	0	0	0	0	0	0	0	0	0	0
BHLHE22	107	0	109	0	0	0	0	0	0	0	15	0	0	0	0	0	0	0	0	0	0	0	0	0	0	0	0
BHLHE40	16	0	125	0	0	0	0	0	8	0	1	107	27	3	0	0	0	0	0	0	0	0	0	4	11	0	0
BHMG1	0	0	0	0	0	0	0	0	0	0	0	0	0	0	0	0	0	0	0	0	20	0	0	0	0	0	0
BHMT	0	0	0	0	4	0	0	0	0	0	0	0	0	3	0	0	0	0	0	0	0	0	0	0	0	0	0
BICRA	0	0	0	0	0	0	0	0	0	0	0	13	0	0	0	0	0	0	0	0	0	0	0	0	0	0	0
BIK	0	48	87	27	283	109	1	78	11	364	18	0	16	48	0	512	0	622	523	231	1056	189	406	0	115	22	51
BIN3	10	0	91	0	0	8	0	0	7	0	0	98	0	6	6	0	0	1	16	73	5	1	4	0	12	17	0
BIRC2	12	0	21	0	47	4	10	11	0	13	0	15	14	16	0	7	2	0	18	3	23	37	21	0	12	0	0
BIRC5	1	0	60	0	279	106	1	0	71	7	0	5	0	11	0	136	0	82	178	5	137	0	39	0	160	3	50
BLCAP	140	0	959	0	14	0	0	43	19	121	48	65	76	35	146	10	21	20	5	3	6	46	9	0	50	19	0
BLM	0	0	0	0	0	0	0	0	0	0	0	0	2	6	0	0	0	5	0	0	0	0	0	0	0	0	0
BLMH	12	0	51	0	0	6	0	0	0	0	0	0	0	0	0	6	0	0	14	0	9	0	0	0	0	0	0
BLOC1S1	0	0	0	0	0	0	0	0	4	0	0	0	0	0	0	0	0	0	0	0	0	0	75	0	0	0	0
BLOC1S2	0	11	127	20	59	27	1	4	69	0	0	38	27	22	8	0	0	0	12	0	1	0	0	3	24	0	14
BLOC1S4	0	0	0	0	0	0	0	0	0	0	0	0	0	0	0	0	0	0	48	0	0	0	0	0	0	0	0
BLOC1S6	30	0	24	0	39	14	0	36	0	0	0	0	1	0	11	58	0	0	2	15	0	0	0	0	14	0	0
BLVRB	0	0	0	0	0	0	0	0	4	0	0	0	0	0	0	94	0	0	56	2	131	0	72	0	4	0	0
BLZF1	0	0	38	0	14	0	0	0	0	0	0	0	0	3	1	11	0	0	9	27	20	3	26	0	0	3	5
BMP15	72	0	991	0	2	7	3	0	0	7	4	21	6	22	44	0	5	0	0	0	0	36	0	0	13	0	2
BMP4	0	0	0	13	0	0	0	0	0	0	10	0	0	12	0	16	0	0	0	0	0	0	2	17	22	0	10
BMPER	0	0	54	0	0	0	0	0	0	0	0	0	4	0	0	0	0	0	0	0	0	0	0	0	0	0	0
BMPR2	0	0	0	0	0	0	0	0	0	0	6	0	0	0	0	0	0	0	0	0	6	0	0	0	0	0	0
BMS1	2	0	0	2	0	0	0	0	0	0	0	0	0	3	0	0	0	0	9	3	7	3	2	0	0	0	5
BMT2	0	0	0	0	0	18	0	0	0	0	0	0	0	0	0	0	0	0	0	0	0	0	0	0	0	0	0
BNC2	0	0	0	0	0	0	0	0	0	0	0	0	0	0	0	0	0	0	0	0	0	0	0	0	0	0	19
BNIP1	0	0	0	0	0	1	0	4	0	0	13	0	0	0	26	11	0	0	0	11	0	0	2	0	0	0	0
BNIP2	0	4	0	3	3	20	0	0	0	0	0	0	0	22	0	6	15	2	0	0	3	0	9	3	11	2	0
BNIP3L	17	23	100	0	93	31	17	0	5	26	16	27	54	23	16	10	0	13	18	80	14	55	0	0	0	0	0
BOD1	0	0	46	0	0	10	0	0	0	0	0	20	0	0	0	0	0	0	0	0	0	0	0	0	0	0	0
BOLA1	0	0	0	0	0	0	0	0	0	0	0	0	0	0	0	0	0	0	0	0	0	7	4	0	26	0	0
BOLL	0	0	0	0	0	0	0	0	0	0	0	0	0	0	0	4	0	0	0	0	0	0	0	0	0	0	0
BORA	6	7	0	0	5	4	0	0	0	0	0	0	0	0	31	0	0	0	1	0	2	5	3	2	4	0	0
BORCS5	0	0	72	0	24	75	0	0	0	11	7	46	26	2	12	5	0	14	0	0	12	0	14	24	0	0	64
BORCS7	0	0	0	0	0	0	0	0	0	0	0	0	0	0	0	0	0	0	0	0	0	22	0	0	0	0	0
BPGM	5	3	2	1	23	13	12	0	9	7	12	4	5	7	35	7	5	26	13	3	6	4	24	1	1	0	2
BPHL	0	0	0	0	0	0	0	0	0	0	0	0	0	13	0	0	0	0	0	0	0	0	0	0	0	0	0
BPNT1	0	0	1	0	55	0	0	0	0	0	0	0	0	0	1	0	0	0	0	0	7	24	0	0	0	0	0
BRAP	2	0	3	0	7	0	0	8	0	4	0	0	0	0	0	6	0	0	0	0	0	0	7	0	0	0	3
BRAT1	0	39	0	0	0	0	0	0	0	0	0	4	0	0	0	0	0	0	0	0	0	0	0	0	0	0	0
BRCA1	0	0	6	0	0	5	0	0	0	0	0	1	0	4	41	0	0	0	2	0	4	0	0	0	0	0	0
BRCA2	2	0	9	0	2	0	10	0	6	0	6	24	0	6	6	0	8	8	0	0	30	4	18	0	0	2	2
BRCC3	0	0	7	0	0	6	0	0	0	0	0	0	0	0	0	0	0	0	0	0	0	0	0	0	0	0	0
BRD1	0	0	1	0	0	0	0	0	0	0	0	0	0	0	0	0	0	0	0	0	0	0	0	0	0	0	0
BRD2	5	0	13	4	10	11	0	0	1	3	3	90	10	13	1	3	0	12	3	0	1	21	8	3	0	48	45
BRD3OS	0	0	0	0	0	0	0	0	0	0	0	0	2	0	0	0	0	0	0	0	0	0	0	0	0	0	0
BRD4	0	0	0	0	0	0	0	0	0	0	0	0	0	0	0	0	0	0	0	0	0	0	7	0	0	0	0
BRD7	0	0	0	0	0	30	0	0	0	0	3	0	0	25	0	0	0	0	0	0	0	0	0	0	0	0	0
BRD8	0	3	93	0	3	0	0	13	59	9	0	0	0	0	168	0	0	0	0	205	89	5	67	2	0	0	0
BRD9	0	0	64	0	4	0	0	0	0	0	0	0	0	0	0	0	0	0	0	0	0	0	0	0	0	0	0
BRDT	0	52	18	0	65	12	0	26	0	82	0	56	113	30	11	74	0	126	140	123	137	64	127	13	296	4	10
BRF1	0	0	0	0	0	0	0	0	0	0	0	0	0	0	0	4	0	0	0	0	0	0	0	0	0	0	0
BRF2	0	0	0	0	0	3	0	0	0	0	0	0	0	0	0	0	0	0	7	10	0	1	0	0	15	0	0
BRIP1	0	0	0	0	0	0	0	0	0	0	0	0	0	0	8	0	0	0	0	0	0	0	0	0	0	0	0
BRIX1	10	7	23	2	229	4	1	37	0	117	12	30	12	2	53	143	0	166	202	165	222	71	86	0	54	119	150
BRK1	0	0	0	0	9	8	0	0	0	0	0	0	0	0	0	49	0	60	21	25	1	0	0	0	35	0	83
BRMS1	0	0	7	0	20	10	0	0	0	0	0	0	0	0	0	18	0	12	0	40	36	5	9	0	0	0	0
BRMS1L	0	0	0	0	19	0	0	12	0	3	0	0	0	0	0	13	5	0	0	0	24	0	0	26	0	0	0
BROX	0	0	0	0	142	18	0	68	0	54	98	0	0	0	0	9	0	118	2	0	23	0	11	0	35	0	0
BRWD1	0	0	10	0	0	27	0	0	0	0	0	0	0	0	0	0	11	24	37	0	22	3	0	0	0	0	0
BRWD3	0	0	0	0	0	0	0	0	0	0	0	0	0	0	0	0	0	0	0	0	0	0	0	0	11	0	0
BSCL2	6	3	140	0	0	0	0	7	0	35	0	0	3	0	40	22	0	0	0	9	9	0	9	0	26	0	85
BSDC1	0	0	19	0	0	2	0	0	0	0	0	0	3	0	3	0	0	0	0	2	0	0	0	0	0	0	72
BSG	99	28	129	0	229	93	3	73	46	128	0	13	26	17	12	546	3	627	291	667	840	598	368	2	503	107	59
BTAF1	0	0	0	0	0	0	0	0	0	0	0	0	0	0	0	0	0	0	17	1	0	0	0	0	0	0	0
BTBD10	39	0	21	0	43	0	0	0	23	0	14	42	6	11	12	0	0	0	0	0	0	0	0	0	11	0	0
BTBD3	0	0	40	6	0	0	0	0	0	0	0	0	0	0	0	0	0	0	0	10	0	0	0	0	0	0	0
BTBD7	0	0	0	0	8	0	0	0	0	0	0	0	0	0	0	0	0	0	0	0	0	0	0	0	0	0	0
BTBD8	0	0	0	0	0	0	0	0	35	0	0	0	0	0	0	0	0	0	0	0	0	0	0	0	0	0	0
BTBD9	0	0	0	0	0	0	0	0	0	0	0	0	0	0	0	0	0	0	6	0	0	0	0	0	0	0	0
BTD	0	0	0	23	0	0	0	0	0	0	0	0	0	0	0	0	0	0	0	0	31	0	0	0	0	0	0
BTF3	153	19	210	148	486	404	185	46	0	133	224	319	112	194	386	629	95	173	195	294	504	154	358	127	79	109	70
BTF3L4	5	22	58	32	5	0	7	15	0	33	5	30	0	3	10	15	23	7	10	8	22	29	20	1	31	0	16
BTG1	0	0	0	0	0	0	0	0	0	0	0	0	0	12	0	0	0	0	0	8	0	0	0	0	0	0	0
BTG3	0	10	10	3	50	0	0	0	0	0	0	2	0	0	0	25	0	0	7	0	6	0	2	0	0	25	8
BTNL8	0	0	0	0	0	0	0	0	0	0	0	0	0	0	0	0	0	0	0	0	19	0	0	0	0	0	0
BTRC	96	0	28	0	88	0	0	0	16	0	0	5	0	5	99	10	40	6	0	11	7	11	4	1	5	0	152
BUB1	13	0	18	0	14	0	0	0	0	0	0	2	6	10	26	0	0	0	10	0	7	5	2	0	1	0	0
BUB1B	0	0	0	0	0	0	0	0	19	0	0	55	0	0	3	0	0	0	0	0	0	0	0	0	0	0	0
BUB3	23	1	208	57	284	87	0	71	48	0	1	36	3	18	39	183	57	109	81	135	84	0	60	0	108	58	33
BUD13	0	0	40	0	0	3	0	0	0	0	0	37	0	0	0	0	0	0	0	0	0	0	2	0	0	0	0
BUD23	0	37	73	1	111	54	0	13	21	8	9	105	18	126	10	46	0	90	87	79	73	47	43	0	102	56	141
BUD31	0	14	347	118	579	298	2	127	0	72	26	51	28	101	6	630	0	366	245	215	507	168	249	23	325	221	739
BVES	0	0	0	0	0	0	0	0	0	0	0	8	0	0	0	0	0	0	0	0	0	0	0	0	0	0	0
BYSL	0	0	7	0	2	0	0	0	0	6	0	0	5	1	0	0	0	11	0	0	14	0	3	0	0	5	9
BZW1	29	41	77	36	98	20	0	12	8	106	0	20	11	24	0	56	39	57	82	70	146	58	125	46	157	39	50
BZW2	0	3	30	16	85	116	0	62	3	1	41	27	19	0	0	84	0	79	26	68	34	0	60	0	13	32	45
C10orf111	0	0	0	0	0	0	0	0	0	0	0	0	0	18	0	0	0	0	0	0	0	0	0	0	2	0	0
C10orf143	0	0	0	0	0	21	0	0	0	0	0	0	0	0	0	0	0	0	0	0	0	0	0	0	0	0	0
C10orf82	8	0	103	0	0	26	3	0	0	0	0	11	9	0	3	0	0	1	0	138	38	0	0	1	0	9	5
C10orf88	0	0	4	0	0	0	0	0	0	0	0	5	2	0	0	0	0	0	0	0	0	0	0	0	0	0	0
C10orf95	0	0	3	0	0	0	0	0	0	0	0	0	0	0	0	0	0	0	0	0	0	0	0	0	0	0	0
C11orf1	0	0	0	0	0	0	4	0	0	0	0	0	0	0	0	0	0	0	0	0	0	0	0	0	0	0	0
C11orf16	0	0	0	0	0	0	0	0	0	0	0	0	0	0	0	0	0	0	0	0	5	0	0	0	0	0	0
C11orf24	0	0	58	0	0	0	0	0	0	0	0	0	0	0	0	0	0	0	0	26	0	0	0	0	0	0	0
C11orf49	0	0	0	0	0	0	0	0	0	0	0	0	0	0	0	0	0	0	0	80	0	0	20	0	0	0	0
C11orf54	0	0	0	0	3	0	0	0	0	0	9	0	0	0	0	0	0	0	0	3	0	5	0	0	41	0	8
C11orf58	25	0	54	47	83	51	10	6	0	9	0	68	0	33	24	0	0	41	17	31	14	52	14	0	15	6	0
C11orf71	0	0	40	0	0	85	0	60	0	1	0	32	0	0	0	38	0	7	0	0	2	0	0	0	0	17	0
C11orf74	0	0	14	0	0	0	8	0	0	0	17	10	0	0	19	0	0	0	0	0	0	0	0	0	0	0	0
C11orf98	4	81	190	0	458	252	3	439	26	55	18	201	0	0	111	1258	3	829	615	1482	869	1092	986	4	471	84	1
C12orf10	2	0	7	0	30	0	0	21	0	8	19	0	0	9	0	1	0	33	40	10	121	1	0	0	0	22	30
C12orf29	0	0	0	0	0	0	0	0	0	34	0	0	0	0	0	0	0	0	0	0	0	0	0	0	0	0	0
C12orf4	14	0	0	0	3	0	13	0	0	0	0	13	5	0	1	0	0	0	11	0	7	1	0	0	0	2	0
C12orf40	0	0	0	0	0	0	0	0	5	0	0	0	0	0	0	0	0	0	0	0	0	0	0	0	0	0	0
C12orf43	0	4	492	1	104	0	5	1	0	0	3	2	0	0	63	25	5	23	0	4	138	0	16	5	0	0	237
C12orf45	0	26	15	61	237	0	0	66	0	73	0	17	0	0	0	0	0	69	16	5	113	66	0	0	0	8	22
C12orf57	1	0	63	125	476	41	0	0	0	73	0	259	0	0	4	104	0	99	97	171	252	189	13	3	0	8	15
C12orf60	0	6	4	20	6	0	0	4	0	0	0	17	0	0	0	0	0	2	0	8	8	0	0	0	0	0	0
C12orf65	0	0	87	0	0	0	24	9	0	0	0	112	22	44	37	0	0	11	0	0	0	0	0	76	6	27	31
C12orf66	0	0	123	0	0	0	0	0	0	0	0	0	0	0	0	0	0	0	0	0	0	0	0	0	0	0	0
C12orf77	0	0	14	0	0	0	20	0	0	0	0	2	0	6	36	1	1	0	0	0	0	0	0	0	0	0	0
C14orf119	0	7	127	0	235	63	0	0	0	139	14	33	0	76	12	177	111	288	190	0	124	4	126	0	151	0	31
C15orf39	0	0	13	0	0	0	0	0	0	0	0	0	0	0	0	0	79	0	0	0	0	0	0	0	0	0	0
C15orf40	0	0	0	0	53	0	0	0	0	0	0	0	0	0	0	14	0	0	0	0	91	0	14	0	0	0	0
C15orf41	0	0	100	4	23	0	0	0	0	44	0	0	0	0	0	89	0	12	0	0	18	0	3	2	2	99	76
C15orf61	0	0	0	0	0	42	0	0	0	0	0	0	0	0	0	0	0	0	0	0	0	0	0	0	0	0	0
C15orf62	0	0	53	0	0	0	0	0	0	0	0	0	0	0	0	0	0	0	0	0	0	0	0	0	0	0	0
C15orf65	0	0	0	0	13	0	0	0	0	0	0	219	0	0	0	0	0	0	0	0	74	0	0	0	0	0	0
C16orf46	22	0	37	0	13	0	0	0	0	0	0	0	0	0	1	0	0	10	0	0	0	0	0	0	0	0	0
C16orf70	0	0	0	0	2	0	0	0	0	6	0	0	0	0	0	0	0	0	0	0	0	0	0	0	0	0	0
C16orf71	0	0	13	0	0	0	0	0	0	0	0	0	0	0	0	0	0	0	0	7	0	0	0	0	0	0	0
C16orf87	94	0	46	0	137	2	0	0	89	4	84	122	40	237	0	0	50	0	0	0	0	0	20	8	12	0	0
C16orf91	3	0	25	0	0	0	0	0	0	9	0	9	0	0	0	92	0	73	64	0	64	16	26	0	121	5	6
C17orf100	0	0	0	17	0	0	0	0	0	0	0	0	0	13	0	0	0	0	0	0	0	0	0	0	0	0	0
C17orf107	0	0	0	0	0	0	0	0	0	0	0	0	0	0	0	0	0	0	0	98	0	0	0	0	0	0	0
C17orf49	24	0	10	5	16	9	2	0	0	0	0	78	0	0	0	30	1	14	6	0	14	0	13	0	14	0	33
C17orf51	0	0	0	0	0	0	0	0	0	0	7	0	0	0	0	0	0	0	0	0	4	0	2	0	88	0	7
C17orf53	0	3	18	0	22	0	0	0	0	0	0	0	0	0	0	0	0	0	0	0	0	0	0	0	19	0	0
C17orf58	0	0	0	0	0	0	0	0	0	5	0	0	0	0	0	0	0	0	0	0	0	0	0	0	0	0	0
C17orf67	0	0	0	0	0	0	0	0	0	0	0	0	0	0	0	0	0	0	0	0	0	0	5	0	0	0	0
C17orf75	74	0	6	0	0	0	0	0	0	0	71	45	10	0	32	0	2	0	0	0	0	0	0	0	0	0	45
C17orf80	0	0	42	0	0	0	0	0	0	0	0	0	0	0	9	0	0	0	0	0	23	0	33	0	0	0	0
C18orf21	0	0	0	0	12	0	0	0	4	25	0	0	0	0	0	108	0	65	68	6	175	30	31	0	144	0	0
C18orf25	0	0	8	0	9	0	0	0	0	0	0	0	0	0	0	0	0	0	0	2	0	0	0	0	11	0	0
C18orf32	0	0	61	0	24	0	0	0	63	0	0	10	16	9	0	0	0	0	10	0	0	0	7	0	0	9	0
C18orf54	0	0	0	0	0	0	0	0	0	0	0	0	0	0	0	0	0	0	0	0	0	20	0	0	0	0	0
C18orf65	0	0	0	0	0	0	0	0	0	0	0	0	0	0	0	0	0	0	0	0	0	0	0	0	4	0	0
C19orf25	0	0	0	0	0	0	0	0	0	0	0	0	0	0	0	0	0	29	24	0	24	0	0	0	14	9	0
C19orf38	0	0	0	0	2	0	0	0	0	0	0	0	0	0	0	0	0	0	0	0	0	0	0	0	0	0	0
C19orf44	0	0	0	0	0	0	0	0	0	0	0	0	0	0	0	0	0	0	0	0	20	0	0	0	0	0	0
C19orf47	0	0	38	0	0	12	0	0	0	6	0	0	0	0	0	0	0	0	0	210	0	0	0	0	0	0	0
C19orf48	61	0	83	0	100	2	26	41	43	93	0	103	22	22	33	154	1	171	60	222	435	212	143	14	195	0	0
C19orf53	2	89	127	0	824	106	67	10	0	157	63	42	0	0	3	1169	93	1179	491	1049	1999	1255	448	5	670	31	50
C19orf54	0	0	0	0	0	0	58	0	0	0	0	6	0	0	0	0	0	0	0	0	89	0	0	0	44	0	0
C19orf67	0	0	46	0	0	0	0	0	0	0	0	0	5	0	0	0	4	0	0	0	0	0	0	0	0	0	3
C19orf70	0	0	46	0	27	29	0	0	0	0	0	0	20	0	5	69	0	102	65	29	134	88	117	0	31	0	25
C19orf73	0	0	0	0	0	0	0	0	0	0	0	0	0	0	0	0	0	0	0	0	0	0	0	0	0	0	4
C1D	0	0	68	6	1	6	0	23	26	26	9	22	0	0	1	47	0	53	0	0	35	0	32	19	43	29	7
C1GALT1	0	0	12	12	9	6	0	0	10	31	0	30	0	0	0	0	0	22	0	37	15	0	6	0	90	0	19
C1GALT1C1	2	0	0	0	0	0	0	0	0	0	0	0	0	0	0	0	0	0	0	0	0	9	0	0	0	0	0
C1QBP	0	0	0	0	0	0	0	0	0	0	0	0	0	0	0	7	0	0	33	0	29	0	0	0	0	0	0
C1orf109	2	0	108	0	5	20	0	0	0	34	0	2	0	0	0	0	0	1	1	24	3	2	0	1	0	0	9
C1orf112	3	0	0	0	3	0	0	0	0	0	0	0	0	0	0	0	0	8	0	8	0	0	0	0	0	0	0
C1orf122	0	0	0	13	0	0	0	0	0	0	0	0	0	0	0	0	0	0	0	0	0	0	0	0	0	0	0
C1orf123	0	0	56	0	0	0	0	0	0	0	0	17	5	0	0	0	0	0	0	0	0	0	0	0	0	0	0
C1orf131	76	2	303	2	8	0	0	1	64	113	0	0	1	0	61	96	0	6	0	67	17	32	3	36	0	0	163
C1orf162	0	37	0	14	91	0	0	0	0	0	0	0	0	0	0	0	0	0	0	0	0	0	0	0	0	0	0
C1orf174	0	0	9	6	0	0	0	0	0	0	0	0	0	0	20	0	0	0	0	0	0	0	0	0	0	0	0
C1orf210	91	0	159	35	0	40	16	0	0	0	0	3	0	0	0	0	0	0	0	0	0	0	0	0	0	66	0
C1orf216	0	0	1	0	0	0	0	0	0	0	0	0	0	0	0	0	0	0	0	0	0	0	0	0	0	0	0
C1orf35	0	0	0	0	0	16	0	66	0	0	0	0	0	0	0	0	0	0	0	0	0	57	0	0	0	0	0
C1orf43	0	15	52	5	33	4	0	0	0	0	0	0	0	0	0	110	0	32	16	0	13	0	17	0	18	2	11
C1orf50	0	0	125	0	0	0	0	0	0	0	0	0	0	0	0	0	0	0	0	0	0	0	0	0	0	0	0
C1orf52	1	24	26	18	40	58	0	0	0	43	0	0	0	23	0	69	0	98	62	117	63	74	101	1	9	1	0
C1orf54	0	0	0	0	0	0	0	0	0	0	0	0	0	0	0	0	0	0	0	0	11	0	0	0	0	0	0
C1orf56	0	0	0	0	0	0	19	0	0	0	0	0	0	0	0	49	0	0	0	0	0	0	0	0	1	0	6
C1orf74	0	0	6	0	0	0	0	0	0	0	0	0	0	0	0	0	0	0	0	0	0	0	0	0	0	0	0
C20orf194	0	0	30	0	34	36	0	0	0	0	0	0	0	0	0	0	0	0	0	3	0	0	0	0	0	5	0
C20orf197	0	0	0	0	0	0	0	0	0	0	0	15	0	0	0	0	0	0	0	0	0	0	0	0	0	0	0
C20orf204	0	0	0	0	0	0	0	0	0	0	0	0	0	8	0	0	0	0	2	0	0	0	0	0	0	0	0
C20orf27	2	0	0	0	26	60	29	0	0	0	0	0	0	0	0	0	0	17	26	35	237	0	73	0	95	0	1
C20orf96	14	0	21	0	0	0	0	0	0	0	0	6	8	8	0	0	0	0	0	0	0	0	0	0	4	0	0
C21orf58	0	0	25	0	0	0	0	0	0	0	0	76	0	0	0	0	0	0	0	0	0	0	0	0	0	0	0
C21orf91	0	0	11	0	79	6	5	4	12	0	14	31	17	0	0	8	23	31	26	102	18	4	24	6	23	0	0
C22orf23	0	0	0	0	0	0	0	0	0	0	0	0	0	0	0	0	0	0	0	0	21	0	0	0	0	0	0
C22orf34	0	0	0	0	0	0	0	0	0	0	0	7	0	0	0	0	2	17	0	0	17	0	3	0	0	0	0
C2CD3	0	0	36	22	100	2	0	0	0	0	48	151	0	8	0	0	0	3	24	54	7	17	66	1	0	0	0
C2CD5	0	0	0	0	0	0	0	0	0	0	0	48	0	0	2	0	0	0	0	0	0	0	0	0	0	0	7
C2CD6	0	0	0	0	0	0	0	0	0	0	0	0	0	0	0	0	0	0	0	0	0	0	6	0	0	0	0
C2orf15	0	0	57	0	0	0	0	25	6	0	28	0	0	2	0	0	0	0	0	0	5	29	0	0	0	0	0
C2orf27A	0	0	0	0	0	11	0	0	0	0	0	0	0	0	0	0	0	0	0	0	0	0	0	0	0	0	0
C2orf42	0	0	12	0	3	0	0	0	0	0	0	0	0	0	0	0	0	0	0	0	0	0	0	0	0	0	0
C2orf49	0	36	57	45	264	25	0	5	0	68	0	36	36	13	57	111	0	94	0	68	89	0	109	44	74	34	49
C2orf69	0	0	0	0	6	0	0	0	0	0	0	0	0	0	0	0	0	5	0	0	0	0	0	1	0	0	0
C2orf74	0	0	0	0	61	0	0	0	0	37	0	0	0	0	0	4	0	42	32	0	0	0	0	0	0	0	0
C2orf76	33	0	32	0	48	0	45	29	24	53	8	16	15	0	106	23	0	4	0	16	40	23	0	0	0	0	0
C2orf80	0	0	0	0	0	0	0	0	1	0	0	0	0	0	0	0	0	0	0	0	0	0	0	0	0	0	0
C2orf81	0	0	0	0	0	0	0	0	7	0	0	0	0	0	0	0	0	0	0	0	0	0	0	0	0	0	23
C2orf88	0	0	0	0	0	0	0	0	93	0	0	0	0	0	0	0	0	0	0	0	0	0	0	0	0	0	0
C3orf14	6	0	42	0	0	0	0	0	4	0	0	20	0	0	0	0	0	7	6	20	0	0	0	2	0	0	0
C3orf33	25	0	1	0	0	0	0	0	0	0	0	0	0	0	0	0	0	0	0	0	0	0	0	0	0	0	0
C3orf38	0	0	5	0	0	0	6	0	0	14	1	0	0	1	0	0	0	0	0	0	10	0	4	0	0	0	0
C3orf56	330	1	3379	11	219	17	0	1	45	0	1	153	196	118	322	6	466	0	0	213	9	75	1	7	0	0	175
C3orf67	0	0	5	0	0	15	0	0	0	0	0	0	0	0	0	5	0	0	0	0	0	0	0	10	0	0	0
C4orf3	0	0	0	13	29	12	0	10	0	24	0	0	0	0	0	65	0	0	12	0	18	8	21	0	54	0	0
C4orf33	0	0	0	0	5	12	0	0	0	0	0	0	0	0	0	0	0	2	0	0	0	0	0	0	0	0	0
C4orf46	0	34	158	0	436	52	0	3	74	5	0	0	0	0	0	0	0	0	7	6	10	0	6	0	13	0	0
C5orf15	0	0	7	0	6	0	0	0	0	0	0	1	0	0	3	7	0	31	9	13	0	0	12	0	1	0	0
C5orf22	0	4	5	4	12	0	0	0	0	0	0	0	0	0	30	0	0	7	5	0	1	0	3	0	0	6	9
C5orf30	0	0	0	0	2	0	0	0	0	0	0	0	0	0	0	3	0	0	0	0	0	0	0	0	0	0	0
C5orf34	0	0	0	0	2	0	0	0	0	0	4	0	0	7	38	0	0	0	0	0	9	0	0	0	17	0	0
C5orf38	0	0	1	0	0	0	0	0	0	0	0	0	0	0	0	0	0	0	0	0	0	0	0	0	0	0	0
C5orf47	0	0	0	0	0	0	0	26	0	0	0	0	0	0	0	0	0	0	0	0	0	0	0	0	8	0	0
C5orf51	0	0	0	0	0	0	0	0	0	3	0	2	0	19	0	0	0	0	0	0	0	0	13	0	0	0	0
C5orf58	0	0	0	0	0	4	0	0	0	0	0	8	0	14	0	0	0	0	0	0	0	0	0	0	0	0	0
C5orf63	0	0	0	0	0	0	0	0	0	0	0	0	0	0	0	0	0	0	0	1	0	0	0	0	0	0	0
C5orf66	0	0	0	0	0	0	0	0	0	0	0	0	0	0	0	0	0	0	0	0	0	0	2	0	0	0	0
C6orf106	0	0	0	0	0	8	0	0	0	0	0	0	0	0	0	0	0	0	0	0	0	0	0	0	0	0	0
C6orf120	0	0	0	0	0	0	0	0	0	0	0	0	0	0	0	0	0	0	0	0	0	0	0	3	0	0	0
C6orf136	0	0	33	0	0	0	4	0	0	0	0	15	0	0	14	0	0	0	0	8	2	0	0	0	0	0	0
C6orf201	0	0	55	0	0	0	0	0	0	0	0	0	0	0	0	0	0	0	0	0	0	0	0	0	0	0	0
C6orf203	0	0	77	0	21	0	0	0	9	15	21	17	0	0	3	4	0	31	7	0	136	0	10	0	63	0	0
C6orf226	0	0	0	0	0	23	0	0	0	0	0	0	0	0	0	0	0	0	0	0	0	0	0	0	0	0	0
C6orf48	11	0	118	0	202	30	67	0	89	19	2	212	94	113	30	169	0	149	101	107	194	82	306	4	146	9	0
C6orf52	0	0	0	0	0	0	0	3	0	0	0	108	0	0	22	0	0	0	0	0	2	1	0	2	0	0	0
C6orf62	0	0	0	0	0	3	0	0	0	0	0	0	0	5	0	0	0	3	3	0	0	0	0	0	1	17	7
C6orf99	0	0	0	0	0	0	0	0	0	0	0	0	0	0	60	0	0	0	0	0	0	0	0	0	0	0	0
C7orf25	0	0	0	0	0	0	0	0	0	0	0	0	0	0	5	0	0	0	0	0	0	0	0	0	0	0	0
C7orf50	0	0	0	0	52	2	0	0	0	0	0	0	0	0	0	44	0	7	32	0	0	0	51	0	88	0	0
C8orf33	1	8	121	0	267	163	0	1	153	100	17	110	15	126	0	144	26	381	226	289	298	358	60	1	84	0	1
C8orf37	0	0	91	0	0	0	0	0	58	0	0	8	0	0	0	0	0	0	0	0	0	0	0	0	0	0	0
C8orf59	15	0	9	0	20	0	0	0	48	13	0	0	0	0	5	5	0	14	27	46	10	60	6	0	0	23	0
C8orf76	0	0	48	0	7	0	0	0	14	0	0	0	0	0	8	8	0	8	0	0	10	30	24	0	0	0	0
C8orf88	0	0	25	0	0	0	0	0	0	0	0	22	0	0	0	0	0	0	0	0	0	0	0	0	0	0	0
C9orf16	15	0	49	0	0	43	0	0	0	0	0	0	0	0	0	37	0	8	0	0	361	0	63	0	41	0	0
C9orf24	0	0	0	0	0	0	0	0	0	0	0	0	0	0	0	0	0	0	0	0	0	0	0	42	0	0	0
C9orf3	0	0	0	0	0	5	0	0	0	0	0	0	0	0	0	0	0	0	0	0	0	0	0	0	0	0	0
C9orf64	5	0	0	0	0	0	0	0	0	0	12	0	0	0	0	0	0	0	0	0	5	0	0	0	0	0	7
C9orf72	0	0	0	3	0	0	0	0	2	0	0	0	0	0	0	0	0	0	0	0	0	0	0	0	0	0	0
C9orf78	9	0	73	47	39	5	41	0	25	9	3	60	0	64	86	17	0	26	23	18	33	11	11	0	14	0	0
C9orf85	0	4	0	32	42	9	0	15	0	84	0	0	56	12	0	25	0	45	18	2	76	5	22	0	129	0	0
CA2	0	0	0	26	0	0	0	0	0	0	0	1	0	0	0	0	44	0	0	0	0	0	0	0	55	0	0
CA5B	0	0	0	0	0	0	0	1	0	0	0	1	0	2	0	0	0	0	0	0	0	0	0	0	0	0	0
CA8	0	0	0	0	33	0	0	0	0	0	0	0	0	0	0	0	0	0	0	0	0	0	0	0	0	0	0
CAAP1	0	0	63	0	0	32	0	0	1	10	75	21	17	0	8	0	13	0	5	0	54	0	1	6	33	1	8
CAB39L	0	2	42	6	8	0	0	0	0	17	8	29	0	0	0	0	0	10	0	12	22	6	3	0	0	4	0
CABYR	38	0	111	7	21	2	27	0	147	0	0	67	18	10	9	4	0	0	13	0	23	4	12	0	83	0	8
CACFD1	0	0	0	0	0	0	0	0	0	7	0	0	0	0	0	11	0	0	0	0	0	0	0	0	0	0	0
CACNA1C	0	0	0	0	0	0	0	0	0	0	0	0	0	0	0	0	0	0	0	0	0	0	0	0	13	0	0
CACNA2D1	0	0	0	0	0	0	0	0	0	0	0	0	0	0	0	0	0	0	0	0	0	0	26	0	0	0	0
CACNB2	0	0	0	0	0	0	0	0	0	0	0	0	0	0	0	0	0	0	0	0	0	0	0	0	0	0	16
CACNB3	0	0	0	1	0	0	0	0	0	0	0	0	0	0	0	0	0	0	0	0	9	0	0	0	0	0	0
CACYBP	4	71	112	34	271	50	0	16	0	159	44	30	30	266	154	130	7	239	62	105	342	171	120	5	69	80	35
CADM1	0	0	8	2	20	0	21	12	0	2	2	0	0	0	0	0	2	4	44	0	0	0	2	0	83	0	0
CADM2	2	0	0	0	1	0	0	0	0	0	0	0	0	0	8	0	0	0	0	0	0	0	0	0	0	0	0
CADPS	0	0	78	0	0	0	0	0	0	0	0	0	0	0	0	0	6	0	0	0	0	0	0	0	0	0	0
CADPS2	0	0	8	0	0	0	0	0	0	0	0	0	0	0	0	0	0	0	0	0	0	0	0	0	0	0	37
CALCOCO1	0	0	0	0	69	0	0	0	0	0	0	0	0	0	0	0	0	0	0	0	0	0	0	0	0	0	0
CALCOCO2	0	0	14	0	16	0	0	0	0	0	0	1	0	19	0	13	0	8	0	0	6	14	0	0	7	0	0
CALM1	818	98	2381	103	498	236	254	324	865	199	1364	3144	568	1739	1841	170	518	378	82	0	67	23	63	899	234	66	168
CALM2	109	28	229	2	261	13	3	54	73	75	135	278	93	304	316	33	18	63	43	29	152	71	56	15	112	26	27
CALM3	0	1	35	27	178	50	36	8	0	51	0	0	3	6	0	31	13	68	0	29	53	19	33	0	48	0	0
CALML4	26	0	147	0	0	47	26	18	0	0	0	2	29	6	5	0	0	0	0	12	0	0	0	0	40	1	28
CALN1	76	126	85	110	95	58	0	45	127	1	0	21	0	0	43	0	0	0	0	0	0	6	0	0	16	0	0
CALR	0	0	2	0	6	5	0	0	0	3	0	7	6	0	0	9	0	0	0	0	0	7	0	0	0	0	0
CALU	2	34	28	3	14	33	0	0	20	16	0	6	11	0	0	9	8	5	10	0	25	4	10	0	7	0	26
CALY	0	0	0	0	0	0	0	0	0	0	0	0	0	0	24	0	0	0	0	0	0	0	0	0	0	0	0
CAMK2G	0	0	12	0	0	0	5	0	0	0	0	0	0	0	0	0	0	0	0	0	0	2	0	0	0	0	22
CAMK2N1	0	0	5	7	0	0	0	0	0	0	0	0	0	0	0	0	0	0	0	0	0	0	0	0	0	0	0
CAMK4	0	0	0	0	0	0	0	0	0	0	0	2	0	0	0	10	0	13	0	0	0	2	0	0	0	0	0
CAMKK2	0	0	1	0	0	0	0	0	0	2	0	0	0	0	0	0	0	2	0	0	1	0	0	0	0	0	0
CAMKMT	0	0	0	0	0	0	0	0	0	2	0	24	5	0	0	0	27	0	0	0	0	0	0	0	1	0	0
CAMLG	8	0	97	9	88	46	0	0	6	0	26	5	80	100	104	0	0	10	0	12	25	48	18	1	0	0	13
CAMP	0	0	0	0	0	0	0	0	0	1	0	0	0	0	0	14	0	0	0	0	0	0	0	0	0	0	0
CAMTA1	3	70	111	0	241	62	1	37	0	69	0	15	119	0	0	44	0	79	10	132	71	60	13	0	23	1	18
CAMTA2	0	0	56	0	0	0	0	0	0	0	0	0	0	0	0	0	0	0	0	0	0	0	0	0	0	0	0
CANT1	0	1	0	0	17	0	0	0	0	0	0	0	0	0	0	0	0	0	0	0	2	0	0	0	6	0	0
CANX	0	0	0	0	0	0	0	0	9	0	0	0	0	0	42	0	0	0	0	2	1	0	0	0	8	0	0
CAP1	0	0	47	0	9	17	0	0	0	0	0	9	0	4	3	1	0	64	0	12	36	6	0	0	6	0	0
CAPN7	0	0	11	0	0	0	0	0	0	0	0	7	0	0	0	0	0	0	0	0	0	0	0	0	0	0	0
CAPNS1	0	0	0	0	0	0	0	0	0	1	0	0	0	0	0	0	0	0	0	0	0	0	0	0	0	0	0
CAPRIN1	0	0	3	0	0	0	0	0	0	0	0	0	0	0	0	0	0	0	0	0	0	0	0	0	0	0	2
CAPRIN2	0	0	0	0	29	73	0	0	0	0	0	0	0	0	0	0	0	0	10	0	0	0	0	28	0	0	0
CAPZA1	1	0	9	6	0	0	0	8	0	0	2	1	0	45	7	24	52	0	0	7	0	9	0	1	0	0	0
CAPZA2	1	0	0	0	12	0	0	0	0	0	0	0	0	0	0	0	0	0	0	0	0	0	0	4	0	0	2
CAPZB	0	0	17	0	0	0	0	0	0	0	0	0	5	0	0	0	0	0	0	0	0	0	9	6	0	0	0
CARD8	0	0	0	0	0	0	0	0	0	0	0	280	0	0	0	0	1	0	0	0	0	0	0	0	0	0	0
CARF	0	0	0	0	0	0	0	0	0	3	0	0	0	0	0	0	0	0	0	0	0	0	0	0	0	0	0
CARHSP1	0	59	97	0	137	60	2	1	0	111	0	46	0	2	3	0	0	44	13	0	52	0	0	0	33	0	0
CARMIL1	2	0	0	0	0	18	0	0	0	0	0	49	0	0	0	0	0	0	0	0	0	0	0	0	0	0	28
CARNMT1	0	0	1	0	0	0	0	0	0	0	0	0	0	0	0	0	0	0	0	0	0	0	0	0	0	0	0
CARS	0	0	0	0	0	0	0	0	0	0	0	11	0	0	0	11	0	8	0	3	20	0	2	0	13	0	0
CASC1	0	0	34	0	0	0	0	0	0	0	0	0	0	2	0	0	0	0	0	39	0	0	0	0	0	0	0
CASC3	0	0	6	0	0	0	0	0	0	0	0	0	0	0	0	0	0	0	2	0	0	0	0	0	0	0	0
CASC4	0	0	63	0	0	0	0	0	0	0	0	0	0	0	0	0	0	0	0	0	0	0	0	0	0	0	0
CASD1	0	0	2	0	0	3	0	0	0	0	0	0	0	4	0	0	0	0	0	0	5	0	0	0	0	0	0
CASP3	0	0	6	0	16	0	0	0	0	0	4	3	0	0	0	0	0	15	0	10	4	0	0	1	0	0	0
CASP6	0	0	30	0	36	0	0	0	0	0	0	0	0	0	16	32	0	51	49	14	78	0	50	0	28	0	0
CASP8	7	0	4	0	0	0	0	0	0	0	0	7	0	0	0	0	0	0	2	0	0	4	0	0	0	0	0
CASP8AP2	0	0	0	0	3	0	0	6	0	2	0	45	9	0	0	0	0	0	5	0	6	3	0	0	0	0	12
CAST	64	0	0	63	0	1	0	0	0	0	97	87	44	0	89	0	0	0	0	0	0	0	0	0	0	27	35
CASTOR1	0	0	0	0	0	0	0	0	0	0	0	0	0	0	0	0	0	16	0	0	0	0	0	0	0	0	0
CAVIN2	0	0	0	0	0	0	0	0	0	0	0	12	0	0	0	0	0	0	0	0	0	0	0	0	0	0	0
CBFA2T2	0	0	0	0	0	0	0	0	7	0	0	2	0	0	0	0	0	0	0	0	0	0	0	0	0	0	0
CBFB	4	9	70	0	0	0	0	0	0	0	0	0	0	0	0	0	0	0	0	0	0	0	0	0	0	0	0
CBL	0	0	0	0	0	0	0	0	0	0	0	0	0	0	0	0	0	0	0	0	0	2	0	0	0	0	0
CBLB	0	0	0	0	0	0	0	0	0	0	0	8	0	12	0	0	0	0	0	0	0	0	0	0	0	0	0
CBLL1	0	0	74	0	0	1	0	31	4	0	56	58	0	10	0	28	33	6	24	4	41	7	26	0	29	17	100
CBLN1	0	0	0	0	0	0	0	0	0	0	0	0	0	0	0	0	0	0	0	38	2	0	0	0	0	0	0
CBR1	0	11	0	0	0	0	0	11	0	38	12	14	55	0	0	0	0	0	6	0	0	0	6	0	33	0	0
CBR4	0	0	6	0	3	0	0	0	2	0	0	0	0	0	5	6	0	0	0	2	0	2	0	0	0	0	0
CBWD2	0	1	5	0	0	0	0	0	0	0	0	11	0	0	0	0	0	0	0	0	5	0	11	8	0	0	0
CBWD5	0	3	34	0	38	0	0	12	0	20	0	0	0	0	0	18	0	0	19	0	1	0	0	0	0	0	0
CBX1	91	1	408	154	268	108	0	130	0	32	173	349	76	242	500	98	105	36	11	30	94	68	72	72	138	38	0
CBX2	0	0	59	0	0	0	0	0	0	0	0	0	0	0	0	0	0	0	0	0	0	0	0	0	0	0	0
CBX3	1	17	30	0	73	11	0	22	0	20	2	75	3	48	1	218	24	324	151	126	139	28	236	7	33	123	69
CBX5	51	4	73	0	10	9	0	11	17	0	23	45	25	19	61	3	5	2	15	11	14	0	38	14	0	9	31
CBY1	0	0	0	0	0	0	0	0	0	0	0	0	0	0	7	0	0	0	0	0	0	0	0	0	0	0	0
CC2D2A	0	0	0	0	0	0	0	0	0	0	0	0	0	0	0	0	0	0	0	0	0	0	0	0	0	0	13
CCAR1	0	0	0	0	6	0	1	0	0	0	0	0	0	0	0	0	0	3	10	0	22	7	6	0	0	0	0
CCAR2	0	0	0	0	0	0	0	0	0	0	0	0	0	0	0	0	0	0	0	2	0	0	0	0	13	0	0
CCBE1	0	0	0	0	55	0	0	0	0	0	0	0	0	0	60	0	0	0	0	0	0	0	0	0	0	2	0
CCDC103	0	0	0	0	23	0	0	0	0	0	0	0	0	0	0	0	0	0	0	0	0	0	0	0	0	0	0
CCDC106	0	0	0	0	0	0	0	0	0	0	0	0	0	0	24	0	0	0	0	0	0	0	0	0	0	0	0
CCDC107	0	0	0	0	242	0	0	0	0	0	0	0	0	0	0	0	0	0	3	0	6	2	0	0	0	0	0
CCDC113	0	0	0	0	0	0	0	0	0	0	0	13	0	32	0	6	0	0	0	13	0	0	0	0	0	0	0
CCDC115	44	0	84	60	7	0	0	0	0	3	0	0	0	6	17	0	0	0	0	0	13	3	4	2	0	0	104
CCDC12	1	14	126	1	216	42	1	0	0	8	0	0	215	0	4	206	0	215	101	13	495	294	193	0	70	25	50
CCDC121	0	0	52	0	0	0	0	0	0	0	12	0	16	0	57	0	0	0	0	0	0	0	0	0	0	0	0
CCDC122	0	0	0	0	0	0	0	0	0	25	0	0	0	0	0	1	0	0	0	0	0	0	0	0	0	0	0
CCDC124	0	136	0	1	12	16	0	0	0	0	0	103	0	0	0	39	2	326	95	112	262	217	623	2	154	0	110
CCDC126	0	53	26	7	33	61	0	4	49	0	50	0	4	96	0	30	0	0	8	59	0	0	0	0	16	12	16
CCDC127	0	0	66	0	0	0	0	0	0	0	37	55	8	12	44	0	0	7	0	0	0	1	0	30	0	0	0
CCDC13	6	0	101	0	0	90	0	0	18	0	0	0	0	0	0	0	0	0	0	0	0	0	0	0	0	63	0
CCDC130	0	0	56	0	0	0	0	0	0	0	0	0	0	0	0	0	0	0	0	0	1	0	0	0	0	0	0
CCDC134	0	0	0	13	26	12	0	0	0	0	0	0	0	0	0	0	0	0	0	0	0	0	0	0	0	0	0
CCDC137	0	0	115	0	44	27	1	0	0	0	0	0	0	0	4	3	0	12	0	0	15	0	0	1	228	0	0
CCDC138	3	0	4	9	0	0	0	0	0	0	0	11	0	0	10	0	0	0	0	0	0	0	0	10	0	0	0
CCDC14	28	0	18	0	4	0	0	0	0	0	0	0	13	0	0	0	0	0	10	0	0	0	14	0	3	0	54
CCDC144A	0	0	0	0	0	0	0	0	0	0	0	0	0	0	0	7	0	0	0	0	13	0	0	0	0	0	0
CCDC144NL	0	0	0	0	0	0	0	0	0	0	0	0	0	0	0	1	0	0	0	0	0	0	0	0	0	0	0
CCDC146	0	0	47	0	0	0	0	0	0	0	0	0	37	0	0	0	0	0	0	0	0	0	0	17	0	0	0
CCDC148	0	0	0	0	0	0	0	0	0	0	0	0	0	0	0	0	0	0	0	0	6	0	0	0	0	0	0
CCDC15	95	0	1	6	32	0	12	0	0	32	0	0	0	0	37	1	9	0	0	0	0	0	0	0	3	1	6
CCDC150	0	0	0	0	0	0	0	0	0	0	0	0	0	0	0	0	0	0	0	0	0	0	22	0	0	0	0
CCDC155	1	0	98	0	0	0	0	0	0	0	0	0	0	69	0	0	0	0	0	0	0	0	0	0	0	0	0
CCDC157	0	0	32	0	59	0	0	0	0	0	0	0	0	0	0	0	0	31	0	0	0	5	59	0	9	0	0
CCDC163	0	0	22	0	8	4	0	0	0	1	0	0	0	2	0	0	0	2	0	0	2	0	0	0	0	0	39
CCDC167	0	0	0	0	0	0	38	1	0	0	0	6	0	0	11	0	0	0	0	0	0	0	0	0	0	61	0
CCDC171	0	0	0	0	4	0	0	0	0	0	0	0	43	16	17	0	0	0	0	0	0	6	0	0	0	0	0
CCDC173	0	0	0	0	0	0	0	0	0	1	0	0	0	0	0	0	0	0	0	0	0	0	0	0	0	0	0
CCDC174	0	0	41	0	145	5	0	0	0	0	0	6	0	14	0	48	87	0	26	4	12	0	47	12	91	0	19
CCDC18	0	0	0	0	0	0	0	0	0	0	0	45	0	0	0	0	0	0	0	0	0	0	0	0	0	0	0
CCDC181	0	0	9	0	0	0	0	0	0	0	0	0	0	29	0	70	0	0	0	0	0	29	7	0	0	0	0
CCDC186	0	0	58	0	14	0	10	0	25	0	0	18	0	0	0	7	4	5	39	28	17	9	3	11	0	0	7
CCDC189	18	0	0	0	0	0	0	0	0	0	0	0	0	0	0	0	0	0	0	0	0	0	0	0	0	0	0
CCDC22	0	0	15	0	0	0	0	0	0	0	0	0	0	0	0	0	0	0	0	0	0	0	0	0	0	0	0
CCDC25	158	10	480	0	137	61	43	110	44	10	181	334	167	166	395	0	18	0	11	6	0	0	17	53	77	11	43
CCDC27	0	0	0	0	0	0	0	0	0	0	0	0	0	26	0	0	0	0	0	0	0	0	0	0	0	0	6
CCDC30	0	0	0	0	0	0	0	0	0	0	33	0	0	0	0	0	0	0	0	0	0	0	0	0	0	0	0
CCDC32	0	0	11	0	40	0	0	0	0	0	0	0	0	0	0	0	0	0	0	0	0	0	0	0	0	0	0
CCDC34	0	0	4	53	218	9	0	0	0	63	0	10	0	0	11	18	0	46	50	91	153	0	53	1	7	13	0
CCDC39	0	0	0	0	0	0	0	0	7	0	0	9	3	94	4	0	0	0	0	0	0	0	0	0	0	0	0
CCDC40	5	0	0	0	0	0	0	0	0	0	0	0	0	0	0	0	0	0	0	0	0	0	0	0	0	0	0
CCDC43	5	14	89	4	28	0	0	11	0	1	0	82	3	4	80	38	0	33	0	78	12	3	2	0	7	0	0
CCDC47	0	0	1	0	9	0	0	0	0	0	0	0	0	0	0	0	0	0	0	0	8	0	0	0	108	0	2
CCDC50	0	0	0	0	0	0	0	0	0	0	8	0	8	0	0	0	0	0	0	0	0	0	0	0	0	0	0
CCDC51	0	0	8	0	7	0	0	17	0	0	0	0	0	0	8	0	9	0	0	21	19	16	5	3	23	0	0
CCDC58	0	0	27	0	43	0	1	13	0	10	2	0	0	37	0	72	0	38	29	21	71	0	22	0	11	0	0
CCDC59	113	50	467	0	382	143	38	91	0	3	80	260	111	127	347	103	1	191	140	3	289	199	218	49	25	22	379
CCDC6	0	0	113	0	0	0	0	0	0	0	0	0	0	0	0	0	0	0	0	0	77	0	0	0	5	0	0
CCDC60	0	0	0	0	2	0	0	0	0	0	0	0	0	0	0	0	0	0	0	0	0	0	0	0	0	0	0
CCDC65	0	0	0	0	0	0	0	0	0	0	0	0	6	0	0	0	0	0	0	0	0	0	0	0	0	0	0
CCDC66	0	0	0	0	8	0	0	0	0	0	6	0	0	18	0	0	0	0	0	0	0	0	0	0	0	0	0
CCDC71	0	0	0	0	0	0	0	0	0	0	0	0	0	0	0	0	0	0	0	0	0	0	0	0	0	0	104
CCDC73	0	0	0	46	0	0	0	0	0	0	0	115	0	0	0	28	0	0	0	0	0	7	39	0	7	15	30
CCDC77	26	0	2	0	4	0	25	0	0	3	17	0	21	0	74	0	16	0	0	19	11	0	4	0	0	13	2
CCDC80	0	0	0	0	0	0	0	0	0	0	0	0	0	0	0	0	0	0	0	0	0	0	3	0	0	0	0
CCDC82	0	0	0	2	17	0	0	12	0	32	1	21	3	0	44	20	0	31	4	18	21	25	22	1	13	0	2
CCDC84	0	0	19	0	0	0	0	0	0	0	0	0	0	0	0	0	0	0	0	0	0	0	0	0	0	0	0
CCDC86	0	0	4	0	0	0	0	0	0	2	16	0	0	3	0	0	0	3	3	12	30	0	0	0	64	0	7
CCDC87	0	0	11	0	0	0	0	0	0	0	0	0	0	0	0	0	0	0	0	0	0	0	0	0	0	0	0
CCDC90B	0	0	0	0	0	0	0	0	0	0	0	33	0	0	21	0	0	0	0	0	11	3	20	0	35	0	0
CCDC91	0	0	4	0	0	0	0	19	21	0	0	0	0	0	0	0	0	0	9	0	0	0	0	0	0	0	0
CCDC93	0	0	3	0	0	0	0	1	0	0	0	36	0	0	0	5	0	0	0	0	2	0	0	16	0	0	0
CCDC97	38	0	290	0	22	0	6	0	0	0	0	0	0	0	0	0	0	0	19	0	1	0	0	0	0	0	0
CCK	0	43	52	0	44	5	0	0	2	0	0	0	0	2	3	44	1	0	38	90	0	51	25	0	30	0	0
CCL15	0	0	0	0	0	0	0	0	5	0	0	0	0	0	1	0	0	17	0	7	11	0	0	0	0	14	0
CCL2	0	0	0	0	0	0	42	0	1	0	0	0	0	0	0	0	0	0	0	0	0	0	0	0	6	0	0
CCNA1	0	4	20	0	18	13	0	2	0	4	3	18	16	5	4	4	0	7	3	28	6	10	5	3	9	17	23
CCNA2	2	0	16	8	32	10	0	1	58	0	0	12	1	35	1	18	0	57	16	0	33	5	33	0	31	4	22
CCNB1	366	171	749	133	794	94	21	112	44	181	70	262	144	359	426	662	65	754	651	444	1174	333	446	128	528	481	738
CCNB1IP1	0	0	0	1	17	0	0	0	0	0	7	0	0	0	0	5	0	12	1	0	20	0	23	0	0	0	0
CCNB2	13	29	110	0	32	6	0	0	0	0	0	3	0	0	25	39	0	19	9	0	17	4	6	0	0	0	5
CCNC	0	2	2	0	24	0	0	0	0	2	0	5	0	14	0	22	0	0	0	4	45	10	15	0	3	3	0
CCND1	0	0	30	0	89	17	0	0	0	4	5	0	0	25	0	0	0	0	0	0	0	0	0	0	0	0	0
CCND2	0	0	0	0	0	27	0	0	0	0	0	0	0	0	0	0	0	0	0	0	0	0	0	0	0	0	0
CCND3	0	0	0	0	0	1	0	0	0	0	0	0	0	0	0	0	0	0	0	0	0	0	0	0	0	0	0
CCNDBP1	0	0	12	0	14	0	0	0	0	0	0	10	0	3	0	30	1	6	32	20	28	13	34	0	22	16	10
CCNE1	0	0	0	5	0	0	0	0	0	0	0	0	0	0	0	0	0	12	0	0	0	0	0	0	0	0	0
CCNE2	17	10	20	0	41	16	0	0	60	0	18	224	0	10	0	3	39	0	0	0	6	0	0	39	41	0	0
CCNF	0	0	0	0	70	21	0	1	0	0	9	0	64	0	0	5	0	4	0	0	100	0	0	0	0	0	0
CCNG1	7	4	6	0	3	7	0	0	0	0	0	0	0	3	9	0	0	0	0	0	2	0	0	0	2	0	0
CCNH	0	4	32	8	85	19	0	0	0	0	4	0	0	0	25	4	0	0	25	3	8	8	7	0	42	8	0
CCNI	109	26	205	11	0	16	9	2	30	2	11	41	0	75	140	0	10	0	8	26	0	31	0	16	11	3	0
CCNK	54	0	677	0	147	28	71	75	0	1	48	89	47	228	248	20	46	143	9	0	63	4	59	0	29	52	43
CCNL1	136	0	9	0	132	0	0	2	0	15	0	0	9	0	0	0	0	77	30	176	90	0	120	192	16	0	0
CCNL2	0	0	5	0	0	0	0	0	0	0	0	0	0	0	0	0	0	0	0	0	0	0	0	0	0	0	0
CCNO	0	0	11	0	0	4	0	0	0	0	2	0	0	0	0	0	0	0	0	0	1	0	0	0	0	0	0
CCNT1	0	0	10	0	0	0	0	0	0	0	0	0	0	0	0	5	0	0	2	0	2	3	0	0	0	1	0
CCNT2	0	0	0	0	11	0	17	0	4	0	0	0	4	10	0	0	0	0	11	0	1	21	0	3	57	5	0
CCNYL1	0	0	0	0	0	0	0	0	6	0	0	0	0	0	0	0	0	0	0	0	0	0	0	0	5	2	34
CCP110	0	0	1	7	6	0	0	0	34	0	0	58	0	0	55	0	0	0	0	0	0	5	0	0	0	0	0
CCPG1	0	1	0	0	2	9	0	0	0	3	0	4	0	10	3	0	2	5	0	11	57	8	14	1	0	0	0
CCS	0	0	0	0	0	0	0	0	0	0	0	6	0	0	0	0	0	3	0	0	0	0	0	0	0	0	0
CCT2	22	11	49	13	29	40	1	14	0	24	0	111	0	30	0	45	0	25	21	30	143	12	14	4	0	24	27
CCT3	3	0	49	6	43	53	0	0	0	42	0	13	0	46	104	9	0	16	10	112	30	27	35	0	91	3	3
CCT4	0	0	0	0	95	6	0	0	0	3	50	0	63	5	7	7	0	3	0	23	26	0	3	0	55	0	1
CCT5	0	12	0	0	18	4	33	0	0	0	0	0	0	0	0	27	0	10	5	44	52	12	26	0	22	92	25
CCT6A	0	0	40	32	40	5	0	0	2	0	0	0	59	84	0	69	0	3	28	6	104	21	16	0	6	69	4
CCT7	2	1	8	0	13	0	0	6	2	8	0	0	8	0	3	13	0	38	5	13	25	0	20	0	17	0	0
CCT8	27	0	21	9	19	20	4	7	9	6	19	66	6	11	19	7	6	46	8	40	21	12	4	0	0	0	0
CD109	0	0	31	0	22	0	0	0	0	0	0	0	0	0	0	0	0	0	0	7	0	0	0	33	26	0	0
CD164	69	55	81	30	161	16	8	0	50	2	4	4	0	32	17	29	0	0	33	0	16	2	2	32	40	0	13
CD164L2	0	0	51	0	0	0	0	0	0	0	0	0	0	0	0	0	0	0	0	0	0	0	0	0	0	0	0
CD24	0	0	0	0	0	0	0	0	0	8	0	0	0	0	0	0	0	0	0	0	0	0	0	0	0	0	0
CD2AP	0	0	15	0	3	0	0	0	0	0	0	0	0	8	0	0	0	1	0	0	0	0	0	0	0	0	0
CD2BP2	0	0	0	0	23	11	0	12	0	10	0	3	0	0	0	0	0	52	12	22	126	0	7	0	15	3	12
CD300E	0	0	0	0	0	0	0	0	0	0	0	0	0	0	0	0	0	0	0	0	6	0	0	0	2	0	0
CD300LG	0	0	0	0	0	5	0	0	0	0	0	0	0	4	0	0	0	0	0	0	0	0	0	0	0	0	0
CD302	0	0	51	0	0	4	0	0	0	0	0	0	0	0	4	9	0	0	0	0	0	0	0	0	0	0	0
CD320	0	0	0	0	19	0	7	0	0	0	0	0	0	0	0	24	0	0	0	0	10	0	11	0	0	0	0
CD36	0	0	2	10	0	32	4	0	0	0	10	34	0	11	4	0	0	0	0	0	0	0	0	0	0	0	0
CD3EAP	0	0	26	8	14	0	0	0	0	1	0	0	0	0	0	35	0	27	34	0	91	0	1	0	65	0	25
CD44	0	0	0	0	0	13	0	0	0	0	0	0	0	0	0	0	0	0	0	0	0	0	0	0	0	0	0
CD46	0	0	5	0	40	0	0	0	0	0	0	0	0	0	1	0	0	0	0	0	9	0	5	0	19	0	0
CD55	3	0	22	0	0	0	0	0	0	36	0	0	0	5	0	0	0	0	0	0	0	0	0	0	0	0	0
CD59	6	0	0	0	32	76	79	1	0	0	0	7	34	0	45	0	0	3	0	40	4	4	0	0	8	3	0
CD63	0	0	28	0	21	101	0	14	0	0	0	0	0	6	0	0	0	0	0	38	23	64	0	4	0	0	36
CD68	0	0	0	0	12	0	0	0	0	0	0	50	0	19	0	0	0	0	0	0	0	0	0	0	0	0	0
CD70	0	0	0	0	0	11	0	0	0	0	0	0	0	0	0	0	0	0	0	0	0	0	0	0	0	0	0
CD82	0	0	0	0	0	12	0	0	5	0	0	0	0	8	13	17	0	0	7	144	0	58	19	8	21	0	0
CD83	0	0	0	0	6	0	0	0	0	0	0	0	0	0	0	0	0	0	0	0	0	0	0	0	11	0	0
CD9	2	3	40	2	8	27	2	0	0	0	0	19	0	0	0	0	0	0	11	18	9	0	0	0	0	7	0
CD99L2	0	1	0	0	0	0	0	0	0	0	0	0	0	0	54	0	0	0	0	0	0	0	0	0	0	0	0
CDADC1	27	0	32	0	37	29	0	17	0	0	0	0	0	28	18	0	0	2	0	6	6	0	0	0	0	0	0
CDC123	2	0	26	9	29	14	0	0	0	1	22	29	0	8	4	57	1	21	9	82	30	14	29	2	8	0	0
CDC20	39	16	1587	26	71	25	1	12	97	59	42	141	30	69	37	241	20	253	179	333	508	321	242	0	118	48	51
CDC20B	0	0	0	0	0	0	8	0	0	0	0	0	0	0	0	0	0	0	0	0	0	0	0	0	0	0	0
CDC23	0	0	4	0	0	0	0	0	0	0	0	0	0	0	3	13	0	0	7	5	25	3	30	0	0	0	5
CDC25B	9	0	144	0	1	6	0	0	0	0	0	34	0	7	0	0	5	0	0	7	5	0	0	0	0	1	0
CDC25C	0	6	7	0	3	9	0	0	7	7	0	0	0	0	57	0	0	5	0	0	7	0	7	0	0	0	0
CDC26	0	0	44	11	59	1	0	11	14	9	0	12	7	0	2	13	0	6	73	39	100	29	32	0	75	4	10
CDC27	24	1	239	0	34	25	3	0	60	0	58	124	68	63	43	19	0	0	1	3	18	0	0	24	0	0	13
CDC37	0	42	74	0	30	148	0	0	0	14	0	0	0	14	0	0	0	50	20	50	39	58	60	0	153	14	0
CDC37L1	0	2	7	7	23	0	0	0	4	0	0	0	0	0	0	4	0	22	7	7	1	19	3	0	5	0	4
CDC40	40	0	121	0	90	0	25	0	0	0	0	32	0	0	2	109	0	0	7	0	82	20	1	0	24	0	78
CDC42	6	0	78	35	125	23	0	40	15	84	6	31	23	17	12	67	0	58	24	86	126	44	86	1	20	44	18
CDC42BPA	0	0	7	0	0	0	0	0	0	0	0	0	0	0	0	0	0	0	0	0	0	0	0	0	0	0	0
CDC42EP2	0	0	0	0	0	2	0	0	0	0	0	0	0	0	0	0	0	0	0	0	0	0	0	0	0	0	0
CDC42EP5	0	0	55	0	0	1	0	0	0	0	0	0	0	61	0	0	0	0	0	0	0	0	0	0	0	66	0
CDC42SE1	0	0	46	0	0	0	0	0	0	0	0	12	0	0	0	0	0	10	0	0	0	0	0	0	0	0	0
CDC45	0	0	4	0	0	0	0	0	0	2	0	1	0	0	3	0	0	0	0	0	0	0	8	0	0	0	0
CDC5L	1	0	67	0	22	0	36	0	0	8	20	26	0	58	77	0	0	53	14	140	166	61	15	1	11	25	29
CDC6	10	0	4	8	23	0	83	0	0	24	0	3	82	6	14	14	0	10	7	0	16	8	30	0	108	0	0
CDC7	0	0	6	25	43	30	0	0	3	0	0	0	0	0	6	0	0	0	0	6	4	0	0	0	0	0	0
CDCA2	0	0	0	0	4	0	0	0	6	4	0	0	0	5	10	0	0	5	0	3	0	0	4	25	0	0	0
CDCA3	0	0	41	73	0	0	0	0	0	0	0	0	0	15	0	0	0	0	0	17	45	0	0	0	0	0	0
CDCA4	0	20	43	0	10	14	0	0	0	2	0	0	0	0	0	9	0	3	9	0	12	0	10	0	12	0	19
CDCA5	0	0	0	0	0	0	0	38	0	0	0	0	0	0	0	1	0	42	3	11	17	6	15	0	49	0	0
CDCA7	0	0	5	0	6	0	0	0	0	0	0	0	0	0	0	0	0	0	0	0	9	0	0	0	0	0	0
CDCA7L	25	0	154	0	0	0	29	0	29	19	45	52	21	38	271	15	0	0	0	0	0	0	0	0	40	2	0
CDCA8	237	51	550	6	195	66	11	0	0	27	0	310	50	2	218	110	2	130	176	114	214	169	89	2	150	4	43
CDH1	0	0	179	0	1	8	0	0	0	0	0	0	0	0	30	0	0	0	0	2	0	0	0	3	27	2	0
CDH10	0	0	0	0	0	24	0	0	3	0	0	15	0	0	0	0	1	0	0	0	0	15	0	0	0	0	0
CDH15	0	0	0	0	0	0	0	0	0	0	0	26	0	0	0	0	0	0	0	0	0	0	0	0	0	0	0
CDH18	36	0	0	0	0	0	0	0	0	0	60	15	24	0	0	0	0	0	0	0	0	0	0	48	0	0	0
CDH3	0	0	275	0	17	3	83	0	0	5	0	7	0	7	26	3	0	2	0	0	1	0	0	1	55	5	0
CDIP1	36	6	35	0	0	2	0	0	0	4	0	1	0	6	11	0	58	0	0	0	0	0	0	0	0	0	0
CDK1	2	1	20	11	68	27	0	6	34	0	3	17	5	1	27	39	0	49	13	28	48	74	14	25	17	7	8
CDK10	0	0	0	0	0	0	0	0	0	0	0	0	0	0	0	19	0	44	3	0	3	0	0	0	7	0	0
CDK11B	0	0	5	0	63	0	0	0	0	0	0	0	0	0	0	0	0	0	0	0	0	15	0	0	0	0	0
CDK12	105	0	81	0	0	0	0	0	0	1	0	0	0	0	0	0	1	0	0	38	12	9	0	0	9	0	0
CDK14	0	0	0	0	0	0	0	0	0	0	0	0	0	0	0	0	20	0	0	0	0	0	0	0	0	0	0
CDK16	0	0	36	0	7	0	0	0	0	0	0	0	0	0	0	0	0	0	0	0	0	10	3	0	0	0	0
CDK17	0	0	0	0	0	0	0	0	0	0	0	0	0	0	0	0	0	0	0	12	0	0	0	0	0	0	0
CDK2	0	0	17	0	0	0	0	0	0	0	0	0	0	0	0	0	4	0	0	0	4	0	0	0	0	0	0
CDK20	0	0	0	0	0	0	0	0	0	0	0	0	0	0	0	0	0	0	0	0	0	1	0	0	0	0	0
CDK2AP1	0	0	0	5	0	7	0	7	0	0	0	0	0	19	0	0	0	0	0	0	8	0	0	2	0	0	0
CDK2AP2	51	16	1378	24	193	42	113	62	121	31	113	350	20	166	175	230	107	94	52	351	60	119	151	79	232	0	21
CDK3	0	0	0	0	0	0	0	0	0	0	0	0	0	0	0	0	0	0	0	2	0	0	0	0	0	0	0
CDK4	0	0	0	39	32	18	0	0	0	0	0	6	0	0	0	0	0	0	0	6	15	0	0	0	0	0	0
CDK5	9	0	180	0	16	0	68	0	0	0	8	17	0	8	5	6	0	0	0	0	9	0	17	0	0	0	0
CDK5RAP1	0	0	11	0	0	4	0	19	0	0	0	0	0	0	4	2	0	6	17	26	4	0	21	0	16	0	0
CDK5RAP3	0	0	0	0	0	0	0	11	0	0	0	0	0	0	0	0	0	0	0	0	4	0	0	0	0	0	0
CDK7	107	0	43	0	41	15	42	4	39	12	2	8	18	20	23	12	0	21	7	9	39	8	7	0	2	8	14
CDK8	0	0	5	0	0	0	0	0	0	0	0	0	0	0	0	0	0	0	0	0	0	0	0	0	0	0	0
CDK9	0	0	0	0	0	0	0	0	0	14	0	0	5	6	3	0	0	0	0	0	0	0	2	1	4	0	0
CDKAL1	0	0	48	0	38	8	0	0	0	0	0	40	16	29	58	17	1	0	0	0	4	0	0	7	5	0	0
CDKL3	0	0	0	0	0	0	0	0	0	0	13	0	0	0	0	0	0	0	0	0	8	57	0	0	0	3	0
CDKN1A	2	0	0	0	0	3	0	22	51	0	31	67	0	20	0	21	0	0	0	0	0	0	0	0	46	0	0
CDKN1B	0	0	0	0	0	0	0	0	0	0	0	0	0	0	0	0	0	0	0	0	0	0	6	0	0	0	0
CDKN1C	0	0	0	60	0	0	0	33	0	0	30	0	0	210	0	0	0	0	0	0	0	0	0	0	24	0	0
CDKN2AIP	0	0	20	3	136	5	0	18	36	14	0	12	0	2	4	49	0	5	21	15	15	16	15	24	19	6	0
CDKN2AIPNL	0	0	17	0	0	10	0	0	0	0	0	5	0	0	0	0	0	0	0	0	0	73	0	0	0	0	0
CDKN2C	0	0	0	0	0	0	0	0	0	0	0	0	0	0	0	0	0	0	0	0	0	0	5	0	0	0	0
CDKN3	133	0	0	0	0	0	0	0	0	0	0	0	0	0	0	0	0	33	0	0	0	0	9	0	0	0	0
CDPF1	0	0	3	0	20	0	0	0	0	0	0	0	0	0	0	0	0	0	0	0	0	0	0	0	0	0	0
CDR1	0	0	496	0	0	0	0	0	0	0	0	0	0	0	0	0	0	0	0	120	125	0	0	0	0	0	18
CDS1	0	0	3	0	0	0	0	0	0	0	0	0	0	0	0	0	0	0	0	0	0	0	0	0	0	0	0
CDS2	0	0	33	0	9	0	0	0	0	0	0	8	0	0	3	0	0	0	0	14	15	1	0	0	0	4	0
CDV3	0	47	116	0	30	0	0	1	12	0	0	0	0	0	0	8	3	0	17	0	0	44	3	0	26	0	0
CDX2	0	0	0	0	0	5	0	0	0	0	0	0	0	0	0	0	0	0	0	0	0	0	0	0	0	0	0
CDYL	0	0	33	0	0	0	0	0	0	0	0	0	0	0	7	0	0	0	0	50	0	0	1	1	0	0	0
CEBPG	0	0	7	0	0	0	0	0	0	0	0	0	0	0	0	0	0	0	69	0	0	0	0	0	0	0	0
CEBPZ	1	0	188	0	311	4	1	157	2	319	0	36	0	238	11	170	0	356	0	195	153	62	120	0	14	0	0
CEBPZOS	0	0	29	0	5	0	0	0	0	0	0	8	0	14	0	28	0	0	5	0	0	8	23	0	0	0	0
CELA3A	0	0	0	0	0	0	0	0	0	0	0	0	0	0	0	0	0	0	0	44	0	0	0	0	0	0	0
CELF1	0	0	0	0	21	0	0	0	0	0	0	0	0	0	0	0	0	0	7	0	0	0	0	0	0	0	0
CELF2	1	0	39	1	10	0	0	0	0	0	0	0	0	0	0	0	0	0	0	0	2	0	0	0	0	9	0
CEMIP2	0	0	67	0	0	0	0	0	52	0	1	32	1	0	0	0	0	0	0	0	0	0	0	0	0	0	0
CEND1	0	0	215	0	0	0	0	0	0	0	0	0	0	0	0	0	0	0	0	0	0	0	0	0	0	0	0
CENPA	0	0	19	0	0	0	0	0	0	9	0	0	0	0	0	0	0	0	13	5	8	0	0	0	0	0	0
CENPC	0	0	0	0	0	0	0	0	6	0	0	0	0	0	0	10	0	0	0	8	0	0	3	0	5	0	0
CENPE	52	0	33	0	0	0	4	0	2	0	0	28	0	35	13	0	0	0	1	0	4	4	3	0	0	0	0
CENPF	0	45	18	57	188	116	0	88	4	2	0	0	0	17	0	27	0	260	45	92	42	182	155	0	0	10	0
CENPH	0	0	0	0	0	3	0	0	0	0	0	0	0	0	0	0	0	0	7	0	33	0	0	0	0	0	0
CENPI	0	0	3	2	0	0	0	0	0	0	0	0	0	0	0	0	0	0	0	0	0	4	0	0	0	0	0
CENPJ	0	0	0	0	0	0	0	0	0	0	0	0	0	0	4	0	0	0	0	0	0	0	0	0	0	0	0
CENPK	54	0	25	0	110	0	22	0	0	10	0	3	0	30	27	79	0	41	10	20	124	0	17	0	10	0	8
CENPL	0	0	0	5	31	37	0	3	0	35	0	0	0	0	0	1	32	5	0	3	0	3	0	0	0	0	0
CENPM	0	0	0	0	45	0	0	0	0	0	0	0	0	0	0	21	0	26	82	15	0	21	4	0	0	0	0
CENPN	0	7	26	0	18	5	0	12	10	11	0	29	18	1	0	5	0	11	37	8	9	9	21	2	14	0	0
CENPO	0	0	12	0	21	0	0	12	16	7	0	0	0	7	0	0	0	3	9	9	13	5	0	8	55	0	14
CENPP	261	11	144	25	145	136	38	4	24	0	129	122	0	185	198	0	1	1	32	0	16	14	0	6	0	0	11
CENPQ	13	0	0	0	46	0	0	1	0	0	0	0	0	0	0	0	0	26	7	15	21	54	0	0	9	1	0
CENPT	0	0	95	0	0	0	9	0	2	0	0	0	0	8	0	0	0	0	0	0	0	18	2	0	0	0	0
CENPU	54	5	155	0	51	51	39	36	92	29	48	144	39	65	161	43	1	32	12	3	41	56	0	0	39	0	0
CENPW	0	51	107	56	304	180	34	42	1	226	0	0	39	92	50	116	0	206	88	80	453	47	182	0	45	308	461
CENPX	0	0	0	0	0	0	0	0	0	0	0	0	0	38	0	38	0	88	0	0	2	0	0	0	57	0	0
CEP112	0	0	0	0	0	0	0	0	0	0	0	0	0	1	0	0	0	0	0	0	0	0	0	0	0	0	0
CEP120	0	0	0	0	0	0	0	0	0	0	0	0	0	0	6	0	0	0	0	0	0	0	0	0	0	0	0
CEP128	0	0	7	0	3	0	0	0	0	0	0	0	0	41	0	0	27	0	0	0	0	0	0	0	0	0	0
CEP152	3	0	6	2	0	0	5	0	4	0	0	13	8	0	0	0	10	0	0	0	0	0	0	0	0	0	0
CEP162	5	0	42	0	16	0	0	0	0	3	0	0	0	12	0	0	0	1	0	27	0	0	5	5	0	0	0
CEP170	0	0	40	0	1	0	0	0	0	7	0	0	0	0	0	0	0	0	0	8	0	0	1	0	0	0	0
CEP192	0	0	0	0	0	0	0	0	0	0	0	0	0	0	7	0	0	0	0	0	0	0	0	0	0	0	0
CEP250	0	0	16	0	0	0	0	0	0	0	0	4	0	0	0	0	0	0	0	0	0	0	0	0	5	3	0
CEP290	12	0	0	0	0	0	0	0	0	0	0	0	0	0	0	2	0	0	0	0	0	0	0	0	0	0	0
CEP295	4	0	175	0	43	0	95	0	15	0	1	88	28	22	115	13	1	0	0	30	28	0	13	0	19	0	9
CEP41	0	0	5	0	0	0	0	0	0	0	0	0	13	0	3	0	0	20	0	0	0	0	0	0	0	0	0
CEP44	0	0	0	0	5	16	0	0	0	6	17	0	0	0	9	0	0	0	0	0	0	0	0	0	0	0	0
CEP55	0	0	0	0	0	26	0	0	0	0	0	0	38	0	15	0	0	0	0	0	0	0	0	0	0	0	0
CEP57	30	0	153	3	15	20	98	3	41	129	80	274	0	119	235	1	123	55	0	85	3	14	8	0	65	8	0
CEP57L1	6	0	10	0	0	0	0	0	4	0	0	0	0	0	48	0	0	0	0	0	6	0	7	0	0	0	0
CEP63	0	0	409	0	9	0	0	0	0	0	2	0	0	28	50	0	0	0	0	25	24	0	0	0	15	0	49
CEP68	0	0	0	0	0	0	0	0	0	0	44	0	0	0	0	0	0	0	0	0	0	0	0	0	0	0	0
CEP70	18	0	19	0	34	0	0	0	0	0	0	51	4	9	0	0	0	0	0	0	10	0	0	0	0	0	7
CEP72	0	0	0	0	0	0	0	0	0	0	0	0	0	0	0	0	0	0	0	0	0	0	0	0	0	0	3
CEP76	0	0	0	0	0	3	2	0	61	0	0	0	0	0	1	2	0	102	70	5	65	20	0	0	0	0	0
CEP78	0	0	0	0	0	0	0	0	0	0	0	0	0	0	16	0	0	0	0	0	0	0	0	0	0	0	0
CEP83	0	0	7	0	3	0	0	0	0	0	0	30	0	0	0	0	0	0	0	0	0	0	0	0	0	7	0
CEP85	8	0	7	0	0	0	5	0	3	0	0	9	30	0	22	0	3	0	0	3	6	0	0	4	0	0	10
CEP85L	0	0	0	0	0	29	0	0	0	0	0	0	0	0	0	12	0	6	0	0	22	0	0	0	2	0	2
CEP89	0	0	24	0	0	0	0	0	0	0	0	0	14	0	0	24	0	0	0	0	4	0	0	0	3	0	0
CEP95	0	0	0	0	3	0	0	0	0	17	0	8	0	28	0	27	0	24	0	0	0	0	0	0	16	0	3
CEP97	0	0	0	0	17	0	0	0	0	0	0	0	0	0	0	9	0	0	0	3	3	2	0	0	22	0	0
CEPT1	0	0	13	0	0	0	0	0	0	0	0	4	0	0	0	3	0	0	0	0	16	0	0	0	0	0	0
CERKL	0	0	34	0	0	0	0	0	0	0	0	0	0	0	0	0	0	0	0	0	0	0	0	0	0	0	0
CERS2	0	0	2	1	0	0	0	0	22	0	0	0	0	0	0	0	0	0	0	5	8	3	4	0	0	0	6
CERS5	0	0	1	0	17	2	5	0	0	0	0	10	0	0	0	35	0	3	18	18	125	0	0	0	2	22	67
CES2	0	0	1	0	0	0	0	0	0	0	0	0	0	0	0	3	0	0	0	0	0	0	0	0	0	0	0
CETN1	0	0	0	0	0	0	0	0	0	0	0	0	0	0	0	0	0	0	0	0	0	0	0	0	48	0	0
CETN2	6	1	160	11	178	36	0	129	0	0	14	146	4	151	92	73	0	81	13	0	68	67	24	0	12	40	122
CETN3	1	4	0	0	28	24	0	0	4	4	0	19	0	7	6	0	0	1	2	0	10	0	0	0	7	0	12
CFAP20	0	0	19	0	71	4	0	10	128	64	6	0	19	33	6	24	14	2	6	23	53	34	14	9	72	0	0
CFAP221	0	0	0	0	0	0	3	0	0	0	0	0	0	0	0	0	0	0	14	0	0	0	0	0	0	0	0
CFAP36	0	0	0	0	4	0	0	0	20	0	0	54	0	0	7	11	0	0	0	0	7	0	0	0	0	0	0
CFAP57	0	0	2	0	7	0	0	0	0	0	0	0	0	0	0	0	0	0	2	0	0	0	0	0	0	0	0
CFAP61	0	0	16	0	0	0	0	0	0	0	0	0	0	0	0	0	0	0	0	0	0	0	0	0	0	0	0
CFAP77	0	0	1	0	0	0	0	0	0	0	0	0	0	0	0	0	0	0	0	0	0	43	0	0	1	0	0
CFDP1	29	56	63	0	183	71	0	0	82	21	0	36	38	20	31	18	0	110	22	80	182	0	19	0	5	15	0
CFL1	16	10	587	45	101	118	63	10	39	152	0	91	106	30	49	355	0	289	134	451	567	187	156	0	117	18	48
CFL2	0	0	11	0	65	15	9	0	0	0	20	0	0	0	0	5	0	9	0	0	10	0	3	0	7	7	0
CFLAR	0	0	6	0	0	9	0	0	0	0	0	0	0	0	0	0	0	0	0	0	0	0	3	0	0	0	0
CGB3	0	0	1	0	27	0	0	0	0	0	0	0	0	0	0	0	0	0	0	0	0	0	0	0	0	0	0
CGB5	0	0	0	0	34	0	0	0	0	0	0	0	0	0	0	0	0	0	0	0	0	0	0	0	1	0	0
CGB7	0	0	0	0	0	0	0	0	5	0	0	0	0	0	0	0	0	0	0	0	0	0	0	0	0	0	0
CGB8	0	0	0	0	1	0	0	0	0	0	0	0	0	0	0	0	0	0	0	0	0	0	0	0	40	0	0
CGGBP1	0	0	16	22	0	0	0	0	0	0	0	0	0	6	20	0	0	49	14	0	24	0	22	0	27	2	0
CGN	0	0	24	0	0	0	0	0	0	0	0	0	0	0	0	0	0	0	0	0	0	0	0	0	0	0	0
CGRRF1	0	0	3	0	0	0	0	0	0	0	0	0	0	0	0	0	0	0	0	0	0	0	0	0	0	0	0
CH25H	0	0	0	0	0	0	0	0	0	0	0	21	0	0	0	0	0	0	0	0	0	0	0	0	0	0	0
CHAC1	0	0	58	0	0	0	0	0	0	0	0	0	0	0	21	0	0	0	0	0	1	0	5	0	0	0	129
CHAC2	0	0	0	0	0	0	13	0	0	0	0	0	0	0	0	0	0	0	0	0	0	0	0	0	0	0	0
CHAD	0	0	4	0	0	0	0	0	0	0	0	0	0	0	0	0	0	0	0	0	0	0	0	0	0	0	0
CHAF1A	0	0	46	0	0	0	0	0	0	0	0	0	0	0	0	0	0	0	0	0	0	0	0	0	0	0	0
CHAF1B	0	0	8	0	0	12	0	0	0	0	0	0	0	0	0	0	0	0	0	0	0	0	0	0	11	0	0
CHAMP1	0	0	7	0	0	0	0	0	0	0	0	0	0	0	0	0	0	0	0	0	0	0	0	0	6	0	0
CHCHD1	0	0	0	0	73	0	0	0	0	0	0	0	0	0	0	29	0	49	19	27	27	0	0	0	22	0	0
CHCHD2	74	134	543	280	1137	406	129	88	86	216	75	94	22	4	34	946	2	707	726	282	586	122	498	41	577	543	512
CHCHD3	50	0	7	0	243	248	12	2	0	0	0	0	14	0	100	48	0	3	45	7	0	0	0	0	10	10	0
CHCHD5	0	0	0	0	0	0	0	0	0	0	0	0	0	0	0	4	0	0	81	85	35	40	0	1	75	0	0
CHCHD6	4	0	3	0	6	0	0	0	0	0	0	14	0	10	24	2	0	0	2	37	0	3	25	0	49	0	0
CHCHD7	0	15	25	11	142	39	0	0	82	35	6	41	13	33	27	15	20	68	39	88	13	7	29	0	57	0	55
CHD1	0	0	10	0	0	0	0	0	0	0	6	0	0	0	0	2	0	11	0	0	0	0	0	0	4	0	0
CHD1L	0	0	0	0	0	0	0	0	0	0	0	19	0	0	0	0	0	0	0	0	0	1	2	0	0	0	0
CHD2	0	0	0	0	0	0	0	0	0	5	0	0	0	0	0	0	0	0	0	0	0	0	6	0	0	0	0
CHD6	0	0	45	0	0	0	0	0	0	0	16	0	0	23	4	0	0	0	0	14	0	0	0	0	0	0	0
CHD7	2	0	24	0	0	0	0	0	0	0	0	1	0	1	0	0	0	0	0	0	0	0	0	0	0	0	0
CHD8	0	0	0	0	0	0	0	0	0	0	0	5	0	0	0	0	0	0	0	0	0	0	0	0	0	0	0
CHEK1	27	0	29	0	21	12	0	3	28	0	38	82	18	90	83	0	2	16	0	0	45	0	0	0	0	0	17
CHEK2	0	0	24	0	0	0	0	0	7	0	0	0	0	0	0	0	0	0	0	0	0	0	0	0	0	0	0
CHERP	0	0	0	0	0	0	0	0	0	0	0	0	0	0	0	0	0	9	0	0	0	0	0	0	0	0	0
CHIC1	0	0	5	0	0	0	0	0	0	0	0	0	0	0	4	0	0	0	0	0	0	0	0	0	0	0	0
CHIC2	0	0	49	0	0	0	0	0	0	0	0	0	0	12	0	0	0	0	0	0	0	0	0	0	0	0	0
CHID1	0	0	0	0	30	0	0	0	0	0	0	0	0	4	0	0	0	0	0	92	0	0	0	0	0	0	0
CHM	0	0	0	0	0	0	0	0	0	0	0	0	0	0	0	0	0	0	0	0	5	0	0	0	0	0	0
CHMP1A	0	0	0	0	38	0	0	0	0	0	0	0	0	0	0	5	0	0	0	2	21	0	7	0	1	3	0
CHMP1B	0	21	9	0	35	37	1	0	42	0	0	0	0	15	28	56	0	60	12	97	61	26	60	0	69	31	0
CHMP2A	0	1	0	0	90	24	0	0	0	0	0	57	0	0	0	64	0	70	16	0	3	35	148	0	42	15	5
CHMP2B	0	0	101	0	0	91	102	0	30	0	0	119	0	37	0	21	92	10	46	56	63	88	65	37	58	0	0
CHMP3	115	22	73	0	0	12	17	0	0	24	0	132	24	0	28	0	0	29	0	56	8	3	0	0	0	0	0
CHMP4A	0	0	0	0	4	0	0	0	0	0	0	0	0	0	0	0	0	0	0	0	0	0	0	0	0	0	0
CHMP4B	0	0	13	0	0	0	0	0	0	0	0	0	0	0	0	0	0	0	0	0	0	0	0	0	0	0	0
CHMP4C	0	0	0	0	0	0	0	0	0	0	0	0	0	0	6	0	0	0	0	0	0	0	0	0	0	0	0
CHMP5	0	9	97	0	125	10	0	0	0	59	0	161	0	19	0	30	10	48	9	2	34	24	19	15	84	24	17
CHMP7	0	0	4	0	0	0	0	0	0	0	0	0	0	0	0	0	0	0	0	0	0	0	0	0	0	0	0
CHN2	0	0	0	0	0	0	0	0	0	0	2	0	0	0	0	0	0	0	0	0	0	0	0	0	0	0	8
CHORDC1	3	24	22	0	182	0	0	0	0	28	47	56	59	14	6	30	1	20	14	54	97	24	22	0	11	0	73
CHP1	66	74	314	43	124	73	0	0	123	0	0	0	44	17	6	33	55	31	36	0	0	4	0	0	38	0	178
CHRAC1	0	0	0	0	6	0	0	0	0	0	0	0	0	0	0	0	0	0	0	0	0	0	0	0	0	0	0
CHRM3	0	0	70	0	11	0	0	0	0	0	0	0	0	0	0	0	0	0	0	0	0	0	0	0	0	0	0
CHRNA1	0	0	23	0	0	0	0	0	0	0	0	0	0	0	0	0	0	0	0	0	0	0	0	0	0	0	0
CHRNA10	0	0	0	0	0	0	0	0	0	0	0	0	0	0	0	0	0	0	0	0	0	15	0	0	0	0	0
CHRNA7	0	2	0	0	2	4	0	0	0	0	0	0	0	0	1	0	0	0	0	0	0	0	0	0	0	0	0
CHST11	0	0	0	0	0	27	0	0	0	0	0	0	0	0	0	0	0	0	0	0	0	0	0	0	0	0	0
CHST6	0	0	21	0	0	0	0	0	0	0	0	0	0	0	0	0	0	0	0	0	0	0	0	0	0	0	0
CHST8	0	0	0	0	0	0	0	0	0	35	0	0	0	0	0	0	0	0	0	0	0	0	0	0	0	0	0
CHTF8	0	0	0	0	49	0	1	0	0	0	0	9	0	21	0	0	0	0	5	26	6	0	3	0	10	0	0
CHTOP	0	61	197	16	244	39	0	11	0	91	0	44	20	19	4	135	1	125	32	100	71	226	27	0	223	60	32
CIAO1	0	0	0	0	4	0	0	0	0	0	0	0	0	0	0	0	0	6	9	2	5	0	21	0	35	0	0
CIAO2A	0	0	0	0	5	0	0	0	6	0	0	0	0	0	0	17	0	9	0	0	34	12	0	8	0	0	0
CIAO2B	188	114	223	8	690	54	74	288	92	319	133	302	116	225	377	389	1	214	188	492	696	84	110	0	473	262	0
CIAPIN1	5	0	8	0	9	10	0	0	0	0	0	0	0	0	0	0	0	8	0	7	6	1	5	17	0	2	0
CIART	38	0	81	0	0	14	8	0	14	0	0	195	0	14	0	0	0	0	0	0	0	0	0	0	85	15	0
CIB1	12	13	11	0	29	16	0	0	0	17	0	11	0	18	20	0	0	0	9	10	0	0	0	0	0	0	24
CINP	0	0	0	0	8	0	0	0	0	41	0	0	0	0	0	2	0	0	51	0	58	0	36	0	27	0	0
CIP2A	0	0	15	30	1	2	0	0	0	0	0	6	0	0	0	0	0	12	0	7	3	0	0	0	0	0	0
CIPC	0	0	3	0	0	3	0	0	0	0	0	0	0	0	0	0	0	0	0	0	17	0	0	0	0	0	0
CIR1	50	16	94	0	134	72	72	40	7	39	0	66	58	10	125	71	0	46	41	83	39	38	167	0	26	0	11
CIRBP	6	0	5	4	12	18	0	0	0	0	0	0	0	38	0	4	1	22	5	9	0	33	41	22	0	0	12
CISD1	1	0	44	41	224	102	30	9	88	0	0	23	55	76	25	57	0	74	50	37	71	64	112	0	27	0	25
CISD2	11	0	0	0	2	0	0	0	37	0	0	0	0	0	27	3	7	0	0	0	0	0	0	0	0	0	0
CISD3	0	0	0	0	0	0	0	0	0	0	0	0	0	0	0	0	0	0	0	0	5	0	0	0	0	0	0
CIT	0	0	14	0	0	0	0	0	0	0	0	0	0	5	0	0	0	0	0	0	0	0	0	0	0	0	0
CITED1	0	0	0	49	10	32	0	9	0	0	0	20	0	0	0	0	0	0	0	0	0	0	0	0	0	0	0
CITED2	115	0	159	0	6	0	0	0	0	0	0	560	0	0	0	0	3	0	0	0	0	0	0	0	0	0	0
CIZ1	0	0	0	0	0	0	0	0	0	0	3	0	0	0	0	0	0	0	0	0	0	0	0	0	0	0	0
CKAP2	225	0	662	251	1492	68	0	454	310	126	317	265	104	150	270	100	181	107	4	202	355	23	97	6	34	314	34
CKAP2L	0	0	31	4	2	0	0	0	9	0	0	0	0	4	43	22	8	16	10	2	83	18	2	0	0	0	0
CKAP5	9	3	58	0	5	6	14	0	6	0	0	0	0	29	25	0	0	0	16	29	24	78	109	0	17	0	0
CKB	0	0	0	0	0	0	0	0	0	0	0	0	0	0	0	0	0	0	0	0	3	0	0	0	0	0	0
CKMT2	0	0	0	0	0	0	0	0	0	0	0	0	69	5	0	0	0	0	0	0	0	0	0	0	4	0	0
CKS1B	63	46	241	20	56	12	56	9	11	62	79	309	72	119	212	337	16	280	81	186	167	110	96	1	86	36	172
CKS2	56	35	108	107	368	173	12	32	0	49	197	276	213	47	96	24	119	208	92	74	625	100	167	41	181	86	91
CLASRP	33	0	147	0	23	0	0	0	0	0	0	0	0	15	0	39	0	0	0	80	82	112	0	0	62	0	0
CLCC1	0	0	0	0	0	0	0	0	5	0	0	4	0	0	0	0	0	0	0	0	0	0	0	0	0	0	0
CLCF1	0	0	0	0	0	0	0	0	0	0	0	0	0	0	0	0	0	0	0	0	0	0	3	0	0	0	0
CLCN3	0	0	0	0	21	0	0	0	0	0	0	18	5	0	0	0	0	1	0	0	0	0	0	0	0	0	0
CLCN5	0	11	14	0	0	7	0	0	0	0	0	0	0	0	0	0	0	0	0	0	0	0	0	0	0	0	0
CLDN10	0	0	38	0	2	32	0	0	0	5	10	43	0	0	0	0	0	1	0	0	0	0	0	0	14	0	75
CLDN11	0	0	0	0	0	0	0	0	0	0	0	0	0	0	0	0	0	0	1	0	0	0	0	0	0	0	0
CLDN12	35	0	5	0	18	4	4	0	6	0	0	42	0	7	2	17	0	0	0	0	19	0	0	0	0	0	0
CLDN6	0	4	112	0	118	8	0	24	7	75	0	0	0	0	0	60	0	45	25	26	150	26	51	0	48	0	0
CLDN7	0	0	0	0	32	0	0	0	0	0	0	0	0	0	0	4	0	0	0	0	0	0	0	0	0	0	0
CLDND1	3	7	30	0	49	0	0	5	20	0	0	5	0	27	2	0	0	30	0	9	5	0	6	0	40	0	18
CLEC16A	0	0	20	0	19	0	0	0	0	0	0	0	0	0	0	0	0	0	0	0	0	0	2	0	0	0	0
CLEC4C	0	0	0	0	0	0	0	0	0	0	0	72	0	92	0	0	0	0	0	0	0	0	0	0	0	0	0
CLHC1	0	12	0	0	2	0	0	0	6	0	0	0	0	0	0	0	0	0	0	0	0	0	0	0	2	0	0
CLIC1	0	0	0	0	0	0	0	0	0	0	0	0	0	11	7	0	0	0	0	0	0	0	0	0	9	0	0
CLIC4	1	0	25	0	22	56	0	1	0	63	0	37	36	56	0	0	0	5	0	35	0	0	28	0	0	0	0
CLIP3	0	0	0	0	0	0	10	0	0	0	0	0	0	0	0	0	24	0	0	4	0	0	0	0	0	0	0
CLK1	0	0	0	26	4	0	0	0	50	3	0	3	14	14	0	9	0	14	0	0	124	3	9	0	3	11	0
CLK2	0	0	0	0	9	0	0	0	0	0	0	0	0	0	0	0	0	0	0	0	0	0	0	0	0	0	0
CLK4	0	0	0	0	0	0	0	0	0	0	0	0	13	0	0	0	0	0	0	0	0	0	1	0	0	5	0
CLN8	0	0	7	0	0	0	0	0	0	0	0	0	0	0	0	0	0	0	0	0	0	0	0	0	0	0	0
CLNS1A	0	0	2	0	3	0	0	0	22	0	0	1	0	0	0	6	0	7	5	17	0	14	0	0	19	0	0
CLOCK	72	0	58	0	0	0	0	0	19	0	0	39	0	0	29	0	0	0	4	0	0	0	8	0	0	0	0
CLP1	0	5	4	13	35	3	0	5	0	9	0	0	0	8	0	15	0	6	8	7	20	5	19	0	12	3	0
CLPB	0	1	33	0	1	16	0	0	0	6	0	0	46	0	8	0	0	4	64	19	122	156	41	0	56	0	36
CLPP	0	44	92	0	6	72	0	0	0	93	0	0	0	11	0	92	1	41	156	135	787	41	140	1	291	32	71
CLPS	0	0	35	0	0	0	0	0	0	0	0	0	0	0	9	0	0	0	0	0	0	0	0	0	0	0	0
CLPTM1	0	0	0	0	0	0	0	0	0	0	70	0	0	0	0	0	0	0	0	0	0	0	0	0	0	0	0
CLPX	0	0	12	0	0	2	0	0	0	0	0	0	0	0	0	4	0	4	3	0	7	0	0	0	0	2	0
CLSPN	135	0	199	0	48	6	88	0	83	50	63	109	64	142	50	78	46	47	32	230	54	159	50	52	123	0	135
CLSTN1	0	0	11	0	0	0	0	0	0	0	0	4	0	0	0	0	0	0	0	0	0	0	0	0	0	0	0
CLSTN3	0	0	23	0	0	2	0	0	0	0	0	0	0	0	0	0	0	0	0	0	0	0	0	0	0	0	0
CLTA	0	0	1	0	0	55	0	0	2	4	0	13	0	0	0	38	0	0	14	81	77	0	0	0	0	1	0
CLTC	0	0	0	0	0	0	0	0	0	0	2	0	0	0	0	0	0	0	0	0	0	0	0	0	0	0	0
CLUAP1	0	0	71	0	0	0	0	0	0	0	15	0	0	0	97	0	0	16	0	0	0	0	0	2	0	0	0
CLYBL	0	0	0	0	0	0	0	0	0	0	0	12	0	0	0	0	0	0	0	0	0	0	0	0	0	0	0
CMC1	0	0	0	0	5	0	0	0	0	0	0	0	0	21	0	0	0	0	0	0	0	0	12	0	0	0	0
CMC2	18	54	73	29	270	24	0	82	35	8	0	102	49	53	39	121	0	18	37	37	289	43	70	5	167	117	102
CMKLR1	0	0	46	0	0	0	0	0	0	0	0	46	0	0	25	0	2	0	0	0	0	0	0	0	0	0	0
CMPK1	0	6	3	6	11	0	0	3	0	14	0	0	0	0	0	8	0	0	0	0	5	0	0	0	5	2	0
CMSS1	0	0	0	0	30	0	0	0	0	0	0	30	0	0	0	0	0	0	89	0	45	9	12	1	48	0	0
CMTM6	0	0	1	4	7	2	0	0	0	0	0	0	0	0	0	0	0	0	6	56	0	0	4	0	0	0	0
CMTR1	9	0	149	0	0	0	0	0	0	0	0	0	0	0	0	0	0	0	0	38	0	0	0	0	0	0	0
CNBP	68	26	251	4	422	38	30	6	133	37	21	157	7	73	38	170	60	366	89	103	347	149	166	2	131	56	87
CNDP2	2	0	0	0	0	0	0	0	0	0	14	0	0	0	0	0	0	0	0	0	0	0	0	0	0	0	0
CNEP1R1	0	0	15	0	4	6	0	0	22	2	0	0	0	0	0	7	0	0	0	0	1	0	0	4	3	0	0
CNFN	0	0	0	0	0	22	0	0	0	0	0	0	0	0	0	0	0	0	0	0	0	0	0	0	0	0	0
CNGB3	0	0	0	0	0	0	0	0	0	0	0	0	0	0	0	0	0	0	0	43	0	0	0	153	0	0	0
CNIH1	0	10	56	0	77	0	0	20	0	18	1	0	0	1	2	38	19	32	17	0	73	0	12	0	66	9	10
CNIH3	0	0	0	0	0	0	0	0	0	0	1	0	0	0	0	0	0	0	0	0	0	0	0	0	0	0	0
CNIH4	0	6	51	2	29	22	0	11	0	14	0	0	0	0	0	13	0	5	0	39	57	57	12	0	0	0	0
CNKSR1	0	0	0	0	0	0	0	0	0	0	0	0	0	0	0	0	0	6	16	113	0	36	0	0	0	0	0
CNKSR2	0	0	0	72	0	0	0	0	0	0	0	5	0	0	0	0	0	0	0	0	0	0	0	0	0	0	0
CNN2	0	0	0	0	0	9	0	0	0	0	0	0	0	0	0	0	0	0	0	0	0	0	4	0	0	0	0
CNN3	0	0	53	1	0	5	15	0	0	0	0	22	0	16	3	0	0	0	0	5	0	0	0	0	0	0	0
CNOT1	0	0	34	0	0	0	1	0	0	198	0	0	0	0	11	79	1	52	65	355	206	0	19	0	247	207	0
CNOT10	0	0	397	54	211	1	0	0	0	90	0	0	90	36	2	95	0	4	0	7	115	2	18	0	216	0	0
CNOT2	0	7	50	0	29	62	0	0	0	10	5	0	0	0	0	0	0	0	0	21	18	0	1	0	0	0	0
CNOT3	0	0	588	0	0	0	0	0	0	0	42	0	0	73	0	0	0	0	0	19	0	0	0	0	0	0	56
CNOT4	25	0	116	0	0	0	3	0	0	0	17	43	14	20	36	9	0	9	38	0	13	18	0	0	0	14	11
CNOT6	0	8	0	5	3	0	0	0	0	0	0	0	0	0	0	0	0	0	0	0	0	0	0	0	2	0	0
CNOT6L	0	0	31	0	0	0	0	0	4	0	0	34	0	0	0	0	0	0	0	0	0	0	0	0	0	0	0
CNOT7	35	0	48	5	33	0	12	7	17	0	38	42	14	17	21	11	0	14	29	17	8	7	20	20	16	4	10
CNOT8	0	15	0	0	29	0	0	0	0	2	0	0	0	9	2	1	0	47	13	6	10	0	15	49	1	11	0
CNOT9	0	0	15	0	7	9	0	0	0	0	0	0	0	0	0	0	0	0	0	0	9	0	0	0	4	0	0
CNP	2	0	32	5	0	1	0	0	0	0	0	0	0	0	0	0	0	0	0	0	0	0	0	5	16	0	0
CNPPD1	0	0	2	0	0	2	0	0	0	0	0	0	0	0	0	0	0	0	7	0	0	0	0	0	0	0	63
CNPY2	0	0	0	0	4	0	0	0	0	10	0	0	0	0	0	0	0	1	0	2	1	0	0	0	0	0	0
CNPY4	0	0	0	0	5	0	0	0	3	0	0	19	26	0	0	0	3	0	0	0	13	0	0	0	8	0	0
CNRIP1	0	11	113	0	42	7	0	2	0	0	0	17	0	0	0	0	0	0	0	0	0	0	0	0	0	0	0
CNST	0	0	160	64	0	0	0	0	2	134	0	0	21	0	0	1	30	8	188	114	3	77	66	0	214	0	38
CNTD1	1	0	0	0	0	0	0	0	0	0	0	0	0	0	0	0	0	0	0	0	0	0	0	0	0	0	0
CNTD2	0	0	170	0	0	0	0	0	0	0	0	3	0	23	2	0	0	0	0	0	0	0	0	0	0	0	0
CNTLN	0	0	0	0	0	0	0	0	0	0	0	30	0	0	0	0	0	0	18	0	0	0	0	0	0	0	0
CNTN4	0	0	0	0	0	0	0	0	0	0	0	0	0	13	0	0	0	0	0	0	0	0	0	0	0	0	0
CNTN6	0	0	6	0	0	0	0	0	0	0	0	0	0	0	0	0	0	0	0	0	0	0	0	0	0	0	0
CNTRL	0	0	0	0	1	0	0	0	0	0	0	0	0	0	0	0	0	0	0	0	0	0	0	1	0	0	0
CNTROB	0	0	39	0	0	0	0	0	0	0	0	31	0	0	1	0	0	0	0	0	0	0	0	0	0	0	5
COA1	9	0	13	4	18	4	0	19	0	27	0	0	4	0	1	0	0	20	2	20	31	3	10	0	13	0	0
COA3	0	0	0	0	0	0	0	0	0	2	75	0	0	0	0	0	0	0	0	5	0	0	0	0	0	0	0
COA4	2	0	22	0	19	14	15	0	52	8	0	31	16	0	0	213	0	29	45	65	117	79	23	0	0	27	0
COA5	0	0	43	0	82	0	0	0	0	34	0	0	0	0	5	13	0	0	0	47	18	33	5	0	81	0	0
COA6	0	44	100	0	299	75	1	4	0	30	0	0	0	3	7	146	1	189	276	299	451	167	135	2	109	18	66
COA7	28	0	10	0	0	0	0	0	0	10	0	0	0	0	6	0	0	27	0	0	8	0	4	0	0	3	8
COASY	0	0	77	0	0	0	0	0	0	0	0	0	0	0	0	0	0	0	0	0	11	0	0	0	2	0	28
COCH	0	0	0	0	0	0	0	0	0	0	0	5	0	0	0	0	0	0	0	0	0	0	0	0	0	0	0
COG2	0	0	0	0	0	0	0	0	0	0	0	0	0	0	0	0	0	0	0	11	0	0	0	0	0	0	0
COG3	0	0	0	0	0	0	0	0	0	30	0	0	0	0	0	0	0	0	0	65	0	44	0	0	0	0	18
COG5	20	0	2	0	0	0	7	0	0	0	0	6	0	10	26	0	0	0	0	0	5	0	1	0	0	4	0
COG6	0	0	0	0	0	0	0	0	0	0	0	0	0	0	0	3	1	0	0	0	0	0	0	0	0	0	0
COG7	0	0	0	0	0	0	0	0	0	0	0	0	0	0	0	0	0	0	0	0	6	0	3	0	0	0	0
COG8	0	0	0	0	0	0	0	0	0	0	0	0	0	0	0	0	0	0	0	6	0	0	0	0	0	0	0
COIL	0	0	0	0	15	0	0	5	0	15	0	0	0	0	4	17	0	31	3	0	20	0	5	0	2	0	0
COL14A1	34	0	0	0	0	0	0	0	0	0	0	0	0	0	0	0	0	0	0	0	0	0	0	2	0	0	0
COL18A1	0	0	0	0	6	0	0	0	0	0	0	0	0	0	0	0	0	0	0	0	0	0	0	0	0	0	0
COL22A1	0	0	0	0	0	0	0	0	0	0	0	0	3	2	0	0	33	0	0	0	0	0	0	0	0	0	0
COL25A1	0	0	36	21	12	25	0	0	0	0	0	0	0	0	0	0	0	0	0	0	0	0	0	0	0	0	0
COL4A3BP	0	0	0	0	0	11	0	0	0	4	0	0	0	1	0	0	0	0	0	51	0	0	0	0	1	0	0
COL6A5	0	0	0	0	0	0	0	0	0	0	0	0	15	0	0	0	0	0	0	0	0	0	0	0	0	0	0
COLEC11	0	0	0	0	0	0	0	0	0	0	0	0	0	0	0	0	0	0	0	0	0	0	0	0	0	14	0
COMMD1	0	0	9	47	119	0	56	0	79	60	175	171	19	226	232	1	0	49	0	0	0	0	0	0	68	0	36
COMMD10	0	0	0	0	0	0	0	0	0	0	0	0	0	7	0	0	0	0	0	0	11	0	0	0	11	4	0
COMMD2	0	0	0	0	6	0	0	0	0	0	0	0	0	0	0	0	0	0	0	3	31	7	0	0	1	0	0
COMMD4	4	0	0	0	0	0	0	0	0	0	0	0	0	0	0	0	0	0	0	10	0	12	0	0	16	0	0
COMMD5	0	0	0	0	0	0	0	0	0	20	0	20	0	0	0	0	0	20	0	5	20	30	17	0	7	0	0
COMMD6	86	9	112	37	303	59	81	65	70	38	122	314	65	221	162	77	13	21	14	84	93	7	0	32	97	6	144
COMMD7	0	0	0	0	0	0	0	17	0	0	0	0	0	0	0	0	0	0	0	7	15	0	0	0	0	0	0
COMMD8	5	0	16	0	3	0	0	0	11	2	4	2	0	0	0	3	0	8	0	0	4	0	3	0	0	0	0
COMMD9	0	6	29	0	4	11	0	0	0	5	29	9	9	0	0	13	7	11	1	11	32	53	2	0	0	0	5
COMT	0	0	0	0	0	0	0	0	0	0	0	0	0	0	0	0	0	0	0	0	0	0	0	0	1	0	0
COP1	0	0	0	0	0	1	0	0	0	0	0	0	0	0	0	0	0	0	0	0	0	0	0	0	0	0	0
COPB1	0	0	0	0	0	0	0	0	0	5	0	0	0	0	0	0	0	0	0	0	0	3	0	0	0	0	0
COPB2	0	0	0	0	3	0	9	0	5	0	0	35	0	1	0	0	4	2	0	0	3	0	0	0	0	3	14
COPE	153	21	458	40	158	116	29	34	39	3	7	56	44	36	131	0	0	82	35	96	152	64	92	0	68	39	118
COPG1	1	0	59	0	0	16	0	0	0	0	0	0	0	5	0	0	0	0	0	0	11	0	0	0	1	0	4
COPG2	0	0	0	0	0	0	0	0	0	0	0	0	0	0	0	0	0	14	0	0	0	31	0	0	0	0	0
COPS2	0	0	47	0	17	0	0	4	0	11	1	80	0	16	62	4	4	3	7	10	3	2	0	0	0	8	13
COPS3	9	22	32	0	22	14	0	0	9	21	14	5	0	0	31	0	0	3	0	0	12	1	19	2	45	0	7
COPS4	0	6	12	3	0	0	0	9	0	3	0	14	0	3	0	16	0	9	19	0	7	0	5	0	14	3	0
COPS5	0	1	49	47	49	0	0	0	22	34	0	25	0	0	10	11	24	89	38	73	91	0	41	43	26	10	28
COPS6	0	0	52	0	0	22	0	0	0	4	0	0	0	0	0	2	0	23	29	25	0	0	0	0	0	0	0
COPS7A	0	0	75	0	11	0	0	0	0	2	0	0	0	0	0	0	46	6	0	7	33	0	7	0	0	0	1
COPS7B	109	6	192	0	0	5	12	0	0	0	0	24	1	11	42	0	0	0	0	2	1	0	1	0	0	0	6
COPS8	38	0	244	18	56	4	2	7	53	14	13	58	20	38	49	19	5	0	0	0	0	4	0	0	15	0	2
COPS9	2	30	136	0	134	237	0	171	3	30	0	53	0	133	52	398	0	73	252	90	330	114	254	0	94	46	55
COPZ1	0	8	0	0	0	0	0	1	0	12	0	0	0	0	0	0	0	0	0	0	3	0	11	0	0	0	6
COQ10A	0	0	0	0	11	0	0	0	0	0	0	0	0	0	0	0	0	0	0	0	0	0	0	0	0	0	0
COQ10B	0	0	17	0	45	0	80	5	44	41	0	0	0	75	41	0	20	11	3	12	52	0	9	0	46	9	7
COQ3	0	0	0	0	0	0	0	0	5	0	0	0	0	0	0	0	0	0	0	0	2	0	0	0	0	0	0
COQ4	0	31	12	0	54	48	0	0	0	0	0	0	4	3	0	32	0	0	3	0	14	0	50	0	105	0	43
COQ5	0	0	0	0	0	0	0	0	0	0	0	0	0	0	0	0	0	0	0	0	6	0	0	0	0	0	0
COQ6	6	14	9	0	7	13	0	0	0	0	0	5	0	0	3	0	63	0	0	0	6	0	4	0	0	0	9
COQ7	9	0	28	0	0	13	0	0	28	3	0	0	0	0	17	22	48	3	0	9	30	29	1	0	10	0	0
COQ8A	0	0	76	0	0	0	0	0	0	0	17	0	0	0	0	1	0	0	0	0	0	0	0	0	0	0	0
COQ9	0	0	0	0	9	11	0	0	0	0	0	0	0	0	0	0	0	0	16	0	0	0	6	0	0	0	7
CORO1A	0	0	0	0	0	0	0	0	0	0	0	0	0	0	0	0	0	0	0	0	8	0	0	0	3	0	0
CORO1C	0	0	0	0	5	24	0	0	0	9	0	0	0	0	0	10	0	0	0	0	45	6	0	0	0	0	16
COTL1	0	0	8	0	0	0	0	0	0	0	0	0	0	0	0	0	0	0	0	0	0	0	0	0	0	0	0
COX10	32	0	3	0	59	15	0	0	51	0	0	0	0	7	6	28	0	2	3	0	7	22	6	0	0	0	9
COX11	0	0	0	0	0	0	0	0	0	18	0	0	0	0	0	3	0	0	3	0	13	19	0	0	35	0	0
COX14	1	3	50	79	134	1	0	3	0	55	0	0	0	0	0	37	5	0	0	0	2	87	3	0	0	0	32
COX15	0	0	0	0	19	0	0	0	15	0	0	0	0	0	0	5	6	8	0	0	0	0	0	0	0	0	0
COX16	0	16	67	4	125	74	1	5	0	28	0	40	6	0	13	77	3	62	71	0	171	0	41	0	58	45	65
COX17	0	21	174	0	115	0	0	10	112	16	0	0	0	0	0	57	0	74	88	30	34	92	52	0	113	23	0
COX18	0	0	0	0	3	0	0	0	0	0	0	0	0	0	0	0	0	0	0	0	0	0	0	0	0	0	0
COX19	0	2	9	1	0	0	0	3	0	0	0	0	0	0	0	8	0	4	1	4	7	0	30	0	5	0	6
COX20	0	12	78	0	0	1	0	0	0	0	0	0	12	0	0	0	0	0	0	0	0	0	0	0	15	0	5
COX4I1	272	191	624	237	925	140	154	126	31	332	0	190	36	313	2	420	1	811	382	342	939	326	223	5	266	150	119
COX5A	5	117	143	52	426	123	0	49	16	0	0	19	0	1	26	41	23	82	0	77	27	42	18	35	31	25	70
COX5B	58	28	505	114	1130	183	0	265	268	560	25	422	135	180	204	673	92	764	164	238	767	208	401	165	430	32	264
COX6A1	53	127	596	0	832	157	74	93	0	240	14	151	102	286	240	465	2	199	244	500	1376	234	123	11	9	209	600
COX6B1	221	65	232	136	263	354	87	32	2	20	88	487	59	471	304	400	2	498	79	283	309	80	141	0	122	0	70
COX6C	168	175	1034	354	869	328	200	75	289	279	305	645	59	255	548	671	159	646	229	678	927	623	205	59	200	208	63
COX7A1	0	0	1	0	211	0	0	0	0	0	0	0	0	0	3	0	0	0	0	0	0	0	0	0	0	0	0
COX7A2	0	0	35	0	54	7	0	0	0	0	0	22	0	0	0	58	0	101	0	94	189	41	62	0	1	1	21
COX7A2L	13	0	138	7	45	0	27	84	13	54	2	88	8	70	36	60	4	46	67	56	46	63	24	13	109	0	3
COX7B	2	98	342	94	654	144	1	23	121	198	329	168	161	6	0	398	3	292	84	802	309	705	731	0	5	299	166
COX7B2	0	0	0	0	0	24	0	0	0	0	0	0	0	0	0	24	0	23	49	0	0	2	0	0	0	0	0
COX7C	0	0	81	51	184	95	64	156	0	42	0	55	13	93	4	152	3	54	78	306	206	52	21	0	92	34	60
COX8A	0	62	14	44	118	47	32	23	0	5	0	0	0	0	9	146	0	119	197	170	88	156	40	0	60	16	11
COX8C	0	0	0	0	44	0	0	0	0	0	0	4	11	0	0	0	0	0	0	0	0	0	48	0	0	0	0
CPEB1	10	0	181	0	0	0	0	0	32	0	0	5	0	0	12	0	0	0	0	0	0	0	0	0	95	0	0
CPEB2	0	0	155	0	0	0	0	0	0	0	0	0	0	0	0	0	0	0	0	35	0	0	0	0	18	0	0
CPEB3	0	0	0	0	12	0	0	0	0	0	0	0	0	0	0	0	0	0	0	0	0	0	0	0	0	0	0
CPEB4	7	0	95	0	0	1	0	0	6	0	0	0	0	51	0	0	12	0	0	0	83	2	11	0	20	0	0
CPHX2	0	0	0	0	0	0	0	0	0	0	0	0	0	2	0	38	0	0	7	4	11	0	0	0	0	3	0
CPLX4	0	0	7	0	0	0	0	0	11	0	0	10	0	0	1	0	0	0	0	0	0	0	0	0	0	0	0
CPM	0	0	0	0	0	0	0	0	0	0	0	9	0	0	0	8	0	0	0	0	0	0	0	0	0	0	0
CPN1	0	0	0	0	1	0	0	0	0	0	0	0	0	0	0	0	0	0	0	0	0	0	0	0	0	0	0
CPNE4	0	0	0	0	0	0	0	0	0	0	0	0	0	0	0	1	18	0	0	0	0	0	0	0	0	0	0
CPPED1	9	9	42	0	51	49	0	0	0	0	0	0	0	0	0	0	0	0	6	0	0	41	0	0	0	0	7
CPS1	0	0	0	0	0	0	0	5	0	0	0	0	0	0	0	0	4	0	0	0	0	0	0	0	0	0	0
CPSF2	0	0	0	0	0	11	0	0	0	0	0	0	0	0	0	0	0	0	0	0	0	0	0	10	0	0	0
CPSF3	0	0	0	0	0	0	0	0	0	0	0	4	0	0	0	0	0	0	0	0	0	0	0	0	0	0	0
CPSF4L	0	0	0	10	0	0	0	0	0	0	0	0	0	0	0	0	0	0	0	0	0	0	0	0	0	0	14
CPSF6	0	0	59	24	2	0	0	0	0	0	0	3	0	0	0	0	0	22	0	0	30	0	3	0	0	0	0
CPSF7	0	0	137	0	66	0	59	0	0	0	0	0	0	0	0	0	0	0	0	0	87	1	200	0	13	1	22
CPVL	0	0	0	0	0	0	0	0	0	0	0	0	0	3	0	0	0	0	0	0	0	0	0	0	0	0	0
CR1L	0	0	0	0	0	0	0	0	0	0	0	0	0	10	0	0	0	0	0	0	0	0	0	0	0	0	0
CRABP1	110	0	0	0	6	1	0	0	0	0	0	0	0	0	2	0	0	0	0	0	0	2	0	0	0	0	0
CRABP2	0	22	65	0	0	41	0	0	0	0	0	0	0	14	1	0	0	0	0	0	1	0	0	0	0	0	0
CRB3	0	0	0	0	0	0	0	0	0	0	0	0	0	0	0	0	0	0	0	16	0	0	0	1	0	0	0
CRBN	0	0	0	0	0	0	0	0	7	0	0	11	0	0	44	25	0	0	0	0	15	12	28	1	12	0	0
CRCP	0	6	175	13	24	6	2	0	0	0	27	0	0	0	1	0	0	146	2	48	45	0	5	0	31	0	10
CREB1	0	0	13	0	2	0	0	0	0	0	0	6	1	0	0	0	0	0	0	0	0	3	1	0	28	0	0
CREB3	0	0	0	0	0	0	0	0	0	18	0	17	0	0	0	17	0	0	0	0	0	0	0	0	16	0	0
CREB3L2	0	0	4	0	0	0	0	0	0	0	0	0	0	0	0	0	0	0	0	0	0	0	0	0	0	0	1
CREB3L4	0	0	0	0	0	0	0	0	0	0	0	0	0	0	0	0	0	0	0	0	0	0	0	17	0	0	0
CREBBP	0	0	0	0	0	0	0	0	0	0	0	1	0	0	0	0	5	0	0	0	0	0	0	0	0	0	0
CREBRF	0	0	0	0	5	0	0	0	0	0	0	0	0	0	0	14	0	0	0	0	4	8	43	0	5	0	2
CRELD1	0	0	0	0	0	0	0	0	0	1	0	0	0	0	0	55	0	0	0	64	0	0	0	0	0	0	9
CRELD2	0	0	0	0	0	11	0	0	0	0	0	0	0	0	0	0	0	0	0	0	0	0	0	0	0	0	0
CREM	0	0	10	0	43	0	0	18	0	0	0	0	0	3	0	4	0	6	0	3	11	27	10	0	0	0	0
CRHBP	0	0	0	0	0	23	0	0	0	0	0	0	0	0	0	0	0	0	0	0	0	0	0	0	0	0	0
CRIP3	0	4	0	0	4	0	0	0	0	0	0	0	0	0	0	0	0	0	0	0	0	0	0	0	0	0	0
CRIPT	0	3	8	37	129	49	0	20	47	12	2	5	0	7	0	54	37	50	85	15	41	30	36	56	55	0	23
CRISPLD1	0	0	0	0	0	0	0	0	0	0	0	0	0	0	0	0	0	6	0	0	4	0	0	0	0	0	0
CRISPLD2	0	0	0	0	0	3	0	0	0	0	0	0	0	0	0	0	0	0	0	0	0	0	0	0	0	0	0
CRK	0	0	5	0	0	0	0	0	0	0	0	0	0	0	0	0	0	0	0	0	0	0	0	0	0	0	0
CRKL	0	0	4	0	0	0	0	0	0	0	0	0	0	0	0	0	0	0	0	0	0	0	0	0	0	0	0
CRLF3	0	0	0	0	0	0	0	0	0	0	0	0	0	0	0	0	0	0	4	0	0	0	0	0	0	0	0
CRNKL1	4	0	37	0	1	5	0	0	0	20	0	0	0	34	60	25	0	0	8	1	4	4	18	3	5	13	0
CROT	0	0	0	29	0	0	0	0	0	0	0	0	0	0	0	0	0	0	0	0	0	0	0	0	0	0	0
CRTC1	0	0	23	0	0	0	0	0	2	0	53	26	0	0	0	0	0	0	0	0	0	0	0	0	0	0	0
CRTC2	0	0	1	0	0	0	0	0	0	0	0	0	0	0	0	0	0	0	0	0	0	0	0	0	0	0	0
CRY1	6	0	0	0	0	0	0	0	0	0	0	0	0	0	0	0	0	0	0	0	0	0	0	0	0	0	0
CRY2	0	0	0	0	0	0	0	0	0	0	0	0	0	0	0	21	0	0	0	0	0	0	0	0	0	0	19
CRYBG3	0	0	45	0	26	0	0	0	0	0	0	26	0	83	0	0	0	0	0	0	0	0	0	0	0	0	0
CRYGC	0	0	0	0	0	0	0	0	0	0	0	0	0	0	0	0	0	0	0	0	0	90	0	0	0	0	0
CRYM	8	0	0	0	27	0	0	35	0	0	2	0	22	0	0	0	0	0	0	0	0	0	0	0	0	0	0
CRYZ	3	1	12	10	9	0	0	1	12	0	1	18	8	10	64	0	0	0	3	5	0	0	0	0	0	0	5
CRYZL1	0	0	3	0	0	0	0	0	3	0	4	0	0	0	0	0	0	0	0	0	0	7	0	0	0	0	0
CRYZL2P-SEC16B	0	0	0	0	0	0	0	0	0	0	0	0	0	0	0	32	0	0	0	0	0	0	0	0	0	0	0
CS	4	3	25	0	18	2	9	0	0	10	0	7	0	0	0	0	1	10	7	0	61	0	3	0	3	7	0
CSAD	0	0	0	0	0	0	0	0	0	0	0	0	0	0	3	0	0	0	0	0	0	0	0	0	0	0	0
CSAG1	0	0	15	0	17	57	0	0	0	47	0	0	0	0	0	0	0	0	0	0	0	0	0	0	0	0	0
CSDE1	49	0	75	18	16	12	23	3	42	0	23	87	23	56	203	15	44	9	11	17	18	2	0	5	4	0	113
CSE1L	0	0	0	0	0	3	0	0	0	0	0	11	20	0	0	0	0	11	0	8	6	0	0	0	0	0	4
CSF1R	0	0	139	19	0	0	0	0	0	0	0	0	7	0	0	0	0	0	3	27	1	0	0	0	0	0	0
CSGALNACT2	0	0	0	0	0	0	0	0	0	0	0	0	0	0	3	0	0	0	0	0	0	0	0	0	0	0	0
CSK	0	0	0	0	0	0	0	0	0	0	0	0	0	0	0	4	0	0	0	0	0	0	0	0	0	0	0
CSKMT	0	0	7	3	67	7	0	41	0	51	13	70	57	81	0	100	1	73	128	480	54	477	46	0	98	0	1
CSMD1	0	0	0	11	0	0	0	0	0	0	0	0	0	0	0	0	0	0	0	0	0	0	0	0	0	0	0
CSNK1A1	35	11	45	0	24	14	0	0	0	9	0	6	0	60	2	26	1	16	3	13	21	95	22	0	47	19	58
CSNK1D	0	0	38	0	0	0	0	0	0	0	0	11	0	0	0	0	0	0	0	0	0	0	0	0	0	0	0
CSNK1E	0	0	0	0	0	0	0	0	0	0	0	0	0	0	0	0	0	0	0	20	0	4	0	0	0	0	0
CSNK1G1	0	0	9	0	35	4	0	0	25	0	0	81	0	0	0	8	0	13	0	0	1	0	0	0	6	0	0
CSNK1G2	0	0	0	0	0	0	0	0	0	0	0	0	0	0	96	0	0	0	0	0	0	0	0	0	0	0	0
CSNK1G3	4	0	52	0	0	0	0	0	0	0	0	0	0	0	0	0	0	0	0	0	0	0	0	0	0	0	0
CSNK2A1	7	7	92	0	6	2	0	0	0	0	17	1	52	0	3	13	0	5	56	8	30	12	5	0	8	6	0
CSNK2B	0	38	308	31	144	134	0	0	0	142	0	93	0	133	2	116	0	247	42	35	135	10	131	3	112	74	112
CSPG4	0	0	25	0	0	0	0	0	0	0	0	0	0	0	0	0	0	0	0	0	0	0	0	0	0	0	0
CSPP1	0	0	23	0	34	0	0	0	0	2	0	10	30	0	0	35	0	5	0	5	0	0	0	0	0	0	23
CSRNP1	0	0	0	0	0	0	0	0	0	0	10	0	0	4	0	0	0	0	0	5	0	0	0	0	0	0	121
CSRNP2	0	0	0	0	0	0	0	0	0	3	0	0	0	0	0	0	0	0	0	0	0	0	0	0	0	0	0
CSRP1	0	0	36	0	0	4	0	0	0	12	0	0	14	0	0	0	0	0	0	0	0	0	9	4	7	0	5
CSRP2	4	0	30	0	14	0	0	0	0	0	23	49	28	31	54	0	0	21	38	20	34	0	0	0	0	0	0
CSTA	0	0	0	0	0	0	0	0	13	0	0	0	0	0	0	0	22	0	0	0	0	0	0	0	0	0	0
CSTB	0	17	111	0	11	37	97	13	0	0	0	111	75	93	284	6	0	19	0	19	0	88	0	0	0	43	8
CSTF1	0	0	103	0	12	17	0	0	0	0	0	20	0	0	0	6	0	12	88	14	4	0	0	5	0	0	2
CSTF2	0	0	2	0	1	0	0	0	57	3	72	2	0	0	4	0	0	4	57	23	8	0	0	0	0	8	5
CSTF2T	0	0	0	0	0	0	0	0	0	0	0	0	0	0	0	38	0	0	0	0	0	0	0	6	0	0	0
CSTF3	0	12	13	0	24	12	0	50	0	32	0	0	0	0	0	10	0	57	0	243	128	93	4	0	101	0	1
CT45A10	0	0	28	0	0	30	0	0	0	0	0	0	0	0	0	0	0	0	0	0	0	0	0	0	0	0	0
CT45A7	3	0	0	0	0	0	0	0	0	0	0	0	0	0	0	0	0	0	0	0	0	0	0	0	0	0	0
CT55	0	0	0	0	0	0	0	0	0	0	0	0	0	0	0	4	0	0	0	0	0	0	0	0	0	0	0
CT83	0	0	0	0	75	0	0	0	0	0	0	0	0	0	0	0	0	0	0	0	0	0	0	0	0	0	0
CTBP2	0	0	0	0	0	56	0	0	0	0	0	0	0	0	0	0	0	0	0	0	0	0	0	0	35	0	0
CTBS	0	0	0	0	0	0	0	0	0	0	0	0	0	0	0	0	0	0	0	0	0	0	8	0	0	0	0
CTCF	0	0	0	0	0	0	0	0	0	0	0	0	0	0	0	0	0	28	19	0	0	0	0	0	0	0	0
CTCFL	96	0	65	0	0	42	0	0	0	0	0	6	5	35	0	0	0	0	0	0	0	0	0	0	0	0	0
CTDNEP1	2	13	614	2	0	13	38	0	76	0	107	58	0	210	0	16	101	0	0	34	44	150	0	0	67	0	46
CTDSP1	0	0	0	0	0	0	0	0	0	0	0	0	0	0	0	0	0	0	0	0	0	0	0	0	5	0	0
CTDSPL2	1	1	0	0	31	0	0	0	0	12	0	15	0	2	0	11	0	1	0	22	38	0	0	0	8	0	8
CTH	0	0	4	0	0	0	0	0	0	0	0	0	0	0	0	0	0	0	0	0	0	9	0	0	0	0	0
CTIF	3	0	14	0	0	0	0	0	0	0	0	0	0	0	0	20	0	0	0	9	0	0	0	0	1	0	4
CTNNA1	4	0	39	1	23	0	0	0	0	0	0	13	0	20	15	9	0	0	0	0	0	3	0	0	11	0	5
CTNNAL1	0	10	0	13	11	15	0	0	0	0	0	0	10	0	0	0	0	0	0	0	0	0	13	29	0	0	0
CTNNB1	0	10	0	0	0	0	0	0	0	0	0	0	0	0	0	0	0	0	0	0	0	0	0	0	0	0	0
CTNNBL1	3	28	18	59	162	62	0	109	0	57	0	10	150	0	0	151	0	63	49	83	225	17	37	1	111	73	15
CTNND1	0	0	4	0	1	2	3	27	0	0	0	0	0	0	48	0	0	0	0	0	6	0	0	0	2	0	0
CTNS	0	0	0	0	0	0	0	0	0	0	0	0	0	0	0	0	0	34	0	0	48	0	0	0	94	0	0
CTPS1	0	0	0	0	7	0	0	0	0	0	0	0	0	0	0	0	0	0	3	14	13	1	1	0	0	0	0
CTR9	0	9	25	0	0	0	0	0	0	0	51	9	0	0	0	0	0	7	0	2	0	4	0	0	0	0	0
CTSA	0	0	0	0	0	0	0	0	0	0	0	6	0	0	0	5	0	5	0	0	0	0	0	0	0	0	0
CTSB	0	0	15	5	17	78	0	2	8	0	5	12	0	7	0	6	0	25	5	4	179	4	7	0	53	10	23
CTSC	0	0	87	0	27	0	13	0	0	0	0	0	0	10	0	0	0	48	0	23	40	5	0	0	3	0	0
CTSF	0	0	0	0	4	0	0	0	0	8	0	0	0	0	0	0	0	0	0	0	0	16	0	0	0	0	0
CTSH	0	0	0	0	0	0	0	0	0	0	0	0	0	0	56	0	0	0	0	0	0	0	0	0	0	0	0
CTSL	0	0	16	0	35	19	0	0	0	6	0	0	0	3	0	0	0	0	0	0	0	0	0	0	0	0	0
CTSV	0	0	39	15	104	11	0	10	17	60	3	57	49	56	18	122	0	178	62	34	192	4	78	5	216	11	13
CTTN	0	0	0	0	0	0	0	0	79	0	0	6	0	0	0	0	0	1	0	0	0	0	0	0	0	0	0
CTTNBP2	0	0	106	0	1	0	0	0	0	0	0	0	0	0	104	0	0	0	0	0	0	0	0	0	0	0	0
CTTNBP2NL	0	0	85	0	0	12	0	0	11	0	13	30	0	8	46	7	8	0	0	0	13	7	0	19	8	0	9
CTU2	0	0	0	0	0	0	0	0	0	21	0	0	0	0	0	0	0	2	0	0	0	0	0	0	0	0	0
CUL1	0	0	1	0	0	6	0	0	0	0	0	0	0	2	0	0	0	0	2	0	0	0	0	0	0	0	0
CUL2	0	0	0	0	6	0	0	18	0	0	0	0	0	0	0	0	1	6	18	4	11	0	0	0	2	0	0
CUL4A	0	0	0	0	0	15	0	0	0	0	0	0	0	0	0	0	0	0	0	0	70	0	0	0	0	10	0
CUL4B	41	7	82	0	80	75	4	0	74	0	0	60	0	89	0	0	50	0	0	53	0	0	0	0	40	16	5
CUL5	52	0	217	2	42	10	4	0	12	5	25	26	33	94	108	13	53	3	5	14	28	24	42	1	3	0	0
CUL7	0	0	0	0	0	0	0	0	0	0	0	87	0	0	0	0	0	0	0	0	0	0	0	0	0	0	0
CUL9	0	0	0	0	0	0	0	0	0	0	0	18	0	0	0	0	0	0	0	0	0	0	0	0	0	0	0
CUTA	0	59	60	0	0	7	0	0	0	1	0	1	57	2	2	40	0	0	21	0	61	0	73	0	0	3	0
CUTC	0	0	0	0	0	0	0	0	0	4	0	0	0	0	0	0	0	0	4	0	24	0	11	0	24	0	0
CUX1	0	0	0	0	0	0	0	0	0	0	0	0	0	0	0	0	0	4	0	0	0	1	0	0	0	0	0
CWC15	156	47	601	31	1402	312	2	191	0	187	165	524	0	277	538	841	3	460	429	1484	587	629	801	103	468	145	209
CWC22	59	0	8	38	37	8	0	0	0	5	5	0	0	0	1	0	1	4	0	8	32	0	19	0	0	0	0
CWC25	34	16	575	68	266	29	45	32	14	129	17	140	47	165	216	62	51	74	30	73	109	0	66	58	123	44	50
CWC27	0	3	5	0	0	3	0	1	0	0	0	0	12	0	0	4	0	6	0	7	8	1	0	0	0	0	0
CWF19L1	0	2	4	0	0	5	0	0	2	0	0	0	0	0	0	0	0	6	0	0	0	0	4	0	5	0	2
CWF19L2	56	0	49	0	78	0	36	0	0	64	1	11	1	110	91	58	0	56	109	252	13	29	66	0	81	0	33
CXADR	0	0	13	0	29	1	0	3	0	2	0	0	10	0	0	8	0	6	29	42	71	8	16	5	25	31	7
CXCL10	0	0	0	0	0	0	0	0	10	0	0	0	0	0	0	0	0	0	0	0	0	0	0	0	0	0	0
CXCL11	0	0	0	0	0	0	0	0	46	0	0	0	0	0	0	0	0	0	0	0	0	0	0	0	0	0	0
CXCL12	0	0	0	0	0	3	0	0	0	0	0	0	0	0	0	0	0	0	0	3	0	0	0	0	0	0	0
CXXC1	0	0	0	1	0	3	0	0	0	0	0	0	0	0	0	0	0	0	0	0	0	0	0	0	0	0	0
CXXC4	0	0	132	0	0	0	0	0	0	0	0	0	3	0	23	0	0	59	0	0	41	0	0	0	0	0	0
CXorf38	1	0	3	0	0	0	0	0	0	0	0	0	0	0	0	0	0	0	0	0	0	0	0	0	0	0	0
CXorf40A	72	0	18	0	0	1	0	18	0	0	0	0	3	14	0	0	0	0	0	22	0	0	18	0	0	0	0
CXorf40B	0	0	175	1	139	4	0	133	28	45	57	31	0	39	102	63	0	77	15	100	43	140	29	1	2	16	29
CXorf56	9	0	61	3	24	17	0	6	0	0	0	7	0	0	23	1	0	37	18	14	12	37	0	6	0	14	14
CXorf67	1	0	25	0	0	0	0	0	0	0	5	0	0	0	12	0	0	0	0	0	0	3	1	0	0	0	0
CYB561	0	0	0	0	0	0	0	0	0	0	0	0	0	0	0	0	0	0	0	0	0	0	0	0	21	0	0
CYB561A3	0	0	16	0	0	0	0	0	0	0	0	0	0	0	4	0	0	0	0	0	0	0	0	0	0	0	0
CYB561D1	0	0	0	4	0	0	0	0	0	0	0	0	0	0	0	0	0	0	0	0	0	0	0	0	17	0	0
CYB561D2	0	0	0	0	0	0	0	0	0	0	0	0	0	0	0	27	0	0	40	0	0	0	0	0	10	0	0
CYB5A	0	0	0	0	4	0	5	0	0	0	0	0	5	0	0	0	0	0	0	0	0	0	0	0	26	0	12
CYB5B	5	43	98	18	156	95	0	0	0	23	0	0	0	30	1	23	18	61	10	12	114	2	28	0	83	4	35
CYB5D1	29	0	0	0	0	0	0	0	0	0	0	29	0	0	0	3	0	0	0	9	0	0	0	0	0	0	0
CYB5D2	0	0	0	0	4	0	0	0	0	0	0	0	0	0	0	0	0	0	0	0	0	0	0	0	0	0	0
CYB5R1	0	0	0	0	0	0	0	0	0	0	0	55	0	0	0	0	0	0	0	0	0	10	6	0	6	0	0
CYB5R3	0	0	16	0	0	0	0	0	0	0	0	0	0	49	0	0	1	0	0	0	0	0	0	0	44	0	43
CYB5R4	2	0	0	0	3	0	0	0	0	0	0	0	0	0	0	1	0	6	0	0	1	0	2	0	4	0	2
CYB5RL	0	0	0	0	0	0	0	0	0	0	0	0	0	0	0	0	0	0	75	0	0	0	0	1	0	0	6
CYCS	22	148	579	179	1563	220	1	363	150	178	184	363	221	152	76	2539	41	2184	1694	1055	1450	394	1147	5	1324	843	993
CYFIP1	0	0	8	0	0	0	0	0	0	0	0	23	0	0	60	0	1	0	0	0	0	0	2	0	0	0	0
CYHR1	0	0	19	0	0	0	0	0	0	0	0	0	0	0	0	0	0	0	0	0	0	0	0	0	0	0	0
CYLD	0	0	0	0	0	1	0	0	0	0	0	0	0	0	0	0	0	0	0	0	0	0	0	0	0	0	0
CYP19A1	0	0	0	0	0	0	0	0	0	0	0	3	0	0	0	0	0	0	0	0	0	0	0	0	0	0	0
CYP20A1	0	0	0	0	0	0	0	0	0	0	0	12	0	0	0	0	0	0	0	0	0	0	0	0	3	0	0
CYP26A1	1	0	0	0	0	97	0	0	0	0	0	0	0	28	0	0	0	0	0	0	0	1	0	0	0	1	0
CYP2C18	0	0	10	0	0	1	0	2	0	0	0	0	6	0	0	0	0	0	0	0	1	0	0	0	0	0	0
CYP2R1	0	0	0	0	0	9	0	0	6	0	0	2	0	0	0	0	0	0	0	7	0	0	0	0	0	0	0
CYP4F22	0	0	0	0	10	0	0	0	0	0	0	0	0	0	0	0	0	0	0	0	0	0	0	0	0	0	0
CYP51A1	0	0	19	0	3	3	0	0	0	0	0	0	0	0	0	0	0	0	0	0	0	0	0	0	0	0	0
CYREN	0	0	0	0	0	0	0	0	0	0	0	0	0	0	168	0	0	0	0	0	0	0	0	0	0	0	0
CYSTM1	0	33	223	18	40	43	0	1	13	31	21	42	35	128	44	17	0	0	0	0	17	0	26	0	112	0	0
CYTH1	0	0	0	0	0	0	0	0	0	0	0	0	18	0	0	0	0	63	0	2	0	0	0	0	22	0	0
CYTH2	0	0	20	0	0	134	0	0	0	0	0	0	0	0	0	0	0	0	24	0	0	0	0	0	0	0	0
CYTH3	0	0	0	0	0	0	0	0	0	0	0	0	0	2	6	0	0	0	0	0	0	0	0	0	0	0	0
DAAM1	12	0	190	0	0	0	0	0	48	0	0	0	81	247	61	0	10	0	0	12	1	0	0	5	13	0	0
DAAM2	0	0	0	0	0	0	0	0	0	0	0	0	0	4	0	0	0	0	0	0	0	0	0	0	0	0	0
DAD1	0	3	5	0	8	0	0	0	0	0	0	0	0	20	5	11	0	3	8	15	36	0	24	0	17	25	0
DAG1	0	0	0	0	0	0	0	0	0	2	0	0	0	0	0	0	0	0	0	0	0	0	0	0	11	0	0
DAGLB	0	0	0	0	26	0	0	0	4	0	0	0	4	0	0	0	0	0	50	65	16	0	55	0	0	0	129
DALRD3	0	0	0	0	0	0	0	0	3	0	0	0	3	0	0	0	0	0	0	0	0	0	0	0	0	0	0
DAND5	0	0	0	0	0	6	0	0	0	0	0	0	0	0	0	0	0	0	0	0	0	0	0	0	0	0	0
DAP	0	0	0	0	0	0	0	0	0	0	0	4	0	0	0	0	0	0	0	0	0	0	0	0	0	0	0
DAP3	1	8	104	5	69	0	15	48	0	9	0	0	0	4	19	77	0	61	13	41	116	64	25	0	17	11	76
DAPK1	0	0	7	0	0	0	0	0	0	0	0	0	0	0	0	0	0	0	0	0	0	0	0	0	0	0	0
DAPK3	0	0	0	0	0	0	0	0	45	0	0	0	0	5	0	0	0	0	0	0	0	0	0	1	0	0	0
DARS	7	0	27	0	0	9	18	0	0	0	7	52	0	14	178	0	1	1	6	0	19	0	8	0	17	0	0
DARS2	0	0	0	0	0	0	0	0	0	2	0	0	0	0	0	0	0	0	0	0	0	0	0	0	0	0	0
DAW1	0	0	7	0	0	9	0	2	0	0	0	6	0	0	0	0	0	0	0	0	0	0	0	0	0	1	0
DAXX	0	0	28	0	1	0	0	0	0	0	0	0	0	0	92	9	0	2	0	0	35	0	54	1	4	16	60
DAZAP1	0	0	0	0	41	0	0	1	0	0	0	0	0	15	0	0	0	0	0	0	0	0	0	0	0	0	0
DAZAP2	3	0	3	0	44	14	0	0	0	45	18	0	8	104	5	21	0	2	0	86	140	3	0	0	0	19	65
DAZL	0	0	0	0	10	7	0	0	3	0	0	0	0	0	0	0	0	0	0	0	0	0	0	0	0	0	0
DBF4	5	0	52	25	86	0	0	0	0	0	29	9	0	0	0	125	0	20	111	5	74	14	0	0	3	14	2
DBF4B	0	0	0	0	2	0	0	12	0	0	0	0	0	0	0	0	0	0	0	15	0	0	9	0	0	0	0
DBI	0	42	320	16	251	177	42	174	163	138	0	255	136	91	183	22	74	326	65	0	278	56	97	14	159	76	45
DBNDD2	0	0	8	7	0	0	0	0	0	0	0	0	0	0	0	0	0	0	0	0	0	0	0	0	0	0	0
DBR1	0	3	0	0	0	7	0	0	0	35	2	42	0	0	0	2	15	13	0	5	10	8	8	18	261	2	14
DCAF1	0	0	0	0	0	0	0	0	0	0	2	44	0	0	2	0	0	8	0	0	0	0	0	0	0	22	0
DCAF11	0	0	0	0	0	0	0	0	0	0	0	0	0	5	0	0	0	0	0	0	0	0	0	0	0	0	0
DCAF12	0	6	0	0	3	14	0	0	0	97	0	0	0	0	0	0	1	5	0	2	10	0	9	0	0	0	0
DCAF13	12	12	19	7	42	13	0	0	13	42	0	12	2	9	5	20	0	34	33	57	49	55	39	6	40	6	0
DCAF16	0	0	15	0	0	11	0	0	0	0	0	0	40	62	3	0	0	0	0	2	26	8	0	0	39	0	0
DCAF17	0	0	0	12	0	0	0	0	0	0	0	0	0	16	0	0	1	4	0	0	0	0	0	0	0	0	0
DCAF4	0	0	56	0	50	0	0	0	0	6	0	37	89	48	0	1	0	2	0	13	49	0	10	1	0	60	12
DCAF4L1	2	0	42	0	0	0	1	0	0	0	0	8	0	8	0	6	0	0	3	8	8	0	0	0	0	0	0
DCAF4L2	13	0	0	0	0	0	0	0	0	0	0	1	1	0	0	0	4	0	0	0	0	0	0	0	0	12	0
DCAF5	0	3	9	0	20	0	0	0	9	0	30	0	0	0	0	0	0	0	0	0	0	0	0	0	10	0	0
DCAF6	0	0	0	0	0	0	0	0	0	0	1	44	0	0	0	0	1	0	0	0	0	0	0	0	0	0	28
DCAF7	31	3	108	0	4	0	68	0	0	0	0	0	0	0	28	0	0	0	0	10	12	0	0	0	36	0	18
DCAF8	0	0	120	0	9	0	0	0	0	0	0	0	0	34	1	0	0	0	9	0	1	0	0	7	20	0	0
DCAKD	0	0	0	0	0	0	0	0	0	0	0	0	0	0	0	1	0	0	0	5	2	0	0	0	23	0	0
DCDC2	0	0	4	0	0	7	0	0	3	0	0	0	0	0	24	0	0	0	0	0	0	0	0	0	0	0	0
DCK	0	0	0	0	0	0	0	0	4	0	0	2	0	0	0	0	0	6	0	0	1	0	0	0	0	0	0
DCLK2	0	0	3	0	0	0	0	0	103	0	0	0	0	0	0	0	0	0	0	0	0	0	0	1	0	0	0
DCLRE1B	0	11	74	0	10	0	143	0	1	9	0	124	0	0	49	13	0	9	9	0	17	202	7	5	125	0	37
DCLRE1C	0	0	0	0	0	0	0	0	0	0	0	0	0	0	0	0	4	0	0	0	0	0	0	0	0	0	0
DCP1A	11	0	124	9	17	7	0	0	2	0	0	8	48	14	2	12	2	23	5	103	83	5	6	0	84	0	130
DCP1B	0	0	29	0	0	0	0	0	0	0	0	0	0	0	37	0	0	0	0	0	0	0	0	0	0	0	0
DCP2	334	70	1573	76	377	142	128	100	233	64	586	1668	794	909	1413	102	118	32	125	155	275	158	179	143	286	346	161
DCPS	0	0	74	0	0	0	0	0	0	0	0	0	0	4	0	0	0	0	38	0	0	0	0	0	0	0	0
DCTN1	0	0	0	0	0	0	0	0	0	0	0	0	0	0	0	0	28	0	0	0	0	0	2	0	0	0	0
DCTN2	3	0	0	0	0	0	0	0	0	0	0	0	0	0	0	0	0	0	0	0	6	0	0	0	0	0	0
DCTN3	0	11	79	0	84	10	1	0	0	55	0	0	0	6	0	49	0	53	133	9	147	8	33	0	38	25	0
DCTN4	0	0	58	0	0	0	0	0	0	0	0	0	10	0	14	0	0	0	0	0	0	0	0	0	0	2	0
DCTN5	3	42	28	43	152	20	0	0	14	4	0	37	0	0	46	31	0	37	31	22	33	13	8	0	64	8	0
DCTN6	0	0	0	0	0	0	0	0	0	0	0	0	0	0	0	0	0	0	0	15	0	0	0	0	0	0	0
DCTPP1	0	0	10	0	11	0	0	0	0	18	4	0	0	2	0	0	0	65	0	0	1	0	16	0	20	0	0
DCUN1D1	4	0	4	0	0	10	0	0	0	0	0	3	0	1	0	6	0	0	0	0	0	0	0	0	15	0	0
DCUN1D2	0	0	0	0	0	2	0	0	0	0	0	0	0	0	0	0	0	0	0	0	2	0	0	0	0	0	0
DCUN1D3	0	0	6	0	19	6	0	0	0	0	0	0	0	0	0	0	0	0	0	0	0	0	0	0	0	0	0
DCUN1D4	11	0	0	0	3	0	0	0	0	0	0	0	0	0	4	26	0	0	46	56	0	0	0	0	0	0	0
DCUN1D5	0	0	0	2	23	22	0	18	0	0	0	15	0	11	0	11	0	7	10	16	0	1	5	0	0	0	0
DCXR	0	0	12	0	0	0	0	0	0	0	0	0	0	0	28	0	0	0	0	0	0	0	0	0	20	0	0
DDA1	16	7	584	0	282	61	0	2	0	129	0	0	109	111	9	90	12	77	29	119	129	80	158	3	234	0	79
DDAH2	0	22	86	0	23	0	0	0	0	0	0	0	0	142	0	0	0	0	0	0	0	0	0	0	0	0	0
DDB1	0	0	37	0	0	3	0	0	0	0	0	0	0	0	0	0	0	9	0	14	0	0	0	1	0	0	0
DDB2	0	10	6	0	0	10	0	0	0	0	0	0	57	33	0	0	0	0	0	0	14	0	0	0	46	0	0
DDHD2	0	0	3	0	0	0	0	0	0	0	0	0	0	0	0	0	0	0	0	0	0	0	0	0	0	0	0
DDIAS	0	0	17	0	37	7	4	0	0	0	5	5	2	9	12	18	0	9	24	11	19	15	30	0	101	29	25
DDIT3	0	5	44	14	57	12	0	15	0	33	299	262	143	80	29	10	61	0	0	5	0	0	0	3	0	0	16
DDIT4	0	0	0	0	21	49	0	0	38	0	0	0	0	0	0	0	0	0	0	0	0	0	0	12	0	0	0
DDOST	0	0	0	0	4	0	0	0	0	0	0	0	0	0	0	0	0	0	0	0	43	20	0	0	0	0	0
DDT	2	0	0	0	0	0	0	0	0	0	0	0	0	0	0	3	0	58	1	0	1	2	1	0	0	0	0
DDX1	0	0	0	0	37	0	0	5	0	0	22	0	33	0	26	0	0	0	4	0	62	0	0	3	92	0	2
DDX10	2	3	29	0	3	0	0	0	2	0	42	32	7	66	68	0	0	22	0	0	78	3	1	0	6	5	0
DDX11	65	0	65	0	0	0	0	0	0	0	0	0	0	0	0	6	0	0	0	0	0	0	0	0	0	0	0
DDX17	0	0	0	0	0	0	0	0	0	0	0	0	0	0	0	0	0	0	0	4	3	0	0	0	0	0	0
DDX18	68	28	208	0	306	28	0	23	0	75	55	103	46	41	97	364	1	97	112	174	109	125	78	3	174	26	6
DDX19A	0	0	21	0	1	0	0	0	0	0	0	0	0	3	0	0	0	0	15	0	1	0	0	0	1	0	0
DDX19B	0	0	11	0	0	0	0	0	0	0	0	0	0	3	16	0	0	0	0	0	0	0	0	0	0	0	0
DDX20	11	7	0	0	0	0	0	0	0	0	0	0	0	0	0	3	0	0	0	0	2	7	9	0	0	0	0
DDX21	0	1	393	88	576	136	2	151	193	0	0	13	56	85	59	833	234	679	558	403	1779	272	406	267	1749	170	277
DDX23	0	0	0	0	0	0	0	0	0	1	0	0	0	0	0	0	0	0	0	6	0	0	5	0	0	0	0
DDX24	10	10	58	35	354	168	0	0	29	9	41	68	71	81	95	169	41	53	57	0	161	0	47	0	199	49	228
DDX27	0	0	1	65	5	0	0	39	0	0	0	0	0	0	0	0	0	0	0	20	92	0	34	0	0	0	38
DDX28	0	0	0	0	0	0	0	0	0	27	0	0	0	0	0	0	0	9	0	0	0	0	0	0	0	0	0
DDX31	0	0	0	0	0	0	0	0	0	0	0	0	0	0	33	0	0	0	0	0	4	0	56	0	0	0	0
DDX39A	10	41	114	19	362	59	0	51	12	41	0	107	10	33	10	195	37	202	80	320	221	523	107	239	269	34	105
DDX39B	5	4	55	0	26	0	0	1	5	3	8	16	0	0	0	42	0	12	60	22	33	7	47	0	12	1	0
DDX3X	31	0	91	40	7	17	0	3	1	12	0	81	10	63	57	21	0	18	4	4	20	2	21	0	0	4	22
DDX3Y	0	0	0	0	0	7	0	0	0	0	0	0	0	0	0	0	9	3	13	0	0	0	5	0	4	0	0
DDX4	3	0	23	0	14	4	0	0	0	3	12	2	0	13	8	3	0	5	1	0	6	5	0	0	0	1	5
DDX41	2	0	0	0	17	9	0	6	0	2	0	0	0	0	0	0	0	0	0	10	4	11	3	0	8	13	0
DDX42	0	0	1	0	0	0	0	0	0	0	0	0	0	0	0	0	0	0	2	3	0	0	0	0	67	0	69
DDX43	67	0	8	0	74	4	0	0	85	0	0	214	0	88	101	2	0	9	1	0	9	0	0	0	0	0	11
DDX46	11	0	4	29	47	0	0	4	0	60	0	23	0	69	32	12	1	61	85	63	19	42	121	0	1	24	20
DDX47	3	1	16	0	10	2	0	0	0	0	0	0	0	0	32	0	0	0	6	3	13	0	0	0	0	4	23
DDX49	0	0	2	0	107	11	0	11	0	11	0	0	0	0	0	6	0	27	0	2	14	28	45	0	51	0	15
DDX5	8	7	14	0	60	27	0	2	0	61	8	144	10	124	27	59	1	106	63	74	86	57	38	0	117	69	14
DDX50	85	0	61	55	132	68	0	0	51	0	28	37	44	0	35	0	27	41	0	0	10	0	10	0	6	0	2
DDX52	4	4	27	0	66	0	0	0	0	3	0	20	0	69	33	15	0	23	19	66	26	0	31	0	5	0	0
DDX54	0	0	0	0	5	0	0	0	0	0	0	0	0	0	0	0	0	0	0	0	0	0	0	0	0	0	0
DDX55	22	0	9	0	15	4	0	0	0	0	5	0	0	2	0	5	0	4	0	6	10	0	0	0	0	14	4
DDX56	0	0	3	0	6	0	0	0	0	0	0	2	0	0	0	0	0	16	163	19	26	0	1	0	0	5	3
DDX58	9	0	3	0	0	0	0	0	12	0	0	0	1	0	2	0	0	0	0	0	0	0	0	0	0	0	0
DDX59	0	0	0	0	0	8	0	0	0	0	0	0	0	0	0	0	0	2	6	0	0	0	0	0	0	0	0
DDX6	0	0	4	0	10	21	0	0	0	0	0	0	0	2	0	0	0	15	20	0	29	0	0	0	0	0	6
DECR1	0	0	0	0	0	0	0	0	5	0	0	0	0	0	0	0	0	0	0	0	0	0	0	0	0	0	0
DEDD	48	0	0	10	15	0	17	4	0	0	11	0	13	44	23	0	0	12	0	17	34	0	6	58	8	0	0
DEDD2	0	0	0	0	0	10	0	0	0	0	0	28	0	0	0	0	0	0	0	0	0	0	0	0	0	0	0
DEF8	0	1	93	31	0	0	0	0	0	0	0	0	0	0	0	0	0	0	10	62	96	11	17	0	65	0	0
DEGS1	0	0	32	0	8	18	0	18	0	0	0	49	0	0	0	0	0	1	0	9	4	1	8	0	14	0	0
DEGS2	0	0	169	0	0	0	0	1	5	0	0	2	0	17	15	0	0	0	0	0	6	0	0	0	18	0	0
DEK	31	15	252	12	91	93	0	0	7	24	5	75	32	136	5	0	10	108	18	57	77	13	17	0	4	44	29
DENND4C	0	0	0	0	0	0	0	0	0	0	0	0	0	0	0	0	0	0	0	0	0	0	0	5	0	0	8
DENND5A	0	0	2	0	0	0	0	0	0	0	0	0	0	0	0	0	0	0	0	0	0	0	0	0	0	0	0
DENR	0	0	66	7	39	22	0	9	0	12	0	63	0	27	0	9	7	32	0	19	33	2	18	0	0	0	44
DEPDC1	0	7	102	5	33	0	0	0	0	0	0	0	0	0	12	0	0	0	0	0	0	0	0	0	0	0	3
DEPDC1B	0	0	53	0	0	0	4	0	0	0	0	7	0	0	0	1	0	0	0	0	3	2	29	0	0	0	2
DEPDC5	0	0	0	0	1	0	0	0	0	0	0	0	0	0	0	0	0	0	0	0	0	0	0	0	0	0	0
DEPDC7	0	0	1	0	13	25	0	7	0	15	0	1	0	0	0	0	0	0	7	0	7	3	0	0	4	0	0
DEPP1	0	0	0	0	32	0	0	0	0	0	0	0	0	0	1	0	0	0	0	0	0	0	0	0	0	0	0
DEPTOR	0	0	0	0	0	0	0	0	0	0	0	0	0	0	4	0	0	0	0	0	0	0	0	0	0	0	0
DERA	0	0	14	0	87	0	0	0	0	0	0	27	0	0	2	0	0	0	0	0	0	0	0	0	0	0	0
DERL1	6	0	64	13	45	40	10	0	0	0	2	0	0	1	0	0	0	0	0	28	3	12	36	0	0	0	0
DERL2	0	0	0	0	8	0	0	0	0	0	0	0	0	0	0	7	0	13	24	0	4	0	4	0	0	7	0
DERL3	53	31	94	5	10	25	0	12	0	0	46	136	43	93	101	3	0	43	2	21	14	32	12	0	20	6	3
DESI2	0	0	0	0	3	0	0	0	0	0	0	8	3	0	0	0	11	0	0	58	0	0	0	0	0	0	7
DET1	0	0	0	0	106	0	0	0	0	0	0	0	0	0	0	5	0	0	0	0	0	0	0	0	0	0	0
DFFA	0	0	0	0	0	0	0	0	0	0	0	9	0	0	8	7	0	33	0	0	54	1	0	0	0	0	0
DFFB	0	0	0	0	0	0	0	0	0	0	0	0	0	0	0	0	0	0	0	0	0	0	0	0	12	0	0
DGCR2	0	6	42	0	0	0	0	0	0	0	0	0	0	0	0	0	0	45	0	30	0	0	0	0	0	0	0
DGCR6	0	0	0	0	0	2	0	0	0	0	0	0	0	0	0	0	0	0	0	0	0	0	0	0	0	0	0
DGCR6L	0	0	8	0	0	7	0	0	0	0	0	0	0	0	0	0	0	0	0	0	0	8	0	0	0	0	0
DGCR8	2	0	0	0	0	0	0	0	0	0	0	0	0	0	0	0	0	0	0	0	0	0	0	0	0	0	0
DGKB	0	0	59	0	0	0	0	0	0	0	0	0	0	0	0	0	0	0	0	0	0	0	0	0	0	0	0
DGKE	37	0	0	0	0	0	0	0	51	0	0	3	0	0	0	0	0	0	41	0	0	0	31	0	0	0	0
DGLUCY	0	0	0	0	0	0	0	0	0	0	0	0	0	0	0	1	0	0	0	0	0	0	0	0	0	13	0
DGUOK	72	0	47	0	21	2	0	0	10	0	0	33	0	0	31	2	0	0	27	80	127	34	45	0	26	0	0
DHCR24	0	0	13	0	0	0	0	0	0	0	0	0	0	0	0	0	0	0	0	0	0	0	0	0	0	0	0
DHCR7	0	0	111	0	0	0	0	0	0	0	5	0	0	3	0	0	1	0	0	0	0	0	0	1	0	0	22
DHDDS	0	1	33	16	102	0	0	0	0	20	0	0	0	0	0	30	0	0	0	0	32	26	0	0	0	0	0
DHDH	0	0	65	0	0	0	0	0	0	0	0	0	0	0	0	0	0	0	0	0	81	0	0	0	0	0	0
DHFR	0	0	0	0	14	0	0	0	0	0	0	0	0	0	0	0	0	8	0	0	2	0	0	0	0	0	0
DHODH	0	0	0	0	0	0	0	0	31	0	0	2	0	0	0	0	0	0	0	21	4	0	22	0	0	0	0
DHPS	0	0	0	0	0	11	0	0	0	0	0	0	23	0	11	0	15	13	0	19	0	0	62	0	50	0	0
DHRS2	0	0	0	0	0	0	0	0	0	0	0	0	0	2	0	0	0	0	0	0	0	0	0	0	0	0	0
DHRS7	0	0	0	0	0	0	0	0	0	0	0	0	0	0	0	12	0	0	0	0	0	0	0	0	0	0	0
DHRS7B	0	0	49	0	0	0	0	0	0	0	0	1	0	0	0	0	0	0	0	40	2	0	0	0	0	0	0
DHX15	0	0	3	5	11	0	0	0	0	0	3	14	0	0	0	2	0	13	0	5	4	0	7	0	0	0	2
DHX16	0	10	122	0	8	48	0	41	18	0	0	0	9	21	0	0	0	38	41	32	0	0	34	0	0	33	0
DHX29	0	0	159	0	42	2	1	8	0	57	118	0	108	246	328	66	42	107	84	217	298	75	25	51	82	34	59
DHX30	0	0	5	0	0	0	0	0	0	0	0	0	0	0	0	9	0	0	0	0	16	0	0	0	0	0	0
DHX33	0	0	4	0	0	0	0	0	0	0	0	0	0	0	0	0	0	0	0	0	0	0	0	0	0	0	0
DHX34	0	0	0	0	0	0	0	0	0	0	0	0	0	0	0	0	0	0	0	0	0	0	0	0	8	0	0
DHX35	0	0	3	0	0	0	0	0	0	0	0	0	0	0	0	0	0	0	0	0	0	0	0	0	0	0	0
DHX36	0	0	0	0	0	0	0	17	0	0	0	0	0	0	0	0	0	0	0	0	0	0	0	0	0	0	0
DHX38	0	0	71	0	17	1	0	0	0	1	0	0	0	37	0	44	0	0	0	0	125	0	0	64	0	0	0
DHX40	0	0	0	0	5	30	0	0	0	0	0	0	0	0	23	17	0	4	0	13	0	26	0	0	0	6	0
DHX57	0	0	0	0	0	0	0	0	0	0	0	0	0	0	0	0	0	0	0	0	0	0	0	0	8	0	0
DHX8	15	0	36	0	27	58	2	0	0	81	0	18	0	19	0	0	1	1	0	2	68	63	49	0	0	26	136
DHX9	0	4	18	0	7	0	16	1	0	42	4	0	0	1	0	5	0	37	7	10	7	5	1	0	6	7	22
DIABLO	6	10	19	0	33	27	27	6	0	11	10	25	0	7	0	11	0	37	0	17	58	5	13	0	0	3	21
DIAPH3	37	0	0	0	0	0	0	0	0	0	0	0	0	0	0	0	0	0	0	39	0	0	0	0	0	37	4
DIDO1	0	0	8	0	1	5	0	0	0	0	0	0	0	0	0	0	0	1	0	0	1	0	0	0	0	0	73
DIMT1	0	0	5	0	25	0	0	0	8	0	21	0	24	3	0	19	0	0	16	2	14	0	1	0	6	0	4
DIO2	0	0	0	0	0	0	0	0	0	0	0	0	0	0	0	0	1	0	0	0	0	0	0	0	12	0	0
DIP2A	1	0	0	0	0	12	0	4	0	28	0	0	0	0	0	0	0	0	9	0	0	0	0	0	0	0	0
DIRAS1	0	0	123	0	0	0	0	0	0	0	0	0	0	0	1	0	0	0	0	0	0	0	0	0	0	0	0
DIRC2	0	0	0	0	0	0	0	0	0	0	0	0	6	0	0	0	0	0	0	0	0	0	0	0	0	0	0
DIS3	0	0	0	0	0	20	0	0	0	0	0	0	0	0	0	0	0	0	0	0	0	0	31	23	0	0	0
DIS3L	0	0	0	0	0	0	0	0	0	87	0	6	0	0	0	6	0	0	0	0	27	0	0	0	0	0	0
DIS3L2	0	0	1	0	0	0	0	0	0	0	0	0	0	0	7	0	0	0	0	10	0	0	0	0	0	0	0
DISP1	0	0	1	0	0	0	0	0	0	0	0	0	0	0	0	17	0	0	0	0	0	0	0	0	0	0	0
DISP3	0	0	0	0	0	0	0	0	0	0	0	0	0	0	0	0	0	0	0	0	0	0	0	0	39	0	0
DKC1	0	0	6	0	18	0	0	0	0	80	0	1	10	3	18	48	12	52	42	32	91	15	58	3	0	34	130
DKK3	0	0	29	0	0	0	0	0	0	0	0	0	0	0	0	0	0	0	0	0	0	0	0	0	0	0	0
DLAT	0	0	76	0	0	0	0	0	0	0	0	0	0	0	0	0	0	0	0	0	2	0	0	0	0	0	0
DLD	0	0	4	8	17	3	0	0	0	0	0	7	0	14	0	2	0	3	0	0	0	0	0	5	0	0	0
DLG1	0	0	134	0	0	0	33	0	67	3	18	51	0	0	16	0	0	0	0	0	0	0	0	0	0	0	0
DLG2	0	0	20	0	0	2	0	0	0	0	0	0	0	0	0	0	0	0	0	0	0	0	0	0	0	0	0
DLG3	0	0	64	0	0	0	22	0	0	0	0	0	0	0	0	0	0	0	0	6	0	24	0	0	0	0	0
DLGAP2	10	0	0	0	0	0	0	0	0	0	0	0	0	0	0	0	0	0	0	0	0	0	0	0	0	0	0
DLGAP4	2	0	149	0	0	0	0	0	10	0	0	3	0	0	19	0	0	11	5	0	6	0	0	0	0	0	0
DLGAP5	310	17	378	29	136	58	140	42	264	1	216	1606	362	711	1622	134	61	9	40	50	5	34	5	47	9	56	4
DLK2	0	19	7	0	0	0	0	0	0	4	0	0	3	23	0	0	0	0	0	0	0	0	0	0	0	0	0
DLL3	0	0	0	0	0	0	0	0	0	0	0	0	0	0	0	0	0	0	0	1	0	0	0	0	0	0	0
DLL4	0	0	0	14	0	0	0	0	0	0	0	0	0	0	0	0	0	0	0	0	0	0	0	0	0	0	0
DLST	21	0	108	0	22	0	0	0	0	0	3	64	9	0	0	0	157	0	18	2	153	0	0	5	8	0	4
DLX2	0	0	0	0	0	0	0	0	0	0	0	0	0	14	0	0	2	0	0	0	0	0	0	0	0	0	0
DLX3	0	0	0	0	0	3	0	0	0	0	0	0	0	0	0	0	0	0	0	0	0	0	0	0	0	0	0
DLX6	0	0	0	0	0	0	3	0	0	0	0	0	0	0	0	0	0	0	0	0	0	0	0	0	0	0	0
DMAC1	0	0	0	0	53	0	0	0	0	0	0	0	0	0	0	45	0	0	0	0	0	15	0	44	0	0	0
DMAC2	0	118	111	0	34	52	0	0	0	0	94	0	0	0	1	64	0	47	0	29	16	16	43	0	0	0	0
DMAP1	0	0	14	0	11	0	0	0	0	0	0	0	0	0	0	0	0	12	0	60	18	4	0	0	0	0	0
DMC1	0	0	0	0	0	0	0	0	0	0	17	0	0	0	0	0	0	0	0	0	0	0	0	0	0	0	0
DMD	0	0	0	0	0	0	0	0	0	0	0	0	0	6	0	0	0	0	0	0	0	0	0	0	0	0	0
DMKN	0	0	0	0	0	0	0	0	0	0	0	9	0	0	0	0	0	0	0	0	0	34	0	0	0	0	0
DMRTC2	0	0	0	0	0	0	0	0	0	0	0	1	0	0	0	0	0	0	0	0	0	0	0	0	37	0	0
DMTF1	0	0	2	0	0	0	0	0	18	0	0	0	0	0	9	1	0	0	0	0	0	0	2	0	0	0	0
DMXL1	0	0	0	0	27	7	18	0	57	0	0	0	0	0	22	0	0	0	0	0	0	0	0	0	0	0	19
DNAAF3	0	0	0	0	0	0	0	8	0	0	0	0	0	0	0	0	0	0	0	0	0	0	0	0	0	0	0
DNAAF4	0	0	21	0	0	0	0	0	0	22	0	10	0	30	16	0	0	0	0	0	0	0	0	0	0	0	0
DNAH11	0	0	0	1	0	0	0	0	0	0	0	8	0	5	9	0	0	0	0	0	0	0	0	0	0	0	0
DNAH14	0	0	1	0	19	1	0	0	0	0	0	0	0	0	0	0	0	0	0	0	18	0	0	0	0	0	0
DNAJA1	53	12	132	13	108	49	41	6	72	163	18	316	51	241	139	77	78	63	16	73	81	89	96	100	103	2	41
DNAJA2	10	0	48	128	52	9	0	0	13	3	0	0	9	9	0	21	0	0	0	9	94	0	10	66	31	0	27
DNAJA3	0	0	0	0	0	0	0	0	0	0	0	0	0	0	0	0	2	0	0	0	0	0	0	0	0	0	0
DNAJA4	0	0	0	27	0	0	0	0	0	0	0	0	0	0	0	0	0	0	0	0	0	0	0	0	0	0	0
DNAJB1	266	38	1685	67	241	147	95	180	229	540	246	1035	469	728	201	424	562	283	226	796	926	868	378	355	1881	237	128
DNAJB11	0	0	0	0	0	0	0	0	0	0	0	0	0	0	0	0	0	0	0	0	0	0	0	0	5	0	0
DNAJB12	0	0	0	0	8	0	0	0	0	0	0	0	0	0	0	0	0	8	2	3	13	0	11	0	0	0	0
DNAJB14	4	0	37	57	35	44	0	1	15	0	0	0	0	0	0	17	0	30	24	62	11	15	3	10	0	0	0
DNAJB4	0	0	0	3	1	0	0	0	29	30	0	0	0	6	0	3	0	1	4	7	22	0	2	0	4	0	0
DNAJB6	35	0	80	26	327	83	12	41	178	40	11	113	3	19	21	145	0	202	90	26	171	39	56	0	181	230	209
DNAJB9	0	0	0	0	17	0	0	5	14	4	0	0	1	4	0	3	0	0	0	0	0	0	0	0	4	4	0
DNAJC10	0	0	2	0	0	2	0	0	0	8	55	0	0	0	0	0	0	0	0	0	0	0	0	0	0	0	0
DNAJC11	0	0	0	0	0	12	0	0	0	3	0	0	0	18	14	0	0	0	0	4	0	2	0	0	3	0	0
DNAJC15	34	6	529	301	1734	75	13	229	4	380	36	60	25	75	279	1857	6	2333	2016	2003	8048	1329	1505	6	335	2009	1721
DNAJC16	0	0	0	0	0	0	0	0	0	0	0	0	0	81	0	0	0	0	0	0	0	0	0	0	1	0	0
DNAJC17	5	1	91	0	52	2	0	0	0	0	81	0	36	0	7	5	0	60	0	0	0	0	0	0	0	0	0
DNAJC18	9	0	0	0	0	0	0	0	0	0	0	0	0	0	0	0	0	0	0	0	0	0	0	0	0	0	0
DNAJC19	51	0	126	0	0	0	0	0	15	0	0	0	0	0	0	0	0	0	30	0	0	0	0	12	0	0	10
DNAJC2	0	0	20	0	17	0	0	0	0	34	0	0	0	0	0	34	0	22	13	51	58	0	33	0	21	12	43
DNAJC22	0	0	0	0	0	2	0	0	0	0	0	0	0	0	0	0	0	0	0	0	0	0	0	0	0	0	0
DNAJC24	0	0	23	0	5	0	0	0	0	1	0	39	0	0	0	28	0	0	15	0	48	0	9	0	4	0	0
DNAJC27	0	0	44	0	34	14	0	0	0	0	0	39	0	0	0	0	0	0	0	0	0	0	0	0	0	0	0
DNAJC28	0	0	0	0	0	0	0	0	0	0	0	0	0	0	0	10	0	0	0	0	0	0	0	0	0	0	0
DNAJC3	5	0	92	0	0	6	0	5	0	4	24	46	39	4	10	0	0	3	3	8	12	2	0	0	0	0	0
DNAJC30	0	0	0	0	0	0	0	0	0	0	0	0	0	0	0	0	0	0	0	0	0	0	3	0	0	0	1
DNAJC4	0	0	20	0	0	0	0	0	0	0	0	0	0	0	0	5	0	0	0	0	0	0	0	0	0	0	0
DNAJC5	0	0	3	0	0	0	0	0	0	0	0	0	0	0	0	0	0	0	0	0	0	0	0	0	0	0	0
DNAJC5G	0	0	3	0	0	0	0	0	0	0	0	0	0	28	0	0	0	0	0	0	0	0	0	0	0	0	0
DNAJC7	0	0	91	0	40	28	0	2	0	64	0	0	0	4	34	13	0	93	13	73	99	16	95	0	31	0	6
DNAJC8	90	7	108	35	145	0	46	6	0	31	26	39	3	34	60	46	0	94	91	125	158	94	87	0	28	36	0
DNAJC9	8	36	318	0	14	64	0	3	60	27	0	221	119	138	215	0	0	116	93	1	27	36	75	60	71	13	81
DNAL1	0	20	29	0	218	61	0	17	0	126	0	24	0	15	7	30	16	27	42	0	127	0	55	59	148	52	61
DNAL4	0	0	19	0	0	0	0	0	0	0	0	0	0	0	0	0	0	3	0	11	0	0	0	0	9	0	0
DNASE1	0	0	11	0	0	0	0	0	0	0	0	0	0	0	0	0	0	0	0	0	0	0	0	0	0	0	0
DNASE2	0	3	5	5	7	13	0	0	0	0	0	0	48	0	0	0	4	1	0	0	12	0	0	0	6	0	6
DND1	12	0	0	0	14	0	0	0	7	0	0	0	0	0	0	0	0	0	16	0	0	0	0	0	0	0	0
DNM1L	0	0	0	0	0	5	0	0	57	0	0	6	0	32	125	0	0	0	0	0	6	4	0	0	0	0	0
DNM3	2	0	9	1	112	0	0	0	0	0	0	20	0	0	1	0	0	0	0	0	0	0	0	0	15	0	0
DNMBP	0	0	0	0	0	0	0	0	0	0	0	0	0	0	0	0	0	0	0	0	0	0	0	0	0	0	24
DNMT1	25	0	539	0	189	0	0	1	19	0	549	877	249	73	984	0	141	21	0	20	42	1	3	34	86	2	0
DNMT3B	0	0	9	0	0	0	0	0	0	0	0	0	0	0	0	0	0	0	0	0	0	0	0	0	0	0	0
DNMT3L	1	0	36	24	24	83	0	0	0	0	0	0	0	0	0	0	0	0	0	0	5	0	0	0	0	0	0
DNPEP	0	0	0	0	0	0	0	0	0	0	0	11	0	5	0	0	0	0	0	0	0	0	0	0	0	0	0
DNTTIP2	5	14	31	0	73	24	0	8	3	43	10	28	0	3	9	73	0	52	79	154	63	33	80	13	30	16	22
DOCK1	0	0	0	0	0	0	0	0	0	0	0	4	0	0	0	0	0	0	0	0	0	0	0	0	0	0	0
DOCK2	0	0	7	0	0	0	0	0	0	0	0	0	0	0	0	0	0	0	0	0	0	0	0	0	0	0	0
DOCK8	0	0	0	0	0	0	0	0	0	0	0	0	0	0	0	1	6	0	0	0	0	0	0	0	136	0	0
DOHH	0	0	24	0	0	0	0	0	0	0	0	0	0	0	0	0	0	0	0	0	0	0	0	0	22	0	0
DOK1	0	0	67	0	0	0	0	0	0	0	0	0	0	0	0	0	0	0	0	0	0	0	0	0	1	0	0
DOK2	0	0	21	0	0	0	0	0	0	0	0	0	0	0	0	0	0	0	0	0	0	0	0	0	0	0	0
DOK4	0	7	14	0	0	11	0	0	0	0	0	0	0	0	0	0	0	0	0	0	0	0	0	0	0	0	0
DOK5	0	0	0	0	0	0	29	0	0	0	0	49	0	0	0	0	0	0	0	0	0	0	0	0	4	0	0
DOLK	0	0	2	0	0	0	0	0	0	0	0	0	0	0	0	0	0	0	0	0	0	0	0	0	0	0	0
DOLPP1	0	0	0	0	0	0	0	0	0	0	0	0	0	0	0	0	0	0	0	0	7	0	0	0	0	0	0
DOP1A	13	0	2	0	4	0	0	0	2	0	2	0	0	0	1	0	0	0	0	0	0	0	1	0	7	0	0
DOP1B	0	0	0	0	0	1	0	0	0	0	0	82	0	0	0	0	0	0	0	0	0	0	0	0	0	0	0
DOT1L	0	1	27	43	0	0	0	0	14	0	0	0	0	0	0	0	0	0	0	0	0	0	0	1	14	0	0
DPAGT1	0	0	0	0	0	0	0	0	6	0	0	0	0	0	0	13	0	0	3	0	7	0	0	0	0	0	0
DPCD	0	0	41	92	43	0	0	0	0	0	0	43	0	0	1	0	0	7	35	2	0	0	0	0	41	0	0
DPF2	228	0	455	0	6	4	0	0	0	2	2	35	0	0	5	3	0	5	3	4	2	0	2	23	32	0	0
DPH1	0	0	13	0	0	0	0	0	0	0	0	0	0	0	0	0	0	0	0	0	0	0	0	0	0	0	0
DPH2	0	0	3	0	4	0	0	0	0	0	0	0	0	0	0	0	0	12	0	52	26	0	0	0	3	0	0
DPH3	0	25	45	32	173	52	0	6	52	0	0	0	0	0	0	66	11	54	106	97	42	19	78	15	145	69	17
DPH5	0	0	0	0	0	0	0	0	0	0	0	0	0	0	0	0	0	9	2	0	0	0	0	0	0	0	0
DPH6	0	0	0	0	0	0	0	0	0	0	0	0	0	0	0	8	0	0	0	0	0	0	0	0	0	0	0
DPH7	0	0	0	0	0	0	0	0	0	0	0	0	0	0	0	0	0	0	0	0	3	0	0	0	0	0	0
DPM1	0	0	4	0	25	30	0	0	0	0	0	0	0	0	6	30	0	44	24	64	69	34	31	0	12	24	9
DPM2	0	0	30	0	21	0	0	0	0	0	0	0	0	0	0	50	1	92	20	0	51	58	7	0	72	0	0
DPM3	0	0	0	0	17	0	0	0	0	0	0	0	0	0	34	0	1	28	0	0	6	53	50	0	0	0	0
DPP10	0	0	0	0	0	0	0	0	0	0	2	0	0	0	44	0	0	0	0	0	0	0	0	0	0	0	0
DPP3	0	0	8	0	0	0	0	6	0	8	0	0	0	0	0	0	0	0	0	0	0	0	0	0	0	0	0
DPP6	0	0	21	0	0	0	0	72	0	0	0	13	0	0	5	0	0	0	0	0	0	0	0	0	0	0	0
DPP8	0	0	0	0	0	0	0	0	0	0	0	0	0	0	0	0	0	0	0	57	0	0	8	0	0	0	0
DPP9	0	0	0	0	0	0	0	0	0	0	0	0	0	0	0	0	0	0	0	0	4	0	0	0	0	0	0
DPPA2	0	0	15	19	30	0	0	0	0	0	0	0	0	0	0	5	15	29	14	32	13	13	21	0	0	0	0
DPPA3	277	34	269	57	427	248	106	154	76	383	52	593	210	378	263	294	28	406	174	277	1174	137	245	6	2	311	456
DPPA4	0	0	0	0	0	0	0	0	0	2	0	0	0	0	0	0	0	0	0	0	5	0	6	0	0	0	0
DPPA5	1312	313	3315	512	2037	1081	401	343	720	698	678	3299	1033	2389	2598	762	100	542	449	798	1485	559	491	104	946	345	934
DPRX	0	0	0	0	22	0	2	19	0	47	0	0	0	0	0	629	0	949	321	215	1023	325	406	66	317	0	0
DPY19L3	3	0	0	0	0	0	0	0	0	0	0	0	0	0	0	0	0	0	0	0	0	0	0	0	0	0	0
DPY30	2	0	148	0	8	3	0	0	0	77	38	183	58	136	0	2	0	53	4	107	194	0	27	50	38	18	0
DPYSL2	0	0	42	13	68	0	0	0	0	0	0	0	103	1	117	0	1	0	0	103	0	0	59	0	0	0	0
DR1	0	0	0	0	3	0	0	0	0	0	0	0	0	0	0	0	0	7	16	0	4	0	0	0	0	0	0
DRAM1	0	0	15	0	0	0	0	0	0	10	0	0	0	0	0	4	0	0	0	1	13	0	0	0	0	0	0
DRAM2	0	0	0	0	0	0	0	0	0	4	0	7	0	0	6	0	0	0	0	0	50	11	0	0	15	10	0
DRAP1	21	0	9	0	0	0	0	0	0	0	0	0	0	6	12	0	0	0	15	6	3	6	15	0	0	0	0
DRG1	2	0	46	0	23	29	0	18	0	11	0	11	5	37	10	62	0	38	11	44	61	14	19	0	3	9	0
DRG2	0	30	0	0	0	0	0	0	0	0	0	0	0	0	0	0	0	0	11	0	28	0	17	0	8	0	0
DROSHA	0	0	0	0	29	14	0	0	0	0	93	566	0	83	113	0	112	0	0	0	0	0	0	0	53	15	0
DSC3	0	0	64	0	0	0	0	0	0	0	0	0	0	0	0	0	0	0	0	0	0	0	0	0	0	0	0
DSCC1	2	0	142	0	166	0	0	0	0	0	0	0	0	0	0	0	0	0	0	0	0	0	0	1	0	0	0
DSE	0	0	0	0	0	0	0	0	0	0	0	0	0	3	5	0	0	0	0	0	0	0	0	0	1	0	0
DSEL	0	0	8	0	0	0	0	0	0	0	0	0	0	0	0	0	0	2	0	0	0	0	0	0	28	0	0
DSN1	0	2	0	0	0	0	0	0	11	0	4	0	0	0	4	0	0	1	0	0	0	0	3	0	3	0	0
DSP	0	53	53	15	22	64	0	0	0	0	0	0	0	0	0	0	0	0	0	0	0	0	0	0	0	0	0
DST	0	0	0	0	0	0	0	0	0	0	0	0	0	0	0	0	0	0	0	0	0	0	59	0	0	0	0
DSTN	0	0	109	0	52	51	41	0	36	90	0	58	21	174	65	43	0	50	5	0	129	0	17	0	20	62	0
DTD1	0	0	0	0	2	0	0	0	0	0	0	0	0	0	3	0	0	0	0	28	0	0	19	0	0	0	0
DTD2	0	0	0	0	0	0	0	0	0	0	0	0	0	0	0	0	0	0	0	0	0	0	0	0	23	0	0
DTL	15	1	62	0	27	8	0	0	0	13	0	19	0	44	17	40	0	11	3	5	7	3	6	0	17	0	8
DTNBP1	0	0	0	0	0	0	0	21	0	0	49	0	0	0	0	0	0	0	0	0	0	0	0	0	0	0	0
DTWD2	0	0	13	0	0	0	0	0	0	0	0	0	0	1	0	0	0	0	0	0	0	0	0	0	0	0	0
DTX2	0	0	88	0	0	184	0	0	0	0	0	12	0	0	0	1	28	0	7	60	0	0	0	0	25	0	5
DTYMK	0	0	0	0	5	0	0	0	0	0	0	0	0	0	0	12	0	16	3	64	0	19	3	0	0	0	0
DUS2	0	0	0	0	0	0	0	0	0	17	0	0	0	0	0	0	0	0	3	0	0	0	0	0	0	0	0
DUS3L	0	0	0	0	0	0	0	0	0	0	0	0	0	0	0	0	0	0	0	0	3	0	0	0	0	0	0
DUS4L	0	0	8	0	2	0	0	0	3	0	0	0	0	0	0	0	0	0	0	0	9	2	0	0	0	0	0
DUSP10	0	0	129	0	0	0	80	0	0	0	0	0	0	0	0	0	57	0	0	0	1	0	0	0	0	0	0
DUSP11	0	0	0	0	0	0	0	0	0	0	0	0	0	0	0	0	0	0	0	0	0	5	0	0	0	0	0
DUSP12	0	0	9	0	44	0	0	0	0	8	0	0	0	0	0	0	0	64	16	7	50	19	3	0	14	5	0
DUSP14	5	0	144	0	0	2	12	0	0	6	0	0	0	0	23	15	0	3	0	2	2	13	0	0	12	9	47
DUSP16	0	0	0	0	0	0	0	0	0	0	0	0	0	0	0	0	0	0	0	0	0	0	0	0	0	0	2
DUSP18	0	0	9	0	0	12	0	0	7	1	0	5	0	0	0	0	1	0	0	0	42	0	15	0	0	22	3
DUSP19	0	0	0	0	0	0	3	0	5	0	4	6	7	0	0	0	0	0	0	0	0	0	0	40	5	0	0
DUSP22	4	0	25	45	0	0	0	0	0	0	2	10	0	0	147	0	0	0	0	0	0	0	0	0	0	0	0
DUSP23	0	0	0	0	0	0	0	0	0	0	0	0	0	0	0	0	0	31	0	0	0	0	33	0	0	0	0
DUSP3	0	0	40	0	78	5	1	0	0	0	0	0	0	0	0	0	0	0	0	0	131	0	0	0	0	12	0
DUT	0	0	38	0	85	12	0	12	0	0	0	0	0	0	0	11	30	44	61	6	81	0	72	0	40	6	68
DUXA	21	9	74	11	52	124	0	47	0	68	17	418	150	256	0	263	71	268	163	520	562	166	177	109	210	20	26
DUXB	0	2	7	0	30	4	0	1	6	26	0	68	4	12	0	0	1	16	15	11	12	3	15	9	11	0	0
DXO	15	20	0	0	0	0	0	0	0	0	0	0	0	0	0	0	0	0	0	0	0	0	0	0	0	0	0
DYDC1	0	0	0	0	0	0	0	16	0	0	0	0	0	0	0	0	0	0	0	0	0	0	0	0	0	0	0
DYM	0	3	5	2	0	0	0	0	0	0	0	3	0	0	0	0	0	0	0	0	0	0	0	0	0	0	0
DYNC1H1	0	0	0	0	0	0	0	0	0	0	0	0	0	0	0	0	0	0	0	0	0	0	0	6	0	0	0
DYNC1I2	55	0	274	0	71	20	36	7	97	66	51	288	142	153	358	14	0	30	0	17	85	11	6	56	12	11	0
DYNC1LI1	0	9	39	0	30	19	0	0	0	4	0	27	0	0	0	4	0	0	0	0	31	17	2	34	0	4	0
DYNC1LI2	107	0	91	0	0	0	0	0	0	0	2	103	0	14	17	0	0	4	0	0	4	62	0	1	0	0	0
DYNC2LI1	0	0	0	0	0	0	0	0	0	0	0	0	0	0	0	4	0	0	0	0	0	0	0	0	0	0	0
DYNLL1	0	19	241	0	399	134	0	24	0	79	21	64	51	135	41	39	54	44	9	108	488	139	78	144	12	140	96
DYNLL2	0	0	0	0	0	0	0	0	0	0	0	91	0	0	0	0	0	0	103	0	1	0	0	0	0	0	0
DYNLRB1	0	0	183	12	0	0	0	0	0	0	0	24	0	4	21	0	0	2	0	62	0	24	0	2	6	0	0
DYNLT1	19	0	0	0	10	0	0	0	0	0	0	3	0	0	0	52	0	71	43	0	42	67	43	0	33	0	6
DYNLT3	0	0	0	48	0	68	0	0	0	0	0	0	0	0	0	0	0	0	0	4	0	0	14	0	0	0	75
DYRK1B	0	0	0	0	0	0	0	11	0	0	0	0	2	0	0	0	0	0	0	0	0	0	0	0	0	0	1
DYRK4	0	0	0	0	0	0	0	0	0	0	0	4	0	0	0	0	0	0	0	0	0	0	0	0	0	0	0
DZANK1	0	0	0	0	0	2	0	0	0	0	0	0	0	0	0	0	0	0	0	0	0	0	0	0	38	0	0
DZIP1	0	0	0	0	0	0	0	0	0	0	5	0	0	0	0	0	0	0	0	0	0	0	0	0	0	0	0
DZIP3	0	0	0	0	0	0	0	0	0	0	0	0	33	58	5	0	0	0	0	0	0	0	0	0	0	9	4
E2F3	0	0	0	0	0	0	0	0	0	0	0	0	11	0	0	0	0	12	0	0	0	0	0	0	0	14	0
E2F6	0	0	4	0	3	0	0	0	0	0	0	0	0	0	0	0	0	0	1	0	0	0	0	0	0	0	0
E4F1	0	0	0	0	0	0	0	0	0	0	0	0	0	6	0	0	0	0	0	0	0	0	0	0	0	0	0
EAF1	0	5	10	0	0	0	0	0	12	0	0	0	0	0	0	11	0	0	0	0	5	2	0	0	45	0	0
EAPP	1	0	28	4	10	35	0	5	0	5	6	9	3	25	0	0	0	55	9	0	9	0	17	0	0	9	0
EARS2	0	0	0	0	0	0	0	0	0	0	0	0	0	0	0	0	0	0	0	0	37	38	4	0	0	0	0
EBAG9	5	0	11	0	0	0	9	0	0	0	18	87	0	0	0	0	28	0	0	0	0	0	0	0	0	0	0
EBF2	0	0	0	6	0	0	0	0	8	0	0	0	4	0	11	0	0	0	0	0	0	0	13	0	0	0	0
EBNA1BP2	0	23	50	15	85	14	0	23	0	42	0	87	8	22	1	58	0	58	84	142	132	144	130	1	98	23	9
EBP	1	9	85	45	205	83	0	27	0	0	0	26	9	0	57	58	0	97	13	50	44	0	0	0	4	0	0
[truncated: 6,167 more rows]

## Sheet: Log10NormalisedCounts
ERCC RNA Spikein normalized counts (log10) for genes following siRNA knowndown of DUX4 using STRT
Gene	DUX4_e7_c1	DUX4_e7_c3	DUX4_e7_c5	DUX4_e7_c6	DUX4_e7_c7	DUX4_e7_c8	DUX4_e6_c9	DUX4_e6_c12	DUX4_e6_c14	DUX4_e6_c15	DUX4_e6_c16	DUX4_e6_c17	DUX4_e5_c1	DUX4_e5_c2	DUX4_e5_c3	CTRL_e3_c1	CTRL_e3_c4	CTRL_e3_c5	CTRL_e3_c9	CTRL_e3_c10	CTRL_e3_c11	CTRL_e3_c12	CTRL_e3_c13	CTRL_e3_c15	CTRL_e2_c3	CTRL_e2_c4	CTRL_e2_c5	Median_siDUX4	Median_siCTRL
RNA_SPIKE_ERCC-00002:1-408,+	2.66649	2.66968	1.79073	1.52787	2.48116	2.35013	2.72652	2.3375	3.00444	2.27406	-0.632262	2.70211	2.67324	2.09967	2.80399	2.27439	2.33872	2.4833	1.98544	2.35502	2.63288	2.48056	2.40553	2.74024	2.5946	2.5219	2.41605	2.48116	2.44831
RNA_SPIKE_ERCC-00003:3-126,+	-0.625747	1.376	1.61149	-0.624086	1.37894	0.961639	-0.620659	-0.631515	-0.629319	-0.616868	-0.629087	1.16274	0.626923	-0.6175	1.62905	-0.614578	-0.626553	-0.625458	-0.611621	1.26513	-0.622072	1.37317	-0.631183	-0.618695	-0.616032	1.51072	1.45938	-0.616868	-0.615305
RNA_SPIKE_ERCC-00004:1-49,+	2.4833	2.44331	2.4591	2.77645	2.0666	1.16715	2.52518	2.381	-0.62563	2.30537	-0.619603	2.37461	2.53325	2.33465	2.10921	2.60273	2.43173	2.6687	2.47627	2.37237	2.28579	2.12992	2.15429	2.31238	2.51468	2.43633	2.61058	2.37461	2.43403
RNA_SPIKE_ERCC-00009:1-48,+	-0.608116	-0.631463	0.94018	-0.626378	-0.629502	2.05817	-0.608692	-0.618287	-0.629815	2.42126	-0.605427	1.52072	-0.62962	-0.629237	-0.621614	-0.637554	-0.626581	-0.614935	-0.62204	-0.619736	-0.62823	-0.629435	-0.613984	2.05208	-0.622456	-0.613267	-0.622183	-0.618287	-0.622112
RNA_SPIKE_ERCC-00022:3-48,+	-0.615337	-0.617994	-0.62636	-0.60989	-0.599653	-0.623887	-0.623982	1.02377	-0.625699	-0.625542	-0.632047	-0.61532	-0.615878	-0.63408	-0.630364	-0.616893	2.1443	2.56992	-0.608644	-0.622504	0.399276	-0.615039	-0.615285	0.626975	-0.618986	-0.616999	-0.616085	-0.623887	-0.615162
RNA_SPIKE_ERCC-00042:2-47,+	-0.622149	-0.609591	-0.615595	-0.620091	1.78872	-0.618675	-0.636818	-0.624093	-0.623518	-0.631791	-0.631982	-0.610747	1.84912	-0.628151	-0.630663	1.85813	-0.634656	-0.633596	-0.617991	-0.620642	-0.624515	-0.614024	-0.61873	-0.62748	-0.626479	-0.624986	-0.623597	-0.622149	-0.624056
RNA_SPIKE_ERCC-00043:2-77,+	-0.627191	-0.626539	2.15813	-0.622152	1.75087	-0.614404	-0.621753	-0.623764	-0.619224	1.38607	-0.63865	-0.622597	-0.618649	-0.603507	-0.622448	-0.642178	-0.620552	1.03093	-0.621248	-0.624201	1.7345	1.37273	1.25747	-0.621898	-0.633203	-0.621222	-0.631309	-0.621753	-0.621235
RNA_SPIKE_ERCC-00046:1-108,+	1.38839	2.10476	2.21478	-0.613619	1.97068	2.20375	1.78361	2.5346	2.25951	-0.622866	-0.623244	-0.619079	1.87068	2.27955	2.53141	2.60383	2.41586	1.2036	2.34129	1.97903	2.46213	2.31884	1.91227	-0.623795	1.81644	-0.609353	1.80976	1.97068	1.94565
RNA_SPIKE_ERCC-00060:2-48,+	1.94584	-0.629168	1.7577	2.71418	1.15208	-0.618997	-0.617849	2.27326	-0.637192	2.1325	2.45152	-0.611117	-0.614662	-0.628147	1.93363	0.715654	-0.620374	-0.631503	-0.614871	-0.625788	1.58864	-0.628928	-0.62175	1.83435	1.98281	-0.624175	-0.606805	1.15208	-0.617623
RNA_SPIKE_ERCC-00074:1-260,+	2.41141	2.73839	2.89416	2.83767	2.66096	2.82792	2.3931	2.95955	3.0165	2.7756	3.19528	2.84059	2.97677	3.07299	2.92516	2.44146	2.82225	2.71658	2.78971	2.94909	2.5029	2.69321	2.59596	2.77007	2.67063	2.78264	2.77514	2.84059	2.74332
RNA_SPIKE_ERCC-00076:3-125,+	-0.621387	-0.617501	-0.623281	-0.626725	-0.637303	-0.62248	-0.626457	-0.620411	-0.630304	-0.61742	-0.622419	1.88351	-0.605212	-0.6194	-0.627072	-0.622784	-0.626525	-0.617516	1.9884	-0.629245	-0.623389	-0.632005	0.866069	-0.635488	-0.621872	-0.620496	-0.616594	-0.622419	-0.622328
RNA_SPIKE_ERCC-00096:1-785,+	2.21787	2.70383	2.83243	2.59539	2.3997	2.68179	2.66678	2.49397	-0.627221	2.16706	2.58	2.4679	2.38112	2.22139	2.0838	2.02892	2.62144	2.5085	2.35188	2.25184	2.74357	2.58115	2.92173	2.13333	2.43308	2.76854	2.86867	2.4679	2.54482
RNA_SPIKE_ERCC-00108:2-48,+	-0.627387	-0.622879	-0.636774	-0.632841	-0.612442	1.16114	2.08629	-0.616282	-0.613775	-0.616772	-0.624586	-0.623066	-0.62706	-0.613841	-0.620352	-0.626807	1.03489	-0.62257	-0.634801	-0.629141	-0.622928	-0.627141	-0.62352	2.09422	-0.615195	-0.615092	-0.614525	-0.620352	-0.622749
RNA_SPIKE_ERCC-00111:3-47,+	-0.622043	-0.616934	-0.605184	-0.633948	-0.628881	-0.622422	-0.629093	-0.616131	-0.628674	-0.619045	-0.620279	-0.619602	-0.60673	-0.627734	-0.619264	-0.624076	-0.618764	-0.626635	-0.630691	1.71266	-0.619113	-0.616606	2.18166	-0.617669	-0.624609	2.04272	-0.617698	-0.620279	-0.618231
RNA_SPIKE_ERCC-00113:1-49,+	2.43541	1.98424	0.65405	-0.617016	-0.618429	1.8833	2.07365	-0.629528	-0.627265	2.52683	-0.624447	2.02012	1.59219	2.4829	-0.629791	1.3893	1.19502	-0.62026	2.04785	2.42347	2.25719	2.22246	1.63723	1.95551	2.55025	-0.622893	1.11226	1.59219	1.79637
RNA_SPIKE_ERCC-00145:3-55,+	2.01118	-0.631402	-0.611575	-0.628017	-0.611909	-0.612879	-0.630273	-0.630877	-0.622396	-0.619737	-0.622101	-0.612105	-0.623528	-0.618352	-0.624047	-0.616964	-0.627815	-0.623892	-0.621385	-0.62967	-0.623708	1.90584	-0.632421	-0.621512	0.661731	-0.613402	1.35161	-0.622101	-0.621449
RNA_SPIKE_ERCC-00171:1-119,+	2.74273	2.27045	-0.624587	-0.617419	2.409	2.66841	2.09603	1.0181	-0.60122	2.43064	-0.622083	2.21035	1.63208	-0.616646	1.54725	2.60806	2.37106	2.34233	2.35124	2.3847	2.23374	2.62072	1.93451	2.54245	2.14148	-0.623481	-0.609912	1.63208	2.34678
RNA_SPIKE_ERCC-00002:547-885,+	-0.62737	-0.617855	-0.615781	-0.619823	2.75644	-0.625094	2.35578	-0.618726	-0.635701	1.8408	-0.621367	-0.617481	-0.609734	-0.616925	-0.628721	2.54586	-0.618476	-0.622281	2.53411	1.46771	-0.605563	-0.608808	2.03066	-0.636347	-0.627101	2.46261	1.99976	-0.617855	0.431072
RNA_SPIKE_ERCC-00004:148-312,+	-0.617262	-0.621132	-0.629027	-0.619575	-0.621854	-0.619259	-0.634474	-0.628159	-0.634362	-0.609139	-0.618457	-0.642656	-0.626781	-0.616093	-0.644052	-0.620714	-0.622295	-0.621156	-0.61773	-0.633941	-0.62301	-0.616715	1.98342	-0.618764	2.05261	-0.616303	-0.621292	-0.621854	-0.619739
RNA_SPIKE_ERCC-00096:875-996,+	-0.614579	-0.628906	-0.640624	-0.622419	1.44378	-0.623761	-0.623363	-0.617488	-0.628075	-0.616222	-0.617191	2.05742	-0.613968	1.66202	-0.625824	-0.637085	-0.62407	-0.62535	-0.622147	-0.626144	-0.636788	-0.618027	1.16223	0.623682	-0.61686	-0.631529	-0.617187	-0.617488	-0.623109
A4GALT	-0.617008	-0.626068	2.41413	-0.623442	-0.606349	1.42152	-0.622226	-0.613712	-0.617167	-0.613644	-0.624711	1.16679	-0.625856	-0.614441	-0.627442	-0.627973	-0.616334	-0.617257	-0.617678	-0.62957	0.6847	-0.631389	-0.621084	-0.61802	-0.626931	-0.618328	-0.620058	-0.617008	-0.619193
AAAS	-0.622215	-0.609971	2.23531	-0.616206	-0.610717	-0.612026	-0.624396	-0.636152	-0.627743	-0.626516	-0.626907	-0.626952	-0.628908	-0.627255	-0.627681	-0.623581	-0.624471	-0.610846	-0.62238	1.64577	1.29949	-0.625222	-0.613749	-0.645564	-0.628147	-0.62587	-0.6181	-0.626516	-0.622981
AAGAB	-0.615892	-0.619608	-0.62889	1.52912	0.689005	-0.615435	-0.615415	1.32283	-0.627247	-0.624355	1.75699	-0.615201	-0.624904	-0.629271	-0.613475	-0.641315	-0.6324	-0.631476	-0.622229	1.05412	-0.620274	-0.622145	-0.624956	-0.625826	-0.627328	-0.61276	-0.612416	-0.615435	-0.623592
AAK1	-0.629834	-0.633019	2.03986	-0.63924	2.45283	-0.613982	-0.629409	2.80708	-0.62859	-0.616684	-0.626145	2.26085	-0.618361	-0.626786	-0.616202	-0.624322	-0.623336	-0.612109	-0.607173	1.99255	0.844613	2.52621	1.96121	-0.638509	2.30335	-0.615954	-0.615765	-0.618361	-0.609641
AAMDC	1.33456	-0.643833	1.76219	-0.628686	-0.634601	-0.617532	-0.624482	-0.628671	-0.624422	-0.623242	-0.618843	-0.622584	1.20922	2.46424	1.32472	-0.627661	-0.620059	-0.611749	2.1256	2.25178	-0.617894	-0.607214	2.2566	-0.626641	2.6105	-0.630833	-0.62502	-0.622584	-0.614821
AAMP	-0.620818	1.06976	1.21362	1.53047	1.75125	-0.631756	-0.620972	-0.620442	-0.634413	1.26221	-0.625924	-0.635862	-0.610968	-0.635415	-0.619511	2.12944	-0.626249	1.41293	-0.619712	1.25469	1.50758	1.54134	1.50587	-0.624075	1.84085	-0.633548	2.25192	-0.620442	1.4594
AAR2	-0.620215	-0.609114	2.0112	-0.609251	1.6746	-0.624511	-0.629982	-0.623887	-0.621639	-0.631942	-0.601238	-0.604584	1.36964	-0.632391	-0.625805	1.96117	-0.637188	1.67864	0.571883	1.90142	1.7188	1.54547	0.863879	-0.620347	-0.625604	1.27475	-0.625643	-0.620215	1.06931
AARS	-0.60906	-0.623119	-0.617986	-0.646157	-0.624323	-0.619296	-0.620358	-0.630327	2.70983	-0.622376	-0.623371	-0.620649	-0.639345	-0.633569	-0.63529	-0.617097	-0.630109	-0.626857	-0.624476	-0.616907	-0.622207	-0.616978	-0.625402	-0.62849	-0.629891	-0.624099	-0.629828	-0.623119	-0.624939
AARS2	-0.617515	-0.627975	-0.625246	-0.615385	-0.615601	-0.603685	-0.62143	-0.627734	-0.618476	-0.620416	-0.628202	-0.621371	-0.633649	1.66074	-0.611031	-0.625901	-0.623276	-0.624987	-0.623954	-0.612725	-0.613557	-0.624624	-0.621684	-0.630226	-0.630091	-0.625783	-0.629832	-0.620416	-0.624806
AARSD1	-0.632627	-0.623702	0.658623	1.05759	2.53754	-0.627746	-0.621634	1.03356	-0.621416	-0.622583	-0.620796	-0.621154	-0.63078	1.23495	-0.613831	1.16348	-0.636534	-0.616331	-0.622058	2.27554	-0.622995	1.83995	2.34484	-0.614832	-0.612122	-0.623931	-0.628082	-0.621154	-0.615581
AASDH	-0.615056	-0.634015	-0.621161	-0.615753	-0.621799	1.29957	-0.622204	-0.622638	-0.605558	0.834113	-0.625247	1.98247	-0.627348	-0.626568	2.32688	-0.621835	-0.622272	-0.630668	1.73154	-0.609542	1.53604	-0.623872	-0.625987	-0.613042	-0.620193	-0.620091	-0.606011	-0.621161	-0.620142
AASDHPPT	-0.620326	-0.623742	-0.612632	-0.622356	-0.637691	1.15696	-0.612472	-0.618622	-0.627796	-0.614904	-0.625495	-0.61128	-0.630254	-0.629195	-0.631996	-0.622854	-0.621375	-0.633938	1.0345	1.47085	-0.631402	-0.619332	1.5084	-0.625315	-0.627017	-0.624385	-0.628585	-0.622356	-0.623619
AASS	-0.62463	-0.627037	-0.624978	1.34744	-0.61214	-0.617805	-0.624565	-0.614744	-0.619177	-0.612021	-0.63512	-0.617814	-0.617889	-0.635711	-0.605656	-0.635477	-0.621016	-0.606616	-0.62067	-0.615155	-0.615196	-0.633992	-0.617283	-0.607472	-0.616491	-0.626911	-0.613456	-0.617889	-0.616887
AATF	1.76106	1.37686	0.632774	-0.622131	-0.613502	-0.622235	-0.626627	-0.617726	-0.612761	-0.613137	-0.626679	-0.626178	-0.617072	-0.630281	-0.634492	-0.611489	-0.611621	1.97586	-0.638125	1.34766	1.50262	-0.629127	-0.621969	-0.615978	0.6793	-0.610555	-0.618743	-0.617726	-0.611555
ABAT	-0.629442	-0.620854	-0.622442	-0.617318	-0.638989	-0.622711	-0.61698	-0.613799	-0.622439	-0.618809	-0.624058	0.989451	-0.621072	-0.611432	-0.621524	-0.619473	-0.61853	-0.628585	-0.610118	-0.622802	-0.615684	-0.618654	-0.622376	-0.63426	-0.630321	-0.615836	-0.62017	-0.621072	-0.619822
ABCA5	-0.6238	-0.614683	2.06483	2.54193	-0.619171	1.46938	-0.621538	-0.617944	-0.62248	-0.619454	-0.630885	1.67145	-0.625941	1.06931	-0.617364	-0.632799	-0.627154	-0.626519	-0.614826	-0.617119	-0.622767	-0.627883	-0.638663	-0.624117	-0.615232	-0.622431	-0.619041	-0.617944	-0.623442
ABCB1	-0.619477	-0.615111	2.28406	-0.626662	2.08214	-0.619339	-0.645541	-0.622792	-0.623778	-0.629845	-0.627808	-0.59529	-0.638206	-0.622891	-0.625425	-0.635085	-0.611144	-0.611377	-0.617818	-0.606088	-0.613443	-0.61549	-0.613783	-0.614852	-0.628146	-0.641164	1.51359	-0.622891	-0.614317
ABCB6	-0.599041	-0.620106	-0.61941	-0.628161	-0.624139	-0.630206	-0.631819	-0.62172	-0.634485	-0.627233	-0.616541	-0.615831	-0.6273	-0.62026	-0.626372	-0.626549	-0.614526	-0.619292	-0.629488	-0.622721	-0.613867	0.591683	-0.637928	-0.614157	-0.622494	-0.623999	-0.62223	-0.624139	-0.622362
ABCB7	-0.624728	-0.622503	-0.636947	-0.608936	1.15426	1.49211	-0.620918	-0.63194	-0.629966	-0.614723	-0.627377	1.58002	-0.611217	-0.626452	-0.628463	-0.623511	-0.617678	-0.636913	-0.63164	1.17001	-0.630226	-0.626239	-0.615262	-0.614341	-0.622369	-0.62727	-0.617756	-0.622503	-0.62294
ABCB9	-0.607929	-0.627307	-0.622925	2.52739	-0.632375	-0.618938	-0.625296	-0.626823	-0.630459	-0.625644	-0.628109	-0.637909	-0.639066	-0.638613	-0.630913	-0.619523	-0.628365	-0.615764	-0.628893	-0.620069	0.390339	-0.632149	-0.613341	-0.633827	-0.62753	-0.622331	-0.62175	-0.627307	-0.622041
ABCC4	-0.617378	-0.612824	-0.627665	-0.643178	-0.621769	-0.619283	-0.622215	-0.610788	-0.6174	-0.617949	2.54918	-0.623534	-0.625522	-0.624991	-0.6327	-0.640843	-0.626074	-0.621618	-0.626118	-0.623826	-0.624236	-0.632474	-0.641705	-0.63623	-0.610604	-0.600154	-0.622701	-0.621769	-0.625155
ABCC5	-0.624066	1.19137	0.925882	-0.637564	-0.639866	-0.620877	-0.61684	-0.6233	3.17076	-0.634045	-0.614295	1.15325	-0.613197	1.86849	-0.628689	-0.641128	2.06502	-0.631088	-0.612166	1.60768	-0.619668	1.58934	-0.614774	1.83288	-0.633946	-0.629288	-0.62223	-0.61684	-0.617221
ABCD3	-0.622814	-0.623915	1.75101	-0.62561	1.15326	-0.623433	-0.623874	-0.622727	-0.619634	-0.641252	-0.631625	-0.61022	-0.623159	-0.633443	-0.621245	1.95911	-0.62719	-0.621286	-0.634143	-0.633187	-0.64076	-0.617718	-0.625686	-0.618365	-0.612426	-0.625776	-0.610319	-0.623159	-0.623486
ABCD4	-0.612102	-0.602538	2.28382	-0.628784	-0.626088	-0.624256	-0.626726	-0.625271	-0.621651	-0.618265	-0.618064	1.79126	-0.629298	1.36851	-0.621411	-0.624567	-0.630751	-0.622719	-0.624381	-0.619811	-0.619327	-0.635775	-0.629061	-0.630653	0.955093	-0.626989	0.81326	-0.621411	-0.624474
ABCE1	-0.627644	-0.619066	1.38815	-0.624415	1.90197	-0.625127	-0.621211	-0.609839	-0.6152	-0.620156	-0.621301	-0.629485	-0.604155	-0.608093	-0.627438	1.0037	-0.626318	1.57304	-0.61884	1.05976	1.35472	-0.640565	1.32582	-0.64048	0.955382	-0.633126	2.01464	-0.620156	0.979543
ABCF1	2.48148	-0.62239	2.98209	-0.61063	3.42353	-0.614179	0.817566	-0.631745	3.66878	2.94535	2.32335	2.95974	-0.621931	2.74923	1.15547	3.27089	2.81282	3.49587	2.92242	-0.615258	3.5283	2.88381	3.30184	0.947411	1.24262	3.29465	3.29658	2.32335	3.09665
ABCF2	1.54967	-0.618892	1.31233	-0.636086	2.29837	-0.621141	0.554804	-0.632201	-0.614104	-0.63046	-0.604283	1.67806	-0.626486	-0.629894	2.1052	1.58985	-0.63689	2.16878	2.0019	2.16195	2.80298	2.20017	1.78042	-0.615249	1.42637	1.44319	0.985755	-0.614104	1.68513
ABCF3	0.492562	-0.612016	2.10689	1.83382	2.25104	2.01186	-0.622548	-0.62971	-0.623491	1.4936	-0.611834	-0.623768	-0.633725	-0.615983	-0.630516	-0.622987	-0.604452	-0.62035	-0.643088	-0.618785	-0.624462	1.20468	-0.622409	0.94256	0.94347	-0.626414	1.90914	-0.612016	-0.619568
ABCG8	0.792188	-0.622396	-0.617676	-0.632349	-0.631865	-0.616722	-0.610929	-0.634665	-0.62612	-0.624362	-0.622066	-0.622566	-0.631584	-0.630785	-0.621814	-0.606072	-0.622199	-0.616728	-0.619507	-0.622932	-0.632195	-0.619264	-0.639711	-0.619196	-0.62062	-0.629034	-0.627806	-0.622566	-0.621409
ABHD10	-0.619379	-0.622072	-0.628657	-0.618247	-0.628797	-0.623929	-0.623737	-0.622269	-0.626041	-0.639619	-0.622958	-0.628422	-0.617436	-0.62589	-0.616432	-0.633227	-0.609365	2.16949	-0.618001	-0.625939	-0.637347	-0.616839	-0.610669	-0.629408	2.08405	-0.615358	-0.624419	-0.623737	-0.61742
ABHD11	-0.623462	-0.620858	2.04407	-0.623609	-0.627377	-0.612546	-0.621497	-0.612623	-0.618941	-0.632616	-0.622588	-0.62057	-0.615133	-0.61465	-0.61565	1.39426	-0.623234	-0.611858	-0.617973	-0.623976	1.50045	-0.6322	-0.613729	-0.62592	-0.628952	-0.622065	-0.621693	-0.62057	-0.621879
ABHD12	-0.627497	-0.621175	-0.633995	-0.610037	-0.616478	-0.62128	-0.621544	2.02182	-0.613256	-0.606536	-0.613997	-0.62778	-0.622228	-0.62692	-0.633109	-0.638547	-0.611069	-0.639591	-0.625466	-0.62464	-0.627232	-0.624405	-0.620043	-0.60616	-0.619641	-0.630871	-0.623216	-0.62128	-0.624522
ABHD14B	-0.614178	-0.622336	1.93677	-0.615816	-0.621923	-0.635553	-0.607733	-0.632256	-0.619708	-0.615542	-0.630823	-0.621502	-0.620989	-0.613312	-0.617182	-0.624949	-0.623159	-0.613638	-0.621647	-0.614747	-0.618491	-0.635508	1.44922	-0.623837	-0.620131	-0.626352	-0.612671	-0.619708	-0.620889
ABHD16A	-0.605823	-0.622262	1.94076	-0.621773	-0.623189	-0.623765	-0.622776	-0.631402	-0.618266	-0.614977	-0.632152	-0.630218	-0.615283	-0.629222	1.45187	-0.624754	-0.615741	-0.623018	-0.622767	-0.625595	-0.618882	-0.624547	-0.628841	-0.607594	-0.612878	-0.633668	-0.627764	-0.622262	-0.623783
ABHD18	-0.612103	-0.614013	2.06087	-0.618243	-0.631835	-0.623083	-0.624394	-0.615892	-0.627773	-0.630118	-0.624504	1.75845	-0.616701	-0.622492	-0.614894	-0.641663	-0.632018	-0.616426	-0.623835	-0.620292	-0.623837	-0.621119	-0.620261	-0.622729	-0.623382	-0.615436	-0.61694	-0.618243	-0.621924
ABHD2	-0.621182	-0.623733	-0.612876	-0.610902	-0.61544	-0.61095	-0.611831	-0.618814	-0.611788	-0.626266	-0.626598	-0.620097	-0.625038	1.05946	-0.616685	-0.629144	-0.631629	-0.628804	-0.619962	-0.622722	-0.627229	-0.63534	1.89142	-0.642672	-0.611895	-0.628452	-0.616777	-0.616685	-0.62784
ABHD3	-0.629925	1.73219	2.59747	-0.621611	2.25537	-0.628884	-0.621278	-0.630388	-0.625562	1.68951	-0.627415	1.46361	-0.621882	-0.62892	-0.624131	1.85871	1.20448	-0.621664	1.26445	0.871243	-0.604277	1.91513	1.81457	-0.628995	2.42808	-0.623543	-0.616638	-0.621882	1.03786
ABHD5	-0.606102	-0.600997	1.51677	-0.628756	-0.614689	-0.627603	-0.637767	-0.622085	-0.623352	-0.635002	-0.630607	-0.613184	-0.623505	-0.624753	-0.626663	-0.636861	-0.61978	-0.619886	-0.617695	-0.613021	-0.612123	-0.616378	-0.623777	-0.627133	-0.639964	-0.627903	-0.634528	-0.623505	-0.621832
ABI1	-0.626966	-0.611081	-0.619865	-0.613091	1.36033	-0.615679	-0.641573	-0.616186	2.83069	-0.615963	-0.6358	0.992908	-0.606506	2.10217	1.33384	-0.625835	-0.626555	0.71394	-0.633889	2.09205	1.06571	-0.62246	-0.616972	-0.614922	1.34125	-0.622913	-0.633543	-0.613091	-0.619716
ABI2	-0.615278	-0.618529	-0.61048	-0.620243	2.93775	-0.62085	-0.623032	-0.624988	-0.619495	-0.606665	-0.620724	-0.622004	-0.622202	-0.630317	-0.616685	-0.630833	-0.622058	-0.631367	-0.623812	-0.623652	-0.612035	2.16431	0.866629	-0.620978	-0.615566	-0.62743	-0.618646	-0.620243	-0.621518
ABLIM1	-0.619098	-0.612597	-0.618937	-0.632758	1.94724	-0.617214	-0.6288	-0.613888	1.92267	-0.616752	-0.606182	-0.618006	-0.619417	-0.621571	-0.613919	-0.622334	-0.629632	-0.617232	-0.631241	-0.620625	-0.627971	-0.624679	-0.610525	-0.621865	-0.634251	-0.617723	-0.614353	-0.617214	-0.622099
ABR	-0.633351	-0.638875	2.1929	-0.608975	-0.6227	-0.62115	-0.63253	-0.610642	-0.631602	-0.618367	-0.621149	1.85506	-0.61937	-0.615702	-0.627024	-0.627875	-0.625659	-0.617809	-0.615802	-0.602942	-0.632835	-0.635029	-0.609294	-0.622673	-0.619075	-0.624813	-0.626822	-0.621149	-0.623743
ABRACL	-0.618839	-0.620623	-0.625705	-0.625733	-0.617154	2.03255	-0.634973	-0.630086	-0.618028	-0.62316	-0.63075	-0.632993	-0.635383	2.25037	-0.619797	-0.619917	-0.610947	-0.638526	-0.618054	-0.619275	-0.627301	-0.633201	-0.626241	-0.618812	-0.632446	-0.621003	-0.624819	-0.62316	-0.622911
ABRAXAS1	-0.625538	-0.631825	-0.62394	-0.62066	-0.638416	-0.630707	-0.630248	-0.612821	-0.616665	-0.633413	-0.629441	-0.613057	-0.625877	-0.632219	-0.621293	-0.63261	-0.623624	1.5677	-0.609113	-0.625045	-0.624813	-0.633558	-0.625422	-0.627657	1.84096	-0.625535	-0.628963	-0.625877	-0.625233
ABRAXAS2	-0.606825	-0.624449	2.31916	-0.628414	1.3751	-0.622185	2.21014	-0.622319	2.06477	-0.612796	-0.627713	2.05673	-0.630707	1.07607	2.66943	2.24958	0.707893	1.50184	-0.624426	-0.612774	2.0279	0.61799	0.590515	-0.634855	1.54796	-0.618527	-0.623497	-0.606825	0.604253
ABT1	-0.628466	1.87604	2.13798	-0.620079	2.53343	-0.638831	-0.617635	-0.623783	-0.622285	2.24089	-0.629632	-0.626928	1.49828	-0.623097	-0.620125	2.61765	-0.624346	2.62819	2.3181	2.19689	2.54487	2.08798	2.26008	-0.624312	1.54048	2.0953	-0.63223	-0.620125	2.14609
ABTB2	-0.643667	-0.62283	1.95575	-0.619222	-0.608607	-0.623005	-0.617727	-0.61414	-0.628129	-0.622559	1.14528	-0.615805	-0.607018	-0.620988	-0.618675	-0.614194	-0.633205	-0.6142	-0.606203	-0.636436	-0.619564	-0.626297	-0.625186	-0.622626	-0.620569	-0.611603	-0.628454	-0.618675	-0.621598
ACAA2	-0.618241	-0.618041	1.22211	-0.628066	-0.624574	-0.625937	-0.629913	-0.636188	-0.629161	2.17399	-0.614036	1.58388	-0.627998	0.781802	-0.621734	-0.618213	-0.622288	-0.622133	-0.631546	-0.621663	-0.62213	-0.62202	-0.623056	-0.631842	-0.626726	-0.617912	-0.623037	-0.621734	-0.622211
ACACA	-0.60617	-0.63048	2.05971	-0.640289	-0.61039	0.783639	-0.629251	-0.621821	-0.619696	-0.62252	-0.628302	-0.609038	-0.622657	-0.624914	-0.61584	-0.618621	-0.626301	-0.602415	-0.626692	-0.618809	-0.621741	-0.622155	-0.636352	-0.627992	-0.605795	-0.615226	-0.630723	-0.621821	-0.621948
ACAD10	-0.62229	-0.632317	-0.616835	-0.624641	1.4366	-0.624781	-0.61201	-0.635244	-0.616735	1.38928	-0.625209	-0.614626	-0.62308	-0.622057	-0.620734	-0.606198	-0.6227	-0.613209	-0.61539	-0.636003	-0.624066	-0.628695	-0.622076	-0.62912	-0.62138	-0.629051	-0.631198	-0.622057	-0.623383
ACAD11	1.26815	-0.614304	-0.619535	-0.632156	-0.628526	0.784041	-0.614473	-0.612057	-0.620718	-0.612576	-0.618958	1.27852	0.90652	-0.621887	1.55093	-0.636173	-0.624534	-0.616181	-0.622242	-0.619033	-0.619443	-0.615132	-0.612029	-0.609093	-0.636617	-0.622706	-0.611679	-0.614304	-0.619238
ACAD8	-0.613145	-0.61584	-0.632668	-0.622986	-0.628057	-0.62376	-0.611111	-0.620729	-0.608352	-0.612994	-0.617517	-0.622599	-0.634179	-0.636976	-0.625067	-0.605044	-0.629561	-0.61368	-0.617819	-0.62892	0.831297	-0.620764	-0.623925	-0.616348	-0.606148	-0.607782	-0.626663	-0.622599	-0.617084
ACAD9	-0.622983	-0.612152	-0.601074	-0.626478	-0.637415	-0.610027	-0.621448	-0.625678	-0.620619	-0.629982	-0.610566	-0.627527	1.48869	-0.617556	-0.616311	-0.625383	-0.633324	-0.616917	-0.619021	-0.626022	-0.632486	-0.619839	1.15111	-0.616772	2.53578	-0.60692	-0.633404	-0.620619	-0.61943
ACADSB	0.961099	-0.619301	1.99109	-0.612016	-0.618126	-0.619637	-0.616402	-0.616973	-0.615477	-0.604751	-0.617846	0.987714	2.23571	-0.622887	-0.621729	-0.625937	-0.606827	-0.623228	-0.62777	2.21471	-0.622167	-0.620438	-0.607885	-0.624693	-0.639619	-0.626136	-0.626956	-0.616402	-0.62396
ACAP2	-0.626009	-0.609069	2.17758	-0.629295	1.7437	-0.605956	-0.621991	-0.64938	-0.626911	1.2483	1.85115	2.30883	-0.605019	-0.626036	-0.62838	-0.618096	1.03195	-0.616748	-0.624049	-0.612805	-0.615648	0.619993	-0.619358	-0.628119	1.11853	-0.611218	-0.640748	-0.609069	-0.616198
ACAT1	-0.612283	1.96242	0.921979	-0.626362	-0.618745	1.81547	-0.631032	-0.628124	-0.622031	-0.618478	-0.630987	0.70026	-0.64792	1.05418	-0.61794	-0.624131	-0.63603	-0.622831	-0.602676	-0.607447	0.946583	-0.625987	-0.61539	-0.614264	-0.602048	-0.622125	-0.622018	-0.618478	-0.618704
ACAT2	1.65645	-0.628204	2.10382	-0.62806	2.15983	1.49682	1.35531	2.24745	1.91334	1.43451	2.10607	2.01829	-0.60506	2.28801	1.9679	1.52715	-0.61382	1.76612	-0.636432	-0.624364	-0.618315	-0.61735	-0.614123	-0.629804	-0.607704	1.27166	-0.61653	1.91334	-0.615327
ACBD4	-0.633468	-0.612855	-0.625394	-0.622858	-0.616153	-0.613896	-0.621576	-0.630284	2.61657	-0.61584	-0.623451	-0.628611	-0.613023	-0.622171	-0.61777	-0.627921	-0.632933	-0.633177	-0.62404	-0.636913	-0.628983	-0.624519	-0.618165	-0.627592	-0.620263	-0.632165	-0.626189	-0.621576	-0.627757
ACBD5	-0.628182	-0.622766	-0.629439	-0.629046	1.29224	-0.613866	-0.621507	-0.611647	-0.625861	-0.614893	-0.630143	-0.625908	-0.616901	-0.624503	-0.623573	-0.625129	-0.623653	-0.622683	-0.623552	-0.617502	0.97422	-0.613385	-0.617868	-0.631942	-0.621223	-0.619042	-0.617502	-0.623573	-0.620132
ACBD7	-0.608066	-0.607507	-0.634823	-0.636953	-0.613771	-0.623683	-0.631194	-0.623636	-0.621319	-0.623395	2.2254	-0.605819	-0.626509	2.36966	-0.634862	-0.631711	-0.602033	-0.628174	-0.616796	-0.624479	-0.62229	-0.627589	-0.614886	-0.631641	-0.635064	-0.638471	-0.610618	-0.623395	-0.626034
ACCSL	2.36215	-0.62502	2.21275	-0.615033	2.32162	-0.613616	-0.615075	-0.627652	1.69876	-0.617678	1.62253	2.04335	-0.625479	1.23977	2.82311	1.46507	-0.62332	-0.63123	-0.622193	-0.617095	-0.631421	-0.619811	-0.624489	-0.628631	-0.626432	-0.614927	2.14889	1.23977	-0.622756
ACD	-0.60355	-0.623132	-0.616538	-0.6342	-0.62709	-0.622185	-0.621796	-0.622843	-0.632755	-0.639844	-0.615218	-0.615591	-0.620773	1.45978	-0.624728	-0.624202	-0.629678	-0.626844	-0.619041	1.92562	-0.619814	2.12929	-0.611918	-0.601371	2.29897	-0.636496	-0.62156	-0.622185	-0.619428
ACER2	-0.618755	-0.620827	-0.615067	-0.635297	-0.604605	-0.632294	-0.601178	-0.603597	-0.613034	-0.614963	-0.630975	-0.617302	-0.630506	-0.619591	-0.605538	1.5281	-0.626342	0.735921	-0.621974	-0.620667	0.681207	-0.620038	-0.616289	-0.608006	1.7827	-0.630131	-0.626823	-0.617302	-0.618163
ACER3	-0.625332	-0.612696	-0.633972	-0.622827	-0.614338	2.47013	-0.609735	-0.631695	-0.618289	-0.636753	-0.632279	-0.631362	-0.624906	-0.625122	-0.608667	1.59263	-0.626808	-0.621516	-0.633976	-0.623176	-0.631153	-0.62088	-0.64088	-0.617682	-0.612037	-0.630584	-0.635246	-0.624906	-0.624992
ACIN1	0.800394	-0.62542	-0.625386	-0.616532	-0.616066	-0.628158	-0.618347	-0.625832	-0.621009	-0.609874	-0.62302	-0.620473	-0.616644	-0.632878	-0.630705	-0.618526	-0.630816	1.03223	-0.62807	-0.623936	-0.630403	-0.627011	-0.624297	-0.625101	-0.628168	-0.615567	-0.629353	-0.621009	-0.626056
ACKR2	-0.617033	-0.634504	-0.612463	-0.622528	0.983591	-0.628724	-0.604808	-0.619316	-0.617684	-0.616463	-0.606726	-0.604467	-0.624443	-0.627584	-0.618255	-0.627851	-0.621002	-0.61916	-0.620509	-0.614348	-0.615496	-0.631758	-0.622877	-0.611566	-0.616701	-0.604209	-0.613711	-0.617684	-0.61793
ACKR3	-0.611048	-0.63267	-0.621429	-0.628027	-0.637332	-0.629321	-0.625808	-0.627954	-0.629703	-0.631209	-0.627106	1.29076	-0.626722	-0.628745	-0.64101	-0.614995	-0.632966	-0.616406	-0.630516	-0.623744	-0.623274	-0.633625	-0.608661	-0.627504	-0.620083	-0.625228	-0.635648	-0.628027	-0.624486
ACLY	2.21938	-0.627711	2.66811	-0.624808	-0.612837	1.36791	-0.613871	-0.611799	2.71085	-0.623322	-0.615355	-0.628373	-0.619555	2.77089	-0.627747	-0.632884	-0.631451	-0.628578	-0.606795	-0.622213	-0.623696	-0.615804	-0.61128	0.955688	-0.613364	1.83908	-0.606876	-0.613871	-0.614584
ACO1	-0.620765	-0.626083	-0.624816	-0.615515	-0.619647	-0.633239	-0.599547	-0.614684	-0.643951	-0.623578	-0.633604	-0.625396	-0.627727	1.08259	-0.63092	-0.614974	-0.615233	-0.630543	-0.605935	-0.608382	-0.635633	-0.621548	-0.622007	-0.630235	1.34289	-0.612628	-0.624745	-0.624816	-0.61839
ACO2	-0.62965	-0.61541	-0.614683	-0.610567	-0.619176	-0.619794	-0.619004	-0.621529	-0.632921	2.10949	-0.633329	-0.626404	-0.614483	-0.624246	-0.62081	-0.631822	-0.625587	1.67691	1.26098	2.61366	-0.635456	2.33392	-0.617128	1.67595	-0.646785	-0.629922	-0.613607	-0.619794	-0.615368
ACOT13	1.95796	-0.624639	2.25471	-0.621727	2.52475	1.90855	-0.612621	2.19078	-0.621685	2.07655	-0.622054	1.88283	2.41702	2.59659	2.95519	2.1726	-0.629184	-0.627586	-0.627675	-0.61307	2.3935	2.23143	-0.61718	-0.632735	2.48118	1.2797	-0.610818	1.95796	-0.611944
ACOT7	-0.631006	-0.627468	-0.613072	-0.621542	-0.612484	-0.63269	-0.631965	-0.619383	-0.62065	-0.635246	-0.628668	-0.634314	1.88851	-0.61317	-0.619085	-0.615905	-0.632117	-0.63356	-0.62807	-0.614872	-0.626725	-0.614955	-0.625811	-0.625407	-0.622347	-0.6275	-0.61579	-0.621542	-0.625609
ACOT8	-0.618987	-0.645644	-0.617422	-0.63124	-0.629521	-0.614005	-0.629905	-0.61489	-0.617916	-0.621571	-0.609548	-0.614248	-0.625436	-0.620526	-0.632426	-0.627457	-0.619805	2.32354	-0.64095	-0.628598	-0.630967	-0.625945	-0.622866	-0.611144	2.03358	-0.620605	-0.615241	-0.620526	-0.621736
ACOT9	-0.63777	-0.631959	-0.629978	-0.623295	2.29137	2.17971	-0.618792	-0.630655	-0.620288	-0.614088	-0.626105	0.699271	-0.62046	-0.613654	1.70195	-0.619077	-0.626565	-0.617398	-0.630563	-0.626346	-0.61518	-0.627014	-0.622842	-0.615198	-0.633185	-0.62474	-0.623388	-0.620288	-0.624064
ACOX1	-0.628404	-0.62511	-0.629641	-0.624104	-0.639843	-0.624054	-0.628116	-0.619138	-0.635323	1.03168	-0.627951	0.99388	-0.621897	1.35956	-0.61899	-0.625531	-0.610483	-0.619072	-0.612032	-0.621272	-0.610306	-0.629582	-0.628613	-0.628498	-0.628917	-0.613483	-0.625692	-0.624104	-0.623402
ACOX3	-0.621426	-0.606637	-0.630798	-0.620624	2.45307	-0.62259	-0.623336	-0.631164	-0.629287	-0.61478	-0.631323	-0.62175	-0.620476	-0.61202	-0.616063	-0.644193	-0.634838	-0.606269	1.01967	-0.626105	1.8394	-0.622423	2.27697	-0.613632	-0.61306	-0.623659	-0.625937	-0.621426	-0.618028
ACOXL	-0.62175	-0.628089	-0.618835	2.49882	-0.620997	-0.637061	-0.609404	-0.619269	-0.625366	-0.622625	-0.633239	-0.615257	-0.626534	-0.618249	-0.610038	-0.617679	-0.634532	-0.615955	-0.630353	-0.639133	-0.62451	-0.613345	-0.618441	-0.624864	-0.648903	-0.618944	-0.620848	-0.620997	-0.622679
ACP1	1.25669	2.08171	2.66252	2.63025	3.30261	2.23275	-0.626798	1.48706	-0.624568	2.75265	1.74682	-0.619416	-0.623427	1.5347	1.74939	2.53396	2.08145	2.8914	3.09975	2.75679	2.91816	1.84693	2.69793	-0.626601	2.62003	2.0276	2.42272	1.74682	2.577
ACPP	-0.61252	-0.633572	-0.617493	-0.628455	-0.619705	-0.620005	-0.626786	-0.623014	-0.619039	-0.605939	-0.633562	-0.610198	-0.616258	-0.6176	-0.62623	-0.635505	-0.634744	-0.607955	-0.628356	-0.623667	-0.619224	-0.62925	-0.623961	1.23895	-0.611837	-0.614752	-0.609947	-0.619705	-0.621446
ACSL3	-0.627815	-0.626316	-0.60444	-0.627629	-0.61081	-0.626604	-0.623403	-0.623431	-0.612261	-0.627654	-0.626622	-0.615769	-0.621894	-0.642115	-0.620145	-0.616357	-0.622866	-0.614188	-0.610084	-0.629165	-0.611781	-0.625936	-0.625963	-0.636527	-0.627077	1.15052	-0.629692	-0.623431	-0.624401
ACSL4	-0.62525	-0.614987	-0.621557	-0.618742	-0.624809	-0.612378	0.523717	-0.620316	-0.621144	-0.616098	-0.623351	-0.619101	-0.614726	-0.620483	-0.625274	-0.620218	-0.631089	-0.622532	-0.634962	1.67738	2.41733	-0.623363	-0.614661	-0.616655	-0.63169	-0.635619	-0.619815	-0.620316	-0.621375
ACSM1	-0.620231	-0.638228	-0.624791	-0.625348	-0.612586	-0.626751	-0.627243	-0.611178	-0.635664	-0.615127	-0.62128	-0.606339	-0.630781	-0.6298	-0.62036	-0.615882	-0.611868	-0.620547	-0.631486	-0.627431	-0.625766	-0.633327	1.55567	-0.639508	-0.61338	-0.621492	-0.620419	-0.624791	-0.621019
ACSM2A	-0.625533	-0.616437	-0.634363	-0.632141	-0.63837	-0.62427	-0.614318	-0.620704	-0.629126	-0.636572	-0.634448	-0.6216	-0.627802	0.773177	-0.623137	-0.620869	-0.613618	-0.628	-0.610947	-0.6304	-0.624743	-0.615183	-0.621021	-0.622757	0.941993	-0.624775	-0.626178	-0.625533	-0.621889
ACSS1	-0.604264	-0.618655	2.09896	-0.629152	-0.612584	-0.635682	-0.628572	-0.612022	-0.623843	-0.625236	-0.621823	-0.614777	-0.607238	-0.621484	-0.623809	-0.614739	-0.618463	-0.630702	-0.62717	-0.619898	-0.626346	-0.624596	-0.624648	-0.61294	-0.616638	-0.616896	-0.612409	-0.621484	-0.619181
ACTA1	-0.634057	-0.610615	-0.614431	-0.62176	-0.62984	-0.633951	-0.63614	-0.619542	-0.615759	-0.612165	-0.627742	1.17553	-0.612948	-0.611887	-0.600574	-0.63536	-0.625043	-0.628899	-0.620218	-0.635656	-0.631225	-0.625412	-0.630385	-0.616876	-0.628627	-0.62062	-0.624247	-0.615759	-0.62702
ACTB	2.05754	1.93985	3.7536	2.80785	2.71743	2.77731	1.28368	1.61618	2.29338	2.22023	-0.618403	1.38545	1.93419	2.53288	1.62602	3.07651	2.93613	3.35848	2.39924	2.88092	2.66236	2.28703	2.94712	1.47372	2.9341	2.92185	3.33597	2.05754	2.92797
ACTG1	-0.627754	1.59139	2.40749	2.13115	2.54721	2.33044	-0.627319	-0.617975	2.94912	1.77864	-0.620346	2.29134	1.28451	2.20708	2.12751	2.81383	1.34255	2.90199	2.49485	2.31527	2.66951	2.15587	2.68034	1.63382	2.6855	-0.618838	2.29064	2.12751	2.40506
ACTG2	-0.631367	-0.618994	-0.626545	-0.620906	-0.614676	-0.622517	-0.61131	-0.622573	-0.631074	-0.617324	-0.617777	-0.628119	-0.637243	-0.609881	1.33058	-0.629524	-0.607912	-0.612337	-0.619057	-0.617392	-0.618792	-0.624022	-0.628832	-0.625882	-0.619982	-0.620388	-0.616989	-0.620906	-0.61952
ACTL6A	-0.626486	-0.629725	1.81699	-0.610569	1.6256	-0.618385	-0.630514	-0.6162	-0.632182	1.13921	-0.606099	-0.623769	-0.620426	-0.628774	-0.626783	1.39059	-0.620041	1.0376	0.591779	1.17085	-0.628384	-0.619173	1.51507	-0.63466	1.25725	-0.608638	-0.63252	-0.620426	-0.00842947
ACTN1	-0.622905	-0.620345	-0.614183	-0.611294	-0.606332	-0.629385	-0.626526	-0.62097	-0.621181	-0.628473	-0.631087	2.61775	-0.635947	-0.622689	-0.619539	-0.617472	-0.620265	-0.626168	-0.622918	-0.626313	-0.627319	-0.635174	-0.629725	-0.615395	1.91942	-0.625487	-0.618053	-0.621181	-0.624202
ACTR10	1.10337	-0.623067	1.09316	-0.622408	-0.608287	-0.623085	-0.625684	-0.620347	-0.631959	0.573769	1.45286	-0.62083	-0.640686	-0.613976	1.84858	1.28484	-0.616741	1.50271	1.94943	-0.619838	0.677811	1.05573	1.55386	-0.627867	-0.624259	1.26161	-0.633437	-0.620347	0.866773
ACTR1A	-0.616709	-0.610392	2.47897	1.53604	1.78816	1.16073	-0.613487	-0.634134	-0.638999	-0.620581	-0.617464	-0.632099	-0.626071	-0.616921	-0.62335	-0.623147	-0.632373	-0.618775	-0.632359	-0.622359	-0.61155	-0.617394	1.63098	-0.620124	-0.632434	-0.608776	-0.62852	-0.616921	-0.621241
ACTR2	1.25678	1.90101	2.00825	1.65708	1.44643	-0.616005	1.34618	2.24491	3.14246	-0.611749	-0.639826	2.10216	1.79844	1.87232	2.64277	1.68579	1.21758	-0.62425	1.17067	-0.610702	0.96576	-0.620921	1.6349	1.41577	1.59107	-0.622372	1.10087	1.79844	1.13577
ACTR3	1.08645	-0.627926	1.39575	1.53181	1.97358	-0.624729	0.500831	-0.625005	-0.646339	-0.630112	1.63953	-0.617903	-0.620109	1.86801	-0.617427	-0.630348	1.62718	-0.617454	-0.625778	-0.617247	-0.623729	-0.617817	-0.610572	-0.624902	-0.622914	-0.614958	-0.625775	-0.617427	-0.620365
ACTR3B	-0.629249	-0.622385	-0.613852	-0.614223	-0.611471	-0.631316	-0.629545	-0.620653	-0.611842	-0.616591	-0.621345	0.974824	-0.607461	-0.618517	-0.610916	-0.625592	-0.623598	-0.622731	-0.613672	-0.622294	-0.625716	-0.616754	-0.636069	-0.618129	-0.627191	-0.629977	-0.609605	-0.616591	-0.623165
ACTR3C	-0.612163	-0.633333	-0.622402	-0.618536	-0.619876	-0.621126	-0.616382	1.0205	-0.631731	-0.625474	-0.625471	-0.614432	-0.611044	-0.6214	0.846423	-0.6275	-0.623561	-0.619601	-0.607905	-0.62654	-0.616052	-0.614603	-0.633554	-0.622991	-0.630727	-0.624323	-0.621124	-0.619876	-0.623276
ACTR5	-0.622225	-0.622491	-0.626376	-0.62714	1.16199	-0.618861	-0.631772	-0.621005	-0.608944	-0.623243	-0.642131	-0.636746	-0.610948	-0.629146	1.81341	1.63539	-0.636466	-0.623976	-0.620042	-0.630588	-0.622578	-0.622094	-0.616335	-0.621596	-0.622032	-0.626167	-0.614927	-0.622491	-0.622063
ACTR6	1.85209	-0.628019	-0.613945	-0.627929	0.979502	-0.620359	-0.621249	2.44799	-0.607555	1.02721	-0.618715	1.38058	-0.604477	-0.631809	-0.638087	-0.614517	-0.623495	-0.618756	-0.617055	1.16755	0.701258	-0.638237	-0.616808	-0.62981	-0.620037	-0.613234	-0.630444	-0.613945	-0.617905
ACTR8	-0.615299	-0.624176	-0.621367	-0.620721	1.45505	-0.619657	-0.620053	-0.617546	-0.626836	-0.626369	-0.644046	-0.632345	-0.626258	-0.615663	-0.623848	2.2436	-0.640462	-0.630003	2.07425	-0.617075	-0.619002	-0.621287	-0.624287	-0.62256	-0.608954	-0.618055	-0.624135	-0.621367	-0.620144
ACTRT3	-0.620425	-0.620095	-0.627509	-0.637758	-0.632369	-0.617335	-0.62298	-0.635198	-0.615841	-0.615635	-0.623786	-0.599824	-0.630093	-0.632723	-0.620757	1.79369	-0.630978	-0.611231	-0.620746	-0.607627	-0.617981	-0.623603	-0.624795	-0.618481	-0.615567	-0.616677	-0.624244	-0.62298	-0.618231
ACVR1	-0.619697	-0.632328	-0.627192	-0.621745	-0.63303	-0.619891	-0.618629	-0.615918	-0.623676	-0.619441	-0.616716	-0.611608	-0.623499	-0.622742	2.76368	-0.619981	-0.624964	-0.632696	-0.606631	-0.613786	-0.63172	-0.629475	-0.616824	-0.615184	2.28423	-0.621291	-0.615381	-0.619891	-0.618403
ACVR1B	-0.627193	-0.62012	-0.620986	-0.625961	-0.624278	-0.624325	-0.626499	-0.623311	-0.622226	-0.637966	-0.634056	-0.613312	-0.62491	-0.60812	-0.615053	-0.628074	-0.613176	-0.628662	-0.624627	-0.640101	-0.623182	-0.626409	-0.619659	0.93605	-0.625258	-0.622407	-0.622667	-0.624278	-0.623905
ACYP1	1.85607	-0.60533	1.84502	2.76137	-0.63063	-0.625974	-0.639758	-0.62328	-0.636478	-0.618127	-0.612072	2.43286	-0.628836	2.15931	-0.612023	-0.615958	-0.610961	-0.640648	-0.628162	-0.622624	-0.617132	-0.628178	-0.620496	-0.617526	-0.620999	-0.62354	-0.606033	-0.612072	-0.620747
ACYP2	-0.617366	-0.619857	-0.629978	-0.622947	-0.628534	-0.619383	-0.621532	-0.621264	-0.613389	-0.611746	-0.627592	-0.615672	-0.629254	-0.633772	-0.617899	0.983499	-0.630455	-0.609914	-0.620009	0.592881	-0.615469	-0.638233	1.91119	-0.619327	0.66671	-0.619569	-0.61946	-0.621264	-0.617398
ADAD1	1.93937	-0.631794	2.69454	-0.626058	1.51319	1.81938	-0.616275	-0.616059	-0.626781	-0.625304	-0.641965	2.6875	1.58717	1.90155	3.12509	-0.620329	2.04667	-0.625376	-0.618089	-0.63127	1.20474	-0.624225	-0.636219	0.943418	-0.626053	-0.628931	-0.614605	1.51319	-0.622277
ADAD2	-0.621205	-0.631938	-0.605063	-0.61467	-0.622891	1.77531	-0.626899	-0.626606	-0.632927	-0.61966	-0.610936	-0.613366	-0.63307	-0.620438	-0.616193	-0.614455	-0.627285	-0.625768	-0.621029	-0.622784	-0.621903	-0.618422	-0.626441	-0.62022	-0.61641	-0.628454	-0.615247	-0.620438	-0.621466
ADAL	-0.624166	-0.641231	-0.627203	-0.638685	2.67464	-0.624278	-0.629035	-0.623833	-0.613085	-0.630153	-0.618428	-0.621344	-0.621703	-0.619611	-0.611114	2.59947	-0.62936	1.92262	-0.62876	2.09089	1.82134	1.43033	2.07072	-0.622545	0.660238	-0.611333	2.19459	-0.623833	1.62583
ADAM10	-0.620855	-0.624915	1.95442	-0.638983	2.01472	-0.607669	-0.628945	-0.614229	-0.622886	-0.639859	-0.622663	-0.609879	-0.618295	-0.615185	0.870986	-0.616555	-0.622795	-0.619276	-0.626213	-0.626035	0.971448	1.97117	-0.629238	-0.622796	-0.611321	0.960113	-0.605901	-0.618295	-0.617915
ADAM17	-0.616135	-0.623071	1.39205	-0.625716	1.44986	-0.619451	-0.620421	-0.614061	-0.623084	-0.62286	-0.620108	-0.625691	-0.621346	-0.615522	1.33144	-0.619178	-0.609126	-0.62158	-0.619295	-0.603413	1.47309	-0.604094	-0.607704	-0.631353	-0.619522	-0.613061	1.11867	-0.620108	-0.611094
ADAM28	-0.618825	-0.633978	-0.639015	-0.612586	-0.633678	-0.628648	-0.619573	-0.616561	1.8187	-0.625661	-0.640478	-0.628157	-0.635563	-0.621879	-0.620908	-0.619957	-0.623419	-0.621313	-0.619645	-0.636542	-0.632398	-0.626655	-0.627795	-0.626093	-0.611578	-0.606122	-0.634556	-0.625661	-0.624756
ADAMTS17	-0.608395	-0.642618	-0.623202	-0.613016	-0.603811	-0.623832	-0.625733	-0.616491	2.05997	-0.619932	-0.608086	-0.635738	-0.615073	-0.61746	-0.632151	-0.626167	-0.620517	-0.618073	-0.622163	1.92518	-0.612594	-0.62079	-0.625924	-0.624859	-0.610174	-0.639562	-0.626878	-0.61746	-0.621476
ADAMTS18	-0.62666	-0.605014	-0.615341	-0.619676	-0.618066	-0.620683	-0.631107	-0.625319	-0.61378	-0.64408	-0.626254	-0.626198	-0.625569	-0.611014	1.80694	-0.613073	-0.63645	-0.624601	-0.632718	-0.614602	-0.634794	-0.611838	-0.620054	-0.616311	-0.619775	-0.634108	-0.630826	-0.620683	-0.622327
ADAMTS5	-0.621475	-0.629198	-0.612669	-0.628729	-0.621455	-0.617675	2.30808	-0.637435	-0.623686	-0.628598	-0.621856	-0.614881	-0.615913	-0.623859	-0.631321	-0.616228	-0.631012	-0.617482	-0.620438	-0.615298	-0.61602	-0.621849	-0.617357	-0.624859	-0.635597	-0.612282	-0.626641	-0.621856	-0.61896
ADAMTSL5	-0.619595	-0.617114	-0.618837	-0.604185	-0.617119	-0.628172	-0.606211	-0.625146	-0.625193	-0.619431	-0.611261	-0.634518	1.70042	-0.627773	-0.619039	-0.619593	-0.625623	-0.612298	-0.61844	-0.619349	-0.625722	-0.626999	-0.616435	-0.62526	-0.616822	-0.624845	-0.622497	-0.619039	-0.621045
ADAP1	1.95534	-0.640422	1.65531	-0.615093	-0.630278	-0.625774	-0.623611	-0.6204	-0.625436	-0.61851	-0.634852	-0.618243	-0.617672	-0.613941	-0.621168	-0.619555	-0.627737	-0.633008	-0.624191	-0.616231	-0.613997	-0.624805	-0.61653	-0.618729	-0.627838	-0.634407	-0.621581	-0.6204	-0.622886
ADAR	1.43123	-0.637247	0.909675	-0.626992	-0.626215	1.87211	1.12435	2.89069	-0.623504	-0.634231	-0.626605	1.85114	-0.638606	2.01031	1.85237	-0.622458	-0.612833	-0.62642	-0.619227	2.051	-0.627944	-0.619593	-0.609602	-0.627428	-0.62871	-0.615739	1.65131	0.909675	-0.61941
ADAT1	2.14769	-0.624851	-0.624787	-0.621991	-0.62673	-0.615527	-0.625129	-0.625031	-0.617187	-0.610986	-0.617432	-0.611863	-0.612919	-0.623354	2.19363	1.28762	-0.628086	-0.628614	-0.618117	0.877372	-0.616064	-0.628388	-0.611457	-0.624266	1.2456	-0.614752	-0.620714	-0.617432	-0.61709
ADAT2	-0.621722	-0.628704	-0.621423	-0.615096	-0.624966	-0.61071	-0.61671	-0.617165	-0.623569	-0.620472	-0.628801	-0.617605	-0.621518	-0.629873	-0.625874	-0.622919	-0.613986	0.740601	-0.626713	-0.621442	-0.627623	-0.619576	-0.626063	-0.621936	-0.617026	-0.634298	-0.634975	-0.621518	-0.622427
ADCY7	-0.620592	-0.62778	1.20563	-0.631361	-0.612276	-0.626504	-0.630268	-0.605954	-0.633275	-0.618991	-0.628687	-0.616228	-0.636313	-0.623962	-0.624632	-0.61393	-0.63356	-0.631072	-0.632668	-0.602231	-0.61444	-0.606532	-0.617367	-0.620215	-0.628194	-0.623465	-0.625561	-0.624632	-0.62184
ADD3	2.63495	-0.629206	2.36511	-0.620107	-0.62875	2.14233	1.54841	-0.624729	3.13167	1.02308	-0.630451	2.88545	-0.626653	2.46197	1.85352	-0.639821	-0.628982	-0.621022	-0.635746	-0.632799	-0.61162	-0.621876	-0.624868	0.954194	-0.619679	-0.620089	1.21779	1.54841	-0.621449
ADGRG6	-0.611758	-0.617248	-0.626217	-0.626561	1.89329	-0.620938	-0.626056	-0.630485	-0.616361	-0.622534	-0.605772	-0.621905	-0.60723	-0.629815	-0.619285	-0.637995	-0.63892	-0.626417	-0.61703	-0.615095	-0.616298	-0.627582	-0.612977	-0.614612	-0.62341	-0.611794	-0.620212	-0.620938	-0.618621
ADGRL1	-0.617309	-0.618537	-0.619346	-0.618508	-0.61981	-0.623044	-0.627728	-0.6225	-0.617744	-0.631907	-0.608449	2.9162	-0.629902	-0.621074	-0.620175	-0.620294	-0.627767	-0.624947	-0.618984	-0.625336	-0.620587	-0.613631	-0.62287	-0.633542	-0.617934	-0.601147	-0.620027	-0.61981	-0.620441
ADGRL2	-0.635583	-0.634346	-0.626894	-0.629976	-0.623146	-0.621877	-0.608935	-0.623875	-0.608563	-0.634223	-0.624508	-0.619773	2.22502	-0.62366	-0.61153	-0.616054	-0.632371	-0.623494	-0.623247	-0.620805	-0.622683	-0.639025	-0.619609	-0.626552	-0.632219	-0.632007	-0.611115	-0.62366	-0.62337
ADH5	-0.61605	0.610927	0.910932	-0.626949	1.74577	1.36054	-0.619334	-0.62011	-0.617601	-0.634442	-0.621462	1.95921	-0.638246	2.12162	2.48204	-0.628697	1.77245	-0.630229	-0.617484	-0.617827	1.34814	-0.613856	-0.629624	-0.629806	1.89647	-0.619193	-0.634166	-0.61605	-0.61851
ADIPOR1	-0.624044	-0.633856	2.43622	-0.639145	-0.611181	-0.62665	-0.631826	-0.619656	-0.611538	-0.613543	-0.610665	1.1483	-0.627792	-0.617292	-0.617677	1.53448	-0.624077	-0.624634	-0.629503	-0.643333	-0.638133	1.62213	1.0291	-0.623383	-0.61798	-0.637275	-0.613623	-0.617677	-0.62373
ADIPOR2	-0.629768	-0.627855	1.46068	-0.62234	2.08303	-0.617043	-0.612027	-0.624997	-0.623848	-0.610358	-0.615462	-0.610433	-0.617266	-0.628043	-0.627629	1.17284	-0.627211	1.62585	0.873931	-0.627646	1.42851	-0.62643	-0.610196	-0.630105	-0.621708	1.26992	2.02186	-0.617266	0.131868
ADK	-0.614368	-0.613739	1.395	-0.630302	1.92503	-0.613938	-0.628961	-0.627356	-0.628792	-0.623401	2.29602	-0.618625	-0.628019	1.79882	1.62347	-0.615572	-0.632803	-0.613519	-0.62064	-0.618116	-0.624126	-0.6205	-0.626335	-0.609729	-0.611069	-0.620862	-0.614082	-0.614368	-0.619308
ADM	-0.617518	1.36758	-0.62725	-0.613546	1.36927	-0.620851	-0.611477	1.50339	-0.623737	-0.61318	2.0543	-0.626512	-0.615122	-0.624491	-0.625593	-0.62286	-0.616119	-0.608829	-0.613207	-0.630167	1.63652	-0.628157	-0.617124	-0.616852	-0.614552	-0.638701	-0.612441	-0.615122	-0.616485
ADM5	-0.61578	-0.617323	1.51977	-0.621813	-0.63657	-0.625911	-0.613394	-0.626437	-0.609157	-0.618674	-0.619124	-0.625919	-0.63239	-0.627994	-0.625076	-0.619599	-0.628722	-0.620881	-0.620429	-0.636099	-0.612913	1.06723	-0.620719	-0.624014	1.42075	-0.628398	0.530452	-0.621813	-0.620574
ADNP2	-0.624498	-0.62268	-0.630453	-0.630926	0.693933	-0.627788	-0.625803	-0.611622	-0.624265	-0.617015	-0.618918	-0.621224	-0.620727	-0.625367	-0.621149	-0.614073	-0.626219	-0.628012	-0.626299	-0.617829	-0.618752	-0.626225	-0.622485	-0.617562	-0.625286	-0.630122	-0.62543	-0.62268	-0.625358
ADO	-0.619847	-0.635172	2.32737	-0.621162	-0.619499	-0.634394	-0.608402	-0.623866	-0.626931	-0.615386	-0.617917	-0.633265	-0.610408	-0.615825	-0.618747	-0.625413	-0.618863	-0.617746	-0.618587	-0.632499	-0.6196	-0.616994	-0.629455	-0.628058	-0.63889	-0.609089	-0.621003	-0.619499	-0.620301
ADORA1	-0.635803	-0.608171	-0.622435	-0.622135	-0.637676	-0.631378	-0.617917	-0.630548	-0.620516	-0.625302	2.35545	-0.622125	-0.633504	-0.642444	-0.618039	-0.610136	-0.629522	-0.62319	-0.616586	-0.62902	-0.612927	-0.62856	-0.624951	-0.622679	-0.615882	-0.624501	-0.617266	-0.622435	-0.622934
ADPGK	1.18839	-0.637664	-0.626057	-0.610308	-0.611281	-0.618454	-0.616291	-0.618357	-0.628078	-0.627882	1.44933	-0.623224	-0.624337	-0.618271	-0.635427	-0.611182	-0.627623	-0.613916	-0.63075	-0.606445	-0.617892	-0.625979	-0.638443	-0.624933	0.665241	-0.616238	-0.621728	-0.618454	-0.61981
ADPRHL1	-0.626311	-0.615961	-0.622334	-0.618747	-0.627601	-0.614043	-0.614109	-0.63101	-0.617766	-0.616232	-0.6298	-0.624481	-0.626054	-0.628868	1.64039	-0.61926	-0.614437	-0.609765	-0.617262	-0.612491	-0.613379	-0.622099	-0.616443	-0.637111	-0.612571	-0.627183	-0.626443	-0.622334	-0.616853
ADPRHL2	-0.61505	-0.627728	-0.628887	-0.625659	-0.600754	-0.626508	-0.621541	-0.624956	-0.612817	-0.621446	-0.617684	-0.623539	-0.636687	-0.624655	-0.613495	-0.614063	-0.616942	1.57705	1.2518	-0.630408	-0.61936	-0.622498	-0.631883	-0.621543	-0.621533	-0.618736	-0.619565	-0.623539	-0.619463
ADPRM	-0.631621	-0.608693	-0.63126	-0.630888	1.51727	-0.611374	1.67925	-0.641682	-0.621753	-0.629134	-0.623461	-0.614931	-0.623027	-0.640749	-0.62227	-0.627584	-0.631614	2.08493	1.55538	-0.613359	-0.620045	-0.59609	-0.625368	-0.625184	-0.626242	-0.610875	-0.61221	-0.623027	-0.616702
ADRM1	2.80581	2.16613	2.46273	-0.631571	2.99479	2.29224	-0.63532	2.39263	-0.633223	2.43729	-0.627692	2.36004	-0.613552	1.53546	2.74214	2.14298	0.728101	2.90512	1.93595	2.76152	2.73175	2.96876	2.79231	0.638145	2.03807	2.18483	1.90761	2.29224	2.1639
ADSL	1.75674	-0.635631	1.64765	-0.622126	1.87322	0.785021	0.990134	-0.615132	-0.630494	-0.620934	-0.623732	1.2792	-0.627348	1.61037	-0.625375	-0.61984	-0.621373	1.89847	1.3263	1.83993	1.8183	-0.63461	1.81575	-0.635451	-0.619954	-0.621042	-0.621202	-0.615132	-0.619897
ADSS	-0.614804	-0.62823	-0.617592	-0.622897	-0.628418	-0.620283	-0.620838	-0.62241	-0.613513	-0.623247	-0.625175	-0.623894	1.19047	2.37776	-0.623734	1.27959	-0.615664	1.33559	-0.622577	-0.620663	0.381713	-0.623194	-0.617076	-0.630805	-0.628172	-0.622911	-0.636656	-0.62241	-0.62162
AEN	-0.614784	-0.611103	-0.604855	-0.63732	-0.620874	-0.629209	-0.629944	-0.628017	-0.615963	-0.614177	-0.634269	-0.619179	-0.634483	-0.637603	-0.621721	-0.625937	-0.616376	-0.623655	-0.61854	-0.633252	-0.619648	-0.616705	-0.625239	-0.619892	2.54038	-0.60829	-0.637479	-0.621721	-0.61977
AES	-0.618096	0.906018	1.95121	-0.613883	-0.621174	-0.627928	-0.629857	-0.622928	-0.622309	-0.623035	-0.610509	-0.613691	-0.626525	-0.626473	-0.621952	-0.614416	-0.612922	-0.623361	-0.617461	-0.632178	-0.621174	1.19801	-0.616786	-0.61748	1.32801	-0.636956	-0.629213	-0.621952	-0.61747
AFAP1	1.70423	-0.616647	-0.616196	-0.618201	-0.622021	-0.611475	-0.625401	-0.628999	-0.635141	-0.628733	-0.616413	-0.619278	-0.617733	-0.620551	-0.614349	-0.614374	-0.614548	-0.620571	-0.617877	-0.614372	-0.609852	-0.613507	-0.603542	-0.629365	-0.620412	-0.615577	-0.624395	-0.618201	-0.615063
AFAP1L2	-0.622964	-0.628872	-0.622732	-0.635066	-0.632057	1.29904	-0.619165	-0.617574	-0.625856	-0.611949	-0.632017	-0.620433	-0.626279	-0.646472	-0.635456	-0.627822	-0.631945	-0.617937	-0.623031	-0.618253	-0.610298	-0.610625	-0.62582	-0.640094	-0.635392	-0.616906	-0.627712	-0.625856	-0.624425
AFDN	-0.634594	-0.622973	-0.626644	-0.629696	-0.626093	-0.628543	-0.623502	-0.629359	-0.620041	-0.628676	-0.63752	-0.615924	-0.609468	-0.622569	2.26024	-0.628424	-0.616467	-0.637409	-0.616508	-0.624049	-0.614926	-0.610273	-0.617493	-0.632766	-0.62429	-0.621148	-0.618136	-0.626093	-0.619642
AFF1	1.33705	-0.616288	2.35813	1.34996	1.62806	1.07218	-0.626771	-0.626767	2.91552	-0.617826	-0.625777	1.9759	-0.627434	-0.626624	-0.633423	-0.621527	-0.622749	2.22573	1.95776	1.46534	1.26594	0.901683	-0.637581	-0.6163	2.45197	-0.622805	-0.623081	-0.616288	0.142691
AFF4	-0.617679	-0.62418	2.23936	-0.632634	1.87301	1.15947	-0.637555	-0.600109	-0.623866	-0.626368	-0.627174	1.76278	-0.614174	1.9854	-0.620069	-0.62974	-0.621723	-0.614258	-0.619469	-0.620176	-0.636761	-0.623153	-0.613787	-0.630433	-0.61538	-0.608812	-0.623925	-0.617679	-0.620949
AFG1L	-0.629093	-0.624976	-0.633182	-0.618435	-0.633968	-0.631791	-0.61802	-0.625622	-0.628709	-0.632387	-0.619467	-0.624247	-0.620032	2.46415	-0.621481	-0.617993	-0.625354	-0.614762	-0.621697	-0.609575	-0.623788	-0.621975	-0.626065	-0.619027	-0.615001	-0.625024	-0.616504	-0.624976	-0.620362
AFMID	-0.62097	-0.609947	2.45522	2.13024	2.09678	2.62394	-0.635179	2.77885	-0.631848	2.66789	2.94854	1.88298	2.66248	2.4648	-0.635541	2.32753	-0.624706	2.10264	2.29416	1.92544	1.55888	2.16744	1.77884	-0.622299	2.98821	-0.624842	1.12278	2.13024	1.85214
AGAP3	-0.608065	-0.620905	-0.617911	-0.629916	-0.610098	-0.604861	-0.622373	-0.627266	-0.615422	-0.605751	-0.62167	-0.602795	-0.618331	-0.623035	-0.614721	-0.623011	-0.626092	-0.625597	-0.628563	-0.626506	-0.61444	-0.641717	-0.623617	-0.633669	2.22946	-0.622162	-0.624083	-0.617911	-0.62484
AGBL3	-0.627669	-0.613783	-0.621976	-0.626097	-0.617378	-0.630919	-0.626499	-0.6235	-0.631481	-0.633191	-0.621968	-0.603687	-0.626554	-0.624775	-0.630423	-0.62082	-0.629272	-0.627564	-0.62712	-0.63682	-0.63286	2.26937	-0.619355	-0.613123	-0.629956	-0.632342	-0.618422	-0.626097	-0.627342
AGGF1	-0.626417	-0.615711	1.31594	-0.618145	1.37168	-0.621042	-0.616931	-0.627088	-0.626374	-0.619366	-0.618986	-0.623014	-0.624373	-0.627642	-0.624453	-0.615797	-0.60848	1.50995	-0.606812	-0.628345	-0.62072	2.32865	-0.624541	-0.628311	-0.625022	-0.624759	-0.618177	-0.621042	-0.619448
AGK	1.25845	-0.624194	1.81946	-0.630351	-0.644534	0.479262	-0.623689	-0.629278	-0.626319	-0.625751	1.45684	1.5845	1.4449	1.45429	1.96456	1.28745	-0.62227	-0.625577	-0.612927	-0.620689	-0.617189	-0.625454	-0.624996	-0.624683	-0.625557	-0.623118	-0.618596	0.479262	-0.622694
AGL	-0.627416	-0.620028	-0.621457	2.16602	2.52458	1.24164	-0.626654	-0.618528	-0.619882	-0.626691	-0.627444	-0.610203	-0.637488	-0.632515	-0.621484	-0.61651	-0.630615	-0.622614	-0.623153	1.76734	1.65844	1.9308	1.25943	-0.618912	-0.605986	-0.632028	-0.607219	-0.621457	-0.611865
AGO1	-0.63209	-0.626089	2.41157	-0.619035	-0.614963	-0.626916	-0.620714	-0.620301	-0.622162	-0.622902	-0.62614	-0.61535	-0.611912	-0.612131	-0.62871	-0.620201	-0.612729	1.33041	-0.636154	-0.631929	-0.624118	-0.630619	-0.610155	-0.608388	-0.622564	-0.620474	-0.63466	-0.620714	-0.621519
AGO2	-0.608711	-0.627248	-0.626204	-0.62607	-0.613991	-0.616956	-0.621293	-0.624994	-0.609939	-0.626	-0.629971	1.95562	-0.618396	-0.632414	-0.629935	-0.624198	-0.629262	-0.622835	-0.610357	-0.637306	-0.621618	-0.632635	-0.632189	-0.651682	-0.62311	-0.621907	-0.62456	-0.624994	-0.624379
AGO3	-0.616662	-0.625354	1.90771	-0.617281	-0.612762	1.25741	-0.613234	-0.617191	-0.627575	-0.622884	-0.624351	-0.628449	-0.623266	-0.618784	-0.626492	-0.629544	-0.624138	1.50201	-0.626923	1.02166	-0.635199	0.883982	-0.612844	-0.624477	1.91325	-0.639608	-0.611865	-0.618784	-0.618491
AGPAT1	-0.630457	-0.615977	2.34683	-0.629932	-0.614888	-0.62058	-0.61767	-0.624667	-0.622615	-0.635496	-0.63073	-0.630076	-0.631198	-0.623652	-0.629791	-0.633206	-0.632191	-0.622515	-0.626958	-0.620305	-0.630443	-0.620817	-0.630848	-0.616904	-0.607099	-0.619624	-0.614785	-0.624667	-0.621666
AGPAT4	-0.608678	-0.621397	1.31102	-0.627049	-0.612316	-0.628454	-0.621726	-0.617175	-0.62917	-0.599092	-0.626049	1.45825	-0.624064	-0.62674	-0.611972	-0.624862	-0.635228	-0.618633	-0.629423	-0.628142	-0.62527	-0.626667	-0.61081	-0.615988	-0.63472	-0.620711	-0.625053	-0.621397	-0.625161
AGPAT5	-0.624879	-0.62893	-0.620524	-0.610989	-0.61971	-0.623883	-0.624393	-0.619551	-0.629951	-0.627167	-0.623472	-0.627729	-0.622146	-0.62457	-0.620017	-0.615253	-0.625248	-0.624865	1.1611	1.0513	-0.630967	-0.627294	-0.618849	-0.615716	-0.631042	-0.617684	-0.617142	-0.623883	-0.618266
AGTPBP1	-0.624842	-0.629631	1.10283	-0.616479	-0.616499	-0.621305	-0.627709	-0.620354	1.2226	-0.62072	-0.637693	-0.611477	-0.626881	-0.623671	-0.619084	-0.626532	-0.608531	-0.627773	-0.624667	-0.627738	0.845854	-0.630319	-0.628742	-0.619379	-0.612575	-0.617241	-0.615581	-0.62072	-0.622023
AGTRAP	1.19559	-0.60746	-0.624121	-0.639025	1.81916	-0.616368	-0.622311	-0.620078	-0.611839	-0.618537	-0.628876	1.67531	-0.622829	-0.624723	-0.633689	-0.626022	-0.634026	-0.618926	-0.62044	-0.6291	-0.637469	-0.628472	-0.621788	-0.633873	1.48546	-0.622321	-0.619431	-0.620078	-0.624171
AHCY	-0.610469	-0.631326	2.06139	-0.627354	-0.629942	-0.615337	-0.627857	-0.615352	-0.62309	-0.620843	-0.628217	-0.64052	-0.616816	-0.623477	-0.625352	-0.620719	-0.636603	-0.621951	0.852946	-0.616865	-0.625118	-0.630889	1.04292	-0.635895	2.40112	-0.625114	-0.628951	-0.623477	-0.623533
AHCYL2	-0.62016	-0.623808	-0.633242	-0.633721	-0.603474	-0.622591	-0.634706	-0.631476	-0.622778	-0.629707	-0.621966	-0.613268	-0.620026	-0.618961	1.32972	-0.61907	-0.60211	-0.618699	-0.619433	-0.644302	-0.636196	-0.622775	-0.621289	-0.633881	-0.627161	-0.639666	-0.616156	-0.622591	-0.622032
AHI1	-0.616465	-0.6237	-0.626412	-0.628705	-0.613347	-0.622018	-0.626477	-0.621884	-0.615261	-0.617523	1.92939	2.71639	-0.616411	2.23495	1.56199	-0.610116	-0.633702	-0.614693	-0.61591	1.71358	-0.61816	-0.629336	-0.625443	-0.629635	2.04723	-0.620685	-0.617644	-0.616465	-0.617902
AHNAK	-0.624806	-0.608712	-0.614381	-0.613782	-0.620224	1.4551	-0.619232	-0.616742	-0.622137	-0.620389	-0.61688	-0.619203	-0.628057	-0.621187	-0.621564	-0.620353	-0.624815	-0.6279	-0.613816	-0.618361	1.70026	-0.622217	-0.625917	-0.623245	-0.634428	-0.626707	-0.618622	-0.619232	-0.622731
AHSA1	1.52292	0.617654	2.87763	-0.622546	2.39395	2.35766	2.02277	1.97103	2.88978	-0.621467	2.3544	2.63977	1.58221	1.71327	2.26432	1.98525	-0.612131	1.9007	-0.626678	-0.62622	2.07284	-0.625389	2.08682	-0.643823	2.14317	-0.619952	1.67521	2.02277	0.531539
AIDA	-0.630556	-0.616132	-0.613194	-0.613721	-0.615904	-0.623943	-0.619604	2.29323	-0.616063	-0.615282	-0.622827	-0.631697	-0.61665	-0.634	-0.633084	-0.617607	-0.630893	-0.630406	-0.624037	-0.623396	-0.621794	-0.629358	-0.618734	-0.605782	-0.622167	-0.639019	-0.62488	-0.61665	-0.623716
AIF1L	-0.623539	-0.629177	2.33343	2.35409	2.6187	1.83525	-0.624802	-0.616279	-0.611017	2.14281	-0.606142	-0.614979	-0.620663	2.27897	-0.626146	-0.606468	-0.635162	1.20509	-0.6268	-0.625384	1.46154	-0.630206	-0.627438	-0.631546	-0.604463	-0.612713	-0.628624	-0.611017	-0.626092
AIFM1	2.00514	-0.615661	2.30701	2.72355	2.24625	1.24931	-0.623971	-0.630253	-0.612182	-0.627409	1.15637	2.25575	-0.621415	-0.609601	0.869021	-0.621653	0.73679	-0.620271	-0.613945	-0.630204	0.824151	-0.627845	-0.61408	1.34713	-0.626972	-0.632404	-0.624244	0.869021	-0.620962
AIG1	-0.631191	-0.624182	-0.616385	-0.632211	-0.628973	-0.630074	-0.624975	-0.622141	-0.645317	-0.612951	-0.61708	-0.638847	-0.624275	-0.611546	2.02541	-0.62997	-0.637271	-0.635009	-0.614449	-0.618268	-0.623759	-0.635454	-0.628389	-0.639299	-0.63355	-0.615084	-0.618423	-0.624275	-0.62918
AIMP1	-0.611592	-0.616047	-0.62668	-0.63259	-0.626515	-0.621241	-0.620528	-0.629661	-0.625699	-0.623353	-0.614353	-0.629007	-0.611775	-0.623263	0.86442	-0.614953	-0.615222	-0.611308	1.80698	-0.607714	-0.614909	-0.620009	-0.617682	-0.619247	-0.625116	-0.621999	-0.634809	-0.623263	-0.616452
AIMP2	2.34018	-0.617939	2.02401	-0.61612	2.64059	-0.629136	1.12829	1.01964	-0.617174	-0.624867	-0.626696	2.64031	-0.62907	1.53762	-0.621645	1.29482	1.9037	2.02329	-0.616969	-0.629213	-0.618173	1.87153	1.82888	-0.634853	-0.624023	-0.612009	-0.623677	-0.61612	-0.614489
AIP	-0.620863	-0.61592	2.47026	-0.629646	1.51378	1.94951	-0.626606	1.02608	-0.62844	2.34089	-0.617181	-0.609325	-0.618333	-0.622754	-0.633446	2.09832	-0.622418	2.64999	1.83759	1.7758	2.08628	-0.62115	2.02931	-0.621746	-0.62341	-0.622173	-0.627277	-0.617181	0.577324
AJUBA	-0.6374	-0.623952	-0.61404	-0.632162	1.37765	-0.621384	-0.628452	-0.621914	-0.618054	-0.611486	-0.633353	-0.622317	-0.618983	-0.611795	-0.626031	-0.60865	-0.612414	-0.633348	-0.615723	-0.633631	-0.612606	-0.646747	-0.62189	-0.609252	1.24329	-0.616014	-0.628587	-0.621914	-0.615868
AK1	-0.618243	2.11067	1.56962	-0.632981	1.51407	-0.626836	1.78085	-0.623407	2.86122	-0.63438	-0.618943	-0.618535	-0.6275	-0.622765	1.33885	-0.615232	-0.630286	-0.616069	-0.631712	-0.623862	-0.618189	2.15673	-0.627503	-0.636317	2.03615	-0.619942	-0.612673	-0.618535	-0.619066
AK2	1.33987	-0.616668	2.98571	1.74893	3.28203	-0.622811	-0.619172	2.84759	-0.631366	1.80334	-0.633515	2.84892	1.08126	2.7806	2.19396	2.60053	-0.622132	2.70766	2.66938	2.61845	2.70952	2.41258	2.3643	1.12304	2.11684	-0.615806	0.530691	1.74893	2.38844
AK4	1.08506	1.49898	2.84768	3.0364	2.71909	2.00114	0.989026	1.04562	-0.627768	1.25538	-0.616662	1.2766	-0.622199	2.42937	1.63789	2.31607	-0.625622	2.37141	-0.630839	-0.627383	1.78738	2.28966	1.66437	-0.616252	2.1706	-0.619358	-0.635667	1.2766	0.524059
AK8	-0.633373	-0.627314	-0.623255	-0.624563	-0.622842	-0.612614	-0.617999	-0.615752	-0.635238	-0.618793	-0.632866	-0.615919	-0.619005	-0.621322	-0.621334	-0.620743	-0.6333	-0.629654	-0.641246	-0.619785	-0.627833	-0.634406	1.32505	-0.63221	-0.63013	-0.615063	-0.628845	-0.621334	-0.62925
AK9	-0.629885	-0.633107	2.19238	-0.632744	2.5452	-0.614631	-0.616124	-0.609766	-0.638723	-0.622169	1.44981	0.709379	1.78842	-0.624717	2.48233	-0.608731	-0.623612	-0.635346	-0.624722	-0.618162	1.66123	-0.622349	-0.621355	-0.613291	-0.633484	-0.627663	-0.620414	-0.614631	-0.621852
AKAP10	0.52838	-0.627891	-0.619767	-0.623042	-0.620564	-0.63034	-0.623065	-0.633424	-0.625121	-0.622965	-0.623705	2.18164	1.37039	-0.619352	-0.632779	-0.610882	-0.622297	-0.622501	2.57431	-0.615289	-0.620932	-0.614157	-0.617441	-0.635322	2.98031	1.51942	-0.639085	-0.623042	-0.616365
AKAP11	-0.609902	-0.616563	0.929369	-0.62671	-0.623094	-0.629161	-0.619529	-0.616713	1.81647	-0.617042	-0.621165	-0.626524	-0.623003	1.87003	-0.614835	1.6391	-0.641011	-0.627321	-0.617898	-0.624594	-0.626096	-0.635292	-0.63729	-0.622808	-0.623991	-0.629588	-0.610584	-0.617042	-0.625345
AKAP12	-0.619707	-0.623811	-0.613432	-0.63056	-0.61758	-0.606875	-0.625918	-0.608942	-0.614697	-0.623586	-0.616982	-0.621475	-0.638966	2.36048	-0.61145	-0.634272	-0.605671	-0.618165	-0.619161	-0.634796	-0.622939	-0.624185	-0.611661	-0.625855	-0.608275	-0.613677	-0.618096	-0.61758	-0.618663
AKAP13	0.519668	-0.631143	2.0536	-0.622106	1.87174	-0.629423	1.27933	2.523	2.86128	2.1544	-0.613631	1.16307	2.03843	-0.619693	-0.6392	-0.619065	-0.630139	1.20349	1.99141	-0.606846	1.6844	-0.63452	-0.623833	1.63714	0.944235	-0.624431	2.20452	1.16307	0.168695
AKAP2	-0.625646	-0.619931	-0.627229	-0.609943	0.677516	-0.634087	-0.622737	-0.633955	-0.624485	-0.624586	-0.615583	-0.630006	-0.60506	-0.628402	-0.626161	-0.620387	-0.618326	-0.618919	-0.629893	-0.614661	-0.620938	-0.615451	-0.625927	-0.610667	-0.632592	-0.626331	-0.61515	-0.624586	-0.619653
AKAP8	-0.618865	0.91102	-0.629099	-0.625999	2.50884	-0.616222	-0.646575	1.71468	-0.626363	1.97311	-0.619937	-0.629894	2.0351	-0.623059	-0.618656	2.35594	1.02235	-0.618505	1.04657	1.4023	2.11976	2.0166	2.15136	2.47879	1.48706	1.56284	2.1859	-0.618865	1.78972
AKAP8L	-0.614213	-0.629092	0.629087	-0.620686	-0.618307	-0.631234	-0.60873	-0.632082	-0.620532	-0.635581	-0.627576	-0.623425	-0.632087	-0.622947	-0.614212	-0.631765	-0.606342	-0.631279	-0.610013	-0.631308	-0.627368	-0.627259	1.89363	-0.624899	-0.618478	-0.621311	-0.626096	-0.622947	-0.625498
AKAP9	-0.617732	-0.624244	-0.622853	-0.636729	-0.625563	-0.623496	-0.616214	-0.623816	-0.620908	-0.626787	-0.611249	0.706714	-0.621677	-0.641431	-0.62823	-0.623866	-0.630768	-0.622292	-0.61411	-0.626688	-0.630353	-0.628033	0.604825	-0.615562	-0.631299	-0.620171	-0.615343	-0.623496	-0.623079
AKIP1	-0.628168	1.74104	1.51454	1.52967	-0.618374	1.96102	-0.623099	-0.625778	-0.626048	0.578328	-0.618696	2.37761	-0.626314	1.60803	2.57186	2.35101	-0.637004	2.61679	2.26692	-0.63954	-0.615284	2.06	1.32869	-0.630411	0.670197	-0.62872	-0.621972	0.578328	0.0274563
AKIRIN2	-0.617692	-0.618073	2.37468	-0.62164	1.95156	2.15117	-0.615279	-0.627861	-0.618358	-0.63223	-0.61468	2.52722	0.895939	-0.614558	-0.625765	-0.638263	-0.62468	-0.601199	-0.617938	-0.60083	-0.631719	-0.615042	1.02856	-0.618413	1.99218	1.81454	2.18288	-0.615279	-0.608121
AKR1A1	-0.630271	1.49722	2.63571	-0.613346	-0.616513	-0.622404	-0.616386	2.52076	-0.62659	-0.619754	-0.620582	-0.625893	-0.617552	2.2618	-0.631864	2.22743	0.730249	-0.630136	-0.629577	-0.611574	-0.630597	1.05865	1.75093	-0.620346	-0.614357	-0.633148	-0.622586	-0.617552	-0.617352
AKR1B1	-0.617545	-0.621268	-0.612372	-0.63495	-0.626702	-0.615568	-0.62032	-0.624537	-0.625762	-0.627078	-0.632204	-0.634867	-0.637336	1.54436	-0.629971	-0.631561	-0.616504	-0.626448	-0.624385	-0.628634	-0.629012	-0.636328	-0.617543	-0.619157	-0.617752	-0.617325	-0.628292	-0.625762	-0.625417
AKT1S1	-0.614392	-0.620609	0.646168	-0.630613	2.13128	-0.620369	-0.622921	1.49327	-0.616132	2.51362	-0.617984	2.75583	2.73471	2.77458	-0.625235	1.28716	-0.630636	-0.613137	-0.615157	2.87293	2.6045	2.56973	-0.615787	-0.610982	2.46699	-0.621693	-0.619438	-0.614392	-0.61206
AKT2	-0.61684	-0.619393	-0.618731	-0.619548	-0.617219	-0.640587	-0.625044	-0.617287	-0.63364	-0.622024	-0.62512	-0.618476	-0.614505	-0.61574	-0.615455	-0.625164	-0.615495	-0.629781	-0.609212	-0.620796	-0.612076	1.81769	-0.611166	-0.616898	1.48551	-0.623424	-0.628395	-0.618731	-0.616197
AKTIP	-0.622052	-0.625784	-0.627647	-0.607902	1.71483	-0.596691	-0.613803	-0.623971	-0.627491	-0.617558	-0.621177	-0.612962	-0.621703	-0.641483	-0.626884	-0.621622	-0.634417	-0.623319	-0.613217	-0.604538	-0.616269	-0.620736	-0.627975	-0.612985	2.0948	-0.615189	-0.618962	-0.621703	-0.617615
ALAD	-0.615105	-0.617261	-0.631641	-0.611368	2.22825	-0.632098	0.539207	-0.604361	1.82083	-0.614492	-0.625825	-0.626768	-0.597297	-0.614112	-0.628023	-0.611597	-0.631549	-0.621444	2.04796	-0.631731	1.80374	-0.635012	-0.633456	-0.626583	-0.623833	2.17265	-0.606953	-0.614492	-0.622638
ALAS1	1.84167	-0.621369	2.12562	-0.615044	2.45432	1.07224	-0.612209	-0.617591	-0.630435	-0.618373	-0.616664	2.37764	-0.628672	2.66809	1.33717	-0.621978	-0.617724	-0.618444	1.26817	-0.600998	0.696644	1.84007	1.82247	-0.621311	-0.619571	0.68987	-0.630232	-0.612209	-0.609361
ALCAM	-0.636048	-0.62342	-0.614106	-0.628739	-0.62125	1.98431	-0.618287	-0.623046	-0.63101	-0.616491	-0.629419	-0.622187	-0.618618	-0.62133	-0.625053	-0.638442	-0.624865	-0.640682	-0.617825	-0.611439	-0.619927	-0.628973	-0.638247	-0.615862	-0.617186	-0.626507	-0.637125	-0.622187	-0.625686
ALDH16A1	-0.619474	-0.618925	-0.632584	-0.633538	-0.614113	-0.614871	-0.629743	-0.630344	-0.629043	-0.627002	-0.61887	-0.628435	-0.627921	-0.627598	-0.612168	-0.615818	-0.623877	-0.624775	-0.617578	-0.618921	-0.623316	2.44368	-0.619969	-0.613779	-0.638389	-0.61311	-0.605693	-0.627598	-0.61825
ALDH18A1	-0.623032	-0.623971	-0.605583	-0.629366	-0.623926	-0.618523	-0.621881	-0.627379	-0.626634	-0.626569	-0.630523	0.984103	-0.625637	-0.623971	-0.630569	-0.636352	-0.626483	-0.612592	-0.629725	-0.615709	-0.630855	-0.614194	-0.624692	-0.612295	-0.626435	-0.620116	-0.61747	-0.623971	-0.622404
ALDH1A2	-0.614967	-0.630358	0.91689	-0.623399	-0.613715	-0.623964	-0.617456	-0.617529	-0.610019	-0.609555	-0.614601	1.28143	-0.619632	-0.619255	-0.621708	-0.625272	-0.62288	-0.618309	-0.621822	-0.622617	-0.624515	-0.623225	-0.637744	-0.626557	-0.624958	-0.612131	-0.618709	-0.617456	-0.623052
ALDH3A2	-0.621792	-0.615302	-0.620203	-0.627564	-0.622881	1.49848	-0.61935	-0.628064	-0.611311	1.32882	-0.627863	1.16996	-0.629209	1.36179	-0.614094	1.58981	-0.616566	-0.637892	-0.620495	-0.613147	-0.622747	-0.615111	-0.626629	-0.616015	-0.615001	-0.619327	-0.622927	-0.61935	-0.617946
ALDH6A1	-0.621774	-0.623404	1.30143	-0.626777	-0.625361	-0.621199	-0.633199	-0.617468	-0.622079	-0.611733	-0.622528	-0.628871	-0.620488	-0.623145	-0.627229	1.383	-0.625106	-0.62902	-0.623756	-0.640571	-0.607399	-0.63427	1.32916	-0.610505	1.41789	-0.630697	-0.627277	-0.622528	-0.624431
ALDH7A1	-0.62089	-0.621927	2.30519	-0.611395	-0.616195	-0.612177	2.4503	-0.628469	-0.624819	-0.623856	-0.624333	1.88501	1.76185	-0.629205	1.89163	-0.621327	-0.628897	-0.61684	-0.616484	1.18066	-0.623853	2.40853	0.581788	0.642021	-0.618607	-0.617089	-0.616376	-0.616195	-0.616662
ALDH9A1	1.38689	-0.614933	1.32134	-0.61619	1.62353	-0.623079	-0.608643	-0.625396	-0.613171	-0.631205	1.98958	-0.619744	0.63828	-0.613815	-0.616153	-0.631185	-0.632757	-0.634468	-0.624804	1.56874	1.05995	1.29653	-0.628072	-0.631035	-0.622907	-0.61335	-0.61881	-0.613815	-0.623855
ALDOA	1.32396	-0.624374	2.61364	2.46824	2.42563	2.31778	-0.627856	2.01285	2.76174	2.30581	-0.628401	2.56402	-0.633833	2.77906	1.69341	2.00217	-0.626356	2.49851	2.01485	1.97747	2.82428	2.12033	2.30033	-0.607278	2.41499	1.86882	2.12713	2.30581	2.06759
ALDOC	-0.620952	-0.627775	1.69152	-0.615547	-0.63241	1.35743	-0.635659	1.71711	1.9927	-0.631708	2.29657	-0.61213	-0.613249	-0.618882	-0.624907	-0.615026	-0.630433	-0.62715	-0.618594	-0.618258	-0.632826	-0.614232	1.51211	-0.628483	-0.625437	-0.616758	-0.626853	-0.615547	-0.622015
ALG11	-0.640157	1.58822	-0.617205	-0.629883	-0.613875	-0.624008	0.511795	-0.60525	-0.624541	1.91012	-0.626825	-0.61797	-0.624619	-0.61721	-0.603714	1.72125	-0.615859	1.02323	-0.625783	-0.618212	-0.623535	1.37478	1.32751	-0.630417	-0.629937	-0.613334	-0.626371	-0.61721	-0.617036
ALG12	-0.609977	-0.623296	-0.63146	-0.637532	-0.614214	1.07234	-0.630894	-0.632574	-0.616122	-0.611685	-0.617867	-0.623234	-0.623817	-0.62356	-0.621582	-0.620256	-0.619337	-0.631974	-0.626972	-0.616568	-0.614468	-0.61963	-0.628631	-0.605546	-0.62594	-0.615741	-0.609211	-0.623234	-0.619483
ALG13	-0.60146	-0.606953	-0.621256	-0.599847	-0.61358	-0.632472	-0.621858	-0.610588	-0.61611	-0.624911	-0.614127	2.7137	-0.616322	-0.622368	-0.630737	-0.634558	0.764425	1.0232	-0.612516	1.16004	-0.62203	-0.631519	-0.630521	-0.627644	-0.638312	-0.617209	-0.617328	-0.61611	-0.619679
ALG1L	-0.612746	-0.616365	0.634632	-0.614891	-0.647402	-0.630461	-0.613975	-0.617504	-0.620796	-0.625379	-0.636149	0.709991	-0.633499	-0.632924	-0.601111	-0.621783	-0.623532	-0.621734	-0.604427	-0.620657	-0.627754	-0.599403	-0.615604	-0.625759	-0.631105	-0.609509	-0.626395	-0.617504	-0.621758
ALG2	-0.635902	-0.625802	1.3242	-0.613409	-0.629522	-0.629374	-0.623567	-0.636531	-0.63219	-0.622097	-0.625124	-0.629773	-0.629689	-0.632343	-0.618962	-0.62301	-0.613165	-0.6227	-0.618039	-0.632442	-0.633691	-0.61225	-0.627734	-0.622304	1.33434	-0.609061	-0.602464	-0.629374	-0.620171
ALG3	-0.628239	-0.635567	-0.614005	-0.621847	-0.626116	-0.612837	-0.623833	-0.627179	-0.623137	-0.616842	2.57764	-0.615539	-0.629716	-0.621136	1.32663	1.64737	-0.62192	-0.636579	1.46071	1.33632	1.61738	-0.632705	1.33841	-0.633495	-0.616304	-0.614861	-0.623489	-0.621847	-0.615582
ALG5	-0.619841	-0.620961	0.644062	-0.621747	1.78942	1.66001	-0.630148	-0.634478	2.29679	-0.616435	-0.635587	-0.618476	-0.615333	-0.632728	-0.634262	2.1745	-0.616587	1.68105	-0.613484	1.03786	2.08372	2.05494	-0.619294	-0.611195	-0.628515	-0.630713	-0.624396	-0.619841	-0.61234
ALG8	-0.616266	-0.619316	1.94056	-0.616449	-0.615494	-0.62267	-0.635981	-0.638371	-0.621293	-0.628237	-0.616627	-0.612486	-0.612874	-0.629141	-0.621005	0.71142	-0.60939	1.03277	-0.618144	-0.627825	1.73415	-0.621976	-0.61374	-0.624011	1.93967	-0.609537	-0.623785	-0.619316	-0.611639
ALKBH1	-0.617215	2.17012	1.78542	-0.618118	2.30267	-0.62133	-0.632628	-0.610891	-0.624536	-0.611746	-0.63736	-0.619691	-0.638142	1.46604	-0.617414	1.4722	2.51634	2.63461	-0.627239	-0.627444	1.8626	-0.608355	2.37048	0.644311	-0.627037	1.45269	1.39664	-0.617414	1.42467
ALKBH2	-0.623372	1.37559	1.10136	-0.621801	1.71329	1.50433	-0.630603	-0.621959	-0.623527	-0.608666	1.15648	1.45866	-0.620844	-0.621725	1.7517	-0.613206	-0.619625	-0.621586	1.26776	1.40267	-0.620575	-0.622061	-0.611107	1.11397	-0.621298	-0.616004	-0.621665	-0.608666	-0.617814
ALKBH3	-0.620399	-0.602848	1.4628	-0.615554	1.57253	-0.629427	-0.621652	-0.638489	-0.62939	-0.626315	-0.623148	-0.614575	-0.615318	1.24387	-0.628431	-0.616342	-0.622353	-0.628535	-0.621609	-0.636624	-0.618945	-0.628628	-0.615166	-0.619911	-0.603761	-0.623142	-0.621337	-0.620399	-0.621473
ALKBH4	-0.621289	-0.62926	-0.631335	-0.632918	-0.622583	-0.616088	-0.634005	-0.614218	-0.642949	-0.613597	-0.616831	-0.636237	-0.614325	-0.610441	-0.624557	-0.624231	-0.614596	-0.630545	-0.626524	-0.61858	-0.624952	-0.613788	1.04538	-0.621615	-0.62161	-0.638807	-0.621797	-0.622583	-0.621706
ALKBH5	-0.617061	-0.626165	-0.623937	-0.610111	-0.608636	-0.614697	-0.610683	-0.624549	-0.623156	-0.621731	-0.612302	-0.604454	-0.61415	1.60223	-0.623896	-0.623577	-0.619469	-0.615248	-0.62579	-0.628175	-0.613741	-0.61921	-0.61678	-0.613217	1.592	-0.617014	-0.612006	-0.614697	-0.616897
ALKBH7	-0.619729	-0.623568	1.21918	-0.633071	-0.616143	1.9775	-0.62379	-0.614836	-0.631174	2.26035	-0.628149	-0.625963	-0.626493	-0.612139	-0.635465	-0.624038	-0.626018	2.43572	-0.632174	1.9555	2.10724	2.41492	2.08265	-0.61443	2.60097	-0.627179	2.4099	-0.623568	2.01907
ALKBH8	-0.632388	-0.623625	-0.621642	-0.6226	-0.617687	1.83532	-0.636859	1.97444	-0.614243	-0.636065	1.93392	-0.62879	-0.627345	-0.634406	-0.620349	-0.616859	-0.632266	1.03164	2.48406	-0.629371	1.68331	-0.627422	1.51133	-0.617025	-0.621857	-0.633068	-0.631731	-0.6226	-0.619441
ALOX15	-0.633777	-0.61688	1.81864	-0.616368	-0.617947	-0.622614	-0.619181	-0.62649	-0.613761	-0.625572	-0.620139	-0.625726	-0.627225	-0.618598	-0.634268	-0.619915	-0.628828	-0.635997	-0.626671	-0.6214	-0.620264	-0.620719	-0.63309	-0.613675	-0.621226	-0.619927	-0.615397	-0.620139	-0.620973
ALPG	-0.62535	-0.610001	-0.627418	-0.630384	-0.629563	-0.618946	-0.627877	-0.617901	-0.618193	1.95915	-0.612309	-0.620374	-0.615411	-0.621613	-0.621871	2.24046	0.753371	2.32291	1.7867	2.33544	2.2363	1.8951	1.96973	2.25694	2.14307	0.980433	1.28681	-0.620374	2.0564
ALPP	-0.613454	-0.628651	-0.605187	-0.615725	-0.601389	-0.630983	-0.622934	-0.624867	-0.614449	-0.629814	-0.620371	1.53249	-0.620756	-0.623047	-0.615762	-0.631159	-0.626151	-0.60971	-0.632023	-0.631166	-0.625622	-0.621678	-0.604482	-0.623181	-0.627237	-0.628112	-0.607514	-0.620371	-0.625886
ALS2	-0.627428	-0.637061	-0.621243	2.51276	2.39126	-0.631328	-0.627597	-0.611167	2.0666	-0.639782	-0.619908	1.45193	-0.631383	-0.618374	-0.632175	1.79213	-0.616758	-0.624345	-0.615312	1.0644	0.678353	1.84323	-0.611681	-0.632251	-0.628682	-0.621066	-0.619329	-0.621243	-0.616035
AMBN	-0.627141	-0.62436	1.22161	-0.625425	-0.621516	-0.618919	-0.629038	-0.622301	-0.607512	-0.620835	-0.634609	-0.624347	-0.615878	-0.621759	-0.631369	-0.611832	-0.615377	-0.620548	-0.634326	-0.621179	-0.631227	-0.62047	-0.624535	-0.621692	-0.634932	-0.61745	-0.616796	-0.622301	-0.620863
AMBRA1	-0.613391	-0.635868	2.7004	-0.615414	-0.621487	-0.6229	-0.62798	-0.615971	-0.633017	-0.63051	-0.62273	2.66785	-0.617175	1.80436	-0.62747	-0.630521	0.737836	-0.622198	2.5686	1.28072	0.658781	-0.624583	1.03201	-0.61792	-0.617618	-0.629745	1.96909	-0.621487	0.0205814
AMD1	-0.626406	1.06505	1.56616	2.22739	2.25144	1.30606	-0.620375	1.91782	1.82784	1.50798	2.19397	2.0763	1.77062	1.96294	1.74554	2.4537	-0.633368	2.57223	2.31158	1.16628	2.30528	1.90886	2.32521	1.23702	2.04873	2.04658	2.42408	1.77062	2.17701
AMDHD2	-0.619235	-0.620294	-0.624718	-0.622861	-0.62431	-0.61997	-0.610999	-0.621142	-0.620224	-0.626099	-0.624265	-0.620434	-0.620827	1.45716	-0.60924	-0.618687	-0.622473	1.32909	-0.625262	-0.637521	-0.620044	-0.61585	1.70434	-0.615993	1.75366	1.5623	0.996001	-0.620434	-0.615922
AMFR	-0.626797	-0.611947	-0.642255	-0.625159	-0.625897	-0.617549	-0.628867	-0.615347	-0.614489	-0.63258	-0.626263	1.28449	1.0786	-0.630979	-0.623179	-0.628743	-0.617869	-0.622224	-0.627596	-0.632448	-0.627657	-0.617683	-0.626801	-0.616222	-0.626726	-0.623115	-0.619587	-0.625159	-0.62492
AMHR2	-0.624982	-0.604498	-0.611744	-0.630477	-0.61275	2.01016	-0.62488	-0.617522	-0.632602	-0.62258	-0.621875	-0.612253	-0.64065	-0.619223	-0.624971	-0.62567	-0.623387	-0.617859	-0.617448	-0.620292	-0.623058	-0.624915	-0.612719	-0.621105	-0.620018	-0.623469	-0.628551	-0.621875	-0.622081
AMIGO1	-0.62847	-0.623656	2.11692	-0.627642	-0.624379	-0.614855	-0.61298	-0.62128	-0.627203	-0.622346	-0.627782	-0.624079	-0.634149	-0.624312	-0.633525	-0.620594	-0.629351	-0.618463	-0.618333	-0.621574	-0.632332	-0.621353	-0.621515	-0.618315	-0.638458	-0.619358	-0.626972	-0.624312	-0.621434
AMMECR1L	-0.621752	-0.626199	-0.617544	-0.63309	1.84248	-0.616796	-0.610796	-0.617655	-0.625513	-0.615187	-0.615431	-0.611086	-0.611309	0.7726	-0.638814	-0.616817	-0.618122	-0.623147	-0.626538	-0.617464	-0.623914	-0.612835	-0.631249	-0.612675	1.63581	-0.623572	-0.613363	-0.616796	-0.617793
AMN1	-0.622887	-0.625245	-0.619913	-0.613797	-0.61295	-0.624916	-0.630739	-0.636378	-0.612041	-0.631678	-0.628158	1.28197	-0.62084	1.2434	1.15914	-0.623083	-0.620294	-0.623739	-0.629742	-0.622545	-0.625874	-0.623115	-0.615693	-0.62988	-0.623194	-0.626662	-0.62725	-0.62084	-0.623466
AMOT	2.20161	1.67029	2.97239	-0.622853	2.32884	0.936736	2.47132	-0.622007	-0.628976	-0.609164	-0.616324	2.43261	-0.624218	2.64895	-0.626635	-0.613025	-0.63126	1.71501	-0.616111	-0.625269	0.406549	-0.627344	-0.618133	-0.627114	-0.619986	0.693058	-0.617426	0.936736	-0.61778
AMPD3	-0.621823	-0.631993	1.56415	-0.63569	-0.629581	-0.625046	-0.626677	-0.620031	-0.628269	-0.621425	-0.623566	2.09006	-0.633412	-0.621027	3.05311	-0.599424	1.03465	-0.615216	-0.622992	-0.606901	-0.608624	-0.61742	-0.604346	-0.617694	2.36939	-0.628748	-0.626414	-0.623566	-0.61192
AMPH	-0.625974	-0.623137	1.57601	-0.640874	-0.628628	-0.614155	-0.621202	-0.633682	-0.641976	-0.617287	-0.614967	-0.621084	-0.623783	-0.635022	-0.619357	-0.61799	-0.621036	-0.623134	-0.625123	-0.613772	-0.633534	-0.616104	-0.61003	-0.625397	-0.62195	-0.629337	-0.633152	-0.623137	-0.622542
AMY2B	-0.612888	-0.620231	-0.623247	-0.627704	1.78359	-0.621039	-0.627787	-0.624366	-0.64082	-0.615107	-0.620084	-0.615094	-0.611397	-0.618285	-0.63618	-0.623155	-0.629573	-0.621127	-0.629215	-0.629771	-0.616905	-0.613383	-0.631067	-0.633917	-0.60927	-0.613435	-0.619373	-0.620231	-0.622141
AMZ2	-0.618545	-0.618382	2.04193	-0.61897	1.84122	-0.627847	-0.629209	-0.620092	-0.637235	-0.61577	-0.612552	-0.603481	-0.620058	-0.625138	-0.624257	1.16131	-0.626422	1.42114	-0.62197	-0.63618	1.13076	-0.626432	-0.607264	-0.622064	1.78331	-0.628153	-0.626477	-0.61897	-0.622017
ANAPC1	0.974006	-0.621198	-0.636909	-0.606458	-0.609685	1.06854	-0.611968	-0.619808	-0.63119	-0.617672	-0.635828	-0.632098	-0.633429	-0.618698	-0.624347	1.76603	-0.621979	-0.622585	-0.612817	1.56107	-0.627136	-0.616062	1.8086	-0.617492	-0.613154	-0.62497	-0.624245	-0.619808	-0.616777
ANAPC10	-0.627619	-0.618659	2.31077	-0.626303	2.12867	1.70473	-0.627619	-0.633044	-0.631735	-0.636305	-0.609056	-0.622213	-0.621517	-0.621059	1.15448	2.13014	2.11975	2.44515	1.16214	2.35337	1.5071	1.28196	-0.630332	-0.626446	2.18273	-0.627972	2.16619	-0.621517	1.81342
ANAPC11	2.52864	2.50859	2.89661	-0.627129	3.21487	1.79742	2.46543	2.73861	3.5745	-0.626358	2.81216	3.08466	2.48501	3.30936	3.3144	2.83265	1.21661	2.85087	2.66739	2.99456	2.73659	2.64649	2.84611	-0.61158	3.14313	2.76057	2.22018	2.73861	2.74858
ANAPC13	-0.613155	1.07588	2.27283	1.531	2.69583	1.06597	-0.626095	1.92123	2.42362	-0.618117	-0.625494	1.76285	1.53956	1.90483	1.80505	-0.630911	-0.618752	2.5394	1.60536	1.40166	2.38349	1.58185	1.50614	-0.61395	1.9803	-0.62488	-0.625228	1.53956	1.4539
ANAPC15	-0.620563	-0.623681	2.51272	-0.626989	2.4625	1.96005	-0.607992	2.63877	-0.622352	2.44498	-0.634363	-0.631421	-0.619798	-0.619528	1.99771	3.23912	2.9598	3.03889	2.70518	3.27246	2.7816	3.04348	2.93467	1.10659	3.15824	-0.629955	-0.617104	-0.619528	2.94723
ANAPC16	-0.622755	1.19654	2.05906	-0.633104	0.682872	-0.629342	-0.619709	-0.627387	2.82968	-0.625788	-0.620656	2.57553	-0.617402	-0.622144	-0.622158	-0.623907	-0.632642	-0.625902	-0.634194	1.34164	-0.618895	-0.626914	-0.627785	-0.633635	-0.632853	-0.618707	-0.623205	-0.620656	-0.626408
ANAPC2	-0.6228	-0.618264	-0.644225	-0.630206	-0.632456	-0.632097	-0.63009	-0.624876	-0.609546	-0.633305	-0.627046	-0.619688	-0.621847	-0.620351	-0.619493	-0.617377	-0.619464	-0.633452	-0.612646	-0.625962	0.849768	-0.614767	-0.609056	-0.616728	-0.642306	-0.617772	-0.616756	-0.624876	-0.617066
ANAPC4	-0.612934	-0.635444	1.46004	-0.644368	-0.624162	-0.613999	-0.62436	-0.634998	-0.629157	-0.62978	-0.623802	1.52687	-0.619346	-0.62321	-0.619444	-0.611459	0.738455	-0.607163	-0.613841	-0.624297	-0.628964	-0.617166	-0.623438	-0.625001	-0.622916	-0.626527	1.78947	-0.623802	-0.620041
ANAPC5	-0.609533	-0.624918	-0.614116	-0.614309	-0.606278	-0.603498	-0.61529	-0.635287	-0.618775	1.44376	-0.621152	-0.624371	-0.607049	-0.618815	-0.62907	-0.632331	-0.620324	-0.624517	-0.622845	-0.623822	1.20728	1.08706	-0.619904	-0.623746	-0.607671	1.15658	1.40211	-0.61529	-0.620114
ANGEL1	-0.615197	-0.626614	-0.631289	-0.620248	-0.624492	1.62422	-0.630237	-0.626058	-0.629579	-0.618759	-0.606008	-0.626815	-0.630106	-0.620181	-0.623095	-0.603781	-0.628012	-0.618527	-0.619315	-0.612636	-0.624394	-0.612152	1.25021	-0.621432	-0.609949	-0.630961	-0.626863	-0.624492	-0.618921
ANGEL2	-0.626184	-0.622532	2.25426	-0.618535	1.50831	-0.619582	-0.626814	-0.623091	-0.624522	0.563502	-0.641476	-0.608888	-0.606059	1.23211	-0.624273	-0.622465	-0.624162	-0.635159	-0.626125	-0.614022	1.53535	-0.622149	-0.623986	-0.619487	-0.615093	-0.622988	-0.617183	-0.619582	-0.622307
ANGPT1	-0.628684	-0.620136	0.66639	-0.626227	-0.625987	-0.631687	-0.612814	-0.618234	-0.616075	-0.631454	-0.627464	-0.620115	-0.621613	-0.638183	-0.626223	-0.617867	-0.624629	-0.62721	-0.623711	-0.618037	-0.624587	-0.621843	-0.614559	-0.624738	-0.613717	-0.614561	-0.619744	-0.625987	-0.620794
ANKFY1	-0.621332	-0.626304	-0.630193	-0.613583	-0.621661	-0.610762	-0.610745	-0.619447	-0.62641	-0.635752	-0.61772	-0.626628	-0.615242	-0.622378	-0.621258	2.33922	-0.618329	-0.610854	-0.61985	-0.620006	-0.628583	-0.614767	1.0253	-0.624552	-0.613629	-0.620605	-0.621219	-0.621332	-0.61909
ANKMY2	1.62804	1.5912	2.44838	-0.628497	2.79742	1.54377	-0.610741	1.02669	-0.620146	-0.624119	1.15596	-0.612588	2.00673	2.35778	-0.612383	-0.612683	-0.621804	-0.608229	-0.620214	-0.6254	2.1037	-0.627705	2.04071	-0.624388	2.48801	-0.612362	-0.60664	1.15596	-0.612523
ANKRA2	-0.611621	-0.620439	1.56655	-0.629443	-0.631067	-0.621975	-0.614934	2.27386	-0.623387	-0.624884	1.75579	-0.619744	-0.619999	-0.626725	-0.635325	-0.618101	-0.634838	-0.61991	-0.615998	-0.615009	0.403778	-0.618939	-0.626394	-0.618653	1.1171	-0.618262	-0.621387	-0.620439	-0.618457
ANKRD10	-0.60906	-0.613849	1.69457	1.95962	1.9326	2.01208	-0.614064	-0.618278	-0.62074	-0.619748	-0.628708	-0.613138	-0.637279	1.24053	-0.62514	-0.63178	-0.614466	-0.621305	-0.62796	-0.620537	0.844486	1.84782	-0.637298	-0.635677	-0.622506	-0.62137	2.36894	-0.613849	-0.621338
ANKRD12	-0.633091	1.59149	2.14343	-0.620959	2.57982	-0.623981	-0.614228	-0.637119	-0.617534	2.14372	-0.61569	2.55253	-0.61581	1.83644	-0.629373	2.7394	-0.614382	-0.617881	2.00378	1.81558	-0.61271	-0.633785	2.03683	-0.632067	1.94194	-0.637789	0.531819	-0.61569	-0.0404456
ANKRD13A	-0.630529	-0.618437	1.09514	-0.625953	-0.62834	-0.630739	-0.622171	-0.628036	-0.620066	-0.610078	-0.621153	-0.63894	-0.628284	-0.634696	-0.624033	-0.623462	-0.641107	-0.614372	-0.631483	-0.625798	-0.605133	-0.620048	-0.608857	-0.618499	-0.623374	-0.627966	-0.622096	-0.625953	-0.622735
ANKRD13C	-0.622011	1.54394	2.16343	2.48204	2.65476	1.83717	-0.638299	-0.614876	-0.622756	0.848417	-0.626231	-0.630508	2.0919	2.65804	1.96425	-0.633624	-0.617546	1.62533	-0.628426	-0.616154	0.681062	-0.616279	-0.614383	-0.631958	1.58604	-0.616482	-0.614925	1.54394	-0.616217
ANKRD17	-0.619542	-0.621444	2.0594	-0.603746	-0.619476	-0.626976	-0.607296	-0.623482	-0.620721	-0.623372	-0.62898	-0.631984	-0.622867	-0.625706	-0.631898	-0.619862	-0.613719	-0.621993	-0.611416	-0.629691	-0.629669	0.61953	-0.614249	-0.626566	-0.626965	-0.617277	-0.636931	-0.622867	-0.620927
ANKRD27	-0.629569	2.25423	-0.631193	-0.613211	2.35804	1.31074	1.76192	-0.621273	1.23052	-0.610105	-0.618452	-0.626311	-0.624014	-0.628332	0.858941	-0.628715	-0.629887	-0.635559	-0.623138	-0.621312	-0.624544	-0.622682	-0.629369	-0.613942	-0.626899	-0.631189	-0.628522	-0.613211	-0.627711
ANKRD35	-0.631603	-0.63165	2.20189	-0.629833	-0.61345	-0.624962	-0.628616	-0.624994	-0.630164	-0.630314	1.63705	1.91056	1.8688	1.06018	-0.621336	-0.619445	-0.630125	-0.614037	-0.616474	-0.618891	-0.622764	1.66674	-0.621965	-0.621452	1.58753	-0.61904	-0.612347	-0.624962	-0.618965
ANKRD36	-0.624969	-0.618259	-0.629616	-0.61486	-0.622952	-0.606158	-0.634073	-0.615955	-0.632604	-0.615027	-0.620913	-0.631718	-0.625368	-0.628816	-0.612652	-0.619256	-0.639216	-0.613419	-0.618359	-0.62935	2.15484	-0.625479	-0.614823	-0.632046	-0.619153	-0.624828	-0.622062	-0.622952	-0.620659
ANKRD36B	-0.615813	-0.627618	-0.622688	-0.636451	-0.61676	-0.622231	-0.624708	-0.622632	-0.62866	-0.631065	-0.638308	-0.619729	1.42587	-0.636883	-0.626132	-0.634303	-0.623395	-0.626739	-0.608642	-0.621745	-0.617891	-0.623243	-0.610014	-0.621614	-0.621782	-0.618372	-0.620402	-0.624708	-0.62168
ANKRD36C	-0.626414	-0.618027	1.09739	-0.627896	-0.627252	-0.62405	-0.619897	-0.626941	-0.618116	-0.602424	-0.623012	-0.60907	-0.629999	-0.618452	-0.636714	-0.617151	-0.629933	-0.62455	-0.615145	-0.612241	0.825877	-0.625151	-0.617668	-0.614408	-0.627615	-0.629561	-0.63207	-0.623012	-0.621109
ANKRD37	-0.612753	-0.623019	1.89423	-0.627666	2.5536	1.9363	-0.626212	-0.622838	1.23188	2.06435	2.65668	1.88058	2.07996	2.62574	-0.617446	2.64745	-0.621111	2.84353	2.80136	-0.642443	2.26768	0.626399	2.54277	0.951604	1.95829	0.666065	2.15582	1.88058	2.05705
ANKRD39	-0.616387	-0.617768	-0.619671	-0.622166	-0.60844	-0.625092	-0.613109	-0.610436	-0.62863	-0.622347	-0.627592	-0.632471	-0.622689	-0.637196	-0.61701	-0.617844	-0.611305	1.33056	-0.622988	-0.606643	1.99643	1.49512	1.46821	-0.634518	2.09509	-0.617973	-0.617453	-0.622166	-0.608974
ANKRD42	1.26571	-0.634332	-0.616981	-0.616939	1.67376	-0.615181	-0.63162	-0.626445	-0.628235	-0.62942	-0.623953	-0.62575	2.35374	1.46809	-0.628841	0.977335	-0.615754	-0.621588	1.45485	-0.627154	-0.61893	0.613391	-0.625257	-0.611236	-0.614738	-0.61621	-0.625957	-0.623953	-0.615982
ANKRD46	1.44858	-0.611538	-0.629485	-0.624631	-0.616311	-0.631042	-0.629553	-0.60697	-0.638581	-0.631044	-0.625626	1.14616	-0.636708	1.35898	-0.63225	-0.623139	-0.630753	-0.623498	-0.613228	-0.628307	-0.627544	-0.627261	-0.613127	-0.616577	-0.627115	-0.628173	-0.621536	-0.625626	-0.625306
ANKRD49	0.525266	-0.617593	-0.61162	-0.627704	-0.613496	1.92595	-0.627706	-0.618577	-0.624876	1.58356	2.56458	-0.614253	-0.630391	-0.627432	0.851832	2.33491	-0.611573	-0.61408	1.24492	1.92549	-0.619596	1.08876	0.565081	-0.624707	2.05347	-0.610946	-0.629387	-0.614253	-0.0229324
ANKRD50	-0.612249	-0.618308	-0.616153	-0.626576	-0.635283	-0.618181	-0.634537	-0.609988	3.03649	-0.609259	-0.620075	-0.61296	-0.60598	-0.621203	-0.615473	-0.621016	-0.627784	-0.617569	-0.620226	-0.622146	-0.618773	-0.628932	-0.614874	-0.616329	-0.62507	-0.615259	-0.6307	-0.616153	-0.620621
ANKRD54	1.65459	-0.60876	-0.640887	-0.633863	-0.629218	-0.633031	0.813592	-0.623245	2.1196	-0.629844	-0.632428	-0.622369	-0.621225	0.777394	-0.625986	-0.6192	-0.621618	2.3633	1.32425	-0.619874	-0.618733	-0.612633	-0.609913	-0.613678	-0.629074	-0.628373	1.20421	-0.623245	-0.616206
ANKS1A	-0.624181	-0.61802	2.23759	-0.619344	-0.632205	-0.627984	-0.621675	-0.629296	-0.617168	-0.615698	-0.623904	-0.617493	-0.618893	-0.61309	-0.632752	-0.620789	-0.613424	-0.62212	-0.619305	-0.632045	-0.620677	-0.60675	-0.6211	-0.623752	-0.621324	-0.628972	-0.613593	-0.619344	-0.620944
ANKZF1	-0.611927	-0.619315	2.95384	-0.62056	1.81619	-0.623989	-0.614463	-0.611712	-0.620996	-0.637331	-0.61368	-0.62011	-0.613041	-0.626477	-0.611154	-0.627218	1.57599	-0.619872	-0.626855	-0.62509	-0.636385	1.0723	-0.617352	-0.625036	-0.644754	-0.621273	-0.617023	-0.614463	-0.623155
ANLN	-0.631079	-0.631227	2.16707	-0.618793	1.14496	1.82111	-0.615437	-0.62199	1.91808	-0.621457	-0.621845	1.81906	2.03372	1.36534	1.96374	2.00358	0.751167	-0.629006	-0.617728	1.25516	-0.607204	-0.624218	1.40086	-0.627623	-0.617665	-0.617748	-0.615647	1.14496	-0.616656
ANO10	-0.633212	-0.621208	-0.627729	-0.628692	-0.604985	-0.621287	-0.613648	-0.610754	2.00283	-0.612734	-0.61607	-0.618442	-0.628044	-0.631731	-0.636543	-0.625752	2.20227	-0.61434	-0.615295	-0.617872	-0.615459	-0.623654	-0.625472	-0.619218	-0.610578	-0.617198	-0.617456	-0.621208	-0.617327
ANO6	2.44786	-0.633802	1.78629	-0.633783	1.28112	-0.604076	-0.617903	1.31516	-0.617115	-0.615118	-0.619591	0.688962	-0.624935	-0.615728	-0.643985	-0.621213	-0.609283	-0.626727	-0.622241	-0.63944	-0.62075	-0.624038	-0.621353	-0.629791	-0.623679	-0.611641	-0.624007	-0.615728	-0.62296
ANP32A	-0.626506	-0.609483	2.838	-0.619754	2.21343	-0.619819	-0.608908	-0.614913	-0.624016	-0.617887	2.4026	-0.620232	-0.618501	-0.609671	-0.616011	-0.617316	-0.630263	-0.610448	-0.615735	-0.623784	1.80474	-0.627641	0.874641	-0.61463	-0.622364	-0.624345	-0.618517	-0.616011	-0.617916
ANP32B	1.18629	1.43915	2.50978	2.54321	2.44641	-0.634725	-0.623463	-0.626979	-0.610679	1.14895	-0.625559	2.24622	1.37711	-0.632329	2.59984	1.96248	1.62799	2.5032	2.06361	2.3157	2.32314	-0.634766	1.88127	0.668795	-0.623906	-0.636822	1.51881	1.18629	1.75463
ANP32C	-0.621155	-0.630943	-0.611232	-0.613212	-0.623652	-0.617147	-0.623792	-0.596043	-0.630268	-0.6186	1.15343	-0.62433	-0.629447	-0.626368	-0.606632	-0.628783	-0.637605	-0.621084	-0.623732	-0.609396	-0.622199	-0.627757	-0.623417	-0.608971	-0.620546	-0.618051	-0.601585	-0.621155	-0.621641
ANP32E	1.097	-0.609147	-0.622597	-0.619119	-0.610428	-0.617811	-0.62347	-0.623518	-0.633294	-0.628421	-0.627741	-0.624573	-0.618424	-0.609196	-0.630715	-0.620401	-0.637223	-0.625429	-0.61839	-0.625804	-0.615249	-0.613845	1.90025	-0.613319	-0.626932	-0.623528	-0.637345	-0.622597	-0.621965
ANXA2	-0.622742	-0.618186	-0.622702	-0.610854	1.37335	1.31286	-0.612265	-0.622708	-0.617175	-0.623221	-0.609827	0.99367	-0.621228	1.24405	-0.63724	-0.623009	-0.623424	-0.617781	-0.61954	1.26138	0.837643	-0.622733	-0.626459	-0.616124	-0.627734	-0.627248	1.50588	-0.617175	-0.621136
ANXA4	-0.632143	-0.63979	-0.622268	-0.620487	-0.621939	-0.617032	-0.618597	-0.634863	-0.62492	-0.61707	-0.621841	-0.610465	-0.612496	1.45946	-0.622849	-0.619326	-0.605249	-0.616855	-0.616285	-0.623809	-0.62968	-0.618009	-0.607316	-0.620376	-0.609556	-0.60586	-0.629821	-0.621841	-0.617432
ANXA5	-0.613956	1.73786	1.45365	-0.621762	0.698061	1.30694	-0.626819	-0.6232	-0.6237	-0.641338	-0.619722	1.63752	-0.625691	-0.618155	-0.620733	-0.624282	-0.61444	-0.62729	-0.617995	-0.623774	0.862749	-0.633628	-0.623901	-0.627304	-0.617545	-0.612962	1.2841	-0.619722	-0.620884
ANXA6	-0.614682	-0.623984	-0.623324	-0.639041	-0.634515	-0.624554	-0.630317	-0.622749	-0.644471	-0.61681	-0.622668	-0.618483	-0.612331	-0.643794	-0.621118	-0.614224	-0.610909	-0.626187	-0.630199	-0.631536	-0.611791	-0.628466	2.01797	-0.606105	-0.617905	-0.623544	-0.619655	-0.623324	-0.61878
ANXA7	1.7412	-0.620082	1.69415	-0.64057	-0.615522	-0.625974	0.83167	-0.620359	1.99721	1.14679	1.85398	2.02089	1.59295	2.30274	2.45196	1.28858	-0.612065	-0.619221	-0.609309	-0.636973	-0.617416	1.44188	-0.624144	1.93363	-0.620075	-0.620165	-0.625972	1.59295	-0.618319
AP1AR	-0.632784	-0.624404	-0.625264	-0.624002	-0.626869	-0.624664	-0.62805	-0.625587	1.99558	-0.607926	-0.627008	-0.617488	-0.633288	-0.617039	-0.629225	-0.622364	-0.619307	-0.619597	0.868806	-0.63142	1.94661	-0.627962	-0.625062	-0.623253	-0.641806	-0.624019	-0.611315	-0.625264	-0.622809
AP1B1	-0.627622	-0.612458	-0.621546	-0.627693	-0.61293	1.23861	-0.613562	-0.620479	-0.618011	-0.619202	-0.636633	-0.617174	-0.621248	-0.628095	-0.613387	-0.619587	-0.63314	-0.621961	-0.617284	1.84153	-0.630456	-0.634829	-0.625763	-0.618991	-0.636173	-0.633047	-0.621941	-0.619202	-0.623862
AP1G1	-0.601214	-0.623064	1.72435	-0.631093	1.44939	-0.619825	-0.612725	1.61303	2.94905	-0.636756	-0.612039	-0.62189	-0.62402	1.79049	-0.613635	-0.618157	-0.626963	1.20269	-0.629369	-0.632868	-0.617332	-0.615461	-0.625633	-0.625668	-0.612262	-0.616721	-0.621119	-0.612725	-0.619638
AP1M1	1.73655	-0.621474	2.40583	2.58495	0.995488	-0.628037	-0.615833	-0.623589	-0.633444	-0.628102	1.44974	1.46141	-0.624889	1.98759	1.33787	1.38681	-0.627771	-0.628996	1.40009	-0.630412	-0.618867	-0.626123	0.864925	-0.621263	1.13379	-0.623334	-0.619637	0.995488	-0.62045
AP1M2	-0.626078	-0.619316	2.03024	2.82928	-0.627051	1.17596	1.29421	-0.617977	-0.60454	-0.638829	-0.617105	2.85796	-0.631112	1.25918	-0.623515	-0.628151	-0.612266	-0.623117	1.40088	1.26125	-0.626755	-0.627931	-0.620233	-0.617335	1.47745	1.43882	-0.609306	-0.617105	-0.6148
AP1S1	-0.611487	-0.625581	2.25416	-0.624222	1.51405	0.78316	-0.631936	-0.619575	-0.627241	-0.62034	-0.612575	1.67919	-0.613228	-0.624391	1.44519	-0.616434	-0.62618	-0.622818	-0.621669	-0.612772	1.91489	-0.614986	-0.613241	-0.623838	1.67307	-0.622705	-0.62415	-0.613228	-0.619051
AP1S2	-0.623103	-0.635653	-0.619821	-0.6319	-0.619931	-0.613801	-0.623901	-0.608951	-0.613135	-0.621496	-0.623617	-0.625177	-0.623351	-0.619979	-0.60336	-0.625596	-0.622083	-0.621874	-0.626613	-0.6211	-0.609024	-0.638097	0.865611	-0.625755	-0.624623	-0.618008	-0.630395	-0.621496	-0.623353
AP2A2	-0.630927	-0.631137	-0.629062	-0.616909	-0.619144	-0.620003	-0.605135	-0.634058	-0.61645	-0.631521	-0.630577	-0.627033	-0.611956	-0.634666	-0.620153	-0.620706	-0.628148	-0.626937	-0.625788	-0.627886	-0.624392	2.15669	-0.626749	-0.624638	-0.613089	-0.622839	-0.608331	-0.627033	-0.624515
AP2B1	1.38824	1.63873	2.5207	2.16497	2.39344	1.83408	2.01424	-0.624718	-0.608229	0.559536	-0.61977	3.20023	-0.627254	2.18379	2.98215	-0.620775	-0.637277	2.15175	1.8944	-0.618361	1.789	2.07945	-0.628701	2.1	1.79455	-0.622779	2.43938	1.83408	1.79177
AP2M1	1.38747	-0.62495	1.75812	-0.622475	-0.628486	-0.608612	0.986858	-0.61299	-0.61345	2.2357	2.23574	2.29204	-0.625787	-0.608346	-0.629855	-0.635233	1.72437	-0.619335	1.04298	-0.6082	0.686345	0.902318	-0.625663	-0.631664	1.54461	-0.632672	-0.624097	-0.608612	-0.613768
AP2S1	-0.614261	-0.625318	2.66308	-0.602615	3.1422	1.97492	-0.618573	1.02201	1.81769	-0.628647	-0.62585	2.56577	2.14442	2.12049	1.15419	3.1038	1.98137	2.82802	2.29609	2.97199	2.72364	2.41665	3.30807	2.14958	2.77525	-0.626029	-0.626376	1.15419	2.57014
AP3B1	-0.61439	1.19458	2.01227	-0.62292	1.27251	-0.615758	-0.619705	-0.621777	-0.640423	-0.625845	-0.632981	-0.629725	-0.627715	-0.611981	-0.623304	-0.628631	-0.621665	-0.614592	-0.616752	1.25653	-0.625525	-0.627731	-0.62314	-0.617131	-0.624066	-0.616827	-0.62963	-0.621777	-0.622403
AP3M1	0.494542	-0.631568	-0.63031	-0.614918	0.696154	-0.627223	-0.624332	-0.62465	-0.632538	-0.622428	-0.622865	-0.621136	-0.628047	-0.618419	-0.624508	-0.608734	0.751436	1.41407	-0.621834	-0.621264	-0.636214	-0.633088	-0.615131	-0.623429	-0.636319	-0.617661	-0.622607	-0.624332	-0.621549
AP3M2	0.792163	-0.614517	-0.621139	-0.635289	1.6306	-0.625161	-0.630613	-0.63376	-0.634702	-0.616884	-0.633678	2.12501	-0.622843	-0.643218	-0.623425	-0.620554	-0.617684	-0.612822	-0.638068	1.06472	-0.624018	-0.626852	0.884363	-0.638931	-0.62433	-0.607205	-0.610625	-0.623425	-0.619119
AP3S1	-0.613753	-0.624389	1.6237	2.00095	2.1737	-0.602674	-0.621208	2.27497	2.64753	2.21507	1.16041	2.63107	-0.630226	1.35455	2.0811	-0.626189	-0.62537	2.43944	1.87861	2.51519	2.14416	1.79487	2.19431	-0.638009	2.32389	2.577	2.12677	1.6237	2.13547
AP3S2	-0.621957	-0.613491	1.7853	-0.633883	-0.623798	-0.613816	-0.617513	-0.624275	-0.628433	-0.607783	-0.630572	-0.631982	-0.625729	-0.628109	-0.618503	-0.618848	-0.629442	1.19748	-0.612453	1.2632	-0.620239	0.888843	2.06847	-0.647254	1.93863	-0.613637	-0.608721	-0.623798	-0.610587
AP4B1	-0.607713	-0.62531	2.00913	-0.622579	-0.625928	-0.61863	-0.627944	-0.634225	-0.622139	1.32858	-0.619844	2.72463	-0.638701	-0.617803	-0.630892	1.28989	-0.629729	-0.620681	1.15458	1.04366	1.06041	0.904803	0.594754	0.655325	1.33266	-0.615184	2.17514	-0.622139	0.974231
AP4E1	-0.622938	-0.625625	-0.617373	-0.622402	-0.612929	-0.621284	-0.63804	-0.619432	-0.629249	-0.611495	-0.630725	-0.620612	-0.632158	-0.615085	-0.625707	-0.627197	-0.609503	-0.632092	1.55807	-0.62123	-0.622788	-0.624818	-0.61002	-0.630167	-0.632332	-0.626665	0.795049	-0.622402	-0.623803
AP4M1	-0.621241	-0.617772	1.57343	-0.617804	-0.621763	-0.622356	-0.621992	-0.629095	-0.613288	-0.631471	-0.619277	-0.630148	-0.621582	-0.626393	-0.623	-0.625185	-0.629489	-0.608336	-0.614223	-0.611243	-0.634011	-0.621731	-0.623071	-0.624778	-0.605228	-0.618689	-0.620205	-0.621763	-0.620968
AP4S1	-0.61248	-0.632981	-0.626671	-0.620816	-0.623877	-0.606508	-0.625697	-0.633477	-0.624935	-0.617249	-0.630598	-0.621298	-0.626125	-0.629499	-0.620608	-0.612033	1.76955	-0.625942	-0.616905	-0.633095	-0.619811	-0.613059	-0.63413	-0.627883	1.58972	-0.62737	-0.636143	-0.624935	-0.622877
AP5M1	-0.636586	-0.621834	1.39303	1.53232	-0.615933	-0.633405	-0.623613	-0.627675	-0.62295	1.58232	-0.618395	-0.62682	-0.618252	-0.635453	-0.622516	2.57201	-0.610507	2.10043	-0.625133	-0.610348	-0.625051	-0.613554	-0.620298	-0.611742	0.659793	-0.618751	-0.622418	-0.622516	-0.612648
AP5S1	-0.620717	-0.61489	1.39365	-0.614898	-0.623703	1.91429	-0.628525	-0.609892	-0.62312	-0.631715	-0.620812	-0.626996	-0.628506	-0.618069	-0.612079	2.00571	-0.633547	-0.626405	-0.616385	-0.62049	0.702196	-0.611247	1.67184	-0.625825	2.47646	-0.616004	-0.624709	-0.620717	-0.616195
AP5Z1	-0.62837	-0.610882	-0.626789	-0.631197	-0.615477	-0.622961	-0.625105	-0.641081	-0.622611	-0.638364	-0.626104	-0.615978	-0.62742	-0.612509	-0.628078	-0.62592	-0.630421	-0.615832	-0.616899	-0.621587	-0.629098	-0.621501	-0.611499	-0.613889	-0.624693	-0.631348	0.535951	-0.626104	-0.621544
APBB2	-0.62749	1.4871	1.78783	-0.616708	1.6959	2.04681	-0.624691	-0.608328	2.29574	-0.61882	1.44895	1.7879	-0.616911	-0.619657	2.43883	2.0054	-0.621333	-0.634489	-0.633751	-0.631108	0.863142	2.0645	1.66823	-0.628536	1.26255	-0.609168	2.14864	1.44895	0.126987
APC	-0.625899	-0.624591	2.01092	-0.617694	-0.617267	1.8372	-0.618044	1.62155	-0.630976	1.92796	-0.635374	-0.624045	-0.62403	1.71005	-0.618155	-0.62094	-0.614505	1.62986	-0.631543	-0.618309	-0.628301	-0.607245	-0.618692	-0.634074	-0.619097	-0.618976	-0.629456	-0.618044	-0.619036
APC2	-0.611266	-0.620008	2.00972	-0.629247	-0.62344	-0.627025	-0.623702	-0.625468	-0.623193	-0.627184	-0.626308	-0.631058	-0.615626	-0.625544	-0.623541	-0.610961	-0.617067	-0.623132	-0.629913	-0.619134	-0.619771	-0.619978	-0.618605	-0.624524	-0.6205	-0.614838	-0.621282	-0.623702	-0.619875
APEH	-0.620627	-0.626734	-0.618471	-0.606922	-0.612483	-0.612857	-0.611986	-0.625735	-0.627119	-0.651096	-0.615712	-0.623022	-0.625212	-0.629417	-0.63173	1.2883	-0.623956	-0.625622	-0.620996	-0.637128	-0.642376	-0.612234	-0.625304	-0.635461	-0.610319	-0.626422	-0.622397	-0.623022	-0.62463
APEX1	-0.61578	-0.618675	2.01075	-0.627613	2.20211	1.85683	-0.628046	-0.62825	-0.621048	0.85585	-0.619072	2.16905	1.09274	2.23428	-0.630248	1.59272	-0.63624	1.89399	1.40568	-0.621092	1.67506	-0.633486	2.32199	-0.627013	2.16991	-0.6177	1.12136	-0.61578	1.26352
APEX2	-0.626171	-0.633134	-0.618082	-0.612452	2.13234	2.04007	-0.628701	-0.631579	-0.623089	-0.625799	-0.625274	-0.631396	-0.632868	-0.636538	-0.612978	1.67923	-0.615426	-0.626517	-0.621968	1.0586	1.4409	-0.627207	-0.626359	-0.614309	-0.622949	-0.616828	1.29123	-0.625799	-0.616127
APH1A	2.39742	1.95306	2.54936	-0.639106	-0.624804	-0.613972	1.21565	1.62065	-0.627977	-0.623295	-0.63037	2.17146	-0.632419	1.83338	1.33104	-0.621367	-0.627351	-0.627491	-0.623174	-0.620954	0.678005	-0.621685	-0.61807	0.929386	1.4816	-0.626949	1.00032	1.21565	-0.62116
API5	1.32766	1.38374	0.621136	1.53274	2.19123	1.78378	-0.619513	1.86534	3.08445	1.14101	-0.618057	1.37332	-0.619326	1.53632	0.873402	2.10591	-0.612345	1.4187	1.56036	1.59662	1.24585	1.3768	0.876734	-0.605152	1.81254	1.44412	-0.602386	1.37332	1.39775
APIP	-0.61862	-0.621457	-0.631875	-0.62413	-0.609332	-0.611185	-0.611103	-0.618713	-0.625779	-0.621103	2.57907	-0.621791	-0.624217	-0.618503	-0.625512	-0.612501	-0.630193	-0.620437	-0.632984	-0.611114	-0.619447	-0.632213	0.849814	-0.607954	-0.618611	-0.617613	-0.626885	-0.621103	-0.619029
APLP2	2.06905	-0.626692	2.61547	-0.616966	1.71048	1.77251	-0.630619	1.97063	-0.624676	2.19422	-0.62564	-0.61169	-0.615223	-0.614602	-0.620433	-0.625084	-0.6135	-0.633796	1.4043	-0.625719	1.06818	-0.624711	-0.618924	-0.611427	1.33984	-0.639599	-0.613116	-0.614602	-0.616212
APMAP	-0.623664	-0.604116	1.39392	-0.619008	-0.614063	-0.613992	1.21527	-0.627724	-0.62085	1.45422	-0.616905	-0.615165	-0.625962	-0.622461	-0.612266	-0.624316	-0.607587	-0.62306	1.16708	1.9743	1.4702	-0.631945	-0.617897	-0.614303	1.54292	-0.615816	-0.614182	-0.615165	-0.614243
APOA2	-0.621452	1.8441	-0.622451	-0.617494	-0.617452	-0.625286	-0.629645	-0.634621	-0.614787	-0.621771	2.45009	2.24594	-0.625009	-0.625476	-0.625776	-0.618651	-0.637157	0.75141	-0.634406	-0.622146	1.63309	-0.622968	-0.626996	-0.625168	1.81362	-0.631555	-0.612421	-0.621771	-0.622557
APOBEC3G	-0.624321	-0.623076	-0.610547	-0.629853	-0.618162	-0.627439	-0.614274	-0.617814	-0.619398	-0.614175	-0.627204	-0.642515	-0.631728	1.87011	-0.627332	-0.620295	-0.634333	-0.605563	-0.636181	-0.618928	-0.618716	-0.625413	-0.615558	-0.628002	-0.627003	-0.635333	-0.604887	-0.623076	-0.622854
APOC1	-0.620498	-0.641485	2.55343	-0.625023	-0.62671	1.94969	-0.616559	-0.616967	-0.631681	-0.616289	-0.6141	-0.626852	-0.61976	-0.626783	-0.623135	3.06706	-0.626031	2.45346	-0.611592	-0.639701	2.10435	-0.623042	2.68974	-0.637659	2.07066	-0.633854	1.88438	-0.620498	0.636392
APOO	1.78482	-0.631277	-0.631908	-0.623651	1.74937	1.60688	-0.608763	-0.620677	-0.625956	-0.615272	-0.631818	1.98146	-0.620322	-0.618149	1.6293	-0.625066	-0.620895	1.72318	-0.631561	-0.612498	-0.62591	-0.624664	1.66689	-0.635492	-0.618623	-0.616568	-0.625908	-0.618149	-0.622779
APOOL	-0.646151	-0.626078	-0.63145	-0.610079	-0.619573	1.77106	-0.615519	-0.609322	-0.630487	-0.628519	-0.623726	-0.628055	-0.632316	-0.603414	2.17418	-0.627497	-0.621667	-0.625862	-0.619842	-0.638346	-0.630036	-0.623968	-0.623101	-0.632254	-0.623952	-0.635969	-0.63363	-0.623726	-0.626679
APOPT1	-0.628294	-0.626527	-0.61715	-0.599723	-0.623877	-0.621198	-0.617582	-0.621044	-0.617725	-0.618778	-0.634103	-0.639914	-0.628265	-0.618225	-0.626194	-0.624152	-0.629007	-0.623167	-0.620752	-0.628211	-0.611676	-0.615618	-0.62139	-0.619096	2.49204	-0.620624	-0.628633	-0.621198	-0.621071
APPBP2	-0.621216	-0.635224	-0.621721	-0.614361	2.18413	-0.611244	-0.624113	-0.618719	-0.624958	-0.614773	-0.630035	-0.614394	-0.62528	-0.624365	-0.624585	-0.628698	-0.621344	-0.619959	-0.623884	-0.629694	-0.616381	-0.626613	-0.621637	-0.624263	-0.618838	-0.634301	-0.633387	-0.621721	-0.624073
APRT	-0.626513	-0.613472	-0.624133	-0.616591	-0.621706	-0.632713	-0.620965	-0.613777	-0.622939	-0.631521	-0.633075	-0.623401	-0.612682	-0.626098	-0.622768	-0.620161	-0.624183	2.68828	-0.629163	-0.611018	-0.625083	-0.634026	-0.624506	-0.630852	-0.630673	-0.617694	2.36128	-0.622939	-0.624345
APTX	-0.610768	1.54813	1.95357	-0.622384	2.95303	-0.615862	-0.627646	2.39879	-0.627946	1.44779	-0.65136	-0.62217	-0.620057	-0.62228	-0.619283	2.46885	1.32599	1.67915	2.31731	-0.62268	1.98859	2.05258	1.60178	-0.633495	2.02217	-0.619109	1.59059	-0.619283	1.64047
AQP11	-0.621441	-0.629323	-0.624381	-0.61669	-0.617856	-0.629664	-0.63656	-0.606293	-0.620622	-0.628521	-0.627214	-0.609094	1.29401	-0.618197	-0.617972	-0.618515	-0.633505	-0.616891	-0.623368	-0.628885	-0.630425	-0.62756	-0.647492	-0.615957	-0.610273	-0.615457	-0.623259	-0.620622	-0.623313
AQP3	-0.618318	-0.627908	-0.611067	-0.635932	-0.631978	-0.629282	-0.633863	-0.623646	-0.614859	-0.613953	-0.627688	-0.61154	-0.612903	-0.6291	-0.609916	-0.627135	-0.621663	-0.609227	-0.61372	-0.62628	-0.618395	-0.625696	-0.631468	-0.611034	1.48378	-0.608191	-0.614158	-0.623646	-0.616277
AQR	-0.625846	-0.608905	0.90156	-0.622528	1.14982	-0.622868	-0.625392	-0.624412	-0.628262	-0.622179	-0.622846	1.29291	1.43848	1.9906	-0.630114	2.22032	2.53815	-0.631351	-0.622813	1.26524	1.91112	-0.626133	-0.606276	-0.603969	-0.635082	-0.633428	-0.610653	-0.622528	-0.608464
ARAF	-0.615532	-0.633267	-0.631351	-0.632667	-0.624938	-0.632762	-0.61262	-0.629024	-0.619213	-0.631851	-0.642507	-0.619407	-0.641599	-0.63477	0.875177	-0.628839	-0.6174	-0.623215	-0.636045	-0.624115	1.85163	-0.615819	-0.619285	-0.631834	2.91134	-0.636653	-0.612098	-0.631351	-0.62125
ARAP1	-0.616578	-0.61953	1.39013	-0.625186	-0.624295	-0.638788	-0.607001	-0.624168	-0.625243	-0.612364	-0.620947	-0.618293	-0.618832	-0.630464	-0.609941	-0.617648	-0.621057	-0.620536	-0.617362	-0.628859	-0.630925	-0.617471	-0.610315	-0.632481	-0.630219	-0.628872	-0.618864	-0.61953	-0.620797
ARCN1	1.33797	-0.62152	1.108	-0.635553	-0.619665	-0.602356	-0.616034	-0.624557	-0.622394	1.81716	-0.639691	0.684865	-0.607102	2.05676	-0.630429	0.976798	-0.618796	-0.618926	-0.610304	-0.609742	0.970362	-0.636197	1.97079	-0.642554	0.680394	1.71314	-0.625458	-0.616034	-0.610023
AREL1	-0.62539	-0.619619	-0.62337	-0.62392	0.709148	-0.617994	-0.634407	1.32716	-0.605121	2.1642	-0.627511	-0.638522	-0.607948	-0.616839	-0.622356	1.46311	-0.625398	-0.629303	-0.617201	-0.636499	-0.628753	-0.626907	-0.632914	-0.620215	-0.614704	-0.621461	-0.627897	-0.619619	-0.626153
ARF1	2.33172	1.54125	2.5564	1.5365	2.54633	2.22576	-0.618733	2.01815	1.91186	1.6879	-0.618789	2.72359	1.73338	2.16902	2.16941	2.52381	-0.623587	2.53105	2.31902	2.80471	2.76923	2.28311	2.08548	0.661769	2.69846	2.20706	1.73441	2.01815	2.30106
ARF3	-0.61877	-0.616475	2.44255	-0.615938	2.74599	2.08777	-0.634248	-0.621413	1.22056	2.35551	-0.623634	2.24297	-0.626909	-0.613416	-0.616872	-0.619355	-0.62378	-0.621152	-0.634089	-0.615217	-0.620647	-0.629496	-0.623745	-0.627036	1.33812	-0.62843	1.99234	-0.615938	-0.622449
ARF4	2.29079	1.63307	3.35468	2.55507	3.04655	2.88646	-0.624911	-0.62904	3.29558	2.2764	2.10589	3.02608	2.75913	2.79586	2.51402	3.09988	3.1811	2.63788	2.30253	2.44155	2.74619	2.14093	2.79805	3.00696	2.56259	-0.630876	2.47333	2.55507	2.60024
ARF5	-0.6216	-0.625784	1.38274	-0.618378	1.94942	1.07627	-0.618485	1.03055	2.47306	-0.6248	-0.62841	1.67692	-0.635102	2.20354	-0.617707	-0.634904	-0.621806	-0.617918	-0.641232	-0.618736	-0.623684	-0.627382	-0.613873	-0.621079	1.11737	-0.611541	-0.621584	-0.617707	-0.621331
ARF6	-0.630656	-0.623188	-0.630505	-0.62409	-0.633036	0.948995	-0.626195	-0.611547	-0.621513	1.39505	-0.608324	-0.621254	-0.615423	1.35903	-0.622807	-0.61809	-0.630697	-0.625125	1.32486	-0.641613	-0.631559	-0.627176	-0.6308	-0.638674	-0.619713	-0.624155	-0.623762	-0.621513	-0.626151
ARFGAP1	-0.614388	-0.634523	-0.626646	-0.63087	-0.621375	-0.622118	-0.609166	-0.626492	-0.595594	-0.613093	-0.629693	-0.613639	-0.628161	-0.616214	-0.634371	-0.621398	-0.651972	1.31548	-0.619627	-0.621084	0.962457	-0.633658	-0.633378	-0.610227	-0.622449	-0.616937	-0.637363	-0.622118	-0.621241
ARFGAP2	1.43294	-0.618974	2.735	-0.628283	-0.615734	-0.630257	-0.609224	-0.629997	-0.629138	-0.616277	-0.619286	0.687667	-0.607078	-0.626391	-0.617354	1.64456	-0.635647	-0.628947	-0.627069	1.26825	-0.620325	1.18939	-0.602651	-0.61888	1.23891	-0.624663	-0.61527	-0.617354	-0.617075
ARFGAP3	-0.62894	1.73465	2.06112	2.05417	-0.622552	-0.606694	-0.616043	-0.63089	-0.631413	1.25804	-0.628959	-0.628003	-0.640171	1.36152	2.65131	-0.634411	-0.604432	-0.626779	-0.617865	-0.621656	-0.618959	-0.623028	-0.626295	-0.622961	-0.632607	-0.623387	1.34864	-0.616043	-0.622995
ARFGEF1	-0.621511	-0.628664	-0.620911	-0.622216	-0.608314	-0.62173	-0.62069	-0.619783	-0.611218	-0.624146	-0.627714	-0.637332	-0.626161	-0.629329	-0.618673	-0.614396	-0.623464	-0.629106	-0.613441	-0.628855	-0.621117	-0.622131	-0.628593	-0.623056	-0.626575	-0.610877	2.17694	-0.62173	-0.622594
ARFGEF2	-0.613134	-0.634241	-0.61472	-0.607482	-0.62887	-0.614182	-0.625676	-0.634986	-0.623621	-0.62696	-0.624337	-0.628418	-0.629354	2.6225	-0.632721	-0.640328	-0.63202	-0.616465	-0.617827	-0.609505	-0.625624	-0.63158	-0.628021	-0.626322	-0.613537	-0.624805	-0.624221	-0.625676	-0.625214
ARFIP1	-0.628086	-0.623535	1.72322	-0.641066	1.96792	1.16498	-0.615418	-0.62268	-0.611466	-0.63598	2.35143	1.91169	-0.628755	1.79958	-0.614716	1.163	-0.622296	-0.613965	1.34311	-0.629522	-0.618603	0.628056	2.1963	-0.622346	-0.618568	-0.628518	-0.620109	-0.614716	-0.618586
ARFRP1	-0.616317	-0.629825	-0.642634	-0.629837	-0.622934	-0.622683	-0.61194	-0.626232	-0.627995	-0.619116	-0.630768	-0.618422	-0.643275	-0.63543	-0.604569	-0.62041	-0.628534	-0.621195	-0.620984	-0.625183	1.34883	-0.614388	-0.620733	-0.622962	-0.608607	-0.610137	-0.623513	-0.626232	-0.620858
ARG2	1.7995	-0.611497	1.61332	1.83116	1.67541	-0.615612	-0.614944	-0.620181	-0.620889	-0.629645	-0.619396	1.57805	-0.615889	1.60163	-0.621133	-0.620525	-0.633238	-0.623454	-0.630804	-0.615466	-0.618975	-0.627265	-0.620763	-0.624213	-0.617205	-0.622213	-0.63051	-0.614944	-0.622833
ARGFX	-0.609533	1.20643	-0.618823	-0.61658	2.46071	1.35943	-0.632192	2.13071	-0.618829	2.44569	1.16124	-0.625285	-0.622066	-0.605392	-0.628884	3.12712	-0.626589	2.90561	2.804	2.45958	3.07097	2.39118	2.7322	-0.612589	3.0656	2.2205	2.52369	-0.609533	2.62794
ARGLU1	-0.619647	-0.626069	2.72403	1.05457	2.14041	1.90048	-0.623636	1.70454	-0.622052	2.70788	2.88157	-0.624741	1.19762	-0.61958	-0.625627	2.60536	2.43987	2.69418	2.44493	-0.632608	2.64042	2.08082	2.67487	2.50117	-0.612229	2.65554	2.74387	1.05457	2.55326
ARHGAP1	-0.616537	-0.632724	2.06956	-0.61039	1.71506	-0.613749	-0.622655	-0.615411	-0.622455	-0.625858	-0.616041	-0.624427	-0.620463	-0.628061	-0.618204	-0.642333	-0.61545	-0.624704	-0.614433	2.12724	-0.617535	-0.620198	-0.635212	-0.622675	2.49226	-0.611004	2.20322	-0.618204	-0.616492
ARHGAP10	-0.61116	-0.610345	2.14673	-0.624681	2.27266	-0.615267	-0.620867	-0.615195	-0.626837	-0.618072	-0.622039	-0.623304	-0.612683	-0.618463	2.24489	-0.619729	-0.632202	-0.620378	-0.615352	-0.625122	-0.634893	-0.628845	-0.633078	-0.628813	-0.621363	-0.626312	-0.622924	-0.615267	-0.625717
ARHGAP11A	-0.634127	-0.631545	-0.622285	-0.612669	-0.629227	-0.612458	-0.620386	-0.624277	-0.611896	-0.630212	-0.629735	-0.633377	-0.617413	-0.626738	-0.627028	-0.615138	-0.625222	-0.624574	-0.619928	0.571742	-0.620873	-0.611954	-0.634263	-0.618349	-0.617532	-0.618595	-0.616288	-0.626738	-0.618472
ARHGAP11B	-0.621471	-0.616118	-0.6209	-0.62474	-0.629705	-0.61517	-0.634374	-0.619426	-0.610984	-0.627471	-0.614146	-0.611502	-0.631558	-0.625461	-0.626412	-0.616208	-0.616524	-0.639362	-0.620242	-0.63444	-0.622388	1.84575	-0.608963	-0.614969	-0.61096	-0.63355	-0.6198	-0.621471	-0.618162
ARHGAP12	-0.61935	-0.620795	1.3196	-0.608106	-0.622463	-0.630008	-0.63141	-0.63276	-0.620644	-0.631473	-0.621215	1.2918	-0.632886	-0.619106	-0.648947	-0.618464	-0.628792	-0.632686	-0.620798	-0.611266	-0.627353	-0.62705	-0.617125	-0.631483	-0.621998	-0.613793	-0.617365	-0.621215	-0.621398
ARHGAP17	-0.60972	-0.623819	-0.627667	-0.610427	-0.620781	1.62395	-0.625092	-0.594855	-0.626782	-0.623058	-0.639575	-0.613035	-0.614747	-0.629593	-0.625945	1.16924	2.32689	-0.631354	-0.628478	-0.632163	-0.618027	-0.61943	-0.619085	-0.611033	-0.625549	-0.617952	-0.61563	-0.623058	-0.618556
ARHGAP19	1.73729	-0.620007	1.39487	-0.623168	2.87802	-0.611267	-0.622639	-0.624188	-0.621286	-0.621725	2.04563	1.95951	-0.624111	1.79657	1.75737	-0.633879	1.90152	-0.621019	-0.631948	1.33867	0.974368	0.904064	-0.609238	1.80607	-0.627543	-0.630391	1.20904	-0.611267	0.147413
ARHGAP21	-0.618602	-0.627324	-0.622973	-0.624314	1.37167	-0.627042	-0.626528	-0.624261	-0.621497	-0.619645	-0.632664	-0.633242	-0.615924	-0.617441	-0.617126	-0.614501	-0.635984	-0.624951	-0.618995	-0.617036	-0.629904	-0.633521	-0.614902	-0.616417	-0.63078	-0.622218	-0.609441	-0.622973	-0.620606
ARHGAP29	-0.62742	-0.629108	-0.615843	-0.621258	1.27508	-0.629101	-0.632454	-0.626585	-0.626414	1.8383	-0.618883	-0.619904	-0.618484	-0.6174	-0.617268	-0.625636	-0.619268	-0.619277	-0.630295	-0.621147	-0.619743	-0.613672	-0.621513	-0.618715	-0.619875	-0.620508	-0.61875	-0.619904	-0.619809
ARHGAP5	-0.632275	-0.614976	-0.616707	-0.606938	-0.622646	-0.61394	-0.628687	-0.615189	-0.616515	-0.617221	-0.60715	-0.606769	-0.620288	-0.622432	-0.608823	-0.61671	-0.619044	0.742526	-0.62995	-0.616673	1.5551	-0.622855	-0.615331	-0.623759	-0.620351	-0.626217	0.987301	-0.616515	-0.617877
ARHGAP8	1.25387	-0.621576	2.05861	-0.60508	0.986141	-0.623339	-0.627886	-0.622068	-0.63228	-0.634043	-0.619088	-0.626176	-0.631724	1.83753	2.69255	-0.619726	-0.622424	-0.629217	-0.618219	-0.605294	-0.612043	-0.634639	-0.615122	-0.633486	1.33636	-0.614381	-0.614716	-0.621576	-0.616671
ARHGDIA	1.55964	0.623431	3.6575	2.80804	0.998213	-0.620196	-0.628919	-0.628484	2.53759	-0.628546	-0.619896	2.42337	1.70638	-0.622192	2.97428	1.58927	0.732204	1.62139	1.33873	1.60515	1.87395	1.76086	1.75113	0.664321	3.09343	-0.626254	2.91831	0.998213	1.61327
ARHGEF1	-0.623569	-0.613426	-0.607798	-0.631844	-0.624913	-0.626442	-0.625511	-0.622969	-0.623739	-0.612804	-0.630189	-0.631836	-0.624102	-0.624486	-0.624146	-0.622813	-0.622452	-0.62193	-0.618595	2.02589	-0.634787	-0.625245	-0.621421	-0.621996	-0.626862	-0.618268	-0.632696	-0.624146	-0.622224
ARHGEF11	-0.620081	-0.619566	-0.617971	-0.636173	0.691904	-0.61961	-0.645438	-0.622656	-0.616204	-0.624608	-0.625537	0.99953	-0.633309	-0.629711	-0.618788	-0.617081	-0.625209	-0.641898	-0.637634	-0.622777	-0.624144	-0.616493	-0.625742	-0.619477	-0.632155	-0.623153	-0.618476	-0.620081	-0.623649
ARHGEF12	2.10286	-0.625187	-0.622164	-0.630784	-0.61517	-0.630448	-0.621624	-0.617749	-0.621228	-0.617821	-0.631832	-0.615988	-0.619569	-0.625786	-0.616466	-0.614303	-0.622935	-0.616489	-0.621377	-0.630392	-0.63444	-0.618641	-0.614361	-0.638872	-0.623454	-0.617622	-0.622637	-0.621228	-0.622007
ARHGEF15	-0.62228	-0.617172	-0.630246	-0.617979	-0.614526	-0.619163	-0.623141	-0.614381	-0.628532	-0.627431	-0.621944	1.81905	-0.620839	-0.617632	-0.614185	-0.629657	-0.630401	-0.615782	-0.61829	-0.616197	-0.614978	-0.631095	-0.615967	-0.62696	-0.640361	-0.631414	-0.623303	-0.619163	-0.625131
ARHGEF26	-0.621324	-0.623687	2.14219	-0.628049	-0.62486	-0.626141	-0.627129	-0.622797	-0.622446	-0.603056	-0.626043	-0.617439	-0.621602	-0.609801	-0.628906	-0.609198	-0.620939	-0.624018	-0.621269	-0.621034	-0.629992	-0.61807	-0.617902	-0.622608	-0.636698	-0.633856	-0.608294	-0.622797	-0.621151
ARHGEF3	0.480378	-0.622315	2.49796	-0.628938	-0.618295	-0.623113	-0.637537	-0.627803	-0.625648	-0.616999	-0.627346	2.01673	-0.628916	1.72247	-0.627878	-0.622353	-0.617847	-0.620207	-0.642346	-0.636787	-0.622126	-0.627032	-0.642543	-0.607353	-0.61898	-0.615826	-0.631758	-0.623113	-0.622239
ARHGEF7	-0.628405	-0.625269	-0.621294	-0.631429	-0.616305	1.30881	-0.616384	-0.624982	-0.631087	-0.60697	-0.61652	-0.61958	-0.628785	1.54324	-0.630141	-0.628702	-0.61894	-0.610108	-0.615486	-0.60245	1.43737	1.36217	-0.622328	-0.633754	-0.622651	-0.620587	-0.629307	-0.621294	-0.619764
ARHGEF9	0.959129	1.82722	2.50608	-0.622406	-0.621895	-0.633453	-0.627642	-0.616677	-0.621177	-0.617214	-0.6281	-0.60394	-0.632991	-0.622254	-0.623628	-0.625957	-0.62917	-0.617306	-0.617789	-0.616223	-0.618277	-0.631306	-0.60937	-0.631636	-0.625284	-0.62579	-0.619714	-0.621895	-0.622499
ARID1B	-0.636032	-0.626523	1.69305	-0.623043	-0.630029	-0.630877	-0.623298	-0.615632	-0.63694	-0.629695	-0.615334	-0.627921	-0.624818	-0.6237	-0.62724	-0.621405	-0.617025	-0.618671	-0.618884	-0.629078	-0.634788	-0.61754	-0.614484	-0.63382	-0.621026	-0.617552	-0.622072	-0.626523	-0.619955
ARID3B	1.38445	-0.617618	3.17673	-0.633148	-0.621806	1.14576	-0.629195	-0.609581	-0.628569	2.23152	-0.633388	2.09233	-0.617935	-0.612503	-0.628475	-0.613433	-0.623872	-0.618431	-0.626878	1.34989	-0.611358	-0.616316	-0.605211	-0.617214	-0.619301	-0.616032	-0.638662	-0.617618	-0.616765
ARID4A	-0.620433	-0.629112	1.46253	-0.64407	1.44445	-0.627399	-0.62649	1.79558	-0.632845	1.14749	1.45308	1.1763	-0.621737	-0.622215	-0.632355	-0.614912	-0.628298	-0.62566	2.28624	-0.623395	0.377941	-0.616192	-0.630238	1.58547	-0.622915	-0.634658	-0.634875	-0.621737	-0.623155
ARID4B	-0.621381	-0.633622	1.56123	1.95694	-0.624456	0.509739	-0.60773	1.92449	-0.621837	-0.618185	-0.631117	-0.630852	1.95597	2.49662	-0.622609	-0.613936	-0.637257	-0.619304	-0.611703	1.18173	-0.629257	-0.63382	-0.624406	-0.616359	2.43653	-0.61536	-0.619532	-0.618185	-0.617832
ARID5A	-0.620343	-0.620602	1.30735	-0.624844	-0.630863	-0.62371	-0.618243	-0.635781	-0.621367	-0.613334	-0.628061	-0.627561	-0.624624	-0.637892	-0.608966	-0.617795	-0.627958	-0.617113	-0.637882	-0.615864	-0.612523	-0.618471	-0.622372	-0.626138	-0.622118	-0.621874	-0.626623	-0.62371	-0.621996
ARID5B	-0.631409	-0.650344	-0.61641	-0.627423	-0.625371	-0.631181	-0.622723	-0.625258	1.70249	-0.6278	-0.627984	-0.619816	-0.616095	-0.61428	-0.619676	-0.624204	-0.636148	-0.620782	-0.623657	-0.62464	-0.622046	-0.615987	-0.620319	-0.628429	-0.6265	-0.629427	-0.625937	-0.625258	-0.624422
ARIH1	1.73486	-0.623529	-0.628251	-0.620265	-0.623725	-0.640173	-0.615224	-0.622727	-0.606397	-0.619655	-0.619038	-0.612508	-0.619587	-0.612706	-0.626549	-0.629172	-0.629783	-0.62052	-0.631268	-0.626618	-0.609324	-0.629481	-0.617408	-0.627765	-0.637688	-0.61653	-0.634324	-0.619655	-0.628469
ARIH2	-0.619702	-0.626362	2.63109	-0.627463	2.79512	-0.614554	2.33542	-0.616996	1.52343	-0.617531	2.71902	-0.630984	-0.632122	2.57796	2.57597	2.64349	-0.617643	2.22908	1.99052	1.52428	1.97722	1.7922	0.866605	-0.629405	-0.622459	1.27658	-0.616882	-0.614554	1.40043
ARL1	-0.623186	1.4997	-0.625692	-0.621113	0.696738	0.949911	-0.632884	-0.632848	-0.624825	-0.627087	1.92291	1.58055	-0.61887	-0.62577	1.99241	-0.63685	-0.624402	1.90069	-0.618874	-0.632535	1.14086	-0.610692	-0.620118	-0.636473	-0.617518	-0.626648	-0.621001	-0.621113	-0.620559
ARL13B	1.89284	-0.619588	2.26146	-0.632378	-0.617836	-0.632348	-0.630138	-0.619721	2.74723	-0.629823	1.84446	2.59174	1.66404	2.50468	-0.620216	-0.618021	-0.628536	-0.620867	-0.626323	-0.606924	1.31764	1.73862	-0.610111	1.81299	-0.617498	-0.600392	1.99949	-0.617836	-0.608517
ARL14EP	0.98182	1.28974	2.69891	-0.627589	2.3545	1.53484	-0.61629	2.57064	-0.631765	-0.633086	-0.624852	-0.618217	-0.617656	-0.632848	2.50335	2.7812	-0.613786	2.56373	-0.619996	1.70627	2.31791	-0.628081	2.04489	0.663321	2.2084	1.66859	-0.632913	-0.61629	1.68743
ARL15	-0.618895	-0.616227	0.921577	2.37033	-0.635845	-0.620976	-0.627412	-0.617934	-0.626872	-0.620065	-0.620814	-0.636924	-0.631357	-0.624299	-0.627265	-0.615075	-0.633487	1.83191	-0.617154	2.056	-0.616509	-0.619173	-0.616741	-0.619683	-0.622703	-0.626232	-0.631673	-0.620976	-0.618164
ARL16	-0.626967	-0.621229	-0.623231	2.13101	1.71192	-0.62139	-0.624471	-0.610968	-0.618889	1.77018	-0.621414	-0.622682	-0.630475	-0.623246	1.16222	1.58226	-0.63502	-0.609852	2.21983	-0.626452	1.80093	-0.625086	1.83449	-0.610426	2.21792	-0.628081	0.528968	-0.62139	-0.0404419
ARL2	-0.614216	-0.622249	1.6184	-0.621739	1.1552	1.17223	-0.625205	-0.62176	-0.618747	-0.637743	-0.616259	1.71654	1.54656	1.7572	-0.616963	-0.618617	-0.627479	-0.629907	-0.622863	-0.610014	-0.627949	-0.629376	-0.619186	-0.615163	-0.611881	-0.610144	-0.616059	-0.616259	-0.618901
ARL2BP	-0.621709	-0.622223	1.85953	-0.636299	-0.617928	-0.615728	-0.616326	-0.619937	-0.613888	-0.617787	-0.629449	-0.621387	-0.629253	-0.62387	-0.617208	-0.626023	-0.622617	-0.623083	-0.624245	1.26985	-0.617918	-0.629378	-0.627816	-0.620333	-0.618818	-0.640501	-0.631886	-0.619937	-0.623664
ARL3	-0.623537	-0.61321	2.06188	1.52468	-0.610515	-0.614202	-0.616428	-0.624937	-0.624815	-0.619527	-0.628534	1.62378	-0.614978	1.93368	1.33156	-0.610117	-0.618041	-0.632175	-0.628641	-0.627691	1.36599	-0.635463	1.04827	-0.618024	-0.600907	2.00189	-0.626223	-0.614202	-0.618033
ARL4A	0.773897	1.43749	2.11843	-0.623191	1.9486	-0.611952	1.68768	-0.62956	-0.614768	-0.607643	2.26427	2.7694	-0.636294	-0.613245	-0.61272	1.91128	1.43138	1.57009	-0.623476	-0.62999	-0.622844	-0.626409	1.3333	1.47995	2.41858	-0.624651	1.75725	-0.607643	1.38234
ARL4C	-0.622919	-0.617443	2.15343	-0.619807	-0.62154	-0.630288	-0.617198	-0.622833	-0.620129	-0.624758	-0.629226	-0.614497	-0.631462	1.7587	-0.63697	-0.610895	-0.631035	-0.622091	-0.617469	-0.628127	-0.621252	-0.622913	-0.623168	-0.617977	-0.627759	-0.620806	2.5095	-0.62154	-0.621671
ARL4D	1.6297	1.63552	2.54069	-0.625758	2.90237	1.46863	-0.621932	2.53632	3.00278	2.46834	1.99651	2.93493	1.9893	2.68676	1.54423	2.67343	-0.623855	2.81301	2.92623	2.10583	2.4222	2.54182	2.57198	0.651774	2.73313	1.9874	1.50099	1.99651	2.48201
ARL5A	1.09223	-0.620075	-0.619395	1.0692	-0.620046	1.41761	-0.618016	-0.633526	-0.613658	-0.616778	-0.628731	-0.620174	-0.614774	0.77736	-0.612671	-0.627407	-0.624238	0.762899	1.46251	-0.625066	1.30784	1.07249	-0.616228	-0.62108	-0.622965	-0.628744	-0.622715	-0.616778	-0.621897
ARL5B	-0.638571	-0.616568	1.69019	-0.632326	-0.628029	-0.621412	-0.627351	-0.631126	-0.632074	-0.618109	-0.59995	-0.6161	-0.610575	-0.612417	-0.625023	-0.613927	1.57443	-0.620432	-0.615657	-0.616606	-0.623479	-0.60542	-0.619488	-0.636469	-0.633413	-0.6139	-0.622945	-0.621412	-0.618047
ARL6	-0.620628	-0.621831	-0.610292	-0.62665	-0.622927	-0.627111	-0.613467	-0.622081	-0.614662	-0.619042	-0.595731	-0.620675	-0.615121	-0.613951	1.45169	-0.613944	-0.624249	-0.619685	-0.63327	-0.631747	-0.639198	-0.641986	-0.604049	-0.629156	-0.616943	-0.622592	-0.615035	-0.619042	-0.62342
ARL6IP1	2.64841	0.576638	3.19052	2.28444	2.9559	2.15747	-0.615805	2.01375	3.54136	2.70745	2.92847	2.53063	2.91351	3.04124	2.67593	2.63747	2.75351	2.56781	2.26378	2.83228	2.53872	2.168	1.93015	2.2636	3.16318	1.74906	1.46249	2.67593	2.40125
ARL6IP4	-0.623609	-0.62659	-0.632845	-0.620355	-0.617639	-0.618684	-0.614732	-0.621294	-0.614952	-0.620315	-0.618878	-0.618939	-0.640237	-0.621146	-0.639901	-0.621102	-0.640831	-0.63433	-0.612807	2.29271	-0.627799	-0.625566	-0.618331	-0.614936	-0.632711	-0.61616	-0.619304	-0.620355	-0.620203
ARL6IP5	-0.622816	-0.614224	-0.625325	-0.625565	-0.612462	-0.612404	-0.61523	-0.629629	2.42282	-0.627006	-0.615118	-0.634832	-0.623938	-0.620413	-0.628693	-0.610237	-0.6079	-0.628147	-0.631689	-0.632843	-0.629313	-0.610992	1.77835	-0.626524	-0.624779	-0.613533	-0.616734	-0.622816	-0.620757
ARL6IP6	-0.627555	-0.629651	2.63465	-0.604568	2.14523	-0.621511	-0.612457	1.86388	1.99258	1.39502	-0.627375	1.45942	-0.612449	-0.623639	2.31221	-0.628959	-0.634301	-0.611519	1.26215	-0.64823	1.71891	2.1423	-0.630282	-0.623892	2.05712	-0.617921	-0.626552	-0.604568	-0.620906
ARL8B	-0.624549	-0.625043	1.91047	2.00915	1.9892	1.66421	-0.622103	1.31489	2.33031	2.07465	1.84645	1.38498	2.09521	-0.62316	-0.624976	2.1904	2.23189	0.751959	1.79129	2.77706	2.37887	2.42614	2.21941	-0.6108	2.58379	1.61852	0.516643	1.66421	2.20491
ARMC1	1.8246	-0.629028	2.13135	1.6543	2.0976	1.23566	-0.623005	-0.621799	-0.623158	1.03031	-0.627026	2.49796	-0.624469	1.23242	2.35875	1.52121	0.743185	1.33744	1.24878	1.04793	-0.616465	1.20428	1.55319	1.33519	1.68377	1.27201	0.988006	1.23242	1.2604
ARMC2	-0.613591	-0.634635	1.31262	-0.625885	-0.611361	-0.612951	-0.608856	-0.612536	-0.622309	-0.629134	-0.631683	-0.629212	-0.610335	-0.612347	-0.60997	-0.62547	-0.623521	-0.62863	-0.619634	-0.613788	-0.625911	-0.612868	1.46548	-0.62838	-0.608147	-0.625256	-0.606971	-0.612951	-0.621578
ARMC6	-0.617669	-0.621688	1.31645	-0.619163	-0.612796	-0.622217	-0.609789	-0.626243	-0.623932	1.91936	-0.631836	-0.618381	-0.628223	-0.611204	-0.625066	0.713671	-0.616081	1.62631	-0.610427	-0.617689	-0.623775	-0.616735	1.16799	-0.622482	-0.62538	-0.6127	-0.613613	-0.619163	-0.614847
ARMC7	-0.61122	1.54532	1.56778	-0.636671	-0.618764	-0.616684	-0.618846	-0.631393	-0.629682	-0.622067	-0.632765	-0.631114	-0.638169	2.54148	-0.610685	1.69112	-0.621672	2.37501	-0.620537	-0.629177	2.30881	1.06844	2.08656	-0.624166	1.6374	-0.605211	-0.63285	-0.618846	0.231615
ARMC8	-0.618257	-0.623561	-0.630015	2.09064	-0.62143	0.754853	-0.619197	-0.622904	2.61331	-0.62442	2.59856	0.989269	1.63156	-0.623887	2.35315	-0.616207	1.20804	-0.617817	1.50913	-0.616805	-0.619103	-0.625862	-0.623563	1.59136	-0.61841	1.4467	-0.613637	-0.618257	-0.616506
ARMC9	-0.620634	-0.624471	-0.624291	-0.630561	-0.634072	1.16273	-0.622328	-0.617427	-0.613459	-0.615312	1.85013	-0.624085	-0.622419	1.23979	2.8806	-0.622676	-0.624229	-0.62566	-0.602866	-0.62121	-0.634474	-0.617478	0.870274	-0.639212	-0.613214	-0.630923	-0.621561	-0.620634	-0.622119
ARMCX3	-0.603082	-0.619543	1.10909	-0.620856	-0.634855	-0.633849	-0.630631	-0.639493	-0.628193	-0.632638	-0.61905	-0.63167	-0.641068	-0.621182	-0.63102	1.00954	-0.633211	-0.626645	-0.629409	-0.62839	-0.618379	-0.630215	-0.606328	-0.632888	-0.619975	-0.603625	-0.61888	-0.630631	-0.62331
ARMCX6	-0.622903	-0.612698	-0.610427	-0.635238	-0.631794	-0.630367	-0.630927	-0.631291	-0.620614	-0.62163	-0.612429	-0.643937	-0.627598	-0.616386	2.19235	-0.614266	-0.616814	-0.626815	-0.621055	-0.617655	-0.631868	-0.632081	-0.614323	-0.62921	-0.616661	-0.62854	-0.618713	-0.622903	-0.619884
ARMH3	-0.607748	-0.618218	-0.62189	-0.614943	-0.618248	-0.628348	-0.634259	-0.628392	-0.617335	-0.627717	-0.620663	-0.631374	-0.630799	-0.60668	-0.631507	-0.622121	-0.618076	1.50818	1.66507	-0.62506	0.961255	-0.624364	-0.622875	-0.618537	-0.623925	0.971373	-0.616364	-0.62189	-0.618307
ARMT1	-0.620295	-0.614101	1.75912	-0.619465	1.67259	-0.618705	-0.624898	-0.623973	-0.631465	-0.609391	-0.62214	-0.614352	0.593977	-0.609408	-0.61873	2.35369	-0.615232	1.80615	2.49906	1.76847	2.21093	-0.62043	2.57144	-0.611993	2.26962	-0.62119	2.1015	-0.618705	1.95382
ARPC1A	-0.628487	-0.617456	-0.615228	-0.627464	1.78465	-0.60701	-0.625927	-0.615404	-0.619582	-0.624296	-0.618757	-0.62977	-0.637523	1.55022	-0.63116	0.989484	-0.615782	-0.609091	-0.628214	-0.625598	-0.624513	1.36476	1.51746	-0.621322	1.63866	-0.619287	-0.629548	-0.619582	-0.617534
ARPC1B	1.58742	-0.628351	2.20503	-0.613126	-0.622678	0.934262	-0.615642	1.62309	1.5219	-0.630575	-0.623221	-0.622168	1.86855	-0.619528	2.08012	-0.631935	-0.619971	-0.628406	-0.616243	-0.626397	1.20206	-0.628913	-0.616315	-0.629866	-0.623391	-0.6283	-0.616691	-0.613126	-0.624894
ARPC2	1.48962	-0.613174	1.99151	-0.625455	2.7867	0.480638	-0.622393	-0.615675	-0.633309	2.5984	-0.627003	-0.615917	-0.638543	-0.617173	-0.626529	2.20513	-0.607439	2.25259	1.98173	2.58115	2.36887	0.580351	1.97179	1.74102	2.05402	-0.626054	2.20245	-0.615917	2.01788
ARPC3	-0.615911	-0.640666	-0.628303	-0.638083	2.43108	-0.621268	-0.615391	1.33671	-0.612774	1.95495	-0.620172	1.27565	-0.631423	-0.613296	-0.616651	1.46144	1.83857	2.11972	-0.627223	-0.620384	2.39947	1.76388	-0.620863	-0.640643	-0.624627	1.7504	1.58209	-0.615911	1.52177
ARPC4	-0.619247	-0.631486	-0.617339	-0.615828	1.1608	-0.622609	-0.610706	-0.620982	-0.629526	-0.619405	-0.624571	-0.625721	-0.632352	-0.632389	-0.619662	-0.628772	-0.632559	-0.622534	-0.612386	-0.618262	-0.619857	-0.631517	-0.625359	-0.621944	-0.625197	-0.631592	-0.632955	-0.620982	-0.625278
ARPC5	-0.617024	-0.626615	1.83928	-0.621969	2.11785	-0.616202	-0.62842	-0.623005	-0.621081	-0.617177	-0.640495	0.690708	-0.630654	1.05265	-0.623466	2.04706	-0.622521	2.05884	-0.617323	1.25338	1.88965	2.10664	2.17977	1.32937	1.84389	0.688142	-0.614933	-0.621081	1.58663
ARPC5L	-0.644846	-0.618304	-0.607992	-0.613104	-0.634638	-0.616119	-0.61949	-0.645541	-0.623856	0.858933	-0.640904	0.980611	2.35105	-0.627376	-0.62719	-0.624957	-0.627265	-0.611979	-0.618909	1.88482	1.25414	2.07808	1.75908	-0.618476	1.84549	2.15253	-0.62158	-0.61949	0.321079
ARPP19	-0.619399	2.11458	2.76476	2.37494	3.36365	1.81824	-0.623322	1.86005	2.84094	2.36226	-0.62421	-0.607797	2.5028	1.35996	2.59121	2.47473	-0.635052	2.8747	2.60976	2.20509	2.4909	2.1546	1.98859	-0.612008	1.1351	2.54446	-0.624606	2.11458	2.17985
ARRDC3	-0.605041	-0.630701	-0.625233	-0.619275	-0.630213	-0.618349	-0.626297	-0.609908	-0.626477	-0.617175	1.75199	0.986818	2.0463	2.50747	-0.621549	-0.626789	-0.611635	-0.626607	-0.623217	-0.625702	-0.623955	-0.636723	-0.610224	-0.623577	-0.620733	-0.621393	-0.614862	-0.618349	-0.623397
ARRDC5	-0.6131	-0.62471	-0.623919	-0.615378	0.984295	-0.619511	-0.614917	-0.626115	-0.620775	-0.626803	-0.618346	-0.628516	-0.61381	-0.620309	-0.625971	-0.616986	-0.624354	-0.624199	-0.616327	-0.633686	-0.608708	-0.63685	-0.61074	-0.614929	-0.625311	-0.626265	-0.607378	-0.620309	-0.620592
ARSA	-0.622197	-0.62068	-0.628257	-0.620371	-0.628849	-0.612904	-0.622446	-0.606247	-0.626629	-0.626003	-0.614554	-0.608104	-0.630002	-0.633733	-0.612751	-0.636251	-0.622762	-0.624111	-0.626408	-0.629242	-0.626129	1.19653	-0.627409	-0.608964	-0.637852	-0.635159	-0.617722	-0.622197	-0.626268
ARSD	-0.62254	-0.602576	-0.61826	-0.62265	-0.622293	-0.621533	-0.618062	-0.625022	-0.616375	-0.607822	-0.6263	-0.619786	-0.609271	-0.624563	-0.636548	-0.62492	-0.622015	1.32582	-0.621098	-0.625534	-0.62568	-0.641178	-0.627196	-0.619511	-0.624774	-0.616228	-0.616985	-0.621533	-0.623395
ARSF	-0.62801	-0.62431	-0.638449	-0.627417	0.692144	-0.616423	-0.622637	-0.625274	-0.628152	-0.620566	-0.617816	-0.62117	-0.622677	-0.623395	-0.640153	-0.624677	-0.623844	-0.620136	-0.618761	-0.615948	-0.620281	-0.61461	-0.618369	-0.632161	-0.621884	-0.617671	-0.619827	-0.623395	-0.619982
ARSK	-0.63297	-0.627173	-0.628425	-0.612804	1.36008	-0.630803	-0.625301	-0.633543	-0.619877	-0.619914	1.84873	-0.620535	-0.624958	0.773269	-0.637591	1.16592	-0.633502	-0.615833	-0.622564	-0.623692	-0.621027	-0.634515	-0.629136	-0.611376	-0.610445	-0.622149	-0.61789	-0.624958	-0.621588
ART3	-0.630291	-0.620262	1.39256	-0.62611	-0.625651	-0.62432	-0.614847	-0.623562	-0.628418	-0.62027	-0.619078	-0.617669	-0.623515	-0.61756	-0.615922	-0.624778	-0.643051	-0.620367	-0.618817	-0.614723	-0.62179	-0.627005	-0.628011	-0.610562	-0.617774	-0.628516	-0.623125	-0.62027	-0.622457
ART5	-0.626751	-0.625634	-0.612785	-0.628339	-0.619586	-0.635065	-0.619333	-0.621737	-0.631988	-0.624087	-0.631243	-0.605415	-0.625364	-0.627648	-0.628098	-0.622698	-0.619256	-0.64778	-0.628623	-0.616291	1.9925	-0.616857	-0.602392	-0.616385	-0.624936	-0.624233	-0.615313	-0.625634	-0.618056
ARV1	-0.615895	-0.629282	-0.634638	-0.625895	-0.627029	-0.633557	-0.623515	-0.621806	-0.622878	-0.617388	-0.624237	0.715149	-0.614408	-0.623784	-0.620086	-0.608615	-0.641779	-0.616163	-0.617125	-0.638132	-0.612647	-0.615691	-0.625461	-0.63432	-0.612323	-0.622812	-0.622914	-0.623515	-0.619968
ASAH1	0.96617	-0.627984	2.13552	-0.624402	-0.619899	-0.616478	0.989814	-0.616787	-0.630341	-0.624979	2.40439	2.09505	1.36652	1.83674	2.05305	-0.619197	1.33262	1.89476	1.6993	-0.616161	0.982266	-0.625834	1.91323	-0.630285	-0.610936	-0.616184	1.12832	0.96617	0.185665
ASAH2	0.810461	-0.609438	-0.612395	-0.63275	-0.628861	-0.618575	-0.631578	-0.613013	-0.617498	-0.624319	-0.6252	-0.628515	-0.603673	-0.627855	-0.614657	1.16996	-0.630265	-0.630751	-0.611102	-0.617753	-0.606218	-0.636969	-0.621188	-0.623754	-0.620233	-0.629373	-0.624231	-0.618575	-0.622471
ASAH2B	-0.62322	2.21867	1.39587	-0.623883	1.94847	-0.616866	-0.616	-0.620537	-0.605894	1.77595	-0.626411	-0.621763	-0.627235	-0.625481	2.61308	2.04769	-0.623875	-0.621761	-0.630147	-0.626294	1.83156	-0.621872	1.93686	-0.62733	-0.616889	-0.616873	-0.615557	-0.616866	-0.619325
ASAP1	-0.626265	-0.626213	-0.616827	2.91483	-0.618342	-0.619497	-0.624711	-0.620034	-0.64028	-0.609518	-0.629931	-0.627236	-0.627885	-0.620715	-0.618325	-0.626843	-0.620186	-0.624945	-0.625665	-0.625678	-0.634381	1.06513	-0.63045	-0.635162	-0.63387	-0.62739	-0.619683	-0.620715	-0.62626
ASB1	-0.618062	-0.610284	1.91415	-0.616033	-0.609449	-0.639432	-0.617842	-0.623227	-0.618033	-0.622567	-0.625487	-0.616313	-0.614738	-0.623959	-0.627363	-0.642384	-0.633063	-0.628955	-0.620159	-0.618517	-0.628291	-0.603558	-0.635382	-0.632539	-0.624444	-0.625811	-0.640091	-0.618033	-0.628623
ASB3	-0.604542	-0.629808	1.46982	-0.621694	2.0331	-0.622507	-0.630045	-0.62815	-0.615624	1.39373	-0.618043	-0.642741	-0.615687	1.23186	-0.628919	-0.630161	-0.625951	-0.629942	-0.607691	1.76245	1.5944	1.49413	-0.619521	-0.624186	-0.627458	1.15062	1.50624	-0.618043	-0.613606
ASB6	-0.622245	-0.622291	-0.622203	-0.616693	1.28821	0.769178	-0.610896	-0.610416	-0.621093	-0.626105	-0.62301	-0.620213	-0.624267	-0.619761	-0.631571	-0.626813	-0.622137	-0.625133	-0.626134	-0.638387	-0.625306	-0.616435	1.25867	-0.623598	1.2546	-0.624668	-0.623064	-0.621093	-0.624133
ASB7	-0.624403	-0.617507	-0.62867	-0.600204	1.75287	-0.631383	-0.62234	-0.623088	-0.628816	-0.616973	-0.612069	-0.624822	-0.609793	-0.624672	-0.607985	-0.615808	1.03337	-0.626324	-0.616009	-0.635289	-0.62426	1.18918	-0.619461	-0.629694	1.53947	0.995247	1.54562	-0.62234	-0.615908
ASB8	-0.619169	-0.623128	1.57386	-0.63569	-0.614409	-0.615437	-0.616054	-0.60916	-0.626445	-0.620738	-0.620692	2.31361	-0.626717	2.2731	1.16043	-0.612207	-0.61991	1.32028	-0.626133	-0.619388	-0.633661	-0.624582	-0.632636	-0.609518	-0.620059	-0.633398	-0.624157	-0.616054	-0.622108
ASCC1	-0.61447	-0.632641	-0.632089	-0.62283	-0.60601	1.45378	-0.63069	-0.607012	1.82239	-0.626499	-0.629707	-0.624482	-0.612685	-0.631364	-0.622378	-0.621313	-0.621638	1.02773	-0.623757	-0.617538	0.969455	-0.610376	-0.61388	-0.625741	0.654551	-0.627147	-0.621252	-0.62283	-0.619395
ASCC2	1.43127	-0.626709	2.84098	1.52818	-0.62764	-0.62359	-0.621311	-0.62217	-0.619664	-0.629117	-0.634357	-0.606086	-0.621283	1.7668	-0.615922	-0.630549	-0.615476	-0.628946	-0.625707	-0.61625	-0.625504	1.19849	-0.62697	-0.63273	-0.61368	-0.607459	-0.614331	-0.621283	-0.620877
ASCC3	1.32386	-0.62497	0.6111	2.30748	1.74728	1.87007	-0.627498	1.61627	2.91519	-0.628557	2.7719	0.985108	1.62924	1.53808	2.74719	-0.624507	-0.628282	-0.64266	1.25177	-0.635476	1.32185	0.902261	1.55968	-0.619777	2.18096	1.78223	-0.627316	1.61627	0.141242
ASF1A	2.30516	-0.628453	2.49691	2.32821	2.51246	1.54339	2.32632	1.86297	2.47207	1.44875	2.56122	2.65719	1.55632	2.55524	2.8331	2.6606	1.50932	2.08372	1.89556	2.20514	2.04267	-0.612219	1.91796	0.942445	2.42863	-0.619436	1.28529	2.32821	1.90676
ASF1B	-0.619188	-0.611427	1.68567	-0.621759	1.57695	1.30721	-0.627063	-0.626658	-0.618458	1.24579	-0.633606	-0.621313	-0.608266	-0.614087	-0.611135	-0.618697	-0.631306	-0.639654	0.622367	-0.617267	-0.627713	-0.626102	-0.619149	1.22243	1.48654	1.44963	-0.633432	-0.614087	-0.618923
ASH1L	-0.617066	-0.614945	-0.620544	-0.634124	-0.626677	-0.626317	-0.617894	-0.617124	-0.62898	-0.611998	-0.632968	-0.628127	-0.625037	-0.625416	-0.624751	-0.639126	-0.620904	-0.612395	-0.62125	1.15243	-0.612542	-0.623646	-0.624867	-0.622671	-0.611738	-0.618983	-0.620249	-0.625037	-0.620576
ASH2L	-0.617141	-0.625862	1.40053	-0.621851	-0.623692	-0.623025	-0.615383	-0.615989	-0.613918	-0.629255	-0.622286	-0.629543	-0.620662	-0.633914	-0.628653	-0.618376	-0.622773	-0.625158	-0.60963	-0.610524	-0.617159	-0.615869	-0.616479	-0.625193	-0.62064	-0.616891	-0.623947	-0.622286	-0.617767
ASNA1	-0.615382	0.641537	2.32022	-0.61098	-0.639162	-0.626503	-0.615864	-0.618406	-0.619821	-0.62664	-0.63008	-0.626391	-0.618865	-0.617301	-0.606924	1.73329	-0.630187	2.45929	1.39795	1.51165	1.76759	-0.618399	2.00213	-0.630571	-0.62262	-0.628625	-0.638058	-0.618406	0.389775
ASNS	-0.623604	-0.6238	1.09998	-0.611334	-0.611849	-0.622649	-0.63055	-0.624744	-0.624845	-0.615494	-0.619276	-0.613823	-0.626224	-0.632692	0.864038	-0.631296	-0.62983	-0.624585	-0.610729	-0.618753	-0.603554	-0.621099	-0.621302	-0.620074	-0.631028	-0.630366	-0.618492	-0.622649	-0.621201
ASPH	-0.617166	-0.623502	2.04522	-0.63175	-0.621204	-0.629341	-0.617481	-0.614574	-0.631019	-0.626377	-0.628138	-0.624343	-0.619873	1.06299	1.46878	-0.620911	-0.635754	-0.605865	-0.614145	1.26017	1.21236	-0.629772	-0.613529	-0.61314	1.4817	-0.623959	-0.62828	-0.621204	-0.613837
ASPM	-0.610299	-0.637157	-0.627789	-0.633131	-0.62858	-0.629625	-0.632771	-0.628168	-0.626224	-0.619497	-0.620828	-0.608177	-0.617013	-0.620291	-0.625514	-0.621146	-0.629634	-0.626762	-0.618599	1.16714	-0.63429	-0.617792	-0.61469	-0.60876	-0.628497	-0.626267	-0.617583	-0.626224	-0.619872
ASPSCR1	-0.625459	-0.613244	-0.628487	-0.615807	-0.624517	-0.611508	-0.616255	-0.629359	-0.627918	-0.631634	-0.617133	-0.622548	-0.623383	-0.601481	-0.63226	-0.616056	-0.621613	-0.619153	-0.612412	-0.610422	1.31742	-0.611899	-0.628957	-0.624215	-0.624736	-0.613141	-0.6053	-0.623383	-0.614599
ASRGL1	-0.639963	-0.624558	2.40867	-0.595753	2.44843	-0.616506	-0.614565	-0.630308	-0.61787	-0.615203	-0.6224	-0.622329	-0.617513	2.19138	-0.614424	2.46657	-0.618532	1.80355	1.63365	2.56991	1.75312	2.35002	1.45921	-0.624476	0.639138	-0.62212	-0.624061	-0.616506	1.54643
ASTE1	-0.639059	-0.618995	-0.628136	-0.62912	-0.627805	-0.616932	-0.618017	-0.60492	2.06794	2.20542	-0.629841	-0.630341	-0.625116	-0.630611	-0.629423	1.59077	2.17461	-0.627972	-0.62065	-0.624654	1.63757	-0.629352	-0.626673	2.08089	-0.635021	-0.612083	-0.611944	-0.627805	-0.616367
ASTL	1.52651	-0.624113	2.02701	-0.61789	-0.624323	-0.619465	-0.621659	-0.624622	-0.617151	1.02052	-0.612533	-0.617229	-0.637724	-0.625201	-0.63308	-0.624212	-0.611467	-0.612338	-0.61198	-0.626997	1.40905	-0.648625	-0.624218	-0.617286	-0.642052	-0.633668	1.45736	-0.619465	-0.620749
ASTN2	-0.61964	-0.636681	2.51416	-0.628282	-0.635913	-0.633388	0.528053	-0.613415	-0.614614	-0.622354	2.14935	-0.630608	-0.629733	2.17441	1.46505	-0.605004	-0.624692	-0.619621	-0.619905	1.99075	-0.617937	0.600512	-0.624371	-0.621158	1.11814	-0.613602	-0.615852	-0.61964	-0.616895
ASXL1	1.78414	-0.619974	3.2559	-0.612772	-0.627744	-0.630378	-0.626667	-0.636125	-0.615311	-0.629035	-0.636904	-0.618693	-0.625161	-0.628181	-0.609025	-0.623144	-0.613503	-0.62286	-0.62596	-0.623834	-0.631751	2.40249	1.04405	-0.622029	-0.625874	-0.629705	2.4877	-0.625161	-0.623002
ASXL2	-0.621005	-0.627446	2.28854	-0.619012	2.45452	-0.638282	-0.626195	-0.622906	-0.617395	-0.616821	-0.615231	-0.628679	-0.613958	-0.6265	-0.619788	-0.622667	-0.60993	0.72772	-0.620564	-0.61895	2.47517	2.07696	-0.617622	-0.621654	2.43717	-0.618462	0.532202	-0.619788	-0.613776
ASZ1	-0.616786	-0.625611	-0.619272	-0.612996	-0.60893	-0.633774	-0.627247	-0.610589	-0.619766	-0.628516	-0.633768	-0.629908	-0.624542	-0.629865	-0.606964	2.05855	-0.61458	-0.629987	-0.616944	-0.619031	-0.611646	-0.615838	-0.617617	-0.63917	-0.623211	-0.617156	-0.631814	-0.624542	-0.617387
ATAD1	0.803932	-0.612356	2.16529	-0.611644	-0.627294	1.0702	-0.617496	-0.623164	-0.61956	-0.622423	1.62681	2.67534	-0.629044	1.75334	2.22595	1.16508	-0.615209	1.97913	1.45819	-0.628199	1.31109	-0.62596	1.15167	-0.615967	1.918	-0.620574	1.46254	-0.611644	1.15838
ATAD2	2.70066	1.19518	3.3246	2.69453	3.16422	2.31924	-0.618491	1.03086	2.44993	2.06789	3.26343	2.60671	2.3556	-0.618211	3.11253	2.67113	2.00088	2.96172	-0.613493	2.23631	0.957932	1.81689	2.59836	2.58939	2.59497	-0.619976	2.27317	2.44993	2.25474
ATAD2B	-0.639799	-0.624496	-0.618063	-0.627219	-0.636429	-0.612807	-0.612932	-0.621233	-0.631187	-0.622709	-0.634968	-0.622178	-0.624696	-0.631529	-0.616644	-0.627873	-0.619696	-0.628102	-0.615173	-0.627604	-0.637395	-0.632834	1.05161	-0.620002	-0.624837	-0.607249	-0.62211	-0.624496	-0.623473
ATAD3C	-0.614455	-0.628005	-0.633955	-0.636293	-0.617948	-0.639908	-0.626406	-0.627977	-0.635579	0.582128	-0.62229	-0.617646	-0.624301	-0.636859	-0.6386	-0.619827	-0.625369	1.03785	-0.633864	1.79263	-0.620131	-0.625829	0.587882	-0.634295	0.659383	-0.640267	0.815365	-0.627977	-0.619979
ATAD5	-0.61934	-0.629577	-0.623684	2.09271	-0.632283	-0.628238	-0.632183	-0.614633	-0.62887	-0.62987	-0.622374	-0.610582	1.36141	2.19146	-0.613814	-0.617042	-0.637074	-0.631574	-0.612739	1.05849	1.91707	1.29944	-0.632309	-0.622678	-0.629484	1.14931	-0.635498	-0.622374	-0.61986
ATAT1	-0.620755	-0.626514	-0.627127	-0.60593	-0.621498	-0.62519	-0.618153	-0.624072	-0.634754	-0.614262	-0.622521	1.92945	-0.621735	-0.618708	-0.6181	-0.622846	-0.618105	-0.620282	-0.611247	-0.638948	-0.627388	-0.637628	-0.631861	-0.638408	2.43528	-0.624368	-0.615323	-0.621498	-0.623607
ATE1	2.44793	-0.612279	-0.62812	-0.616881	-0.61005	-0.610224	-0.630173	-0.611379	-0.637945	-0.612142	-0.627697	-0.624299	-0.615731	-0.625131	-0.62666	-0.61684	-0.615257	-0.623484	-0.629117	1.04803	-0.616273	-0.615681	-0.630394	-0.611402	-0.633701	-0.632913	-0.60518	-0.616881	-0.616556
ATF1	-0.609542	1.67058	1.72688	-0.61757	-0.637212	-0.620424	-0.618388	-0.630575	-0.619856	-0.621841	-0.6159	-0.613321	-0.635896	-0.614724	-0.627131	-0.613637	-0.623915	-0.631563	1.55488	2.02539	0.830725	-0.623427	-0.628187	-0.614507	-0.61196	2.58094	-0.613831	-0.618388	-0.613734
ATF2	0.498159	-0.627625	1.22299	-0.625145	1.99149	-0.617203	-0.611102	-0.621577	-0.626558	-0.622218	2.59528	1.45305	1.95055	-0.646703	1.46188	-0.624215	-0.62865	-0.629952	1.73519	1.81657	1.14912	-0.623019	-0.622728	1.58111	-0.609712	-0.622525	1.35261	-0.611102	-0.616119
ATF3	-0.62443	-0.620435	1.44935	-0.618022	2.93061	0.957109	-0.619952	-0.6153	-0.625419	-0.617995	-0.625243	-0.610157	-0.601641	-0.619918	-0.616271	1.16658	-0.620739	-0.639361	1.0187	1.67562	0.672887	1.18991	1.67066	-0.621905	1.63826	-0.628835	-0.622369	-0.617995	0.845795
ATF4	-0.615543	-0.622254	1.93778	-0.626379	1.67866	-0.628019	-0.626714	3.10926	-0.630308	1.14341	-0.618564	-0.617527	-0.623115	-0.613714	2.58216	-0.630194	-0.620912	2.4009	1.45594	-0.616395	2.20008	1.99601	1.82345	-0.621058	2.45516	-0.610975	1.88515	-0.617527	1.63969
ATF5	1.26451	-0.615545	2.21042	-0.625127	2.24383	-0.622867	-0.640238	-0.622541	-0.623968	1.8381	-0.615343	2.12511	-0.612434	-0.615321	1.3265	-0.634235	-0.61612	-0.617834	-0.626078	-0.626388	-0.630262	-0.615701	-0.635171	-0.624412	1.24644	-0.622685	1.29507	-0.615321	-0.623548
ATF6	-0.617356	-0.615799	-0.619421	-0.623038	-0.624246	-0.631781	-0.613949	-0.606463	-0.62645	-0.620916	-0.618457	-0.61733	-0.62325	2.05722	-0.628952	-0.627337	-0.621964	-0.619145	-0.617153	-0.614353	-0.621886	-0.626493	-0.626669	-0.620023	-0.606492	-0.615851	1.10336	-0.619421	-0.619584
ATF6B	-0.608383	-0.616783	2.6168	-0.631165	-0.639461	-0.625518	-0.633252	-0.63263	-0.635531	-0.622036	-0.626227	-0.626454	-0.628934	1.6004	-0.615049	-0.6126	-0.621135	-0.619538	-0.618231	-0.631845	-0.62368	-0.610318	-0.616634	-0.623132	-0.624624	-0.629954	-0.622471	-0.626227	-0.621803
ATF7	1.08799	-0.627661	3.49408	-0.615352	1.446	0.768887	2.47982	2.35833	2.84075	-0.631787	3.6103	2.92997	2.32516	-0.627992	0.879953	-0.624415	2.66591	1.62831	-0.618461	0.59011	2.21064	-0.612641	-0.621796	2.66222	-0.626854	-0.63409	-0.618209	1.446	-0.615425
ATF7IP	-0.6302	-0.618228	2.53331	-0.619815	2.56982	-0.621953	-0.62483	-0.623576	2.85878	-0.618496	-0.617511	2.05883	1.20544	-0.629997	-0.618184	-0.622282	-0.614436	0.737768	-0.622218	-0.616781	-0.623471	-0.628349	-0.622613	-0.612028	-0.6185	-0.639995	-0.617942	-0.618228	-0.620359
ATF7IP2	-0.623154	-0.620775	-0.621587	-0.623467	-0.614184	1.06121	-0.617493	2.05834	-0.621739	-0.597765	-0.635646	2.04115	-0.636037	-0.608369	-0.614139	-0.630849	-0.615183	-0.634936	-0.61705	-0.61453	-0.617636	-0.612566	-0.61956	-0.620237	1.41399	-0.625752	-0.62338	-0.617493	-0.618598
ATG10	-0.622286	-0.631436	-0.620381	-0.619153	-0.621664	-0.625136	-0.617954	-0.626401	-0.626271	-0.626336	-0.626319	-0.643771	-0.63037	-0.617923	-0.638621	1.98469	-0.626272	-0.618626	-0.619635	-0.62726	-0.629942	-0.626376	-0.619163	-0.616404	-0.63871	-0.611925	-0.606322	-0.626271	-0.619399
ATG101	-0.617774	1.97218	1.84463	-0.60615	2.19805	2.36304	-0.61206	-0.601469	-0.621706	2.45724	-0.616571	-0.613054	-0.624646	-0.622796	0.868838	-0.61902	-0.63532	2.19659	1.3966	1.90727	2.63148	2.15752	0.57486	1.12798	-0.627561	1.66644	2.10614	-0.60615	1.53152
ATG12	-0.616415	-0.624706	2.68715	1.65435	3.24399	2.06836	-0.616796	2.83533	3.17067	2.68735	2.52937	-0.619683	1.73117	1.06422	0.8821	2.90833	-0.623379	2.98768	2.40049	2.88624	3.11147	2.12356	2.37898	0.645621	3.0591	2.16906	2.36136	1.73117	2.38974
ATG13	1.18745	-0.605099	1.30547	-0.613932	-0.629067	0.949992	-0.626135	1.31915	3.00841	1.32099	-0.628689	1.28047	1.19197	1.80049	-0.627958	1.46326	-0.622485	1.67689	-0.631215	1.27044	1.36696	1.09128	1.3422	-0.61659	1.32913	-0.617909	2.08359	1.18745	1.29978
ATG14	-0.604521	1.73796	-0.633353	-0.6173	2.0453	-0.620866	-0.627666	2.33836	1.69565	2.4405	2.92178	-0.624616	-0.614395	2.74031	3.07968	2.17006	2.41518	2.1679	2.5885	-0.620205	2.35767	2.13386	2.12709	-0.632574	2.09845	1.15012	1.61336	1.69565	2.13048
ATG16L1	-0.61277	-0.619611	0.64808	-0.602192	-0.619508	-0.627828	-0.620646	-0.609475	-0.633392	1.15211	-0.614717	-0.610201	-0.6181	-0.621343	-0.612775	0.989741	-0.618257	-0.619713	1.02412	-0.617615	1.06255	-0.614912	1.59507	-0.616539	-0.622665	1.14942	1.29296	-0.614717	0.187414
ATG2A	-0.62908	-0.616586	1.3916	-0.617237	-0.630078	-0.627128	-0.608632	-0.616962	-0.620074	-0.628612	-0.623873	-0.621856	-0.629722	-0.619447	-0.639581	2.0266	-0.616179	-0.611092	-0.623392	-0.634527	-0.606764	-0.607367	-0.608525	-0.625673	1.41686	-0.624492	1.50417	-0.621856	-0.609809
ATG2B	-0.606252	-0.627513	-0.629895	-0.644306	-0.610574	-0.621156	-0.617612	-0.612875	-0.619838	-0.625557	-0.624762	-0.622825	-0.62548	-0.621566	1.99431	-0.628908	-0.618696	-0.619699	-0.614079	-0.629603	-0.612271	-0.634284	-0.616742	-0.625404	-0.621681	-0.619572	-0.627687	-0.621566	-0.62069
ATG3	0.519745	1.76115	2.20821	-0.621686	2.83226	1.77702	-0.624455	2.5601	-0.631586	1.90653	-0.627519	-0.626199	-0.633187	-0.634322	-0.631955	2.29435	-0.628329	1.71954	2.28157	2.24115	2.4807	2.0374	2.16704	2.03043	2.80303	2.30891	2.14856	-0.621686	2.20409
ATG4A	1.38588	-0.624003	1.57997	-0.631384	1.51841	-0.621588	-0.61664	-0.619079	-0.620287	-0.62708	-0.62691	1.46056	-0.61516	-0.616224	2.05615	1.827	-0.621451	-0.604171	-0.633547	1.26987	-0.620828	-0.611582	-0.623786	-0.619138	-0.623064	-0.618264	-0.609432	-0.61664	-0.618701
ATG4B	0.962494	-0.611464	-0.632413	-0.618411	2.67624	1.30214	-0.632555	-0.61406	-0.608889	-0.634985	-0.639395	-0.625494	-0.634963	-0.614897	-0.63965	-0.618507	-0.639274	-0.620662	-0.637622	-0.614926	-0.631579	-0.62471	1.55625	-0.624859	-0.62506	-0.605883	0.828846	-0.618411	-0.622686
ATG5	0.79434	1.07563	2.33148	1.06817	2.476	-0.629296	-0.627607	1.97273	-0.615845	1.9239	-0.625472	-0.623887	-0.629678	0.764916	1.33544	2.65104	-0.617633	2.61095	2.1965	1.9198	2.33886	1.90993	2.26726	-0.628613	2.15624	2.28399	2.28271	0.79434	2.23188
ATG7	1.43541	-0.627228	-0.630791	-0.616111	2.21361	-0.617098	-0.625598	-0.610074	-0.623544	-0.620636	-0.615093	-0.61275	-0.625948	-0.630996	1.92754	0.697615	-0.629132	-0.623147	-0.62817	1.52508	-0.618792	-0.632459	-0.618092	-0.617727	0.963992	-0.633029	-0.645659	-0.617098	-0.62097
ATG9A	-0.610831	-0.623785	1.21089	-0.619537	3.13374	-0.623679	-0.621118	-0.609988	1.21714	-0.63086	-0.627992	-0.623387	-0.6195	-0.619491	-0.627014	-0.630768	-0.634321	1.62868	-0.62479	-0.623016	0.686997	1.63631	-0.619789	2.4511	0.948394	-0.631675	-0.624986	-0.619537	-0.621403
ATG9B	-0.630081	-0.617583	-0.61647	-0.616722	-0.627111	-0.622453	-0.628853	-0.623363	-0.615277	-0.627587	-0.630635	-0.615697	-0.634045	-0.635691	-0.629344	2.56025	-0.63516	0.715758	2.07417	-0.61101	2.51492	-0.629225	-0.629076	-0.610446	1.99856	-0.612787	-0.62737	-0.627111	-0.610728
ATIC	-0.605448	-0.624339	0.642526	-0.62464	-0.624932	-0.623062	-0.619946	-0.626432	-0.616685	-0.61984	-0.616931	-0.611336	-0.62639	-0.615957	-0.611651	-0.615507	-0.611722	-0.620492	-0.617116	-0.618459	1.27691	-0.624281	-0.626444	-0.623317	-0.60634	-0.623068	-0.600468	-0.61984	-0.617788
ATL2	0.513196	-0.621448	2.21264	-0.632445	2.51346	1.30971	0.998182	1.01622	2.54019	1.71768	-0.626054	1.45473	-0.623206	1.45837	1.62279	-0.645124	-0.634513	-0.624952	-0.630807	-0.624311	-0.626199	-0.625808	-0.617138	-0.630606	2.63311	-0.628758	0.994417	1.30971	-0.626003
ATL3	-0.636788	-0.62628	1.52324	-0.622747	1.56339	1.46048	-0.623981	-0.627636	-0.610334	-0.638473	-0.613434	1.58456	-0.631702	-0.611767	-0.62987	1.28291	1.21264	-0.621456	-0.629568	-0.622926	-0.61689	-0.623661	-0.611254	-0.624459	-0.626764	-0.62193	2.31256	-0.622747	-0.621693
ATM	1.47606	1.97441	-0.632491	-0.633738	1.81795	1.73579	-0.6254	-0.632337	2.6647	-0.625995	-0.631378	-0.620887	-0.615762	-0.621149	-0.634216	-0.614579	-0.62287	-0.625115	1.55569	2.03943	-0.623279	2.07754	-0.616993	-0.626231	-0.623839	-0.615273	-0.618531	-0.621149	-0.617762
ATN1	-0.626841	-0.618127	1.81636	-0.617473	-0.616478	-0.629428	1.70123	-0.617454	-0.630662	-0.619939	-0.625121	-0.604281	-0.630362	-0.621223	-0.621521	-0.610172	-0.627304	-0.624182	-0.623399	-0.609561	-0.611009	-0.625866	-0.627986	-0.613785	-0.622723	-0.627115	-0.617911	-0.619939	-0.623061
ATOX1	-0.609028	-0.624219	2.42629	-0.623338	2.67796	0.940566	-0.613348	-0.63377	-0.613614	2.13373	-0.621444	1.67937	1.81469	2.42356	-0.616079	2.40632	-0.620122	2.22604	2.2079	2.34609	2.6165	-0.611284	2.2143	0.674738	2.55741	2.70236	-0.623033	-0.609028	2.22017
ATP10D	-0.63969	-0.629587	-0.620337	-0.614955	-0.612089	-0.612635	-0.62199	-0.624556	2.64802	-0.601718	-0.622853	2.18282	-0.601534	-0.625783	2.16944	2.29479	-0.622251	-0.625455	-0.616645	-0.638016	-0.625824	-0.621971	-0.617539	-0.625244	-0.618402	-0.616153	-0.620769	-0.614955	-0.62137
ATP1A1	-0.619708	-0.623205	1.08844	-0.620484	-0.612642	-0.625158	0.524477	-0.627586	-0.615415	-0.629803	2.67955	-0.627412	1.59295	-0.633831	1.62805	-0.628911	-0.621342	-0.610608	-0.626481	-0.620337	-0.629029	-0.632635	-0.624666	-0.61467	-0.621309	-0.614486	-0.621249	-0.619708	-0.621326
ATP1B1	-0.639371	-0.616066	-0.636625	1.94964	-0.61934	1.41305	-0.624671	-0.62181	-0.612556	-0.619056	-0.632225	-0.630603	-0.632762	-0.630312	-0.627543	-0.625189	-0.63008	-0.618774	-0.619774	-0.627347	-0.613192	-0.628292	-0.615908	-0.629723	-0.624167	-0.62311	-0.615648	-0.624671	-0.623638
ATP1B3	-0.623783	-0.608293	-0.626588	-0.639151	1.62785	1.89277	-0.625532	-0.627576	1.82088	-0.633284	-0.617285	-0.6228	-0.61881	-0.624774	-0.627598	-0.624808	-0.614778	1.8414	1.55493	1.76371	2.14694	0.891144	1.93598	-0.617096	2.18149	1.96019	-0.623269	-0.623783	1.65932
ATP23	-0.631744	-0.623969	-0.610424	-0.620002	-0.619158	-0.612061	-0.631195	-0.630472	-0.634374	-0.621693	-0.611437	-0.626425	-0.627986	-0.623367	-0.620246	-0.608069	-0.61839	-0.62728	-0.61749	-0.626855	-0.629594	1.90564	-0.625581	-0.629903	-0.618734	-0.608232	-0.607961	-0.623367	-0.618562
ATP2B2	-0.636407	-0.61965	-0.6333	-0.621135	-0.634946	-0.618006	-0.618014	-0.631006	-0.632001	-0.60348	-0.605925	-0.627356	-0.622727	1.76246	-0.628149	-0.635686	-0.61109	-0.630377	-0.623041	-0.622885	-0.607612	-0.61207	-0.615363	-0.620009	-0.621242	-0.623302	-0.620024	-0.622727	-0.620633
ATP2B4	-0.624485	-0.623477	1.61022	-0.614691	-0.609417	-0.624096	-0.625894	-0.619483	-0.618036	-0.618362	-0.62126	-0.631791	-0.618823	-0.617051	-0.632554	-0.620613	-0.621699	-0.627457	-0.609441	-0.614785	-0.618471	-0.632987	-0.623825	1.71596	-0.635185	-0.616369	-0.631671	-0.619483	-0.621156
ATP2C1	-0.618	-0.617435	-0.619975	-0.625241	-0.610571	1.05952	-0.62071	-0.632898	-0.645759	-0.621985	-0.620295	-0.609002	-0.6231	-0.61736	-0.618017	-0.623112	-0.623745	-0.613067	-0.625757	-0.634344	-0.61287	-0.625701	-0.618686	-0.623854	-0.617596	-0.619225	-0.611914	-0.619975	-0.621168
ATP2C2	-0.622176	-0.615393	1.78649	-0.617741	-0.607632	-0.618564	-0.603537	-0.63818	-0.630592	-0.615674	-0.616711	-0.619568	-0.633872	1.45846	-0.617352	-0.633923	-0.624775	-0.620107	-0.639578	-0.626294	-0.633865	-0.611837	-0.610544	-0.634718	-0.619559	-0.617898	-0.611473	-0.617352	-0.622441
ATP5F1A	1.32342	-0.628764	0.914439	-0.62734	1.90581	1.41653	0.816688	-0.615514	-0.627684	0.554885	1.75446	1.93008	1.48287	1.87862	1.33045	0.990543	-0.615278	-0.606859	1.03263	-0.616629	-0.633955	-0.622415	1.14812	-0.62111	-0.629388	-0.624257	-0.625863	1.32342	-0.61887
ATP5F1B	-0.625873	-0.61853	1.91374	-0.623445	0.987267	0.766335	-0.626998	-0.629505	-0.631835	1.24781	1.4521	1.79546	1.20994	1.71743	-0.625249	-0.634627	-0.620855	-0.617302	1.05666	-0.62633	1.40246	-0.622715	-0.622617	0.953522	-0.631027	-0.600262	-0.614958	0.766335	-0.619078
ATP5F1C	-0.616296	0.919842	1.6521	1.65976	2.0708	1.24328	1.61783	1.79564	2.63088	-0.610037	-0.622413	1.75756	1.49523	1.65866	2.03093	1.3951	1.76425	1.57074	1.85584	-0.617739	0.849024	-0.62355	1.98548	-0.612828	1.75506	-0.628701	1.83023	1.6521	1.48292
ATP5F1E	-0.62263	2.52255	3.26081	2.86937	3.43147	2.51952	0.500677	3.14525	-0.636684	2.57301	-0.628722	-0.624431	-0.63409	-0.627519	1.33335	3.49238	0.756953	3.74911	3.04706	3.53391	3.541	3.19607	3.57892	1.53055	2.9324	2.94438	3.09087	1.33335	3.14347
ATP5IF1	-0.619963	1.29195	2.82522	2.33068	3.06521	2.40343	-0.636193	2.44881	-0.62538	2.79866	2.68002	2.80408	2.55493	2.0604	2.51234	3.03526	0.748756	3.04138	2.68094	3.22485	2.61402	3.10423	2.87178	0.670588	2.86381	1.37005	-0.619259	2.44881	2.77238
ATP5MC1	-0.627245	-0.635059	2.13324	2.44859	2.7266	-0.625043	-0.625356	1.71097	-0.61482	2.43501	-0.620667	-0.620186	-0.634787	-0.618811	-0.619642	2.4378	-0.621436	2.35555	2.25005	-0.620451	1.92739	1.93732	2.38585	-0.639973	2.44361	-0.620792	-0.607167	-0.619642	1.93235
ATP5MC2	0.966956	-0.614327	2.38039	-0.628381	2.23489	1.63398	1.87253	-0.624708	-0.608585	-0.596232	-0.629166	2.75134	1.82149	1.07404	1.84941	2.42498	-0.618052	1.319	-0.630057	1.40839	1.76951	1.44085	-0.619755	-0.615673	-0.62705	1.89479	-0.617764	1.07404	0.351662
ATP5MC3	-0.619806	2.65142	2.69684	1.53175	2.65889	2.58044	-0.615333	2.43018	-0.632096	2.42259	-0.634889	2.79056	1.91509	1.93979	2.40467	2.42874	-0.621812	2.7576	2.40057	2.29401	2.64882	1.76819	2.28252	-0.627209	2.3353	-0.62604	-0.638172	2.40467	2.28826
ATP5MD	-0.615612	1.19875	2.66896	2.25904	2.90671	2.10023	-0.622031	2.41617	3.25826	-0.630386	-0.624357	2.18192	2.07765	-0.623816	-0.624762	3.06313	0.740572	3.0509	2.63327	2.67628	2.92199	2.84412	2.59421	0.929195	3.29856	2.02919	2.15411	2.07765	2.65478
ATP5ME	-0.603483	-0.615656	2.8829	3.0287	2.95749	1.63564	-0.62779	1.01643	2.6481	-0.627197	1.85002	-0.612182	-0.620069	-0.635943	0.836594	3.33285	-0.622839	3.20059	2.12994	2.72044	2.85014	1.48893	3.02291	-0.613059	3.01409	-0.616718	-0.606536	0.836594	2.42519
ATP5MG	1.33398	2.04945	2.57775	2.46572	3.03843	1.90656	1.9022	2.59466	2.73715	-0.625286	2.6109	2.37195	1.08335	2.55606	2.5974	2.78659	1.32359	2.69073	2.41387	2.03802	2.66787	3.10068	2.87692	1.9602	2.705	1.6204	1.74002	2.46572	2.54087
ATP5MGL	-0.625637	-0.629803	-0.61841	-0.626929	-0.629005	-0.612345	-0.639394	-0.628028	-0.619899	0.568701	-0.640451	-0.614146	-0.613795	-0.631077	-0.622069	-0.62599	-0.62482	-0.626461	-0.62354	-0.620934	-0.624577	-0.613894	-0.609154	-0.619453	-0.618668	-0.613852	-0.634938	-0.625637	-0.622237
ATP5MPL	2.51868	2.29815	3.41959	3.08525	3.68362	2.82547	2.47241	3.51375	3.15825	3.12308	3.66813	3.27323	2.96906	3.29421	3.47252	3.80594	2.51705	3.53243	3.3949	2.66713	3.11544	2.05164	2.83794	-0.628018	3.26821	2.88482	3.01632	3.15825	2.95057
ATP5PB	-0.613814	1.70612	-0.623428	-0.619121	2.6295	1.2431	-0.623484	-0.613056	2.61497	1.78018	-0.621417	-0.624164	-0.611373	-0.618117	1.62128	2.29591	-0.61762	2.00158	1.98858	2.70218	2.27758	2.3538	2.41283	0.659807	-0.625413	2.55025	2.14527	-0.613056	2.21143
ATP5PD	-0.627659	1.6367	1.69296	-0.602194	1.66743	-0.60367	-0.613773	-0.621602	-0.609836	-0.634797	-0.613101	1.85258	1.75855	-0.61079	-0.626786	2.07896	-0.630744	2.81687	1.45562	2.83449	1.93585	2.02086	1.66806	0.650126	2.66978	-0.624895	-0.606568	-0.609836	1.80195
ATP5PF	2.14438	-0.616627	1.81336	-0.634927	2.61767	1.82158	0.523406	-0.621621	1.52156	1.58797	2.14862	2.46055	1.59047	1.66707	2.61351	1.91125	-0.618131	2.61034	2.13708	2.02335	1.53037	1.4852	1.98369	0.664466	2.24015	-0.618292	2.09566	1.66707	1.94747
ATP5PO	-0.613354	1.87106	1.08724	-0.634168	3.03698	-0.614876	-0.618693	-0.616863	3.53105	-0.622391	2.64406	-0.61763	2.53763	1.90034	2.74108	2.10108	0.745026	2.4024	-0.609715	2.71014	2.71091	2.73371	1.8121	-0.625622	2.63535	-0.624512	-0.615676	1.08724	1.95659
ATP5S	-0.621323	-0.626176	1.72839	-0.642485	-0.635907	-0.613482	-0.642078	-0.610099	-0.619652	-0.621006	-0.62385	-0.623655	-0.622829	-0.629476	-0.630666	-0.627596	-0.634824	-0.615438	-0.627142	-0.618656	1.11226	-0.616709	-0.610784	-0.623367	-0.617606	-0.612924	-0.612726	-0.623655	-0.617157
ATP6AP1	-0.635038	-0.617587	1.56647	-0.620546	-0.619849	-0.613615	-0.629849	-0.622422	-0.631593	-0.633653	-0.626366	-0.615878	-0.634753	-0.638133	-0.622965	2.00537	-0.634444	1.43106	-0.616743	1.16126	1.35204	-0.635047	1.34169	-0.610841	-0.608934	-0.607742	-0.623439	-0.622965	-0.608338
ATP6AP1L	1.09045	-0.620037	1.32785	-0.621493	-0.621651	-0.613546	-0.620168	-0.62554	-0.631213	-0.617771	-0.617818	1.58068	-0.626477	-0.609808	1.80778	-0.629169	-0.638817	-0.615958	0.871027	-0.625531	-0.628597	-0.614843	-0.627344	-0.633252	0.653505	-0.606236	-0.624611	-0.617818	-0.625071
ATP6AP2	-0.618685	1.36452	-0.635885	-0.624537	1.62814	1.41042	-0.610974	-0.627896	-0.611407	-0.638727	-0.615675	-0.605904	-0.629787	-0.632584	-0.627618	1.38981	-0.630414	1.49835	-0.616327	0.595864	1.48154	-0.612297	1.26693	-0.631541	-0.612571	1.51572	-0.62685	-0.618685	-0.00821651
ATP6V0A1	-0.616905	-0.613227	-0.627475	-0.611373	-0.617639	-0.607276	-0.62897	-0.623461	-0.629295	-0.636005	-0.624736	1.45827	-0.606873	1.98812	-0.635118	-0.615345	-0.632781	-0.621922	-0.61451	-0.616586	-0.609021	-0.614547	-0.629711	-0.618778	-0.623246	-0.642608	-0.631006	-0.617639	-0.62035
ATP6V0B	2.09739	2.14997	2.71844	2.87181	2.94463	2.34859	1.21613	2.06081	2.69443	2.15464	-0.622784	3.00062	2.3591	2.42759	2.95431	2.53198	1.04875	2.32137	2.5756	2.47157	1.81887	2.9178	2.18595	0.664397	2.50585	1.13974	2.13775	2.3591	2.25366
ATP6V0C	1.56893	-0.623812	3.19313	2.7677	1.26769	1.84702	-0.630467	-0.632564	2.17199	-0.619356	1.9967	2.20002	-0.630452	-0.615322	-0.614963	2.06167	-0.619064	2.60147	2.25412	1.79923	2.47085	2.10994	2.29294	-0.621746	2.07003	-0.619797	2.02287	1.26769	2.06585
ATP6V0D1	1.78344	2.22602	2.48074	-0.627748	-0.622369	-0.619112	-0.626611	-0.631761	-0.638152	-0.621133	-0.617733	2.02184	-0.607703	2.3691	2.31323	-0.619508	-0.623273	-0.619497	-0.625312	-0.620092	1.31514	-0.646137	-0.620381	-0.622216	-0.632987	-0.633642	-0.617307	-0.617733	-0.621299
ATP6V0E1	-0.614059	-0.637346	2.7429	2.90221	3.01014	2.59292	1.88545	1.97135	2.8986	1.72384	2.15255	2.82977	1.49186	1.8677	2.36693	2.62105	1.80597	2.76382	2.12667	2.24884	2.27716	2.40069	2.35652	-0.618893	2.4826	2.46368	2.42522	2.15255	2.3786
ATP6V1A	-0.631936	-0.62141	-0.633524	-0.632498	-0.622786	-0.630201	-0.616398	-0.628096	-0.617389	-0.622154	-0.61882	-0.622502	-0.626924	-0.616209	-0.612098	-0.626864	-0.623987	-0.626934	-0.620371	-0.615325	-0.623512	-0.618507	-0.61554	-0.614124	1.34049	-0.624612	-0.617315	-0.622502	-0.619439
ATP6V1B2	2.28616	-0.621933	1.89218	2.68438	2.05052	-0.608779	1.10824	-0.632174	1.52299	1.15382	2.35514	2.10516	-0.636992	-0.612109	1.15868	1.38741	1.62613	-0.631953	-0.631935	-0.613979	-0.620992	-0.603287	-0.617763	1.58646	1.11892	-0.624715	0.824485	1.15868	-0.608633
ATP6V1C1	-0.601793	1.29753	1.31706	-0.628926	1.74543	0.758378	-0.637746	-0.61685	2.21658	-0.623138	1.98894	2.05709	1.93597	-0.626818	2.28281	1.54157	-0.642448	-0.633805	-0.623711	1.17917	-0.61868	-0.619568	1.17445	1.7175	-0.615655	-0.624019	-0.623391	1.29753	-0.619124
ATP6V1C2	-0.6301	-0.617736	-0.618554	-0.628832	-0.615545	-0.61166	-0.62559	-0.630988	1.82035	-0.625169	-0.628574	-0.619407	-0.62092	-0.616723	-0.62819	-0.635035	-0.620256	-0.618185	-0.607696	-0.621327	-0.622787	-0.62456	-0.619243	-0.615247	-0.625072	-0.606346	-0.625799	-0.62092	-0.620792
ATP6V1D	-0.636447	1.0974	1.31708	1.75915	2.33708	0.487863	-0.627983	1.91494	-0.627284	1.68845	1.46083	1.93041	0.894738	1.45761	-0.63165	1.93678	-0.638519	2.44279	2.24247	-0.627119	1.73922	-0.625298	2.12032	-0.635032	2.15638	1.94342	2.3807	1.31708	1.9401
ATP6V1E1	-0.620474	-0.614453	2.66781	-0.630878	2.98208	-0.619265	-0.63078	-0.626927	-0.620795	1.74171	-0.623705	-0.622486	-0.619475	2.55107	-0.631371	3.04256	-0.628712	2.34589	2.67429	-0.638697	2.68741	2.16584	2.70481	-0.617041	2.82045	2.51533	1.87255	-0.620474	2.43061
ATP6V1F	1.09656	0.608888	0.646032	2.69381	-0.621128	2.49705	-0.634128	2.27079	-0.628228	-0.607553	3.23557	2.88885	-0.621336	2.99044	3.05819	2.6455	1.04006	2.02642	2.58048	2.74066	0.397534	-0.639602	1.81271	-0.625897	1.49042	-0.606879	2.65907	1.09656	1.65157
ATP6V1G1	2.19717	2.02272	2.944	1.53424	2.11596	-0.621116	-0.619669	-0.604109	3.09755	1.7473	2.65151	2.39278	1.59362	1.93338	2.58935	2.57291	2.10349	2.43641	1.66783	1.85478	2.76013	1.95155	2.40854	-0.626245	2.40148	1.70733	2.25857	2.02272	2.18103
ATP6V1G2	-0.619747	-0.624313	-0.637198	-0.60967	-0.616174	-0.623049	-0.613273	-0.631074	-0.620808	-0.612416	-0.632609	-0.634429	-0.626805	-0.625271	-0.617792	-0.619625	-0.620844	-0.629726	-0.615247	-0.620318	-0.636023	2.01492	-0.644611	-0.627893	-0.617621	-0.626081	-0.602931	-0.623049	-0.620581
ATP6V1H	1.81912	-0.62307	-0.629449	-0.624679	1.62347	-0.625229	-0.614622	-0.627072	-0.63125	-0.616107	-0.635995	1.82519	1.55717	1.66314	-0.632201	0.994849	-0.622797	-0.636149	-0.607576	-0.638841	-0.626741	-0.625192	-0.624739	1.23277	-0.624514	-0.621801	-0.614094	-0.62307	-0.623655
ATP7A	-0.636485	-0.624061	-0.61751	-0.627182	-0.625477	1.94739	-0.620326	-0.611321	-0.634959	-0.624878	-0.629106	-0.638093	-0.634055	-0.643418	-0.622029	-0.636031	-0.632665	-0.636906	-0.622609	-0.617613	-0.624956	-0.615421	-0.61803	-0.620351	-0.623809	-0.620876	-0.625251	-0.625477	-0.623209
ATP8A1	-0.621781	-0.635529	-0.604289	-0.615524	-0.622513	1.8435	-0.61554	-0.620787	-0.626864	-0.620038	-0.626329	-0.598043	-0.61715	-0.610179	-0.625158	-0.614863	-0.616741	-0.605363	-0.629072	-0.616753	-0.624491	-0.622055	-0.621983	-0.629967	-0.631127	-0.632394	-0.622462	-0.620038	-0.622258
ATP8A2	-0.605581	-0.621901	-0.623993	-0.626482	1.9242	-0.602863	-0.617054	-0.630861	-0.613685	-0.616174	-0.623178	-0.619981	-0.62732	-0.600381	-0.631538	-0.62555	-0.616279	-0.619651	-0.622427	-0.623808	-0.620318	-0.627868	-0.623159	-0.628742	-0.62757	-0.61098	-0.619816	-0.619981	-0.622793
ATPAF2	-0.613154	-0.617147	1.68954	-0.6239	-0.623493	-0.632823	-0.62241	-0.618956	-0.636993	-0.624571	-0.637514	1.78875	-0.624453	-0.614789	-0.622782	-0.613556	-0.636232	-0.624845	-0.61049	2.01177	-0.616525	1.08019	-0.624412	-0.629597	-0.622159	-0.620556	1.28553	-0.622782	-0.61854
ATRAID	-0.629183	1.9283	-0.623382	-0.627851	1.9509	-0.630773	-0.623452	-0.6262	-0.636721	-0.616113	-0.620695	-0.61375	-0.616718	-0.621813	-0.635231	-0.623971	-0.613689	-0.628193	-0.617653	-0.6171	-0.627849	-0.619845	-0.620377	-0.62104	-0.628292	-0.620386	0.995387	-0.623382	-0.620382
ATRIP	-0.617533	-0.624008	-0.625568	-0.620532	-0.61588	-0.623388	-0.621205	-0.60804	-0.619837	-0.622517	-0.627241	-0.612641	-0.625954	-0.619051	-0.635862	-0.622918	-0.621534	-0.627434	2.40727	-0.620698	-0.625224	-0.619809	-0.622339	-0.630734	-0.630824	-0.630829	-0.621737	-0.621205	-0.622628
ATRX	1.42617	-0.634954	1.69166	-0.624553	-0.617522	1.87333	-0.621123	-0.629288	2.97275	-0.634904	-0.621446	1.99242	-0.626052	-0.609587	2.99888	-0.615176	-0.619751	-0.623576	-0.638196	-0.619295	-0.626269	-0.624638	-0.626357	-0.606555	-0.6247	-0.60892	1.42386	-0.617522	-0.621664
ATXN10	0.819627	-0.625702	-0.613277	-0.642633	-0.616012	-0.613218	-0.622471	-0.623488	-0.629207	-0.625144	-0.615705	-0.618526	-0.603937	1.6618	-0.634458	-0.624717	1.84197	-0.622756	-0.621752	-0.612976	-0.616267	1.29748	1.04001	-0.634305	1.48369	-0.623386	-0.629922	-0.618526	-0.619009
ATXN1L	-0.615326	2.34838	2.55398	1.05115	-0.626955	2.13181	-0.643282	-0.637222	-0.634947	-0.611472	-0.627307	2.72602	-0.624173	2.15238	-0.62477	-0.618098	-0.619409	-0.633127	0.871014	-0.625924	2.20347	1.37031	1.25702	2.16404	2.58398	-0.625025	2.27742	-0.615326	1.06402
ATXN2L	-0.611635	-0.608797	3.38014	-0.62993	-0.615318	-0.627703	-0.631918	-0.612901	-0.626939	-0.631208	-0.617001	-0.617454	-0.620928	2.13306	2.71471	0.714287	-0.60882	-0.633696	-0.615784	-0.636339	-0.620676	1.2838	-0.621542	-0.623206	2.17092	-0.624986	1.7999	-0.617001	-0.61823
ATXN3	-0.621486	-0.621446	-0.628198	-0.61985	1.36931	1.41416	-0.636523	1.79349	-0.623447	-0.621508	1.74781	1.27636	-0.611391	-0.616818	1.85265	-0.623347	-0.629963	-0.630465	-0.618507	-0.626874	-0.629539	-0.63118	-0.625821	-0.602775	-0.622762	-0.61201	-0.617094	-0.616818	-0.624584
ATXN7L2	-0.614015	-0.624659	-0.632875	-0.623789	-0.62004	-0.627542	-0.614233	-0.622551	-0.626461	-0.627002	-0.614047	-0.619526	-0.619039	-0.615956	-0.629308	-0.623826	-0.627785	-0.615565	-0.618895	0.893144	-0.61207	-0.620268	-0.613406	-0.619245	-0.626909	-0.633564	-0.621786	-0.622551	-0.619757
ATXN7L3B	-0.623497	1.93772	1.75587	-0.613023	0.682984	-0.615601	2.69279	-0.617292	-0.619327	-0.645914	-0.619492	0.709812	1.73708	2.67742	2.68975	-0.61307	2.55436	-0.615845	-0.614162	-0.622741	-0.629399	-0.626364	-0.621432	-0.630774	-0.620821	-0.618677	-0.62327	0.682984	-0.621126
AUNIP	1.0758	-0.618553	1.72502	-0.617187	1.87049	0.772377	-0.637158	-0.617562	-0.627296	-0.617639	-0.626193	1.16418	-0.62082	-0.625644	-0.617901	1.91345	-0.62979	-0.619813	1.51051	1.52205	-0.616641	-0.635425	1.2668	-0.625018	-0.628318	-0.618198	-0.62798	-0.617639	-0.619006
AUP1	-0.621917	-0.637209	-0.621077	-0.622886	1.27849	1.23668	-0.614074	-0.609148	-0.628228	-0.617213	2.14867	1.27926	-0.627919	-0.610981	-0.631201	-0.610147	-0.620809	1.20129	-0.615813	1.34538	-0.619595	-0.628622	1.55141	-0.63281	1.75227	-0.611629	-0.617421	-0.617213	-0.613721
AURKA	3.58575	1.43303	4.10806	3.53125	3.59368	2.63296	3.04679	3.11226	3.9471	2.81501	4.09886	4.12417	3.49642	3.91007	4.24677	2.62831	3.38753	2.791	2.88227	3.17324	2.08398	2.92359	2.7444	3.12116	2.90575	2.62306	3.15974	3.58575	2.89401
AURKAIP1	-0.619763	1.97134	1.22473	-0.627534	1.67463	-0.617033	1.53877	-0.606325	-0.628486	1.45178	-0.630148	-0.614595	-0.624641	-0.62409	-0.608213	2.41851	-0.630441	2.69299	2.05763	2.40436	2.24378	2.21646	1.95107	0.666197	2.23594	-0.624045	-0.625781	-0.614595	2.13704
AURKB	-0.618422	1.28966	2.83677	-0.619764	1.92668	2.23296	2.01082	-0.623424	2.86941	1.92437	2.22552	1.75598	1.8147	2.47954	2.05807	2.43798	-0.624166	2.45891	2.28163	2.37955	2.62261	-0.617171	1.94723	-0.624386	2.3784	1.98563	2.41755	1.92668	2.33001
AURKC	-0.615529	1.87031	2.74071	-0.622439	3.01565	1.46247	-0.617036	2.19117	2.12059	1.62858	-0.622421	3.10471	2.36203	1.80163	2.51128	2.8737	0.761523	1.21317	2.29925	2.73744	1.97681	2.81473	1.87746	1.89006	2.76805	-0.61442	-0.630011	1.87031	1.93343
AVL9	-0.626165	-0.619238	1.31525	-0.63371	-0.620584	-0.618281	-0.628223	-0.635753	-0.627048	-0.621287	-0.619105	-0.624426	-0.603079	-0.633107	-0.61738	-0.622069	-0.629869	-0.620304	-0.620628	-0.613964	-0.640331	-0.618769	-0.618751	-0.617468	-0.622092	-0.626367	-0.624666	-0.621287	-0.621348
AVPI1	-0.622328	-0.633588	-0.604692	-0.630535	-0.615095	-0.636485	-0.620522	-0.624352	2.36457	-0.629925	-0.638548	1.45382	-0.615146	2.38146	-0.629362	-0.632234	-0.612228	1.76619	-0.61238	1.77234	-0.614268	-0.635549	-0.615991	-0.632608	-0.631506	1.66862	-0.615468	-0.622328	-0.614868
AXDND1	-0.617664	-0.626634	-0.623122	-0.62467	-0.615631	-0.624275	-0.620132	-0.644827	-0.618609	-0.6253	-0.622554	-0.619775	-0.626541	-0.604698	0.874729	-0.635241	-0.626062	-0.621365	-0.626172	-0.621648	-0.619633	-0.621005	-0.624772	-0.624493	-0.61681	-0.62903	-0.616917	-0.622554	-0.62307
AXIN2	-0.631073	-0.626541	1.78088	-0.62124	-0.609508	-0.625891	-0.619534	-0.620961	-0.63071	-0.629739	2.82126	-0.615313	-0.632827	-0.625263	-0.625748	-0.638435	-0.612164	-0.631225	-0.616062	-0.606187	-0.628897	-0.618541	-0.609726	-0.603881	-0.620257	-0.630309	-0.639966	-0.625263	-0.619399
AZGP1	-0.611156	-0.620467	-0.616038	-0.622864	1.74997	-0.635216	-0.623011	-0.618889	-0.610716	-0.609793	-0.623643	-0.61723	-0.634787	-0.641682	-0.615632	-0.629361	-0.629243	-0.617321	-0.613682	-0.611637	-0.605395	-0.618816	-0.630464	-0.638185	-0.634725	-0.630477	-0.6242	-0.618889	-0.626722
AZI2	0.979473	1.38041	2.03767	1.8965	1.35673	1.34965	-0.613892	1.33224	1.69196	-0.619318	1.92732	1.62887	1.06362	-0.608213	-0.620625	2.17531	-0.627433	1.79538	-0.616814	1.47222	1.21164	1.27626	-0.611329	-0.642755	-0.627489	1.37083	-0.631531	1.34965	0.300154
AZIN1	0.960769	-0.618176	2.068	1.66265	2.31102	1.91985	-0.62396	-0.624262	2.66186	1.58034	-0.630307	2.3772	1.20189	2.84537	1.89625	3.15258	2.10734	1.41781	0.553094	1.84545	2.03923	2.09147	1.59491	-0.616871	1.33953	-0.606218	1.54902	1.66265	1.57197
AZIN2	-0.624971	-0.606144	1.31489	-0.64053	-0.609396	-0.629553	-0.623809	-0.616425	-0.625026	-0.606221	-0.622655	-0.625722	-0.622522	-0.633235	-0.618012	-0.633646	-0.635184	-0.627113	-0.617351	-0.620487	-0.609327	1.29075	-0.613569	-0.627808	-0.609941	-0.631392	-0.617712	-0.622655	-0.619099
B2M	-0.605317	1.2063	1.81482	1.95426	1.56579	0.936925	-0.622409	-0.63885	1.6973	-0.612737	-0.624615	-0.61759	-0.625951	-0.619637	-0.618128	1.72936	1.57374	-0.630882	-0.622567	-0.615932	0.419011	-0.610148	-0.617749	-0.626272	1.8179	-0.637278	-0.601074	-0.612737	-0.61304
B3GALNT1	-0.627279	-0.619552	-0.619772	-0.61527	-0.631189	-0.614883	-0.608356	-0.626944	-0.632238	-0.628695	-0.632344	-0.61711	-0.633263	-0.632048	1.15254	-0.616492	-0.623239	-0.625603	-0.631283	-0.630148	-0.617157	-0.637157	0.560965	-0.626311	-0.625514	-0.625249	0.529887	-0.626944	-0.625382
B3GAT3	-0.640111	-0.601218	-0.620156	-0.607035	-0.607325	-0.62867	-0.63681	-0.629569	-0.616711	-0.628949	-0.615448	2.07411	-0.616249	-0.619168	-0.621145	-0.618823	-0.615943	-0.609116	-0.61735	-0.618982	-0.625495	-0.625881	-0.621221	-0.610701	-0.627162	-0.625335	-0.615471	-0.619168	-0.618903
B3GNT4	-0.608205	-0.625111	-0.62314	-0.635709	-0.606079	1.31708	-0.63103	-0.613704	-0.63326	-0.618587	-0.625378	-0.614584	1.4922	-0.615474	-0.619693	-0.624796	-0.606975	-0.62141	-0.618851	-0.610886	-0.633634	1.73106	-0.624345	-0.620005	-0.630805	-0.630128	-0.613731	-0.618587	-0.620707
B3GNTL1	-0.61766	-0.637956	-0.614774	-0.608638	-0.60441	-0.614283	-0.61734	-0.617164	-0.617167	-0.612795	-0.621613	-0.641202	-0.619975	-0.63744	-0.627047	-0.623384	-0.628191	-0.614652	-0.634926	-0.637299	-0.627594	-0.634312	1.59671	-0.63432	-0.623253	-0.625564	-0.628119	-0.61734	-0.627856
B4GALT3	-0.615876	-0.632403	2.38383	-0.625318	1.15559	-0.62408	-0.617263	-0.621515	-0.622525	-0.628157	-0.615376	-0.618336	-0.623094	-0.628171	-0.624682	-0.619343	-0.643543	-0.619075	1.46437	2.66054	1.31737	1.54858	1.34412	1.49552	1.35917	-0.605204	-0.625815	-0.622525	1.33074
B4GALT4	-0.625475	-0.62786	-0.622557	1.52335	-0.628856	-0.615921	-0.624095	-0.624843	-0.620268	-0.623017	-0.634321	-0.633545	-0.615384	-0.621316	-0.604751	-0.619539	1.72567	-0.623782	-0.626967	-0.618162	-0.615114	-0.62756	-0.611499	-0.632904	-0.631238	-0.620405	-0.619687	-0.623017	-0.620046
B4GALT6	-0.634899	-0.623431	-0.620893	-0.619291	-0.613453	-0.63053	-0.612557	-0.62947	-0.623259	-0.615544	-0.617948	-0.61687	-0.621765	1.35885	-0.621313	-0.629776	-0.622218	-0.621168	-0.6012	-0.63558	-0.621328	-0.62399	-0.624589	-0.606765	-0.632408	-0.605691	-0.614358	-0.620893	-0.621773
B4GAT1	-0.621124	-0.620954	-0.616503	-0.620233	-0.63031	-0.615469	-0.62692	-0.610701	-0.623019	-0.629152	-0.632718	-0.615111	-0.618753	-0.621132	-0.618381	-0.618832	-0.622254	-0.623457	-0.610778	-0.618939	1.05162	-0.6195	-0.613773	-0.628544	-0.623657	-0.624214	-0.609641	-0.620954	-0.619219
B9D1	-0.610266	-0.627592	-0.626036	2.44758	-0.617635	-0.611452	-0.626502	-0.630683	-0.630345	-0.621008	-0.620422	-0.628019	-0.632206	-0.620284	-0.61197	-0.621543	-0.630955	1.95819	-0.619705	-0.635649	-0.624727	-0.624971	-0.618032	-0.634905	-0.622448	-0.607508	-0.626201	-0.621008	-0.623587
B9D2	-0.631741	-0.632672	2.17006	-0.618871	2.45523	1.07309	-0.635316	1.01477	-0.613842	-0.619932	-0.627662	-0.632246	-0.629355	-0.618888	-0.61778	-0.625828	-0.62128	2.37468	-0.61766	1.40107	1.98202	-0.624229	-0.626192	-0.611615	1.63575	-0.632977	-0.623543	-0.618888	-0.61947
BABAM1	-0.620675	-0.623221	2.72705	-0.626618	1.9478	1.14169	-0.633474	1.01702	-0.62301	2.02229	-0.622772	1.37484	-0.638251	1.70779	-0.615259	-0.626676	-0.619855	2.18359	-0.632219	-0.61109	0.676049	0.612168	2.27613	-0.616134	-0.630424	-0.618279	1.82749	-0.615259	-0.613612
BABAM2	-0.622373	-0.615046	-0.625971	-0.62384	-0.61729	1.05805	-0.605596	-0.627168	-0.620239	-0.614644	-0.624466	-0.627401	-0.620533	-0.613212	-0.623612	-0.627592	-0.618111	-0.628232	-0.624619	-0.61497	-0.620922	-0.625922	0.855968	-0.624212	-0.624283	-0.625401	-0.617433	-0.620533	-0.624247
BACH1	-0.610615	1.85055	2.97815	2.67463	1.15546	-0.630136	-0.597168	1.32011	3.36337	2.31689	-0.630082	1.97473	2.39293	2.98118	3.06532	-0.616365	2.46917	0.747194	1.45943	-0.612626	-0.629854	2.50913	-0.603951	-0.615467	1.33978	-0.630985	-0.616653	1.97473	-0.608288
BAD	-0.611512	-0.609604	1.93743	-0.618107	-0.618019	-0.616678	-0.62242	-0.622884	-0.623541	-0.632865	-0.636808	-0.606023	-0.629988	-0.611202	-0.627538	2.80287	-0.631321	-0.626814	-0.622966	2.22976	-0.613044	-0.632332	-0.616597	-0.635419	0.687829	-0.628665	-0.621205	-0.618107	-0.622086
BAG1	-0.61796	-0.625608	-0.632814	-0.629129	-0.615413	-0.628885	-0.617198	-0.61445	-0.636848	-0.621906	-0.629469	1.464	-0.632151	-0.613419	-0.621125	-0.621176	-0.611191	-0.628223	-0.627072	-0.634899	-0.623402	-0.629395	-0.618671	-0.633978	-0.629553	-0.62651	-0.63825	-0.621906	-0.627647
BAG2	-0.639644	-0.617506	-0.626628	-0.627905	-0.609403	-0.62929	-0.6279	-0.631102	-0.632175	-0.620339	-0.602827	-0.618641	-0.623203	-0.618594	-0.624446	1.47454	-0.610963	-0.615538	-0.620696	-0.635835	1.2589	-0.632507	-0.622891	-0.618186	-0.623333	-0.621082	-0.612127	-0.624446	-0.619441
BAG4	-0.620268	-0.608385	-0.615434	-0.614863	-0.621604	-0.62217	-0.627491	-0.615733	2.96538	-0.617628	-0.617328	-0.620725	-0.622008	1.76095	-0.630224	-0.626485	-0.622616	-0.618506	1.40384	1.88717	-0.618932	-0.631457	1.16461	0.652744	-0.615453	-0.614374	-0.619896	-0.617628	-0.616979
BAG5	-0.622287	-0.615049	-0.619358	-0.623234	-0.624289	-0.620818	-0.616579	2.01739	-0.619007	1.61519	-0.626362	-0.626507	-0.62975	-0.618534	1.80458	1.45299	-0.617516	1.86108	1.34077	-0.62532	-0.622452	-0.622486	1.33144	0.945031	-0.618735	-0.602332	-0.624332	-0.619358	-0.609924
BAG6	-0.625785	-0.630111	1.68602	-0.614461	-0.611286	-0.624453	-0.638966	-0.625487	-0.624497	-0.632447	-0.627698	1.79039	-0.626895	-0.61487	-0.629057	-0.616299	-0.633881	-0.629483	-0.634585	-0.629896	-0.62463	-0.637713	-0.617982	-0.618399	-0.617446	-0.623333	-0.619986	-0.625487	-0.623982
BAIAP2	1.68529	-0.614868	2.60378	-0.625304	-0.617843	-0.628902	-0.609432	-0.617312	-0.615568	2.64679	-0.61626	-0.604585	1.54949	1.71269	1.15781	-0.619333	-0.640804	2.17951	1.91803	-0.621022	1.64065	-0.635224	2.09702	-0.615202	2.2895	-0.624421	1.11583	-0.609432	0.250315
BAIAP2L1	-0.627946	-0.612304	1.88816	-0.625274	-0.621437	-0.623558	-0.615503	-0.613945	-0.609515	-0.619937	-0.616761	-0.624633	-0.625557	-0.61616	2.26393	-0.621764	-0.621732	-0.626529	-0.637883	-0.616958	-0.632285	-0.626205	-0.625968	-0.629789	-0.628013	-0.629085	-0.618099	-0.616761	-0.626367
BAK1	-0.622122	-0.626218	-0.623643	-0.610016	1.15279	-0.627436	-0.623395	-0.61946	-0.621279	-0.608272	-0.628605	-0.609013	-0.616106	-0.619939	-0.619696	1.89019	-0.633513	2.00054	0.869656	1.41759	2.24416	1.19267	-0.620296	-0.643567	1.83884	-0.620736	-0.619287	-0.619939	1.03117
BAMBI	-0.634042	-0.631405	-0.634148	-0.630843	-0.629029	-0.626277	-0.639189	-0.629736	-0.634011	-0.624349	-0.615817	-0.633258	-0.618535	-0.619638	-0.623946	-0.60625	-0.628206	-0.616365	-0.616995	-0.619628	-0.626464	-0.631986	1.46654	-0.630106	-0.636842	-0.628321	-0.636181	-0.629736	-0.627335
BANF1	2.82757	2.22496	3.65483	3.25295	3.39618	2.17669	0.57095	2.4133	2.64966	2.8723	3.27212	3.03673	2.25281	2.33292	2.97016	3.18791	-0.624136	3.18459	3.12657	3.60982	3.32807	3.11004	3.15928	2.28451	3.13737	2.84519	3.16807	2.82757	3.14832
BANP	0.964097	-0.623508	2.71729	-0.617331	-0.636056	-0.627489	-0.61317	-0.607309	-0.61754	-0.636459	-0.629664	-0.626949	-0.620492	-0.613384	-0.639091	-0.624158	-0.620071	-0.624333	-0.622744	1.16562	-0.629506	1.70927	-0.628195	-0.624302	-0.616228	-0.626013	-0.620873	-0.620492	-0.623451
BAP1	-0.629036	-0.631896	-0.633086	-0.618154	-0.631029	-0.620503	-0.620849	-0.626369	-0.62047	-0.611714	-0.640656	-0.610154	-0.619655	-0.637812	-0.620469	-0.621519	-0.63125	-0.626562	-0.628517	1.05736	-0.630358	-0.631895	-0.611449	-0.621993	-0.62179	-0.624835	-0.62614	-0.620849	-0.625488
BARD1	1.39321	-0.638394	-0.629546	-0.625068	-0.619468	-0.615234	-0.623627	-0.634847	1.21328	-0.622597	-0.623503	1.52029	-0.627337	-0.614283	2.64705	-0.628521	1.97628	-0.630188	-0.611669	2.31178	-0.616949	-0.627566	-0.622245	-0.615999	-0.632125	-0.636306	-0.622274	-0.622597	-0.622259
BASP1	-0.627812	-0.619503	-0.618882	-0.623972	-0.618801	-0.618345	-0.62811	-0.62164	-0.627551	1.61984	-0.618628	-0.6292	-0.617177	-0.627141	-0.607433	-0.626403	-0.641685	-0.608313	-0.625603	-0.623925	-0.613487	-0.631122	-0.618566	-0.621299	-0.616172	2.51423	-0.631518	-0.619503	-0.622612
BATF3	-0.624084	-0.622966	-0.600002	-0.615057	-0.613909	1.0691	-0.627631	-0.61022	-0.62702	-0.628495	-0.621554	-0.625549	-0.616608	-0.607002	-0.625273	-0.629675	-0.618585	-0.630353	-0.616669	-0.627023	-0.617395	-0.634172	-0.617663	-0.619179	-0.63121	-0.622768	-0.617175	-0.621554	-0.620974
BAZ1A	-0.618613	-0.626844	-0.617406	-0.613731	-0.617571	-0.619063	-0.616797	-0.620417	2.05979	-0.621915	-0.622888	-0.626147	-0.626711	-0.609958	-0.61195	-0.635656	0.740718	-0.623415	-0.618908	-0.622955	1.46998	-0.636386	2.55451	-0.623232	-0.613548	-0.609511	-0.633382	-0.618613	-0.620931
BAZ1B	-0.623749	-0.620717	-0.622592	-0.610418	-0.615166	-0.61285	-0.625596	-0.618925	-0.623428	-0.631167	-0.621553	-0.625739	-0.615049	-0.618818	-0.628887	-0.623806	-0.624743	-0.607704	-0.623085	-0.62708	0.686113	-0.625549	-0.627096	-0.624508	-0.620071	-0.630949	1.92301	-0.621553	-0.624157
BAZ2A	-0.621745	-0.619819	3.13989	-0.622197	-0.618307	-0.622188	-0.620509	-0.608067	-0.627425	-0.617674	-0.626742	-0.632222	-0.608988	1.24295	-0.623435	-0.625329	-0.617986	-0.623679	-0.608744	-0.618728	2.34355	-0.61912	-0.602346	-0.610346	-0.615457	-0.622809	-0.614976	-0.620509	-0.616722
BBIP1	-0.626734	1.71121	-0.624549	-0.616822	2.2226	-0.623142	-0.617194	2.24761	-0.617195	-0.608363	-0.62633	-0.636415	-0.632097	-0.648159	-0.630485	1.82508	-0.614803	1.56768	2.07635	-0.60628	1.83086	2.30348	2.40885	-0.616531	2.96358	-0.632649	-0.613207	-0.623142	1.69638
BBOF1	2.31028	-0.615548	-0.623607	-0.618185	-0.62771	-0.622296	-0.620432	2.81559	-0.616127	-0.607073	-0.611767	2.37519	-0.633439	-0.610206	-0.627378	-0.619834	2.46594	-0.628511	-0.625234	-0.619673	2.10268	-0.621222	-0.628066	-0.624931	-0.632552	-0.612873	-0.627032	-0.616127	-0.623077
BBS1	-0.616811	-0.627221	2.00659	-0.610909	1.61858	-0.627313	-0.623895	-0.619268	-0.624199	2.40448	-0.629973	-0.62011	-0.625184	-0.629346	-0.627231	-0.625698	-0.629245	-0.628311	-0.609466	-0.60898	-0.625101	-0.627683	-0.623312	-0.622242	-0.616873	-0.619656	-0.613887	-0.623895	-0.622777
BBS2	-0.617898	-0.636874	-0.620696	-0.620366	-0.620093	-0.61564	-0.612086	-0.630082	-0.60932	-0.624434	-0.625672	-0.632616	-0.616571	-0.63176	-0.626202	-0.618917	-0.632147	1.20447	-0.625963	-0.610819	-0.621573	-0.609825	-0.617955	-0.607901	-0.621298	-0.629052	-0.611425	-0.620696	-0.618436
BBS4	-0.615191	-0.623685	1.30477	-0.625754	-0.635993	-0.630955	-0.616497	-0.617094	-0.624098	-0.619248	-0.641185	-0.627038	-0.627961	-0.628053	-0.619686	1.1584	-0.629425	-0.620597	-0.612601	-0.644189	0.691519	0.910731	-0.615327	-0.629051	-0.622793	-0.612594	-0.618533	-0.624098	-0.61693
BBS5	-0.62778	-0.620442	1.78779	-0.622287	1.2872	0.776129	-0.620784	-0.620965	2.39259	-0.630451	1.45027	-0.620772	-0.618208	-0.621676	-0.624914	-0.620825	-0.610786	-0.627497	1.03164	-0.613919	-0.625248	-0.633481	-0.630252	-0.636466	-0.628812	-0.627544	-0.634726	-0.620772	-0.62752
BBS7	-0.619046	-0.613641	1.65046	-0.609071	-0.634483	1.30022	-0.622579	-0.61421	-0.630748	-0.625532	-0.62563	-0.641596	-0.622963	-0.601886	-0.623858	-0.608336	-0.619578	-0.623	-0.607752	-0.624486	-0.615183	-0.620382	1.70001	-0.625343	-0.615451	-0.618344	-0.606309	-0.622579	-0.616898
BBX	-0.621039	-0.623733	-0.629107	-0.61643	1.99146	-0.618968	-0.624839	-0.621048	-0.622562	-0.62921	-0.631291	-0.618416	-0.630952	-0.610761	-0.625721	-0.628728	-0.622523	-0.619439	-0.637397	-0.609264	1.40418	-0.604839	1.15693	-0.627736	-0.624786	-0.623327	-0.626242	-0.622562	-0.622925
BCAP29	-0.630173	-0.61843	-0.613895	-0.621352	-0.639963	1.42213	-0.629582	-0.617754	-0.626763	0.876872	-0.622559	-0.61409	-0.605961	-0.624005	-0.619236	0.997476	-0.62554	1.758	-0.624649	-0.610747	1.26407	-0.633956	-0.617687	-0.628586	-0.620629	-0.624149	-0.6178	-0.619236	-0.619215
BCAP31	-0.621169	1.43961	2.34403	2.55623	2.42575	2.01925	-0.623104	-0.63008	-0.633513	1.66019	-0.62064	-0.624271	-0.619817	2.03541	1.70211	2.28525	-0.626087	2.0435	1.8085	2.34524	2.34333	2.28903	2.30854	-0.628869	-0.619739	0.977863	1.81318	1.43961	1.92834
BCAR3	1.5173	-0.612882	-0.617043	-0.616677	-0.631474	-0.629701	-0.630166	-0.613664	-0.612947	-0.641514	-0.625712	-0.614185	-0.611581	-0.617631	-0.608747	-0.626801	-0.624226	-0.633217	-0.616793	-0.61841	-0.633745	-0.617981	-0.614193	-0.62109	-0.625222	-0.626364	-0.634786	-0.616677	-0.624724
BCAS1	-0.618998	-0.603035	2.8662	1.06843	-0.604853	-0.611585	-0.610603	-0.624768	-0.614936	-0.619184	2.75162	-0.621829	-0.617028	2.59553	-0.607437	-0.62716	-0.621634	2.34286	-0.621519	-0.623611	-0.608711	-0.641429	-0.623928	-0.624815	-0.615268	-0.62422	2.08555	-0.610603	-0.622622
BCAS2	1.2686	-0.633754	2.46152	-0.626251	1.15623	-0.628824	-0.615276	1.70981	-0.613879	1.79438	2.85825	2.90522	1.91457	-0.620403	-0.623726	1.2793	-0.631877	1.56877	1.73865	1.92348	-0.646754	2.01833	1.45004	-0.622918	0.952731	1.27042	-0.621912	1.15623	1.27486
BCAS3	-0.616267	-0.620132	-0.624637	-0.617524	1.38686	-0.600934	-0.622986	-0.616964	-0.641035	-0.633388	-0.617846	-0.618542	-0.620666	-0.617663	2.42868	-0.608308	-0.62738	-0.627365	-0.62629	1.68105	1.20593	-0.624647	-0.615368	-0.622986	-0.623067	-0.614549	-0.619537	-0.617846	-0.621261
BCAT1	-0.6244	-0.627161	1.21719	-0.606769	2.07977	-0.628604	-0.626971	1.32517	-0.624826	-0.611679	-0.615557	-0.627155	-0.624608	-0.609956	-0.622187	-0.621793	-0.62638	-0.622627	1.78485	1.96552	1.67917	-0.61747	0.844974	-0.631828	-0.607405	1.26714	-0.624151	-0.622187	-0.612438
BCAT2	-0.620351	-0.611206	-0.623619	-0.617738	1.87159	-0.618333	-0.627871	-0.621782	-0.619211	-0.617121	-0.60687	0.686662	-0.617713	-0.614596	-0.618753	-0.609806	-0.626446	-0.621135	0.598674	-0.623098	-0.625532	-0.6315	-0.628204	-0.646856	-0.629293	-0.618952	-0.622529	-0.617738	-0.624315
BCCIP	1.33487	1.07814	1.51603	2.73459	2.85265	1.7346	1.78646	-0.619882	2.21689	1.32515	2.04776	2.55599	2.25107	2.18731	2.29537	2.20185	1.7681	2.64917	1.95827	1.05754	2.08178	1.63289	2.32407	0.666938	1.94196	2.53834	1.11666	2.04776	1.95012
BCKDHA	-0.611456	-0.618993	-0.630029	-0.619664	-0.622802	-0.604416	-0.627529	-0.624632	-0.614665	-0.622238	-0.611518	-0.624595	-0.616561	-0.624288	-0.621304	1.38667	-0.626733	-0.622921	-0.626163	-0.6306	-0.602144	-0.616732	-0.608787	-0.618552	1.2571	-0.621786	-0.633534	-0.621304	-0.620169
BCKDHB	1.17534	-0.620153	-0.652001	-0.61614	-0.630299	-0.625061	-0.626454	-0.615083	-0.631245	-0.627428	-0.621124	-0.617468	-0.641334	-0.626015	-0.619052	-0.617332	-0.626748	-0.627645	-0.622881	-0.621501	-0.602323	-0.624658	-0.628588	-0.633508	-0.618151	-0.615895	-0.624377	-0.625061	-0.623629
BCKDK	-0.614043	-0.635171	-0.624337	-0.627165	-0.622807	-0.610224	-0.616022	-0.624163	-0.621279	-0.616767	-0.63506	2.04251	-0.623041	-0.612929	-0.615574	-0.640242	-0.614662	-0.635801	-0.632327	-0.621572	-0.623301	-0.622853	-0.610648	-0.62912	-0.614519	-0.63207	-0.616371	-0.621279	-0.623077
BCL10	-0.620975	-0.625414	2.52282	-0.637103	2.87088	-0.625928	-0.621537	-0.627109	-0.62604	1.82024	-0.623604	-0.620136	-0.622799	1.76261	1.6988	-0.607372	-0.620894	-0.626457	-0.619444	-0.638087	-0.630341	0.608522	0.555525	-0.617828	-0.609514	-0.619027	-0.626054	-0.621537	-0.619236
BCL2L1	-0.632055	-0.615542	2.32083	-0.623661	-0.635669	-0.62114	-0.622375	-0.618606	-0.630123	-0.63245	-0.640506	0.714811	-0.632858	-0.625059	-0.615601	-0.622998	-0.620639	0.729202	-0.623927	-0.621838	-0.62681	-0.630769	1.40971	-0.609763	-0.609554	-0.614898	-0.627563	-0.623661	-0.621238
BCL2L10	1.26263	-0.620558	2.28106	-0.617775	-0.616429	0.788894	-0.628943	1.72247	-0.606636	-0.617368	1.84883	2.34326	1.54424	1.83345	1.62144	-0.627432	-0.623848	-0.633845	-0.615242	1.0369	0.685223	-0.628895	-0.627883	-0.621113	1.59154	-0.619049	-0.612592	1.26263	-0.620081
BCL2L11	-0.625331	1.30745	1.39874	-0.620961	1.61963	1.78043	-0.615353	-0.623853	1.82384	1.14256	-0.608324	1.67847	-0.619565	1.79478	-0.608896	-0.628342	-0.606498	-0.60468	-0.607482	-0.624079	-0.632647	-0.621816	-0.625534	-0.618078	2.01428	-0.635621	-0.609809	1.14256	-0.619947
BCL2L12	-0.625765	-0.613326	2.11808	-0.605912	-0.612349	-0.621386	-0.62309	-0.629649	-0.611372	-0.63038	-0.630181	-0.621942	-0.615976	-0.626494	-0.619767	-0.629516	-0.61738	-0.614705	-0.613343	-0.641755	-0.631536	-0.616184	-0.625024	-0.614184	-0.617095	-0.630184	-0.615584	-0.621386	-0.617238
BCL2L13	-0.630651	-0.631333	2.51637	-0.614485	1.27088	-0.606477	-0.625242	-0.628977	-0.621197	-0.625695	-0.612703	-0.623231	-0.622771	-0.629256	1.85641	1.68721	-0.619544	-0.631005	2.12108	-0.614693	-0.618626	-0.616221	0.864909	-0.619258	-0.613485	-0.624657	1.3993	-0.622771	-0.615457
BCL6	-0.616737	-0.617167	-0.614408	-0.629031	-0.616547	-0.630082	-0.628322	-0.622687	-0.618903	-0.623315	-0.620657	-0.624124	-0.620016	-0.624198	-0.632094	-0.618852	-0.617406	-0.628065	-0.637011	1.78766	-0.623003	-0.622801	-0.629564	-0.625258	-0.619557	-0.614229	-0.624857	-0.622687	-0.622902
BCLAF1	-0.627867	-0.626192	2.34229	-0.617212	1.92451	-0.620667	1.73593	-0.621929	-0.626724	1.23355	-0.623354	1.8435	1.79922	1.66195	2.17251	1.38318	-0.617045	1.86828	1.26094	1.96304	1.94893	1.95428	1.66981	-0.625619	1.48917	1.84088	1.61378	1.23355	1.64179
BCOR	-0.617307	-0.620898	1.51435	-0.626196	-0.625794	-0.629319	-0.625723	-0.616497	-0.605993	-0.630203	-0.624974	-0.623817	1.84756	-0.63996	-0.63366	-0.62383	-0.622752	-0.619979	-0.619038	-0.611681	-0.615794	-0.620702	-0.628535	-0.619532	-0.642085	-0.630683	-0.620514	-0.624974	-0.620608
BCS1L	-0.619589	-0.623511	2.07325	2.51494	1.86832	-0.620394	-0.635874	-0.627005	-0.635152	-0.623378	-0.634303	-0.619056	-0.623995	-0.614242	-0.622517	1.9883	-0.619867	2.43908	1.86079	1.94308	2.02935	1.94322	1.34218	-0.627646	2.03864	-0.618067	-0.627812	-0.622517	1.90194
BDH1	-0.61685	-0.632087	-0.615053	-0.614258	-0.627988	-0.618139	-0.621415	1.62154	-0.624985	-0.626694	-0.628859	-0.625675	-0.634783	-0.628455	-0.631818	-0.621657	-0.634224	-0.605848	-0.613923	-0.619879	-0.623484	-0.610595	-0.599454	-0.623754	-0.619384	-0.625339	-0.638829	-0.625675	-0.620768
BDH2	-0.629707	-0.611543	1.2108	-0.621039	-0.628024	0.792527	-0.614994	-0.612857	-0.619437	-0.625031	-0.62276	-0.611667	-0.636697	1.53539	-0.634265	-0.628375	-0.603648	-0.614337	-0.62274	-0.615435	-0.629995	-0.629051	-0.626258	-0.600137	-0.626683	-0.624718	-0.635551	-0.619437	-0.625488
BDNF	1.63323	-0.615175	-0.609922	-0.625698	-0.637509	-0.612968	-0.625859	-0.62912	-0.632174	-0.615363	-0.623388	1.93291	-0.618585	1.36723	-0.608508	-0.621893	0.747888	-0.617612	-0.618422	-0.631638	0.689297	-0.614763	-0.612093	-0.615038	-0.611952	-0.626128	-0.619692	-0.615363	-0.616325
BDP1	-0.623239	-0.610932	1.66386	-0.624341	-0.630667	1.85396	1.8517	-0.632316	-0.619294	-0.619354	-0.614212	-0.609739	1.98342	-0.621167	1.55663	-0.639153	-0.617214	1.96855	-0.62831	1.469	-0.620799	-0.637167	-0.61926	-0.630951	2.10321	2.10731	-0.615712	-0.614212	-0.618237
BECN1	-0.618589	-0.621923	1.39477	-0.615465	1.77995	-0.614981	-0.617316	-0.628652	-0.609383	-0.608373	1.8466	-0.611635	-0.624861	1.71536	-0.624198	-0.622841	-0.617974	1.33456	1.60425	1.26632	1.19899	-0.619884	1.17658	-0.622178	1.91579	-0.639605	-0.616983	-0.614981	0.279798
BECN2	-0.625116	-0.624359	-0.616605	-0.630582	-0.626346	-0.614879	-0.620351	-0.623779	-0.625365	-0.637051	-0.630149	-0.636359	-0.618975	-0.619859	-0.633734	-0.607441	-0.625785	-0.627537	-0.616431	-0.614577	-0.621025	-0.635627	-0.619067	-0.641501	0.944438	-0.616101	-0.612563	-0.625116	-0.617749
BEGAIN	-0.626542	-0.622857	-0.632477	-0.616574	2.62751	-0.619	-0.620821	-0.635992	-0.625956	-0.606752	-0.616007	-0.632005	-0.618639	-0.621183	-0.628376	-0.638607	-0.617342	-0.625177	-0.625088	-0.617338	-0.623424	-0.619844	-0.634323	-0.621701	-0.623124	-0.610201	-0.626856	-0.621183	-0.623274
BEND3	-0.620439	-0.620214	-0.620962	-0.646065	-0.620595	-0.627383	-0.631658	-0.619089	-0.613981	-0.615901	-0.625238	-0.625958	-0.622328	1.66263	-0.623219	-0.617601	-0.618208	-0.621552	-0.622345	-0.629652	-0.625278	-0.631591	-0.625588	-0.620492	-0.617619	-0.627701	-0.627061	-0.620962	-0.623811
BEND6	-0.610198	-0.615849	-0.63323	-0.608272	-0.642459	-0.61275	-0.623053	-0.634046	-0.621725	-0.630251	-0.633281	-0.623336	-0.614941	-0.623856	-0.62073	-0.611749	-0.643642	-0.635073	-0.621941	-0.625696	-0.632621	-0.639499	2.12158	-0.609963	-0.618479	-0.635931	-0.624696	-0.623053	-0.625196
BET1	-0.623342	1.79254	2.25881	-0.637244	2.48089	2.16094	-0.617119	-0.616842	2.21769	-0.619304	-0.615233	-0.627514	-0.625459	-0.602157	-0.624033	2.27278	-0.623001	2.04141	2.2752	2.34851	1.06465	1.6245	1.98284	-0.628951	1.23009	-0.612624	-0.632601	-0.616842	1.4273
BET1L	-0.618881	-0.621037	-0.614292	-0.620218	-0.62208	-0.623895	-0.630442	-0.623203	-0.613813	-0.614947	-0.611476	-0.629354	-0.607419	-0.619773	-0.616366	-0.622722	-0.63324	2.7916	-0.611436	2.53943	0.677748	-0.621914	2.2609	-0.62001	-0.617895	-0.622051	-0.621744	-0.619773	-0.618952
BEX1	-0.608333	-0.621252	-0.615674	-0.625956	-0.622322	-0.633199	-0.619075	-0.629528	-0.625871	-0.630652	-0.610217	-0.613514	-0.603111	-0.627606	-0.627254	-0.61804	-0.628525	-0.614742	-0.624025	1.90342	-0.636317	-0.627133	-0.622449	-0.606356	-0.628146	-0.621836	-0.610807	-0.622322	-0.622142
BEX2	-0.621134	-0.618116	-0.616517	-0.614689	-0.620703	-0.616596	-0.613004	-0.624074	-0.626609	-0.624959	-0.617298	-0.621156	-0.622101	-0.626647	-0.632541	-0.634824	-0.616655	1.56079	-0.623763	1.40959	-0.633628	1.94999	-0.617068	-0.628681	-0.632246	-0.62101	-0.620827	-0.621134	-0.620919
BEX3	-0.630501	-0.621596	-0.619225	-0.623652	-0.632603	-0.623962	-0.638506	-0.626733	2.32912	2.5524	-0.61881	2.30029	-0.628288	-0.633601	-0.624093	-0.623533	-0.623261	-0.624351	-0.62977	-0.616521	-0.631933	-0.616693	1.70503	0.954057	-0.633233	-0.632471	-0.638928	-0.623962	-0.623942
BEX4	1.97759	2.00531	1.41103	-0.615715	2.26928	1.66113	-0.627994	-0.625298	2.55969	-0.640953	-0.622189	-0.617227	-0.616936	-0.625175	-0.623026	1.64431	-0.630028	-0.617494	-0.611444	-0.622531	-0.623108	-0.61768	-0.638498	-0.628403	-0.626742	-0.621067	-0.613489	-0.616936	-0.621799
BFAR	1.68099	-0.625128	2.04191	-0.616754	-0.625992	-0.628477	-0.630793	-0.621166	-0.604077	-0.629499	1.75648	1.52368	1.19696	2.13411	-0.605321	-0.625311	-0.614525	-0.625579	1.51016	-0.616962	1.73246	-0.619053	1.46668	-0.627065	1.54162	-0.620251	-0.630202	-0.605321	-0.618007
BFSP1	-0.627181	-0.616698	-0.631331	-0.632051	-0.626973	-0.615561	0.823894	-0.619691	-0.612739	-0.628067	-0.629698	-0.638041	-0.625349	-0.622139	-0.624538	-0.623314	-0.62815	-0.60711	-0.62664	-0.625719	-0.627983	-0.626818	-0.624533	-0.622956	-0.61576	-0.621221	-0.639343	-0.625349	-0.625126
BHLHB9	-0.632059	-0.631439	1.09065	-0.625579	-0.611512	-0.610762	-0.616902	-0.629443	-0.623428	-0.622635	-0.606798	-0.61895	-0.633039	-0.623361	-0.617712	-0.632273	-0.617961	-0.619756	-0.626347	-0.624419	-0.612755	-0.620451	-0.62155	-0.623862	-0.627088	-0.627134	-0.63591	-0.622635	-0.624141
BHLHE22	2.51155	-0.618223	2.64587	-0.624999	-0.620701	-0.614158	-0.610546	-0.612217	-0.631364	-0.629455	2.32532	-0.629492	-0.618909	-0.645433	-0.621742	-0.624007	-0.635178	-0.612801	-0.61801	-0.623484	-0.613088	-0.625401	-0.622879	-0.635905	-0.619015	-0.619794	-0.612366	-0.618909	-0.621337
BHLHE40	1.68966	-0.622554	2.70995	-0.626695	-0.636128	-0.620875	-0.619081	-0.642824	2.1193	-0.62772	1.15011	2.70705	2.01924	1.23904	-0.618234	-0.636061	-0.626107	-0.598973	-0.614044	-0.608785	-0.624226	-0.630183	-0.6389	1.24457	1.66805	-0.612176	-0.622146	-0.618234	-0.618095
BHMG1	-0.623951	-0.631912	-0.622418	-0.628543	-0.625564	-0.625665	-0.608226	-0.625934	-0.615592	-0.605639	-0.616581	-0.632202	-0.60888	-0.633149	-0.609916	-0.6161	-0.621847	-0.620362	-0.637127	-0.61107	1.66072	-0.623582	-0.630903	-0.615816	-0.630536	-0.629668	-0.619199	-0.623951	-0.621105
BHMT	-0.628828	-0.624329	-0.619041	-0.620176	1.26148	-0.625277	-0.62638	-0.626084	-0.630166	-0.609716	-0.617481	-0.634097	-0.612919	1.25226	-0.630774	-0.6208	-0.613167	-0.625653	-0.608689	-0.615716	-0.637012	-0.623338	-0.612765	-0.62792	-0.631274	-0.632391	-0.618613	-0.624329	-0.622069
BICRA	-0.615887	-0.632284	-0.633099	-0.621277	-0.612633	-0.632743	-0.620639	-0.615076	-0.628352	-0.63214	-0.627843	1.79221	-0.630223	-0.629739	-0.618054	-0.60688	-0.628436	-0.641565	-0.62394	-0.622423	-0.620551	-0.629606	-0.613366	-0.625112	-0.634402	-0.615317	-0.622394	-0.627843	-0.623181
BIK	-0.612146	2.27415	2.55127	2.48318	3.11868	2.49221	0.529628	2.90918	2.25961	3.10367	2.40273	-0.620171	1.79504	2.43924	-0.620538	3.39176	-0.625323	3.51388	3.27275	2.92438	3.3782	2.86439	3.16117	-0.6293	2.69956	2.00464	2.21147	2.40273	2.89439
BIN3	1.48502	-0.627603	2.5718	-0.620894	-0.620595	1.36676	-0.626341	-0.613606	2.06266	-0.627952	-0.613555	2.66779	-0.625953	1.5397	1.6355	-0.627563	-0.62263	0.732038	1.75517	2.42446	1.0665	0.610484	1.15943	-0.619005	1.71125	1.89283	-0.621308	-0.613555	0.899269
BIRC2	1.55577	-0.625234	1.93714	-0.633738	2.33884	1.0674	1.50449	2.05841	-0.623786	1.65513	-0.623032	1.85511	1.73771	1.95798	-0.619086	1.52291	1.04828	-0.622278	1.80616	1.05657	1.71391	2.15382	1.87681	-0.613166	1.72373	-0.616063	-0.617546	1.55577	1.28974
BIRC5	0.537758	-0.638999	2.38793	-0.628538	3.11254	2.47926	0.566503	-0.62808	3.0678	1.38599	-0.623792	1.37999	-0.623755	1.80616	-0.646871	2.81553	-0.639709	2.63356	2.80537	1.26557	2.48975	-0.625491	2.14583	-0.620505	2.83939	1.14733	2.20283	0.566503	2.17433
BLCAP	2.6251	-0.63286	3.5924	-0.616028	1.81501	-0.616576	-0.606835	2.64821	2.49211	2.62355	2.83205	2.49152	2.47048	2.30064	3.01368	1.69077	2.04442	2.0175	1.25545	1.04334	1.14689	2.25354	1.51094	-0.623675	2.33994	1.9445	-0.621347	2.49152	1.60086
BLM	-0.628956	-0.627333	-0.640853	-0.62895	-0.625082	-0.609219	-0.620289	-0.630133	-0.618495	-0.613102	-0.626536	-0.613349	0.910023	1.53335	-0.616649	-0.626159	-0.632979	1.41451	-0.613009	-0.623714	-0.625178	-0.637088	-0.614911	-0.622523	-0.614652	-0.624627	-0.625357	-0.620289	-0.62417
BLMH	1.55967	-0.626915	2.3222	-0.626662	-0.630413	1.24253	-0.624273	-0.632746	-0.619479	-0.618777	-0.612363	-0.623879	-0.614863	-0.621511	-0.627561	1.46657	-0.63007	-0.634762	1.70074	-0.614409	1.31663	-0.621846	-0.634905	-0.624497	-0.630442	-0.621116	-0.614658	-0.621511	-0.621481
BLOC1S1	-0.629548	-0.620878	-0.624567	-0.620757	-0.633748	-0.622111	-0.618336	-0.624379	1.81767	-0.626981	-0.61963	-0.616009	-0.612179	-0.617489	-0.636355	-0.611435	-0.628567	-0.626998	-0.62628	-0.61361	-0.627534	-0.627802	2.42975	-0.635519	-0.617394	-0.634282	-0.629519	-0.620878	-0.627266
BLOC1S2	-0.623257	1.63219	2.71478	2.35442	2.44219	1.89456	0.521945	1.6195	3.05597	-0.612081	-0.625479	2.25714	2.02407	2.10253	1.74981	-0.630233	-0.609563	-0.623251	1.63892	-0.626068	0.398493	-0.627132	-0.61025	1.11272	2.01602	-0.62571	1.65515	1.89456	-0.609906
BLOC1S4	-0.628791	-0.640106	-0.622823	-0.616009	-0.62936	-0.611867	-0.621751	-0.632948	-0.624206	-0.615383	-0.625706	-0.618715	-0.625913	-0.626445	-0.634496	-0.632293	-0.623654	-0.623755	2.23586	-0.619746	-0.616395	-0.620342	-0.616359	-0.644321	-0.633007	-0.630428	-0.613421	-0.625706	-0.621998
BLOC1S6	1.95888	-0.620575	1.98944	-0.623821	2.26045	1.60234	-0.619967	2.57439	-0.624774	-0.638124	-0.623858	-0.617019	0.597416	-0.610947	1.89121	2.44583	-0.619955	-0.630944	0.86239	1.73271	-0.617587	-0.626264	-0.612745	-0.627264	1.78462	-0.61623	-0.619181	-0.610947	-0.616908
BLVRB	-0.638505	-0.627728	-0.622102	-0.630629	-0.626482	-0.612091	-0.619329	-0.624431	1.82277	-0.610289	-0.618045	-0.620226	-0.631546	-0.623521	-0.613883	2.65676	-0.627296	-0.612538	2.30506	0.882899	2.47174	-0.622613	2.40736	-0.626203	1.25095	-0.626926	-0.625029	-0.622102	0.135181
BLZF1	-0.623486	-0.633959	2.1918	-0.640099	1.81555	-0.619688	-0.623346	-0.609093	-0.624634	-0.615867	-0.614801	-0.619461	-0.618117	1.24685	0.852024	1.7255	-0.616305	-0.619883	1.51244	1.99653	1.66002	1.07086	1.96875	-0.615434	-0.621579	1.15145	1.2183	-0.618117	1.18488
BMP15	2.33805	-0.616857	3.60622	-0.624496	0.973077	1.29702	0.993268	-0.627905	-0.619218	1.38361	1.75431	2.00398	1.37107	2.09926	2.49231	-0.616387	1.41979	-0.61877	-0.624601	-0.620117	-0.632747	2.1419	-0.638947	-0.613564	1.75285	-0.622605	0.829728	1.37107	-0.617579
BMP4	-0.627118	-0.630261	-0.616616	2.16454	-0.61909	-0.615322	-0.61528	-0.629905	-0.616067	-0.614793	2.14347	-0.618302	-0.627505	1.84007	-0.602941	1.881	-0.615468	-0.625548	-0.627637	-0.617012	-0.621577	-0.627108	0.869825	1.86416	1.9764	-0.615918	1.50551	-0.616067	-0.615693
BMPER	-0.629204	-0.624572	2.34603	-0.620488	-0.6299	-0.615581	-0.633563	-0.617693	-0.627964	-0.639179	-0.621318	-0.615018	1.20383	-0.610555	-0.618247	-0.626501	-0.636236	-0.628262	-0.612649	-0.616365	-0.619335	-0.618899	-0.629356	-0.627979	-0.619114	-0.616789	-0.625217	-0.620488	-0.622276
BMPR2	-0.61799	-0.616181	-0.626222	-0.623214	-0.627279	-0.630614	-0.628275	-0.623828	-0.619296	-0.621255	1.92869	-0.631278	-0.622282	-0.629006	-0.626564	-0.636844	-0.621503	-0.616239	-0.630048	-0.622563	1.14323	-0.623574	-0.624128	-0.629793	-0.622409	-0.633915	-0.623043	-0.623828	-0.623308
BMS1	0.791419	-0.625165	-0.628007	1.35054	-0.632956	-0.62181	-0.63165	-0.621651	-0.631608	-0.63506	-0.632899	-0.621308	-0.618842	1.23409	-0.620281	-0.620966	-0.614819	-0.633853	1.52151	1.05611	1.20746	1.07456	0.872156	-0.620827	-0.620006	-0.615322	1.21085	-0.62181	0.128668
BMT2	-0.62228	-0.62539	-0.623128	-0.631117	-0.620318	1.71012	-0.625319	-0.624346	-0.625283	-0.615107	-0.639831	-0.611004	-0.619918	-0.64075	-0.632971	-0.614271	-0.632416	-0.613758	-0.616946	-0.633603	-0.628606	-0.636333	-0.61467	-0.615492	-0.620376	-0.634176	-0.617356	-0.624346	-0.618866
BNC2	-0.642279	-0.630816	-0.617877	-0.617665	-0.625776	-0.626931	-0.62878	-0.625621	-0.62255	-0.621026	-0.623952	-0.631522	-0.63038	-0.633566	-0.630755	-0.632197	-0.620188	-0.623841	-0.636832	-0.62681	-0.622493	-0.621767	-0.618243	-0.627153	-0.628535	-0.620103	1.77933	-0.626931	-0.623167
BNIP1	-0.621873	-0.623012	-0.622978	-0.627954	-0.613276	0.492757	-0.620302	1.62358	-0.625589	-0.62758	2.26131	-0.610911	-0.613769	-0.634826	2.26771	1.73203	-0.626818	-0.629443	-0.611312	1.60424	-0.613402	-0.639708	0.875629	-0.618019	-0.635702	-0.608893	-0.626515	-0.620302	-0.61571
BNIP2	-0.614479	1.1945	-0.622942	1.53717	1.12889	1.75856	-0.621029	-0.633575	-0.626323	-0.623179	-0.630839	-0.612611	-0.631942	2.10116	-0.61997	1.46226	1.90044	1.03717	-0.620019	-0.624185	0.839643	-0.612334	1.51697	1.1126	1.67934	0.974989	-0.629649	-0.61997	1.00608
BNIP3L	1.71139	1.95377	2.61199	-0.621327	2.63394	1.94359	1.73534	-0.62238	1.92188	1.96133	2.3533	2.1089	2.32041	2.11822	2.05113	1.69095	-0.611724	1.83492	1.81444	2.46189	1.50707	2.32906	-0.619779	-0.623133	-0.613887	-0.622771	-0.630585	1.96133	0.447673
BOD1	-0.62395	-0.623122	2.27539	-0.625174	-0.612384	1.45667	-0.612444	-0.617866	-0.613325	-0.626544	-0.624612	1.98144	-0.637922	-0.638313	-0.617413	-0.621897	-0.621235	-0.615802	-0.621467	-0.630538	-0.626436	-0.63868	-0.620885	-0.614515	-0.637965	-0.612882	-0.622609	-0.617866	-0.621682
BOLA1	-0.624582	-0.616799	-0.608928	-0.617993	-0.617479	-0.62319	-0.617772	-0.623622	-0.617672	-0.626869	-0.625608	-0.639663	-0.611436	-0.628319	-0.616546	-0.615084	-0.626949	-0.628746	-0.6187	-0.632475	-0.62412	1.43954	1.16281	-0.623539	2.05534	-0.617026	-0.625808	-0.617993	-0.621119
BOLL	-0.615476	-0.613469	-0.639638	-0.622777	-0.632017	-0.627063	-0.615598	-0.631188	-0.634544	-0.621321	-0.621547	-0.623723	-0.619192	-0.631341	-0.634377	1.28696	-0.605239	-0.623825	-0.617813	-0.62037	-0.617998	-0.630791	-0.625622	-0.616593	-0.623737	-0.619803	-0.63014	-0.623723	-0.620087
BORA	1.2518	1.43947	-0.631634	-0.625673	1.36689	1.07536	-0.628638	-0.630819	-0.631333	-0.638618	-0.618981	-0.624312	-0.630558	-0.616094	2.33877	-0.61808	-0.617239	-0.631042	0.599224	-0.607776	0.681392	1.28305	1.04341	0.935167	1.23732	-0.625273	-0.626808	-0.624312	-0.0042761
BORCS5	-0.62398	-0.608871	2.46699	-0.631881	2.04451	2.32725	-0.625567	-0.610456	-0.620499	1.57796	1.9949	2.34355	2.00894	1.05937	1.92958	1.39629	-0.621743	1.86864	-0.609932	-0.623989	1.43295	-0.618505	1.70824	2.01487	-0.619299	-0.613375	2.3128	1.57796	0.393178
BORCS7	-0.621497	-0.615679	-0.625382	-0.608101	-0.614671	-0.625241	-0.630341	-0.637743	-0.623662	-0.623029	-0.625969	-0.6246	-0.627299	-0.613688	-0.627469	-0.615497	-0.625005	-0.629797	-0.618281	-0.621025	-0.612763	1.93291	-0.613349	-0.621803	-0.621016	-0.620706	-0.624479	-0.6246	-0.620861
BPGM	1.18105	1.06854	0.917828	1.05657	2.02912	1.57563	1.58641	-0.621532	2.17272	1.39588	2.22608	1.29086	1.29795	1.60918	2.39496	1.53238	1.42063	2.13369	1.67691	1.04281	1.12684	1.19941	1.93284	0.644408	0.647109	-0.620232	0.803664	1.39588	1.16312
BPHL	-0.619687	-0.619228	-0.617814	-0.61166	-0.616576	-0.616973	-0.629829	-0.613364	-0.613734	-0.614688	-0.614957	-0.623223	-0.619032	1.87077	-0.621142	-0.620094	-0.610205	-0.623993	-0.621487	-0.610984	-0.6306	-0.625191	-0.605199	-0.628815	-0.615426	-0.61855	-0.621394	-0.616973	-0.620744
BPNT1	-0.62993	-0.625055	0.633294	-0.624256	2.4068	-0.628469	-0.617102	-0.616351	-0.629558	-0.62759	-0.630514	-0.632806	-0.634173	-0.619268	0.853526	-0.625905	-0.622908	-0.626176	-0.617306	-0.636442	1.20594	1.97012	-0.618249	-0.618202	-0.625298	-0.620436	-0.632567	-0.625055	-0.621672
BRAP	0.809375	-0.621289	1.09083	-0.619465	1.51223	-0.62063	-0.613123	1.92279	-0.619594	1.15489	-0.628277	-0.610431	-0.627501	-0.622557	-0.608484	1.45798	-0.624227	-0.628711	-0.629054	-0.628587	-0.619793	-0.624874	1.40318	-0.635363	-0.617634	-0.608127	0.9986	-0.613123	-0.62201
BRAT1	-0.603117	2.18069	-0.618405	-0.625162	-0.618438	-0.624352	-0.623743	-0.61847	-0.615289	-0.621341	-0.637013	1.28678	-0.625086	-0.627444	-0.630293	-0.634274	-0.619333	-0.620624	-0.61438	-0.616703	-0.629986	-0.625021	-0.608842	-0.619027	-0.622553	-0.607697	-0.615542	-0.621341	-0.61918
BRCA1	-0.630503	-0.620925	1.39065	-0.629457	-0.629008	1.14984	-0.630559	-0.623057	-0.608005	-0.619567	-0.617958	0.687835	-0.615259	1.36833	2.46528	-0.625124	-0.635016	-0.615536	0.868792	-0.614837	0.959747	-0.630087	-0.622304	-0.620615	-0.624849	-0.616713	-0.609408	-0.617958	-0.618664
BRCA2	0.790158	-0.63707	1.55948	-0.628561	0.978092	-0.617669	1.51018	-0.616671	2.00069	-0.632132	1.92521	2.0604	-0.633341	1.53235	1.63202	-0.631687	1.63479	1.62199	-0.631788	-0.627177	1.8345	1.1886	1.81015	-0.617189	-0.618402	0.988059	0.813405	0.978092	0.900732
BRCC3	-0.62123	-0.625405	1.46514	-0.617366	-0.630854	1.23506	-0.627908	-0.621529	-0.63408	-0.619462	-0.62542	-0.616805	-0.631765	-0.61711	-0.628248	-0.607067	-0.626347	-0.622211	-0.613811	-0.620803	-0.622663	-0.63214	-0.629905	-0.629824	-0.617744	-0.623363	-0.617412	-0.621529	-0.622437
BRD1	-0.610074	-0.622971	0.630034	-0.626161	-0.627153	-0.623729	-0.629616	-0.610796	-0.625703	-0.624566	-0.61838	-0.630432	-0.607831	-0.615564	-0.627926	-0.623486	-0.626285	-0.633355	-0.619067	-0.622939	-0.613354	-0.619224	-0.616237	-0.617682	-0.623597	-0.620015	-0.619932	-0.623729	-0.619974
BRD2	1.18969	-0.635179	1.72577	1.65447	1.66367	1.49408	-0.636226	-0.616663	1.22862	1.02607	1.63958	2.62955	1.58754	1.86611	0.876657	1.16415	-0.624103	1.79759	1.03949	-0.622261	0.41197	1.91061	1.46492	1.11952	-0.628061	2.34562	2.16116	1.49408	1.14184
BRD3OS	-0.632669	-0.623493	-0.631377	-0.630237	-0.632522	-0.627036	-0.617867	-0.628203	-0.626998	-0.618279	-0.624917	-0.611906	0.891007	-0.611596	-0.625752	-0.623251	-0.616592	-0.624865	-0.622293	-0.615987	-0.632193	-0.618755	-0.62031	-0.625171	-0.635199	-0.622314	-0.625695	-0.625752	-0.622782
BRD4	-0.613257	-0.617891	-0.63098	-0.616564	-0.609709	-0.607088	-0.623103	-0.628117	-0.617767	-0.61628	-0.626161	-0.6238	-0.616942	-0.606389	-0.644731	-0.626708	-0.613386	-0.637144	-0.627315	-0.624606	-0.634472	-0.62017	1.39882	-0.629858	-0.63266	-0.609075	-0.611406	-0.617767	-0.625657
BRD7	-0.623379	-0.623559	-0.620715	-0.630822	-0.603793	1.93425	-0.624502	-0.633115	-0.634795	-0.618846	1.62135	-0.621797	-0.636509	2.15219	-0.620531	-0.634651	-0.64555	-0.629319	-0.615926	-0.625876	-0.623139	-0.61255	-0.608422	-0.626326	-0.63278	-0.619051	-0.621681	-0.621797	-0.624508
BRD8	-0.620278	1.08703	2.57849	-0.62193	1.13943	-0.614505	-0.628675	2.13055	2.98771	1.49864	-0.615274	-0.62479	-0.62351	-0.625894	3.07607	-0.614856	-0.622486	-0.616402	-0.627456	2.87267	2.30701	1.29413	2.3789	0.954191	-0.627137	-0.616569	-0.615792	-0.614505	-0.615324
BRD9	-0.612473	-0.621089	2.41949	-0.625886	1.26451	-0.62924	-0.614834	-0.617472	-0.624763	-0.625203	-0.627533	-0.623699	-0.620028	-0.618893	-0.627214	-0.615075	-0.625324	-0.617621	-0.626836	-0.628471	-0.622047	-0.613737	-0.608673	-0.637501	-0.631141	-0.636191	-0.609484	-0.621089	-0.623685
BRDT	-0.617177	2.30917	1.86457	-0.619372	2.47948	1.54924	-0.61364	2.43223	-0.612947	2.45466	-0.624243	2.42704	2.64181	2.23569	1.88909	2.55076	-0.631386	2.81916	2.69998	2.65059	2.48936	2.39314	2.65907	1.74703	3.10707	1.27172	1.50368	1.88909	2.52006
BRF1	-0.602368	-0.618786	-0.610811	-0.627222	-0.625409	-0.635632	-0.626299	-0.612777	-0.631219	-0.618461	-0.630196	-0.63103	-0.62352	-0.620548	-0.629339	1.28872	-0.624508	-0.629043	-0.625129	-0.617339	-0.614303	-0.626732	-0.642436	-0.613861	-0.622245	-0.62443	-0.62925	-0.625409	-0.624469
BRF2	-0.622514	-0.626323	-0.630223	-0.617558	-0.629418	0.933247	-0.610991	-0.614441	-0.623619	-0.610738	-0.616641	-0.619926	-0.624289	-0.621181	-0.611482	-0.621427	-0.628857	-0.620721	1.4052	1.56195	-0.625067	0.634398	-0.634585	-0.62319	1.81205	-0.628214	-0.624675	-0.619926	-0.622309
BRIP1	-0.607686	-0.617765	-0.626377	-0.625861	-0.631546	-0.614399	-0.616614	-0.632263	-0.613312	-0.615001	-0.629549	-0.627463	-0.630879	-0.617365	1.75651	-0.623523	-0.620446	-0.625758	-0.60972	-0.626833	-0.624486	-0.621975	-0.62124	-0.630574	-0.623573	-0.626409	-0.629588	-0.617765	-0.62403
BRIX1	1.47562	1.446	1.97889	1.35517	3.02628	1.06564	0.540093	2.5857	-0.63514	2.61031	2.23002	2.15722	1.6764	1.06824	2.57358	2.83707	-0.629485	2.93956	2.86019	2.7802	2.70123	2.43642	2.48907	-0.623101	2.3705	2.7393	2.67915	1.6764	2.69019
BRK1	-0.61879	-0.620498	-0.622743	-0.626506	1.62456	1.37189	-0.624782	-0.623144	-0.626537	-0.630655	-0.617749	-0.614067	-0.631999	-0.634652	-0.627893	2.37107	-0.627733	2.49779	1.87698	1.9607	0.404024	-0.630622	-0.620116	-0.643434	2.1851	-0.621052	2.42467	-0.623144	1.1405
BRMS1	-0.615599	-0.613065	1.44933	-0.635532	1.96662	1.45033	-0.626764	-0.622088	-0.623158	-0.612686	-0.621074	-0.61882	-0.616091	-0.63127	-0.628228	1.94051	-0.604671	1.80852	-0.634145	2.16407	1.90847	1.28982	1.50741	-0.609713	-0.631838	-0.621205	-0.623094	-0.61882	0.342574
BRMS1L	-0.630741	-0.620123	-0.622371	-0.624413	1.945	-0.633288	-0.615232	2.09454	-0.622772	1.02432	-0.622941	-0.638177	-0.631026	-0.620139	-0.619701	1.79749	1.42532	-0.615319	-0.628855	-0.618481	1.73394	-0.626353	-0.606414	2.05287	-0.622329	-0.612468	-0.628027	-0.622371	-0.613894
BROX	-0.628042	-0.614698	-0.631548	-0.598014	2.82073	1.71615	-0.623461	2.84775	-0.637286	2.27813	3.1403	-0.619806	-0.614715	-0.632594	-0.627207	1.63415	-0.628925	2.7922	0.874575	-0.611441	1.70788	-0.61309	1.60118	-0.624491	2.18147	-0.616521	-0.623464	-0.614715	0.131567
BRWD1	-0.617618	-0.612673	1.61454	-0.617069	-0.619905	1.88696	-0.639482	-0.627538	-0.621752	-0.623775	-0.629028	-0.628945	-0.618148	-0.631414	-0.620795	-0.619217	1.76947	2.09582	2.12767	-0.623473	1.69106	1.07888	-0.626003	-0.618454	-0.623554	-0.608376	-0.610652	-0.620795	-0.609514
BRWD3	-0.614031	-0.628944	-0.63105	-0.618638	-0.620537	-0.618334	-0.622958	-0.622939	-0.62591	-0.620171	-0.641664	-0.62277	-0.618325	-0.634486	-0.615489	-0.614522	-0.617401	-0.614766	-0.620631	-0.634141	-0.622607	-0.623883	-0.621089	-0.612669	1.68287	-0.61996	-0.617036	-0.62277	-0.61868
BSCL2	1.2608	1.07397	2.75664	-0.63487	-0.620668	-0.623317	-0.614422	1.85899	-0.624962	2.0902	-0.612899	-0.616634	1.07211	-0.626156	2.45167	2.02138	-0.620794	-0.626833	-0.620138	1.52004	1.31811	-0.613801	1.50697	-0.614576	2.05269	-0.647631	2.43302	-0.612899	0.352155
BSDC1	-0.628731	-0.619827	1.88656	-0.627795	-0.629296	0.764441	-0.620033	-0.628602	-0.631538	-0.612888	-0.615182	-0.640664	1.07036	-0.621178	1.31758	-0.611666	-0.627219	-0.617113	-0.628022	0.886813	-0.62319	-0.623708	-0.633561	-0.616095	-0.617295	-0.632471	2.36067	-0.620033	-0.620242
BSG	2.4726	2.04217	2.7216	-0.619289	3.02774	2.42669	1.00571	2.87964	2.87947	2.64682	-0.634148	1.78696	2.00468	1.98932	1.92745	3.42075	1.2278	3.51739	3.02	3.38472	3.27866	3.36451	3.11818	0.952511	3.33871	2.69398	2.27563	2.04217	3.19842
BTAF1	-0.614355	-0.614032	-0.627045	-0.61855	-0.616205	-0.631046	-0.615739	-0.616011	-0.611386	-0.608607	-0.617755	-0.618094	-0.616702	-0.630007	-0.624303	-0.617372	-0.623714	-0.623077	1.78533	0.59653	-0.625073	-0.613781	-0.614255	-0.615205	-0.610222	-0.626512	-0.629181	-0.616702	-0.616289
BTBD10	2.06901	-0.624672	1.93225	-0.622106	2.30232	-0.623856	-0.627042	-0.617934	2.57971	-0.611632	2.298	2.30106	1.37972	1.80242	1.92885	-0.616567	-0.61742	-0.616508	-0.626306	-0.611185	-0.619223	-0.625141	-0.624425	-0.628001	1.6791	-0.631753	-0.638612	1.80242	-0.621824
BTBD3	-0.623352	-0.618932	2.21283	1.83437	-0.616685	-0.615274	-0.607279	-0.633569	-0.602211	-0.613137	-0.626901	-0.625767	-0.622932	-0.627538	-0.620557	-0.624393	-0.610046	-0.634223	-0.625316	1.56116	-0.621482	-0.617192	-0.62497	-0.618844	-0.611621	-0.624473	-0.613605	-0.618932	-0.620163
BTBD7	-0.613852	-0.625418	-0.625	-0.619156	1.57293	-0.623973	-0.623158	-0.618711	-0.623768	-0.631548	-0.632218	-0.616981	-0.634256	-0.632367	-0.619685	-0.624803	-0.631165	-0.627865	-0.615954	-0.621215	-0.612485	-0.627167	-0.616985	-0.61244	-0.637663	-0.621352	-0.623417	-0.623768	-0.622385
BTBD8	-0.621078	-0.617973	-0.614663	-0.626545	-0.608261	-0.609967	-0.620935	-0.608268	2.76036	-0.615751	-0.628647	-0.611769	-0.62025	-0.623712	-0.621105	-0.629447	-0.626758	-0.621219	-0.62695	-0.621546	-0.622602	-0.619323	-0.608412	-0.610491	-0.61828	-0.616689	-0.634702	-0.617973	-0.621383
BTBD9	-0.604741	-0.621766	-0.621086	-0.64056	-0.628518	-0.628647	-0.611676	-0.623401	-0.633151	-0.616693	-0.618159	-0.630733	-0.617825	-0.61919	-0.621561	-0.632647	-0.629044	-0.605582	1.34367	-0.619891	-0.623928	-0.620842	-0.619678	-0.619282	-0.623937	-0.620546	-0.619747	-0.621561	-0.620218
BTD	-0.616729	-0.626437	-0.624913	2.41076	-0.622596	-0.622779	-0.628869	-0.627023	-0.633124	-0.623497	-0.611258	-0.615616	-0.633097	-0.617112	-0.631777	-0.623209	-0.619555	-0.620829	-0.628875	-0.615519	1.84374	-0.615258	-0.615493	-0.605444	-0.634147	-0.6245	-0.60098	-0.623497	-0.617537
BTF3	2.662	1.86691	2.9331	3.22085	3.35456	3.06206	2.76953	2.67967	-0.624118	2.66456	3.49879	3.18123	2.635	3.0438	3.43607	3.48012	2.70095	2.95965	2.84486	3.02936	3.0576	2.7762	3.1064	2.73664	2.53266	2.69992	2.34805	2.9331	2.81053
BTF3L4	1.186	1.93914	2.37373	2.55625	1.36953	-0.621549	1.35603	2.19449	-0.636902	2.05981	1.84461	2.16079	-0.628528	1.23937	1.85188	1.85916	2.09071	1.56002	1.5653	1.46852	1.69882	2.05027	1.85177	0.637591	2.13115	-0.614964	1.70884	1.84461	1.70383
BTG1	-0.623795	-0.61838	-0.622161	-0.617233	-0.640733	-0.627593	-0.610468	-0.620088	-0.611267	-0.606587	-0.601314	-0.622534	-0.639863	1.83738	-0.626706	-0.622444	-0.608893	-0.633696	-0.626232	1.47079	-0.623158	-0.631824	-0.619438	-0.613812	-0.617448	-0.633453	-0.627171	-0.620088	-0.622801
BTG3	-0.633078	1.59164	1.61778	1.52927	2.36585	-0.628706	-0.606624	-0.616048	-0.627897	-0.608616	-0.6187	0.989182	-0.62485	-0.626614	-0.625332	2.08078	-0.633795	-0.630276	1.39938	-0.618432	1.13753	-0.625057	0.862994	-0.624672	-0.62024	2.06003	1.41206	-0.616048	0.122281
BTNL8	-0.624893	-0.637133	-0.618573	-0.610022	-0.62222	-0.633244	-0.631115	-0.634697	-0.626169	-0.61904	-0.640392	-0.633178	-0.614495	-0.629321	-0.62764	-0.626615	-0.617599	-0.610005	-0.62683	-0.62348	1.6336	-0.627318	-0.623862	-0.633402	-0.617173	-0.622412	-0.625699	-0.62764	-0.623671
BTRC	2.45883	-0.62273	2.05923	-0.612341	2.61281	-0.626231	-0.62706	-0.617472	2.4221	-0.609595	-0.624211	1.37525	-0.633745	1.44981	2.84288	1.67902	2.32445	1.49438	-0.629577	1.59556	1.19434	1.62412	1.17059	0.662959	1.34119	-0.62632	2.68603	-0.609595	1.41779
BUB1	1.59373	-0.61899	1.86388	-0.61979	1.81936	-0.613834	-0.616624	-0.623436	-0.624816	-0.614262	-0.632018	1.00291	1.3639	1.75948	2.26254	-0.617145	-0.636366	-0.622553	1.55034	-0.62193	1.20708	1.29528	0.865182	-0.620926	0.651921	-0.641343	-0.615145	-0.613834	-0.616145
BUB1B	-0.623315	-0.61958	-0.608211	-0.619223	-0.625407	-0.608764	-0.61483	-0.632294	2.49737	-0.617408	-0.634487	2.41857	-0.61885	-0.620765	1.32636	-0.615747	-0.60211	-0.628849	-0.617621	-0.627254	-0.622396	-0.6356	-0.626439	-0.62882	-0.629793	-0.619695	-0.619307	-0.61885	-0.624417
BUB3	1.84185	0.621671	2.92791	2.80707	3.12075	2.39557	-0.619285	2.8655	2.89877	-0.612692	1.14059	2.23101	1.07766	2.01194	2.4402	2.94417	2.47765	2.75483	2.46484	2.69059	2.28013	-0.620155	2.33099	-0.619228	2.67118	2.43018	2.02339	2.23101	2.44751
BUD13	-0.622354	-0.618916	2.21231	-0.61256	-0.632645	0.941123	-0.636556	-0.626229	-0.620391	-0.617525	-0.615878	2.24932	-0.631233	-0.629518	-0.6143	-0.62749	-0.619803	-0.61424	-0.612553	-0.609317	-0.624065	-0.616756	0.878036	-0.629261	-0.61689	-0.629294	-0.63061	-0.618916	-0.618346
BUD23	-0.632073	2.16049	2.47404	1.04884	2.71677	2.18982	-0.620634	2.13133	2.53863	1.44677	2.10187	2.69942	1.84455	2.85759	1.85368	2.34663	-0.622237	2.6767	2.49161	2.45877	2.22107	2.26297	2.18963	-0.615092	2.64472	2.41388	2.65481	2.13133	2.38025
BUD31	-0.612612	1.73557	3.15179	3.12202	3.43006	2.92798	0.803924	3.11984	-0.622698	2.39724	2.56216	2.38597	2.03532	2.76276	1.62888	3.482	-0.618429	3.28201	2.94508	2.89445	3.05722	2.81246	2.94759	1.99903	3.14863	3.00864	3.37332	2.39724	2.97812
BVES	-0.620337	-0.627181	-0.612462	-0.629513	-0.620742	-0.628523	-0.618073	-0.620048	-0.61364	-0.621167	-0.628999	1.58982	-0.623499	-0.619842	-0.609575	-0.630829	-0.635375	-0.614737	-0.617197	-0.616525	-0.621282	-0.623093	-0.633618	-0.6164	-0.626569	-0.629778	-0.611717	-0.620337	-0.622188
BYSL	-0.633983	-0.615726	1.46874	-0.624559	0.962249	-0.619617	-0.632704	-0.623351	-0.634864	1.32378	-0.626212	-0.625119	1.29093	0.785666	-0.622056	-0.615219	-0.617946	1.76295	-0.603935	-0.629597	1.49851	-0.637285	1.03042	-0.616909	-0.626301	1.37112	1.45804	-0.622056	-0.609577
BZW1	1.94124	2.19932	2.50013	2.60531	2.65816	1.76017	-0.618087	2.09445	2.12316	2.56455	-0.631623	1.97834	1.63356	2.13742	-0.629305	2.43139	2.31211	2.47655	2.46936	2.40246	2.51669	2.35113	2.6507	2.29341	2.83264	2.25296	2.20569	2.09445	2.41692
BZW2	-0.613035	1.07765	2.08954	2.25633	2.5956	2.52142	-0.626269	2.80821	1.69705	0.564838	2.76083	2.11157	1.86855	-0.629657	-0.621562	2.60632	-0.619356	2.61656	1.96896	2.39357	1.88556	-0.618483	2.32871	-0.627836	1.75215	2.16425	2.15788	1.86855	2.06342
C10orf111	-0.64458	-0.618586	-0.632074	-0.629953	-0.620918	-0.62447	-0.629536	-0.621432	-0.613388	-0.60468	-0.620297	-0.627481	-0.61687	2.01323	-0.617821	-0.628235	-0.631828	-0.629151	-0.636189	-0.606399	-0.625177	-0.637299	-0.608006	-0.615168	0.943393	-0.617491	-0.61712	-0.620918	-0.621334
C10orf143	-0.61717	-0.628274	-0.605143	-0.633503	-0.630794	1.7805	-0.629618	-0.610916	-0.624125	-0.627529	-0.621694	-0.623302	-0.616427	-0.622483	-0.62891	-0.628195	-0.639665	-0.627831	-0.6208	-0.623471	-0.627941	-0.623593	-0.615293	-0.621138	-0.613887	-0.630628	-0.626146	-0.623302	-0.62487
C10orf82	1.385	-0.627451	2.62258	-0.610922	-0.628213	1.873	0.988611	-0.615373	-0.632297	-0.63172	-0.606742	1.72512	1.5394	-0.627619	1.32889	-0.630203	-0.618147	0.752728	-0.623859	2.70101	1.93359	-0.629155	-0.624168	0.641142	-0.614768	1.61954	1.21134	-0.606742	0.013187
C10orf88	-0.621686	-0.623051	1.22586	-0.630037	-0.624291	-0.624382	-0.623664	-0.630836	-0.623418	-0.624209	-0.618134	1.36528	0.908507	-0.629802	-0.620187	-0.615144	-0.624323	-0.645591	-0.605977	-0.633594	-0.619117	-0.62829	-0.63491	-0.620497	-0.631257	-0.638811	-0.604731	-0.623418	-0.626306
C10orf95	-0.619468	-0.620567	1.09746	-0.614407	-0.625242	-0.608892	-0.620674	-0.617239	-0.623228	-0.635088	-0.608812	-0.630462	-0.624437	-0.622752	-0.632002	-0.623561	-0.632764	-0.620397	-0.627769	-0.619695	-0.622612	-0.616884	-0.612036	-0.619871	-0.625941	-0.625535	-0.63354	-0.620674	-0.623086
C11orf1	-0.623988	-0.627027	-0.609011	-0.618122	-0.618703	-0.617	1.10719	-0.616045	-0.614803	-0.622641	-0.64083	-0.620975	-0.617297	-0.621522	-0.630498	-0.626706	-0.626793	-0.621273	-0.61754	-0.632866	-0.609242	-0.626309	-0.625796	-0.609877	-0.641446	-0.626091	-0.624128	-0.618703	-0.625943
C11orf16	-0.617101	-0.627711	-0.619057	-0.622752	-0.626166	-0.636468	-0.619389	-0.608193	-0.62508	-0.622971	-0.612195	-0.618143	-0.62627	-0.633701	-0.630582	-0.62377	-0.623562	-0.607899	-0.616895	-0.634369	1.05682	-0.625285	-0.622202	-0.613587	-0.612048	-0.61623	-0.611116	-0.622971	-0.616562
C11orf24	-0.616994	-0.621777	2.3748	-0.623809	-0.616536	-0.619625	-0.614765	-0.632773	-0.639431	-0.62249	-0.629753	-0.605211	-0.609809	-0.622493	-0.606982	-0.623748	-0.634412	-0.624977	-0.62093	1.97423	-0.633862	-0.623938	-0.629006	-0.621847	-0.62175	-0.619458	-0.633619	-0.619625	-0.623843
C11orf49	-0.618772	-0.61397	-0.614357	-0.627319	-0.631738	-0.637145	-0.604734	-0.621233	-0.627432	-0.612573	-0.625579	-0.633918	-0.635455	-0.624475	-0.625872	-0.617925	-0.627695	-0.622362	-0.627701	2.46324	-0.635454	-0.616493	1.8531	-0.627122	-0.623912	-0.617961	-0.621633	-0.625579	-0.621997
C11orf54	-0.63923	-0.619791	-0.615582	-0.6192	1.14079	-0.608417	-0.62871	-0.62874	-0.611587	-0.622814	2.0999	-0.631237	-0.63468	-0.61366	-0.612213	-0.631331	-0.62601	-0.608525	-0.624513	1.04688	-0.624861	1.29735	-0.615165	-0.625731	2.24794	-0.611891	1.41431	-0.6192	-0.613528
C11orf58	1.8802	-0.63124	2.3446	2.7214	2.58472	2.15816	1.5149	1.79125	-0.623635	1.49834	-0.62209	2.5096	-0.615133	2.27542	2.23143	-0.618323	-0.627693	2.33083	1.78258	2.05761	1.50327	2.301	1.69889	-0.62499	1.81619	1.43654	-0.622402	1.8802	1.60108
C11orf71	-0.625723	-0.628195	2.21532	-0.605608	-0.616804	2.38374	-0.623159	2.79322	-0.612411	0.577523	-0.618256	2.18146	-0.625308	-0.614615	-0.626602	2.26334	-0.631682	1.56992	-0.637107	-0.618306	0.688119	-0.634171	-0.619891	-0.621695	-0.635388	1.89474	-0.613785	-0.614615	-0.619099
C11orf74	-0.62481	-0.631901	1.76268	-0.632507	-0.626367	-0.626943	1.41409	-0.61335	-0.618502	-0.619134	2.38016	1.67814	-0.621367	-0.623355	2.13032	-0.619719	-0.624403	-0.623254	-0.621801	-0.630986	-0.615224	-0.632271	-0.618548	-0.62458	-0.617061	-0.618346	-0.613164	-0.619134	-0.62076
C11orf98	1.08361	2.50228	2.88878	-0.618219	3.32853	2.85598	0.99468	3.65744	2.62993	2.2806	2.40604	2.98047	-0.610052	-0.633015	2.89337	3.78256	1.20627	3.63825	3.34359	3.73148	3.29309	3.62515	3.54631	1.24083	3.31005	2.58814	0.524381	2.50228	3.32682
C12orf10	0.795664	-0.629413	1.4588	-0.626478	2.1445	-0.64538	-0.617692	2.34007	-0.628342	1.45208	2.42824	-0.623594	-0.632215	1.71466	-0.632728	0.717034	-0.618744	2.23912	2.15346	1.56103	2.43972	0.602238	-0.618879	-0.646694	-0.62066	2.01049	1.97974	-0.617692	1.13903
C12orf29	-0.612731	-0.620714	-0.60493	-0.616775	-0.615396	-0.624446	-0.628747	-0.64989	-0.621894	2.07773	-0.59681	-0.615493	-0.630182	-0.619344	-0.615512	-0.619792	-0.612221	-0.630968	-0.631032	-0.616997	-0.61285	-0.626091	-0.61033	-0.620661	-0.623092	-0.618781	-0.621026	-0.616775	-0.620227
C12orf4	1.61566	-0.619113	-0.624012	-0.62578	1.15515	-0.616675	1.62419	-0.61407	-0.635031	-0.623795	-0.62312	1.78895	1.29451	-0.630075	0.845144	-0.61554	-0.632623	-0.611612	1.59927	-0.598343	1.21434	0.619319	-0.624214	-0.634596	-0.631639	0.978329	-0.621764	-0.616675	-0.613576
C12orf40	-0.623004	-0.600233	-0.617992	-0.639515	-0.632163	-0.617342	-0.623121	-0.610157	1.90692	-0.615661	-0.620318	-0.613858	-0.619732	-0.619071	-0.618185	-0.615372	-0.6319	-0.610809	-0.625564	-0.625288	-0.630768	-0.615369	-0.608465	-0.620723	-0.625439	-0.629494	-0.624837	-0.618185	-0.625062
C12orf43	-0.618944	1.19627	3.30341	1.07044	2.68554	-0.620424	1.19152	1.03368	-0.620589	-0.629681	1.61937	1.01234	-0.612412	-0.625071	2.65185	2.07931	1.42495	2.07766	-0.612296	1.1591	2.49182	-0.632339	1.75758	1.33144	-0.624459	-0.622184	2.87839	1.03368	1.37819
C12orf45	-0.615364	2.00212	1.7863	2.8391	3.04097	-0.615168	-0.620832	2.83549	-0.62827	2.40589	-0.628937	1.90427	-0.626041	-0.614226	-0.631315	-0.626111	-0.629116	2.5572	1.77077	1.27588	2.40621	2.405	-0.626191	-0.613672	-0.629243	1.57028	1.85012	-0.614226	1.42308
C12orf57	0.483634	-0.626222	2.40965	3.1466	3.34515	2.07009	-0.625233	-0.612251	-0.621666	2.39988	-0.622441	3.09008	-0.622306	-0.608831	1.45156	2.69929	-0.620977	2.71356	2.54183	2.79645	2.75545	2.86479	1.67116	1.12278	-0.621399	1.568	1.68149	0.483634	2.11166
C12orf60	-0.625041	1.38314	1.22701	2.35467	1.45607	-0.632284	-0.624203	1.61981	-0.625796	-0.617715	-0.605615	1.90456	-0.627088	-0.617543	-0.625358	-0.642463	-0.628011	1.03776	-0.631982	1.46863	1.26507	-0.617372	-0.614221	-0.628079	-0.61842	-0.63287	-0.625174	-0.617543	-0.621797
C12orf65	-0.614888	-0.626539	2.55175	-0.625018	-0.622324	-0.619992	1.88701	1.97564	-0.618645	-0.619772	-0.629031	2.72686	1.93368	2.40082	2.41695	-0.624467	-0.614387	1.762	-0.632294	-0.630362	-0.610827	-0.627462	-0.630672	2.5129	1.42113	2.0933	1.99699	-0.614888	-0.612607
C12orf66	-0.626563	-0.617744	2.70153	-0.613008	-0.623021	-0.619894	-0.626485	-0.619683	-0.623938	-0.629784	-0.617534	-0.614496	-0.624844	-0.620579	-0.614654	-0.621038	-0.624042	-0.635075	-0.617792	-0.612815	-0.628908	-0.612484	-0.617786	-0.625503	-0.620011	-0.621449	-0.626827	-0.619894	-0.621243
C12orf77	-0.61977	-0.616872	1.76072	-0.624855	-0.609916	-0.619201	1.80316	-0.640598	-0.620509	-0.616704	-0.619113	0.976224	-0.635771	1.53608	2.40383	0.711224	0.716601	-0.613999	-0.603984	-0.62852	-0.641599	-0.622725	-0.639	-0.63432	-0.635239	-0.622735	-0.621752	-0.616872	-0.62273
C14orf119	-0.626235	1.43677	2.71424	-0.61923	3.03902	2.2543	-0.62588	-0.618463	-0.610469	2.68483	2.29659	2.19417	-0.618223	2.63576	1.92315	2.92988	2.76665	3.17826	2.83389	-0.610955	2.44362	1.19839	2.65255	-0.621317	2.81292	-0.615688	1.99669	1.92315	2.54809
C15orf39	-0.619085	-0.626622	1.72358	-0.621167	-0.599398	-0.617978	-0.626867	-0.597835	-0.61418	-0.613466	-0.627897	-0.627084	-0.623145	-0.616397	-0.627885	-0.615051	2.61756	-0.628747	-0.617576	-0.623769	-0.636215	-0.626533	-0.624504	-0.6234	-0.631031	-0.630707	-0.622893	-0.619085	-0.624136
C15orf40	-0.631976	-0.627848	-0.63283	-0.614661	2.39134	-0.629023	-0.619445	-0.625262	-0.621417	-0.617021	-0.616801	-0.633647	-0.628731	-0.623372	-0.619434	1.83351	-0.628801	-0.625655	-0.62898	-0.6347	2.3174	-0.612385	1.70012	-0.6257	-0.622966	-0.624124	-0.614774	-0.623372	-0.623545
C15orf41	-0.611115	-0.631699	2.61342	1.65994	2.0356	-0.630322	-0.627068	-0.601485	-0.618929	2.18559	-0.620493	-0.618131	-0.640407	-0.609173	-0.627072	2.63411	-0.626752	1.79902	-0.629068	-0.63075	1.60531	-0.620355	1.04115	0.957964	0.954111	2.6596	2.38531	-0.618131	0.999558
C15orf61	-0.612791	-0.625621	-0.616813	-0.62457	-0.624373	2.07653	-0.623996	-0.607245	-0.632638	-0.611352	-0.62308	-0.634956	-0.617105	-0.629471	-0.642921	-0.614442	-0.633673	-0.627022	-0.606964	-0.634232	-0.625966	-0.627543	-0.612305	-0.619761	-0.62663	-0.639187	-0.616863	-0.623996	-0.626298
C15orf62	-0.623012	-0.633006	2.33856	-0.609314	-0.615577	-0.622855	-0.613615	-0.612298	-0.632836	-0.618881	-0.620227	-0.628866	-0.629839	-0.631029	-0.624815	-0.615713	-0.632126	-0.62424	-0.61052	-0.624322	-0.611573	-0.628396	-0.617916	-0.628225	-0.631036	-0.622187	-0.618037	-0.622855	-0.623213
C15orf65	-0.623446	-0.611554	-0.622734	-0.612933	1.78731	-0.625155	-0.62115	-0.633063	-0.627248	-0.601902	-0.624401	3.018	-0.617863	-0.606326	-0.623721	-0.646021	-0.613161	-0.618766	-0.627907	-0.621478	2.22035	-0.599932	-0.615408	-0.623477	-0.631414	-0.625927	-0.623504	-0.62115	-0.622478
C16orf46	1.82286	-0.616106	2.17861	-0.617168	1.78004	-0.623086	-0.626548	-0.615492	-0.628281	-0.622182	-0.604602	-0.612065	-0.624141	-0.627164	0.86383	-0.613324	-0.62916	1.72096	-0.645192	-0.614711	-0.618449	-0.624215	-0.614719	-0.617223	-0.623306	-0.624384	-0.62506	-0.616106	-0.620878
C16orf70	-0.623063	-0.620762	-0.619596	-0.617177	0.983296	-0.621784	-0.629518	-0.613271	-0.635646	1.32112	-0.609793	-0.616087	-0.618163	-0.618782	-0.615183	-0.618239	-0.620497	-0.627355	-0.624764	-0.618909	-0.625661	-0.634042	-0.620234	-0.625271	-0.616162	-0.621244	-0.616175	-0.618163	-0.62087
C16orf71	-0.626787	-0.636571	1.72257	-0.621532	-0.610558	-0.62567	-0.6143	-0.626619	-0.619773	-0.624882	-0.630766	-0.617995	-0.620477	-0.625476	-0.631227	-0.623416	-0.630752	-0.626428	-0.617652	1.40084	-0.615468	-0.614907	-0.610265	-0.618529	-0.62825	-0.619047	-0.627035	-0.624882	-0.618788
C16orf87	2.45295	-0.627366	2.27551	-0.638544	2.80438	0.782633	-0.625135	-0.631621	3.16626	1.14141	3.07276	2.76211	2.19204	3.13116	-0.622124	-0.63199	2.42178	-0.625578	-0.615771	-0.615947	-0.62018	-0.615869	1.85005	1.54008	1.71427	-0.624799	-0.618047	2.19204	-0.615908
C16orf91	0.981074	-0.640128	2.01081	-0.614068	-0.622677	-0.619887	-0.6152	-0.619295	-0.613106	1.50517	-0.625023	1.62565	-0.62606	-0.63901	-0.615735	2.64716	-0.614802	2.57973	2.36212	-0.624305	2.15999	1.79408	1.96907	-0.625547	2.71907	1.36751	1.28852	-0.615735	1.88157
C17orf100	-0.629928	-0.632123	-0.632603	2.27849	-0.610099	-0.625134	-0.606891	-0.627396	-0.608862	-0.619411	-0.609355	-0.617635	-0.616908	1.8733	-0.62779	-0.623519	-0.618369	-0.625635	-0.635307	-0.625229	-0.621154	-0.622039	-0.623634	-0.623247	-0.620381	-0.616033	-0.615683	-0.617635	-0.622643
C17orf107	-0.635533	-0.627752	-0.622452	-0.619675	-0.625766	-0.630508	-0.624795	-0.614697	-0.623099	-0.609254	-0.630262	-0.638866	-0.620885	-0.627551	-0.619664	-0.615997	-0.62539	-0.619276	-0.630785	2.55173	-0.619432	-0.626732	-0.621314	-0.643094	-0.617089	-0.621847	-0.610984	-0.624795	-0.620373
C17orf49	1.86171	-0.631249	1.61767	1.74693	1.87034	1.41822	0.800652	-0.629017	-0.624673	-0.624071	-0.620576	2.56917	-0.606617	-0.619594	-0.630139	2.16151	0.735867	1.86229	1.33699	-0.63192	1.50105	-0.629834	1.66403	-0.624882	1.79173	-0.614526	2.02258	-0.606617	1.41902
C17orf51	-0.600572	-0.619263	-0.631879	-0.615308	-0.614708	-0.607949	-0.641888	-0.62514	-0.617712	-0.626925	1.98964	-0.637396	-0.629287	-0.614901	-0.613824	-0.635816	-0.624444	-0.625573	-0.6351	-0.623087	0.95949	-0.613954	0.852062	-0.633045	2.57956	-0.626463	1.33939	-0.617712	-0.623765
C17orf53	-0.641216	1.0708	1.86793	-0.623619	2.00978	-0.629138	-0.644799	-0.609804	-0.625206	-0.627335	-0.631223	-0.618511	-0.617264	-0.625419	-0.617391	-0.623957	-0.623563	-0.63093	-0.613638	-0.623012	-0.632791	-0.611638	-0.62526	-0.623819	1.91657	-0.62224	-0.629826	-0.623619	-0.623691
C17orf58	-0.623206	-0.618487	-0.625714	-0.634554	-0.628883	-0.615091	-0.630512	-0.630681	-0.621898	1.23035	-0.626951	-0.644521	-0.608643	-0.634026	-0.614882	-0.627447	-0.638045	-0.634882	-0.631313	-0.623534	-0.615875	-0.618511	-0.613042	-0.640953	-0.616119	-0.615477	-0.616761	-0.625714	-0.621022
C17orf67	-0.621576	-0.618294	-0.615612	-0.614367	-0.624655	-0.628527	-0.626803	-0.6151	-0.626947	-0.631091	-0.62765	-0.61744	-0.623933	-0.606804	-0.62299	-0.641514	-0.629771	-0.614413	-0.599311	-0.621503	-0.614798	-0.627047	1.2539	-0.618395	-0.62688	-0.62706	-0.643046	-0.62299	-0.624191
C17orf75	2.34552	-0.614938	1.39715	-0.624464	-0.629761	-0.623671	-0.626258	-0.611031	-0.616827	-0.610282	2.99986	2.32805	1.59213	-0.624741	2.35841	-0.631348	1.00781	-0.611658	-0.615938	-0.628533	-0.621691	-0.615507	-0.61869	-0.636064	-0.621519	-0.617925	2.16441	-0.611031	-0.618308
C17orf80	-0.620738	-0.634451	2.23378	-0.631693	-0.613161	-0.62837	-0.622043	-0.616405	-0.619115	-0.630534	-0.634665	-0.62194	-0.615592	-0.624772	1.80648	-0.639777	-0.620474	-0.628004	-0.60671	-0.625676	1.71916	-0.62122	2.07709	-0.625656	-0.63114	-0.620619	-0.62207	-0.62194	-0.621645
C18orf21	-0.631557	-0.634074	-0.616763	-0.626807	1.74754	-0.610727	-0.616057	-0.62297	1.81932	1.94047	-0.62621	-0.625482	-0.63272	-0.619304	-0.619726	2.71821	-0.627397	2.53482	2.38867	1.33655	2.59712	2.06664	2.04329	-0.630023	2.79493	-0.625773	-0.623648	-0.619726	2.05496
C18orf25	-0.607576	-0.627334	1.51086	-0.623683	1.62261	-0.623771	-0.621823	-0.635471	-0.621809	-0.619144	-0.623798	-0.601701	-0.612377	-0.636877	-0.625865	-0.611614	-0.627668	-0.643983	-0.634644	0.871569	-0.636294	-0.623228	-0.616354	-0.63495	1.68235	-0.632066	-0.630175	-0.621823	-0.628921
C18orf32	-0.611709	-0.615849	2.39631	-0.611716	2.04702	-0.609257	-0.605614	-0.61146	3.01718	-0.619697	-0.620847	1.67976	1.79109	1.71304	-0.620232	-0.63114	-0.630545	-0.627546	1.56003	-0.621983	-0.637017	-0.630853	1.40402	-0.627256	-0.636585	1.6194	-0.625833	-0.609257	-0.627401
C18orf54	-0.622034	-0.609155	-0.628527	-0.610762	-0.6143	-0.611529	-0.614689	-0.612056	-0.626756	-0.631859	-0.626553	-0.622646	-0.619342	-0.629431	-0.609812	-0.622105	-0.630843	-0.628458	-0.618774	-0.622386	-0.629838	1.89359	-0.633556	-0.622972	-0.614792	-0.621203	-0.629303	-0.619342	-0.622679
C18orf65	-0.623262	-0.615903	-0.630522	-0.625616	-0.62512	-0.612313	-0.619027	-0.619318	-0.629563	-0.63068	-0.610305	-0.603688	-0.617993	-0.641129	-0.621756	-0.626929	-0.624797	-0.633944	-0.620275	-0.624206	-0.609837	-0.634435	-0.62446	-0.6202	1.24667	-0.615786	-0.621105	-0.621756	-0.622656
C19orf25	-0.622573	-0.629529	-0.619239	-0.608469	-0.616203	-0.612099	-0.62176	-0.626897	-0.623791	-0.624522	-0.619989	-0.622368	-0.613841	-0.615661	-0.627014	-0.619815	-0.619209	2.18065	1.93406	-0.624744	1.73669	-0.625816	-0.625538	-0.613993	1.7818	1.61683	-0.628696	-0.62176	-0.616601
C19orf38	-0.625128	-0.611846	-0.624093	-0.631886	0.978683	-0.628131	-0.615792	-0.616023	-0.614885	-0.61082	-0.61669	-0.627396	-0.618667	-0.622524	-0.625614	-0.616923	-0.614194	-0.616393	-0.619913	-0.62134	-0.630227	-0.621519	-0.623781	-0.622819	-0.612808	-0.632544	-0.626261	-0.618667	-0.621429
C19orf44	-0.630561	-0.618445	-0.628321	-0.615825	-0.621445	-0.625876	-0.628955	-0.618746	-0.622076	-0.609534	-0.62091	-0.624689	-0.622109	-0.608515	-0.624002	-0.616691	-0.620615	-0.608087	-0.621284	-0.62699	1.66402	-0.632512	-0.635708	-0.634366	-0.620964	-0.635188	-0.624198	-0.622076	-0.622741
C19orf47	-0.650406	-0.624869	2.191	-0.614396	-0.632657	1.53958	-0.623552	-0.615135	-0.617463	1.32538	-0.634894	-0.617764	-0.628476	-0.61267	-0.628171	-0.638081	-0.618556	-0.623915	-0.62425	2.8839	-0.622389	-0.629688	-0.617803	-0.620739	-0.620775	-0.62377	-0.612496	-0.617764	-0.621582
C19orf48	2.26078	-0.615024	2.53263	-0.614887	2.66695	0.793674	1.91715	2.62904	2.84944	2.51304	-0.624157	2.6916	1.93736	2.10158	2.36877	2.87068	0.762197	2.95266	2.33614	2.90667	2.99217	2.91622	2.70761	1.77939	2.92732	-0.619522	-0.623654	2.26078	2.78914
C19orf53	0.802552	2.53957	2.71605	-0.613275	3.58436	2.47994	2.33136	2.0145	-0.613867	2.73738	2.94953	2.30158	-0.614158	-0.626092	1.32537	3.75154	2.6933	3.79109	3.2448	3.58075	3.65429	3.68585	3.20296	1.34921	3.46276	2.15621	2.20442	2.30158	3.35378
C19orf54	-0.640204	-0.617262	-0.623452	-0.621119	-0.624288	-0.62052	2.26833	-0.635229	-0.616503	-0.625858	-0.62946	1.46186	-0.622554	-0.625861	-0.618163	-0.624984	-0.624461	-0.617209	-0.624859	-0.625107	2.30567	-0.633087	-0.609176	-0.620635	2.27595	-0.614876	-0.615089	-0.622554	-0.618922
C19orf67	-0.627313	-0.62924	2.27424	-0.622975	-0.621282	-0.629208	-0.62187	-0.628688	-0.627736	-0.615553	-0.626211	-0.617629	1.296	-0.628374	-0.6209	-0.623886	1.33034	-0.616739	-0.620898	-0.634666	-0.617023	-0.62426	-0.623002	-0.620724	-0.629823	-0.621584	0.996319	-0.622975	-0.621241
C19orf70	-0.624244	-0.608639	2.2754	-0.62285	2.09978	1.92223	-0.631278	-0.634102	-0.620278	-0.621051	-0.629561	-0.622299	1.90342	-0.627034	1.55668	2.52271	-0.618172	2.72618	2.36703	2.02514	2.48272	2.53197	2.62107	-0.620341	2.13115	-0.626092	1.90592	-0.621051	2.24909
C19orf73	-0.601174	-0.622855	-0.622682	-0.626099	-0.629053	-0.625455	-0.621108	-0.626019	-0.630647	-0.621852	-0.628162	-0.63071	-0.615313	-0.617267	-0.618362	-0.629702	-0.629199	-0.625129	-0.619965	-0.613058	-0.634164	-0.61694	-0.636959	-0.621895	-0.62591	-0.633025	1.11418	-0.622855	-0.62552
C1D	-0.616856	-0.620773	2.44508	1.83424	0.67309	1.23026	-0.628142	2.38051	2.62857	1.95725	2.10245	2.02118	-0.614855	-0.62733	0.860132	2.35319	-0.617919	2.44382	-0.623933	-0.631329	1.89586	-0.615695	2.0561	1.91449	2.27117	2.13045	1.35215	1.23026	1.90517
C1GALT1	-0.631739	-0.622394	1.69569	2.12799	1.62251	1.24877	-0.631486	-0.623477	2.21382	2.03305	-0.63232	2.15798	-0.629029	-0.630679	-0.613547	-0.621304	-0.622217	2.06048	-0.626499	2.12758	1.53556	-0.616098	1.33991	-0.621956	2.59024	-0.631362	1.7791	-0.613547	0.361904
C1GALT1C1	0.806474	-0.626255	-0.621184	-0.641039	-0.618807	-0.624077	-0.628769	-0.619234	-0.629437	-0.61303	-0.625077	-0.615193	-0.607041	-0.617256	-0.632181	-0.640818	-0.62286	-0.615598	-0.618471	-0.621411	-0.626568	1.53928	-0.617427	-0.616995	-0.632722	-0.624457	-0.627074	-0.621184	-0.622135
C1QBP	-0.631733	-0.613824	-0.613816	-0.629024	-0.623994	-0.618549	-0.624943	-0.631149	-0.636718	-0.615918	-0.621389	-0.629425	-0.63576	-0.626875	-0.625447	1.53993	-0.611394	-0.618597	2.07748	-0.610019	1.8083	-0.62475	-0.625481	-0.607143	-0.626441	-0.625576	-0.628681	-0.625447	-0.614996
C1orf109	0.792321	-0.631012	2.64413	-0.607715	1.37645	1.75861	-0.633829	-0.618188	-0.620621	2.07253	-0.635442	1.02402	-0.616809	-0.620002	-0.5988	-0.631321	-0.625031	0.734763	0.594158	1.94234	0.835859	0.86872	-0.62858	0.666429	-0.621082	-0.608499	1.4566	-0.607715	0.630294
C1orf112	0.963098	-0.617753	-0.614297	-0.629212	1.15146	-0.618021	-0.615573	-0.631467	-0.610754	-0.618375	-0.626357	-0.616611	-0.621861	-0.611414	-0.613133	-0.62384	-0.621181	1.62445	-0.60342	1.46257	-0.601184	-0.620032	-0.615413	-0.623519	-0.621042	-0.619859	-0.621756	-0.616611	-0.619945
C1orf122	-0.625352	-0.615649	-0.624522	2.16804	-0.619939	-0.617189	-0.623175	-0.610011	-0.626816	-0.627056	-0.613622	-0.624326	-0.624124	-0.613911	-0.626531	-0.612021	-0.615868	-0.615945	-0.615522	-0.62388	-0.626046	-0.626292	-0.612355	-0.627237	-0.619667	-0.619897	-0.619255	-0.623175	-0.619461
C1orf123	-0.620711	-0.608272	2.35846	-0.622154	-0.635552	-0.625621	-0.608445	-0.61835	-0.615925	-0.631472	-0.616657	1.90543	1.29042	-0.629199	-0.628858	-0.627204	-0.629792	-0.622791	-0.624082	-0.61488	-0.615467	-0.616578	-0.635383	-0.615532	-0.605732	-0.614533	-0.617875	-0.61835	-0.617226
C1orf131	2.36172	0.909381	3.094	1.3549	1.56976	-0.615432	-0.613096	1.02995	3.02375	2.59445	-0.616637	-0.626357	0.618439	-0.61713	2.63477	2.66472	-0.625923	1.50399	-0.604279	2.38581	1.59429	2.09187	1.02637	2.18555	-0.619312	-0.627129	2.71651	1.02995	1.54914
C1orf162	-0.614704	2.16032	-0.603868	2.19834	2.62565	-0.614849	-0.624063	-0.630256	-0.621467	-0.617817	-0.632387	-0.637766	-0.60449	-0.636401	-0.629279	-0.634544	-0.620393	-0.621286	-0.627426	-0.620039	-0.625916	-0.620748	-0.629436	-0.627043	-0.628008	-0.623206	-0.606999	-0.617817	-0.624561
C1orf174	-0.618129	-0.627213	1.57289	1.83462	-0.618584	-0.634404	-0.621584	-0.61746	-0.627539	-0.638068	-0.63677	-0.612663	-0.638056	-0.630837	2.14661	-0.616101	-0.624113	-0.627355	-0.611487	-0.60703	-0.635202	-0.642588	-0.609002	-0.616838	-0.626581	-0.622747	-0.615474	-0.621584	-0.619792
C1orf210	2.4384	-0.608535	2.8131	2.59649	-0.639013	2.05946	1.71548	-0.601485	-0.62085	-0.617885	-0.619117	1.15862	-0.625379	-0.622006	-0.625127	-0.609146	-0.638013	-0.632431	-0.624187	-0.636186	-0.628073	-0.619996	-0.608441	-0.628508	-0.624071	2.4838	-0.604688	-0.608535	-0.624129
C1orf216	-0.629014	-0.621168	0.626003	-0.62745	-0.631263	-0.627325	-0.618028	-0.627758	-0.624224	-0.618119	-0.610375	-0.614796	-0.609977	-0.606831	-0.635605	-0.624572	-0.6157	-0.622808	-0.620821	-0.628568	-0.620039	-0.609365	-0.623022	-0.622755	-0.624977	-0.610189	-0.615956	-0.621168	-0.621788
C1orf35	-0.619381	-0.620529	-0.615848	-0.628184	-0.619468	1.66169	-0.630563	2.83455	-0.628817	-0.622848	-0.617209	-0.624489	-0.627459	-0.618282	-0.620065	-0.617566	-0.616403	-0.626562	-0.625722	-0.626568	-0.627922	2.34397	-0.628235	-0.612818	-0.618827	-0.61404	-0.615496	-0.620065	-0.618197
C1orf43	-0.640954	1.76467	2.32554	1.75442	2.18944	1.07101	-0.634548	-0.622483	-0.618302	-0.626257	-0.629968	-0.618653	-0.636406	-0.618034	-0.628026	2.72232	-0.621164	2.2252	1.75749	-0.624105	1.47613	-0.620844	1.7893	-0.637509	1.89662	0.971267	1.55513	-0.618653	1.51563
C1orf50	-0.621067	-0.642457	2.71138	-0.614822	-0.618456	-0.623132	-0.622255	-0.615663	-0.628361	-0.617459	-0.636755	-0.605688	-0.611756	-0.608437	-0.637914	-0.628276	-0.631997	-0.609938	-0.612963	-0.622307	-0.629598	-0.615923	-0.626929	-0.635073	-0.612491	-0.6174	-0.616673	-0.618456	-0.619854
C1orf52	0.496653	1.97802	2.02656	2.30788	2.26781	2.21501	-0.61863	-0.622329	-0.623482	2.17502	-0.621783	-0.626332	-0.631955	2.11637	-0.620581	2.52329	-0.632887	2.70985	2.34822	2.62974	2.15248	2.45809	2.55364	0.665443	1.59453	0.672241	-0.609051	0.496653	2.25035
C1orf54	-0.634183	-0.620502	-0.61882	-0.628012	-0.610242	-0.625768	-0.628429	-0.614735	-0.633158	-0.620167	-0.623093	-0.618249	-0.615513	-0.610594	-0.619348	-0.626666	-0.62068	-0.631232	-0.607078	-0.617417	1.39747	-0.615644	-0.6309	-0.620877	-0.614487	-0.618905	-0.610165	-0.620167	-0.618161
C1orf56	-0.609383	-0.629217	-0.628435	-0.631304	-0.625691	-0.624587	1.79415	-0.621411	-0.625836	-0.640887	-0.627585	-0.63074	-0.626584	-0.609794	-0.618354	2.37287	-0.623351	-0.619464	-0.633305	-0.616225	-0.605659	-0.619758	-0.620884	-0.627947	0.647891	-0.618126	1.2977	-0.625836	-0.618795
C1orf74	-0.624918	-0.626168	1.38278	-0.628929	-0.624729	-0.627162	-0.639285	-0.620584	-0.627203	-0.629651	-0.616062	-0.604552	-0.620293	-0.630524	-0.625622	-0.619606	-0.621749	-0.637865	-0.626599	-0.62336	-0.630548	-0.634888	-0.606361	-0.62693	-0.611593	-0.624756	-0.618397	-0.625622	-0.624058
C20orf194	-0.611951	-0.630798	2.08491	-0.636639	2.19802	2.01313	-0.628648	-0.624311	-0.623612	-0.624568	-0.628939	-0.628866	-0.628105	-0.612989	-0.6193	-0.626562	-0.620149	-0.61987	-0.617631	1.05494	-0.616965	-0.623896	-0.607992	-0.634963	-0.611247	1.36032	-0.633255	-0.624311	-0.618751
C20orf197	-0.619864	-0.608411	-0.617132	-0.609126	-0.628234	-0.619546	-0.612497	-0.625086	-0.621726	-0.620879	-0.62774	1.85707	-0.642446	-0.635179	-0.620571	-0.618811	-0.615582	-0.621999	-0.619001	-0.621661	-0.614685	-0.634356	-0.609829	-0.62369	-0.627285	-0.61078	-0.633717	-0.620571	-0.620331
C20orf204	-0.626652	-0.618956	-0.619976	-0.639036	-0.619651	-0.620827	-0.636067	-0.627197	-0.621939	-0.611413	-0.631406	-0.625265	-0.629903	1.66237	-0.626566	-0.603595	-0.627247	-0.626688	0.86023	-0.618121	-0.608677	-0.629563	-0.632827	-0.619959	-0.631931	-0.630549	-0.616655	-0.625265	-0.623323
C20orf27	0.809832	-0.620478	-0.621339	-0.622526	2.08603	2.23771	1.96871	-0.633678	-0.622387	-0.634232	-0.635927	-0.618569	-0.625526	-0.62589	-0.636156	-0.640464	-0.62748	1.9456	1.97045	2.10451	2.72971	-0.611273	2.41732	-0.61896	2.6133	-0.626269	0.546166	-0.622387	1.24588
C20orf96	1.63168	-0.631942	1.93018	-0.612168	-0.646085	-0.629888	-0.629097	-0.623905	-0.623481	-0.62281	-0.632967	1.46336	1.49159	1.65768	-0.624764	-0.620219	-0.621978	-0.644303	-0.634926	-0.628246	-0.623765	-0.623336	-0.61299	-0.631157	1.25011	-0.624433	-0.617623	-0.623481	-0.62355
C21orf58	-0.623878	-0.627964	2.00605	-0.622607	-0.625985	-0.627376	-0.617517	-0.634856	-0.613794	-0.628472	-0.620967	2.56018	-0.617444	-0.616507	-0.625882	-0.613919	-0.619376	-0.619862	-0.619439	-0.618626	-0.618118	-0.635526	-0.624815	-0.623965	-0.61868	-0.628826	-0.62826	-0.622607	-0.619651
C21orf91	-0.612353	-0.620013	1.65955	-0.612466	2.56404	1.23348	1.20592	1.61451	2.29432	-0.616565	2.29507	2.17137	1.81921	-0.620185	-0.615876	1.59068	2.09154	2.21245	1.96971	2.57052	1.60932	1.20331	1.93131	1.42412	2.00131	-0.62566	-0.638434	1.23348	1.77031
C22orf23	-0.622535	-0.622607	-0.620063	-0.631755	-0.61844	-0.631674	-0.623183	-0.626409	-0.622189	-0.620846	-0.628197	-0.617582	-0.631635	-0.621235	-0.618695	-0.627453	-0.628421	-0.613461	-0.626921	-0.61821	1.68221	-0.614044	-0.613296	-0.620708	-0.61406	-0.618844	-0.610967	-0.622535	-0.616135
C22orf34	-0.602117	-0.621435	-0.62239	-0.609757	-0.618257	-0.614962	-0.631034	-0.625453	-0.621734	-0.604871	-0.624596	1.52897	-0.623886	-0.634471	-0.615047	-0.614186	1.03266	1.95263	-0.621173	-0.612956	1.59091	-0.619162	1.02959	-0.615192	-0.627151	-0.643253	-0.63647	-0.621435	-0.614689
C2CD3	-0.61354	-0.621854	2.16566	2.39553	2.66585	0.769826	-0.615776	-0.612291	-0.623056	-0.637334	2.8303	2.8555	-0.627392	1.66152	-0.624409	-0.614136	-0.62592	1.1979	1.93698	2.29247	1.21426	1.8193	2.3692	0.65064	-0.622148	-0.63277	-0.600054	-0.612291	0.924269
C2CD5	-0.629443	-0.61244	-0.63644	-0.628911	-0.64154	-0.613327	-0.620721	-0.62448	-0.630629	-0.633295	-0.618848	2.36028	-0.638036	-0.619369	1.17052	-0.617469	-0.631456	-0.624461	-0.631661	-0.638237	-0.623997	-0.636695	-0.614631	-0.619184	-0.637342	-0.635185	1.35436	-0.62448	-0.627959
C2CD6	-0.627039	-0.619867	-0.607202	-0.612282	-0.627969	-0.621152	-0.62007	-0.623709	-0.616812	-0.617737	-0.63979	-0.626	-0.624442	-0.628478	-0.626215	-0.629105	-0.624732	-0.622177	-0.613665	-0.641781	-0.637062	-0.627001	1.3395	-0.633361	-0.632476	-0.632659	-0.632805	-0.623709	-0.63079
C2orf15	-0.621661	-0.622136	2.37032	-0.619892	-0.61838	-0.613402	-0.633498	2.41557	1.99333	-0.612516	2.59705	-0.611525	-0.624332	1.05303	-0.624064	-0.618794	-0.627441	-0.620835	-0.613383	-0.63255	1.06299	2.05086	-0.629916	-0.635455	-0.628002	-0.627104	-0.617233	-0.613402	-0.623969
C2orf27A	-0.62441	-0.629414	-0.622933	-0.640742	-0.621657	1.49909	-0.619622	-0.615458	-0.618775	-0.618608	-0.629809	-0.626963	-0.633849	-0.620344	-0.621741	-0.628276	-0.622723	-0.632309	-0.632121	-0.625358	-0.620319	-0.623969	-0.643522	-0.633133	-0.612233	-0.611893	-0.620362	-0.621741	-0.624663
C2orf42	-0.607054	-0.611556	1.68825	-0.622566	1.1672	-0.632137	-0.629526	-0.631006	-0.617951	-0.624731	-0.625012	-0.611158	-0.61307	-0.627843	-0.62029	-0.612088	-0.618796	-0.619343	-0.633143	-0.618002	-0.620799	-0.616346	-0.623759	-0.620186	-0.632231	-0.616379	-0.619603	-0.62029	-0.619473
C2orf49	-0.621318	2.14939	2.36658	2.70306	3.08938	1.85791	-0.626064	1.71346	-0.625381	2.37242	-0.634554	2.2322	2.14144	1.86883	2.60604	2.72812	-0.62567	2.69188	-0.614946	2.39374	2.30162	-0.624181	2.58896	2.27819	2.50473	2.19569	2.19484	2.14144	2.2899
C2orf69	-0.623904	-0.622255	-0.627779	-0.621073	1.45066	-0.635679	-0.609859	-0.613809	-0.621618	-0.635003	-0.622495	-0.611818	-0.625807	-0.630703	-0.621064	-0.633133	-0.618322	1.41906	-0.626894	-0.632083	-0.619415	-0.610837	-0.618903	0.658107	-0.631167	-0.628785	-0.624145	-0.622255	-0.62178
C2orf74	-0.617259	-0.614073	-0.621762	-0.621458	2.4531	-0.61941	-0.617843	-0.621236	-0.61387	2.11185	-0.619247	-0.622927	-0.629719	-0.617383	-0.614544	1.28434	-0.622098	2.34279	2.05919	-0.621076	-0.614976	-0.61617	-0.618025	-0.628936	-0.623521	-0.635628	-0.61978	-0.617843	-0.618902
C2orf76	2.00004	-0.632314	2.11764	-0.612654	2.35094	-0.615855	2.15715	2.47649	2.59577	2.26517	2.05412	1.88131	1.76374	-0.626891	2.87501	2.04467	-0.621491	1.33044	-0.624035	1.76735	1.95841	1.95713	-0.611257	-0.631587	-0.631479	-0.628527	-0.622238	2.05412	-0.616374
C2orf80	-0.621529	-0.627429	-0.612067	-0.613944	-0.632391	-0.622132	-0.619072	-0.602444	1.23082	-0.617751	-0.620948	-0.609381	-0.62095	-0.616153	-0.63509	-0.630528	-0.623095	-0.611403	-0.612894	-0.623174	-0.609704	-0.624138	-0.622631	-0.631538	-0.624556	-0.617473	-0.619279	-0.619072	-0.622863
C2orf81	-0.62091	-0.624525	-0.617803	-0.619962	-0.627587	-0.626352	-0.644324	-0.617507	2.05799	-0.627796	-0.624498	-0.615742	-0.613842	-0.622304	-0.630071	-0.622927	-0.6243	-0.62008	-0.62353	-0.625406	-0.612618	-0.629068	-0.618399	-0.614247	-0.618216	-0.618039	1.86581	-0.622304	-0.61924
C2orf88	-0.61736	-0.62201	-0.619272	-0.629211	-0.626953	-0.614304	-0.637963	-0.626082	3.18528	-0.606042	-0.629305	-0.611033	-0.621169	-0.624003	-0.621938	-0.624309	-0.624171	-0.626278	-0.621446	-0.623641	-0.618806	-0.624963	-0.633208	-0.631917	-0.623736	-0.602092	-0.625734	-0.621938	-0.62424
C3orf14	1.25843	-0.610763	2.23593	-0.620736	-0.622531	-0.622634	-0.62857	-0.622944	1.81872	-0.611004	-0.622653	1.98015	-0.62544	-0.618931	-0.623394	-0.625989	-0.615525	1.56306	1.34042	1.86291	-0.623485	-0.620184	-0.619657	0.938526	-0.618646	-0.618625	-0.616939	-0.620736	-0.617782
C3orf33	1.8803	-0.635686	0.627346	-0.621643	-0.63386	-0.611808	-0.620982	-0.618222	-0.619924	-0.611174	-0.629832	-0.63082	-0.620285	-0.635574	-0.628013	-0.615872	-0.635792	-0.623089	-0.615318	-0.623107	-0.619286	-0.625473	-0.615797	-0.631681	-0.619275	-0.63326	-0.611612	-0.620982	-0.621188
C3orf38	-0.616417	-0.622335	1.30885	-0.627349	-0.6215	-0.619096	1.28849	-0.625343	-0.63228	1.69204	1.1548	-0.627798	-0.626267	0.795942	-0.627411	-0.627314	-0.619814	-0.611346	-0.617322	-0.617269	1.35973	-0.637252	1.15704	-0.632836	-0.613701	-0.625688	-0.617508	-0.6215	-0.617415
C3orf56	2.99723	0.604119	4.13988	2.09356	3.00738	1.68737	-0.604155	1.02129	2.87127	-0.616776	1.16063	2.86179	2.87989	2.82806	3.35764	1.46089	3.39161	-0.631046	-0.619872	2.88987	1.3004	2.46315	0.579248	1.48931	-0.628251	-0.619049	2.74739	2.82806	1.38064
C3orf67	-0.617435	-0.615033	1.31618	-0.620254	-0.632086	1.63729	-0.624119	-0.634525	-0.622751	-0.620135	-0.617538	-0.624101	-0.615667	-0.614967	-0.615565	1.38398	-0.625458	-0.617345	-0.620946	-0.624432	-0.61235	-0.607684	-0.622545	1.62837	-0.618865	-0.620768	-0.617031	-0.617538	-0.618105
C4orf3	-0.617345	-0.630739	-0.619238	2.16369	2.13288	1.53684	-0.607728	2.01319	-0.629261	1.92192	-0.626657	-0.608193	-0.611832	-0.63671	-0.636794	2.49747	-0.63403	-0.629976	1.63701	-0.625891	1.61464	1.48596	1.87622	-0.627393	2.36776	-0.615535	-0.615227	-0.611832	0.435365
C4orf33	-0.620046	-0.634656	-0.62874	-0.617494	1.37452	1.53456	-0.634169	-0.624829	-0.614412	-0.618092	-0.631152	-0.622735	-0.629814	-0.623529	-0.634495	-0.620721	-0.617155	1.01462	-0.61658	-0.632629	-0.607661	-0.611195	-0.608093	-0.611132	-0.617989	-0.63139	-0.628999	-0.623529	-0.616868
C4orf46	-0.620664	2.12498	2.81031	-0.627572	3.30768	2.17583	-0.619755	1.50098	3.08646	1.23661	-0.631293	-0.632849	-0.635379	-0.630603	-0.615119	-0.632192	-0.621333	-0.613154	1.39995	1.35052	1.35905	-0.622874	1.34278	-0.619038	1.75284	-0.621164	-0.615644	-0.615119	-0.614399
C5orf15	-0.625962	-0.623956	1.45932	-0.615602	1.44784	-0.620124	-0.604479	-0.623831	-0.620985	-0.632091	-0.619514	0.674201	-0.627256	-0.622277	1.33526	1.52511	-0.621641	2.20754	1.51428	1.67713	-0.622657	-0.610809	1.63065	-0.63307	0.647995	-0.614481	-0.623294	-0.620124	0.0185933
C5orf22	-0.626494	1.19967	1.3176	1.6589	1.74671	-0.632837	-0.628791	-0.62071	-0.617158	-0.620867	-0.630799	-0.615718	-0.619343	-0.60576	2.32698	-0.625412	-0.630863	1.5593	1.25558	-0.616245	0.422181	-0.622726	1.03181	-0.619723	-0.632274	1.44591	1.46762	-0.617158	-0.0970324
C5orf30	-0.613202	-0.620498	-0.61783	-0.621044	0.97818	-0.621835	-0.63085	-0.630828	-0.625933	-0.62539	-0.622524	-0.616088	-0.620555	-0.620009	-0.623226	1.16186	-0.612448	-0.637742	-0.614493	-0.625062	-0.629289	-0.622683	-0.61887	-0.617858	-0.628992	-0.627517	-0.626557	-0.621044	-0.623872
C5orf34	-0.626526	-0.620469	-0.614134	-0.618482	0.986539	-0.620042	-0.617711	-0.616147	-0.620165	-0.622416	1.75412	-0.62346	-0.620816	1.59509	2.42882	-0.61621	-0.626908	-0.634224	-0.617087	-0.623077	1.30511	-0.630902	-0.614374	-0.62802	1.86542	-0.614201	-0.628628	-0.618482	-0.620082
C5orf38	-0.631773	-0.621865	0.655277	-0.625518	-0.614004	-0.622908	-0.627745	-0.615261	-0.626214	-0.620696	-0.634985	-0.617833	-0.625287	-0.611231	-0.635055	-0.61089	-0.620834	-0.616433	-0.627178	-0.610524	-0.615284	-0.617218	-0.621043	-0.621425	-0.616454	-0.625719	-0.622925	-0.622908	-0.619026
C5orf47	-0.626087	-0.620205	-0.634486	-0.62303	-0.627718	-0.638466	-0.621067	2.42738	-0.618811	-0.615206	-0.621936	-0.615619	-0.609831	-0.617272	-0.628437	-0.618828	-0.629183	-0.619517	-0.60732	-0.624856	-0.623195	-0.622167	-0.633687	-0.624727	1.54884	-0.626127	-0.617472	-0.621067	-0.622681
C5orf51	-0.622348	-0.628529	-0.639372	-0.617635	-0.618568	-0.619007	-0.623291	-0.622317	-0.617973	1.02886	-0.618068	0.974147	-0.620658	2.04172	-0.622926	-0.639039	-0.609831	-0.623177	-0.621743	-0.625857	-0.616648	-0.622669	1.673	-0.621203	-0.631934	-0.628792	-0.630372	-0.619007	-0.622923
C5orf58	-0.623284	-0.631054	-0.623852	-0.618015	-0.632613	1.05333	-0.613668	-0.640786	-0.61544	-0.619252	-0.629776	1.59044	-0.620748	1.90364	-0.620842	-0.628647	-0.620475	-0.618665	-0.607827	-0.619526	-0.630439	-0.62504	-0.619311	-0.616548	-0.62683	-0.626195	-0.615177	-0.620748	-0.62
C5orf63	-0.629196	-0.621811	-0.621308	-0.625844	-0.62658	-0.624966	-0.61398	-0.624063	-0.6205	-0.610512	-0.620459	-0.60918	-0.629098	-0.625033	-0.615816	-0.627908	-0.610539	-0.633304	-0.619419	0.604025	-0.622966	-0.623525	-0.624386	-0.622275	-0.616822	-0.62953	-0.619493	-0.621811	-0.62262
C5orf66	-0.606877	-0.617943	-0.615843	-0.630923	-0.61541	-0.623723	-0.625799	-0.630192	-0.630302	-0.624701	-0.634904	-0.622223	-0.615382	-0.616885	-0.632543	-0.626735	-0.616633	-0.621364	-0.628926	-0.628255	-0.62892	-0.618111	0.87278	-0.629118	-0.620428	-0.625479	-0.623661	-0.623723	-0.62457
C6orf106	-0.618538	-0.620885	-0.616631	-0.628354	-0.622601	1.37122	-0.61392	-0.618191	-0.626824	-0.635267	-0.62324	-0.626695	-0.620171	-0.625746	-0.616555	-0.617303	-0.614168	-0.611924	-0.607434	-0.616146	-0.62172	-0.615264	-0.611819	-0.608114	-0.615694	-0.620395	-0.629239	-0.620885	-0.615479
C6orf120	-0.618476	-0.640963	-0.611802	-0.612829	-0.623478	-0.631845	-0.624038	-0.617235	-0.617744	-0.609147	-0.619392	-0.609392	-0.614887	-0.631654	-0.626745	-0.626064	-0.62669	-0.625807	-0.633064	-0.624928	-0.618843	-0.625428	-0.598887	1.11029	-0.62655	-0.611026	-0.617371	-0.618476	-0.625178
C6orf136	-0.62519	-0.621614	2.12903	-0.622978	-0.61894	-0.62167	1.13148	-0.633397	-0.610842	-0.617619	-0.631584	1.85514	-0.617276	-0.619167	1.99704	-0.63172	-0.618228	-0.61791	-0.623264	1.45934	0.699923	-0.627114	-0.608819	-0.614177	-0.613608	-0.618057	-0.616564	-0.61894	-0.617237
C6orf201	-0.631794	-0.615624	2.3534	-0.634366	-0.61466	-0.610707	-0.61259	-0.602715	-0.623858	-0.624464	-0.637411	-0.639892	-0.620802	-0.614319	-0.626368	-0.631116	-0.622626	-0.618122	-0.625754	-0.635124	-0.634233	-0.624574	-0.612196	-0.632574	-0.624192	-0.622115	-0.614699	-0.620802	-0.624383
C6orf203	-0.626425	-0.635555	2.50001	-0.622712	1.99185	-0.624354	-0.617842	-0.627802	2.17183	1.71924	2.46975	1.90667	-0.622262	-0.623861	1.32743	1.28628	-0.621161	2.20623	1.40245	-0.622897	2.48739	-0.617148	1.56067	-0.623494	2.4367	-0.630492	-0.622412	-0.617842	0.334567
C6orf226	-0.620717	-0.626976	-0.608275	-0.621659	-0.612599	1.8172	-0.609106	-0.631839	-0.624661	-0.619395	-0.623254	-0.610955	-0.617575	-0.607601	-0.637982	-0.62221	-0.632024	-0.616867	-0.614825	-0.616607	-0.634293	-0.628291	-0.640025	-0.616063	-0.624324	-0.611651	-0.637802	-0.619395	-0.623267
C6orf48	1.52246	-0.624735	2.68119	-0.610915	2.97316	1.9337	2.33067	-0.631257	3.16696	1.81803	1.45532	3.00336	2.5621	2.80813	2.32791	2.91075	-0.617567	2.89243	2.56033	2.58874	2.64283	2.49972	3.03885	1.24073	2.80001	1.62444	-0.610838	2.32791	2.57454
C6orf52	-0.618581	-0.639767	-0.625949	-0.619867	-0.630052	-0.61834	-0.611716	1.49712	-0.626931	-0.627148	-0.635329	2.70952	-0.611871	-0.623147	2.1907	-0.625255	-0.621272	-0.608385	-0.618788	-0.615183	0.683946	0.5809	-0.634169	0.938946	-0.626683	-0.624925	-0.625359	-0.619867	-0.62003
C6orf62	-0.625299	-0.622376	-0.607946	-0.618211	-0.623856	0.94716	-0.632566	-0.624715	-0.631499	-0.622625	-0.613939	-0.636101	-0.648544	1.45543	-0.621292	-0.618602	-0.644732	1.20839	1.02847	-0.623005	-0.623529	-0.6162	-0.628255	-0.616856	0.651844	1.90264	1.35481	-0.622625	-0.616528
C6orf99	-0.62995	-0.622029	-0.627441	-0.631203	-0.62263	-0.618695	-0.630799	-0.611758	-0.622544	-0.625499	-0.625921	-0.614507	-0.638164	-0.619199	2.62845	-0.632006	-0.613006	-0.619391	-0.618115	-0.620228	-0.622399	-0.629664	-0.625889	-0.623969	-0.622335	-0.640516	-0.60254	-0.62263	-0.622367
C7orf25	-0.604922	-0.617863	-0.621185	-0.6149	-0.623295	-0.637017	-0.625885	-0.624623	-0.61905	-0.619671	-0.626373	-0.602933	-0.636426	-0.629638	1.54804	-0.640025	-0.632359	-0.613736	-0.640476	-0.629269	-0.633291	-0.609541	-0.623572	-0.611282	-0.621159	-0.628107	-0.615738	-0.621185	-0.625839
C7orf50	-0.620784	-0.627302	-0.623365	-0.633797	2.38434	0.749857	-0.620402	-0.615237	-0.631633	-0.627362	-0.623134	-0.626115	-0.610828	-0.628877	-0.623773	2.33133	-0.625446	1.56436	2.05943	-0.614672	-0.625579	-0.636857	2.26001	-0.612141	2.58292	-0.62142	-0.620532	-0.623365	-0.613407
C8orf33	0.498744	1.4932	2.6924	-0.617367	3.09385	2.67041	-0.62495	1.01496	3.40117	2.54316	2.37985	2.72074	1.75629	2.858	-0.61992	2.84145	2.13955	3.29947	2.90752	3.02248	2.82645	3.14132	2.33252	0.658561	2.56199	-0.61615	0.509296	2.37985	2.69422
C8orf37	-0.618249	-0.623016	2.57089	-0.622631	-0.619466	-0.629765	-0.623161	-0.626018	2.97779	-0.62591	-0.630621	1.58504	-0.615427	-0.627057	-0.62183	-0.618375	-0.618656	-0.610835	-0.623358	-0.631974	-0.610197	-0.621973	-0.60636	-0.643281	-0.627819	-0.620073	-0.611975	-0.622631	-0.619364
C8orf59	1.64836	-0.626963	1.56547	-0.611649	1.9662	-0.607344	-0.61275	-0.62427	2.89668	1.65414	-0.640573	-0.624649	-0.624677	-0.619375	1.55537	1.39275	-0.634557	1.86765	1.98647	2.22007	1.35196	2.36914	1.34177	-0.626696	-0.621932	2.0286	-0.623256	-0.611649	1.37235
C8orf76	-0.64165	-0.618623	2.29835	-0.610814	1.51985	-0.609687	-0.627622	-0.612868	2.36154	-0.635608	-0.619464	-0.627318	-0.607657	-0.613786	1.75238	1.59259	-0.61884	1.6216	-0.631715	-0.624813	1.35909	2.06742	1.92707	-0.629429	-0.629498	-0.637046	-0.628641	-0.612868	-0.621826
C8orf88	-0.619462	-0.611388	2.00521	-0.620322	-0.617744	-0.620393	-0.625472	-0.626917	-0.630869	-0.628137	-0.643184	2.01856	-0.625564	-0.631687	-0.622404	-0.634096	-0.638484	-0.624617	-0.61487	-0.614209	-0.623794	-0.62476	-0.625932	-0.634302	-0.610634	-0.621033	-0.608955	-0.622404	-0.624205
C9orf16	1.65138	-0.616475	2.30141	-0.627966	-0.612272	2.08604	-0.617584	-0.647129	-0.607472	-0.635274	-0.611621	-0.615647	-0.632271	-0.628488	-0.623689	2.25283	-0.632067	1.62836	-0.613512	-0.622373	2.91346	-0.622824	2.35054	-0.618105	2.24828	-0.615154	-0.622933	-0.616475	-0.614333
C9orf24	-0.618764	-0.614566	-0.62574	-0.619036	-0.617971	-0.632745	-0.622594	-0.628021	-0.625887	-0.624686	-0.621937	-0.630191	-0.620772	-0.613804	-0.613182	-0.626651	-0.625752	-0.608122	-0.632346	-0.619443	-0.623726	-0.632918	-0.63856	2.25297	-0.624752	-0.627756	-0.628336	-0.621937	-0.626202
C9orf3	-0.609475	-0.614949	-0.617925	-0.622653	-0.611027	1.16807	-0.622116	-0.638848	-0.618476	-0.618958	-0.612433	-0.61979	-0.606072	-0.631867	-0.612554	-0.624338	-0.613149	-0.622472	-0.622194	-0.628999	-0.60603	-0.625093	-0.617639	-0.609871	-0.607629	-0.614874	-0.615262	-0.617925	-0.616451
C9orf64	1.19468	-0.638743	-0.621031	-0.616876	-0.633845	-0.623843	-0.624113	-0.618971	-0.628719	-0.621518	2.23105	-0.622937	-0.63584	-0.62074	-0.612292	-0.630184	-0.629688	-0.630377	-0.623149	-0.625372	1.06032	-0.627222	-0.615239	-0.613529	-0.604146	-0.632704	1.36462	-0.621518	-0.624261
C9orf72	-0.617836	-0.615667	-0.627843	1.52793	-0.615722	-0.612572	-0.626348	-0.628531	1.52207	-0.626753	-0.61958	-0.618991	-0.623791	-0.61414	-0.628441	-0.618174	-0.612231	-0.623514	-0.615951	-0.620272	-0.61756	-0.635845	-0.613698	-0.63618	-0.627514	-0.619081	-0.628859	-0.618991	-0.619677
C9orf78	1.43643	-0.605469	2.47296	2.72325	2.25866	1.1539	2.11932	-0.628687	2.6155	1.49428	1.62662	2.45767	-0.626408	2.56508	2.78432	1.90922	-0.614172	2.14054	1.91598	1.81586	1.87399	1.6335	1.59634	-0.618632	1.78341	-0.615894	-0.622298	2.11932	1.70845
C9orf85	-0.614246	1.19185	-0.635749	2.55674	2.28926	1.41462	-0.625315	2.1943	-0.623163	2.46777	-0.620962	-0.630974	2.33762	1.83579	-0.614659	2.07889	-0.61612	2.37315	1.81101	0.893629	2.23503	1.29024	1.90066	-0.622571	2.74586	-0.625702	-0.613763	1.19185	1.55063
CA2	-0.617882	-0.614173	-0.616129	2.46348	-0.620098	-0.613856	-0.626495	-0.621659	-0.610593	-0.61835	-0.62874	0.698771	-0.619768	-0.618409	-0.622865	-0.631507	2.36664	-0.625426	-0.616046	-0.616705	-0.613711	-0.607843	-0.622981	-0.624458	2.37678	-0.609149	-0.626975	-0.61835	-0.616376
CA5B	-0.621256	-0.619216	-0.614559	-0.624671	-0.626259	-0.621302	-0.624464	1.02638	-0.619909	-0.624956	-0.625125	0.692461	-0.631152	1.05918	-0.614707	-0.631935	-0.626386	-0.610076	-0.613264	-0.616499	-0.627817	-0.625047	-0.614902	-0.625788	-0.61872	-0.611755	-0.615344	-0.621256	-0.61761
CA8	-0.622419	-0.611492	-0.628827	-0.630165	2.18569	-0.627129	-0.615893	-0.61954	-0.623649	-0.619383	-0.625356	-0.60704	-0.614379	-0.636986	-0.61728	-0.615915	-0.621868	-0.628368	-0.619126	-0.614096	-0.613957	-0.620727	-0.618203	-0.630416	-0.62709	-0.618274	-0.620596	-0.61954	-0.619861
CAAP1	-0.630627	-0.627334	2.4088	-0.622652	-0.637152	1.95958	-0.618218	-0.620629	1.2264	1.54017	3.02387	2.00143	1.81805	-0.628945	1.74784	-0.613105	1.84384	-0.628961	1.2602	-0.615324	2.08572	-0.631387	0.585453	1.41788	2.1596	0.673747	1.40999	1.2264	0.966973
CAB39L	-0.625927	0.892174	2.23566	1.82679	1.57502	-0.625837	-0.624617	-0.617495	-0.620333	1.77432	2.05139	2.14204	-0.629269	-0.632931	-0.626315	-0.63493	-0.630943	1.72451	-0.628795	1.64895	1.70567	1.36704	1.03181	-0.62531	-0.623352	1.28015	-0.618071	-0.617495	0.206869
CABYR	2.05772	-0.61907	2.65691	1.89684	1.9938	0.76252	1.9336	-0.625121	3.38436	-0.616754	-0.627278	2.50452	1.8461	1.7608	1.80261	1.29477	-0.623176	-0.636258	1.67693	-0.633654	1.72305	1.20015	1.63766	-0.636226	2.55447	-0.624567	1.39167	1.8461	1.24746
CACFD1	-0.636191	-0.611453	-0.625292	-0.624728	-0.624919	-0.627551	-0.620359	-0.616322	-0.611757	1.39358	-0.623369	-0.608103	-0.622523	-0.623565	-0.628735	1.72757	-0.630661	-0.609314	-0.619429	-0.610226	-0.623091	-0.617827	-0.628026	-0.618756	-0.62263	-0.631064	-0.62187	-0.623369	-0.620649
CACNA1C	-0.613999	-0.637134	-0.607825	-0.605536	-0.640998	-0.630628	-0.628115	-0.618384	-0.619776	-0.621264	-0.628172	-0.61678	-0.628053	-0.6342	-0.617661	-0.61466	-0.627031	-0.628624	-0.636755	-0.618592	-0.631178	-0.619856	-0.615948	-0.634788	1.75277	-0.619063	-0.61807	-0.621264	-0.61946
CACNA2D1	-0.63036	-0.626134	-0.616242	-0.617543	-0.616242	-0.610534	-0.621633	-0.622803	-0.634899	-0.626722	-0.62125	-0.613981	-0.630422	-0.64787	-0.630123	-0.62702	-0.623129	-0.632737	-0.614873	-0.628811	-0.618593	-0.618115	1.97274	-0.621442	-0.6439	-0.627168	-0.622737	-0.622803	-0.622933
CACNB2	-0.613117	-0.62077	-0.616897	-0.617208	-0.618447	-0.623503	-0.620691	-0.620776	-0.616232	-0.611307	-0.622586	-0.627646	-0.630976	-0.635721	-0.630958	-0.620919	-0.619815	-0.626299	-0.618873	-0.620677	-0.622315	-0.620348	-0.611954	-0.641504	-0.619216	-0.607946	1.71499	-0.62077	-0.620081
CACNB3	-0.625893	-0.637202	-0.639926	1.06856	-0.63755	-0.630723	-0.617647	-0.625669	-0.622031	-0.63478	-0.626124	-0.624892	-0.638393	-0.596981	-0.628265	-0.620472	-0.617336	-0.61211	-0.627938	-0.626426	1.31769	-0.614032	-0.614433	-0.61239	-0.623798	-0.623651	-0.620842	-0.626124	-0.618904
[truncated: 7,260 more rows]

## Sheet: SignificantUpGenes
Significantly upregulated genes in siDUX4 compared to siControl blastomeres.
Gene ID	Score(d)	q-value(%)
OOSP2	79.7	0
PAIP1	79.35	0
HIST1H2AA	77	0
LGALS1	75.1	0
PTTG1	72.45	0
ESCO2	71.85	0
[truncated: 62 more rows]

## Sheet: SignificantDownGenes
Significantly downregulated genes in siDUX4 compared to siControl blastomeres.
[truncated: 153 more rows]
