# Supplementary material for: DUX4 is a multifunctional factor priming human embryonic genome activation
Source: iScience. 2022 Mar 22;25(4):104137. doi: 10.1016/j.isci.2022.104137 (PMC8990217; doi:10.1016/j.isci.2022.104137)
Supplement: Table S4. A supplementary table showing transient (BioID) and stable (AP-MS) DUX4 protein-protein interactions and negative control (GFP) counts, related to Figures 4, S7 and S8 [file mmc10.xlsx]

## Sheet: DUX4 BioID
Bait	Prey	PreyGene	Spec	SpecSum	AvgSpec	NumReplicates	ctrlCounts	AvgP	MaxP	TopoAvgP	TopoMaxP	SaintScore	logOddsScore	FoldChange	BFDR	Detection
DUX4	Q86U86	PB1	18|17|15|18	68	17	4	1|0|0|0|2|3|2|3|4|2|1|6|0|2|0|0|6|2|1|1|0|0|2|0|5|0|0|0|0|0|0|1|0|4|8|4|14|24|0|0|12|8|14|10	0.85	0.87	0.85	0.87	0.85	1.45	5.27	0.04	BioID
DUX4	P43243	MATR3	20|20|21|24	85	21.25	4	1|0|4|5|7|8|9|4|7|7|12|15|3|5|0|0|7|8|3|1|3|4|4|5|5|0|2|1|2|1|0|2|3|5|0|3|7|9|0|0|12|5|17|6	0.92	0.97	0.92	0.97	0.92	2.22	4.63	0.02	BioID
DUX4	Q9HCK8	CHD8	92|102|116|139	449	112.25	4	11|15|11|8|39|30|72|26|67|48|36|31|9|13|2|4|59|67|10|6|3|0|17|12|17|3|6|12|7|7|2|2|14|4|7|8|34|22|0|0|63|30|56|25	0.96	0.99	0.96	0.99	0.96	2.23	5.4	0.01	BioID
DUX4	Q02241	KIF23	14|14|11|9	48	12	4	0|1|1|2|5|4|6|3|5|5|3|6|0|1|1|0|3|6|2|0|1|1|2|0|2|0|1|1|1|0|0|1|1|1|1|1|4|2|0|0|8|6|7|3	0.91	0.98	0.91	0.98	0.91	1.2	5.39	0.02	BioID
DUX4	Q8IVW6	ARI3B	31|36|50|45	162	40.5	4	2|4|7|3|12|10|17|10|18|11|9|9|4|8|0|1|17|17|1|1|0|1|2|3|4|0|1|2|2|1|0|1|1|3|2|3|18|16|0|0|14|9|20|7	0.97	1	0.97	1	0.97	2.68	6.58	0.01	BioID
DUX4	Q96EV2	RBM33	29|23|33|34	119	29.75	4	3|1|2|2|27|17|20|2|24|8|19|17|4|2|1|0|13|13|2|0|0|2|1|1|2|0|0|1|1|1|0|0|5|1|0|0|5|2|0|0|9|3|9|3	0.91	0.95	0.91	0.95	0.91	1.64	5.87	0.02	BioID
DUX4	Q8IWI9	MGAP	17|20|28|25	90	22.5	4	0|0|0|1|11|10|2|0|2|0|8|11|0|3|0|0|2|1|1|2|2|1|1|0|1|0|1|1|0|0|0|0|0|2|0|0|4|8|0|0|4|0|4|0	0.98	1	0.98	1	0.98	3.18	11.93	0	BioID
DUX4	Q8N684	CPSF7	17|16|21|19	73	18.25	4	2|4|4|3|8|5|9|4|10|4|6|6|7|4|1|0|10|9|2|1|1|2|2|1|2|0|2|2|2|0|2|3|3|3|2|3|3|4|0|0|11|6|10|4	0.96	0.99	0.96	0.99	0.96	2.39	4.81	0.01	BioID
DUX4	A6NHR9	SMHD1	28|19|14|28	89	22.25	4	0|0|2|1|7|5|8|3|4|3|13|13|1|0|0|0|9|8|1|1|1|1|0|0|0|0|0|0|0|0|0|0|1|1|5|5|10|10|0|0|7|6|7|8	0.93	0.99	0.93	0.99	0.93	1.38	6.94	0.02	BioID
DUX4	Q92925	SMRD2	11|16|16|18	61	15.25	4	1|0|2|2|5|9|6|0|4|6|4|6|2|2|0|1|8|8|2|1|1|2|2|2|1|0|1|2|1|1|1|1|3|0|4|3|8|8|0|0|7|6|5|5	0.91	0.99	0.91	0.99	0.91	0.9	5.05	0.02	BioID
DUX4	Q04726	TLE3	22|19|21|23	85	21.25	4	3|1|4|4|3|3|15|10|17|12|13|8|7|6|2|0|15|13|3|0|2|2|3|2|3|0|1|2|0|0|2|1|4|1|6|7|10|6|0|0|12|10|8|6	0.83	0.9	0.83	0.9	0.83	0.82	4.12	0.04	BioID
DUX4	O14497	ARI1A	40|40|47|52	179	44.75	4	1|2|5|4|30|40|15|4|18|4|20|24|4|9|1|0|23|26|3|3|2|1|1|0|2|0|0|0|0|0|1|1|7|8|3|5|19|17|0|0|17|5|20|10	0.93	0.96	0.93	0.96	0.93	2.34	5.55	0.02	BioID
DUX4	Q9ULW0	TPX2	35|38|50|45	168	42	4	0|3|2|6|42|34|22|4|18|8|15|25|4|18|0|0|21|15|3|2|6|2|5|3|5|0|0|1|0|1|7|9|2|0|7|5|11|16|0|0|7|4|11|7	0.92	0.96	0.92	0.96	0.92	1.79	5.26	0.02	BioID
DUX4	P06493	CDK1	3|4|5|5	17	4.25	4	4|2|1|1|0|0|0|0|3|0|1|1|0|0|1|1|0|0|0|0|0|0|0|0|0|0|0|0|0|1|0|0|0|0|2|0|0|0|0|0|0|0|2|0	0.87	0.94	0.87	0.94	0.87	0.98	9.35	0.03	BioID
DUX4	O75376	NCOR1	34|35|42|37	148	37	4	1|2|4|4|30|31|20|11|22|11|16|20|2|4|0|0|16|19|4|2|5|1|8|3|1|0|1|2|3|1|1|2|5|3|3|2|26|18|0|0|24|11|26|13	0.83	0.93	0.83	0.93	0.83	1.07	4.31	0.04	BioID
DUX4	Q96EA4	SPDLY	19|19|22|20	80	20	4	5|4|6|4|9|5|10|3|14|8|10|12|4|5|2|0|10|10|4|3|4|4|6|6|8|2|6|4|2|5|1|2|2|1|5|5|6|10|0|0|10|5|11|6	0.9	0.97	0.9	0.97	0.9	1.71	3.68	0.03	BioID
DUX4	Q9UBU9	NXF1	2|2|5|7	16	4	4	0|0|0|0|0|0|0|0|0|0|0|0|0|0|0|0|0|0|0|0|0|0|0|0|0|0|0|0|0|0|0|0|0|0|0|0|0|0|0|0|0|1|1|0	0.97	1	0.97	1	0.97	2.79	40	0.01	BioID
DUX4	P35637	FUS	6|6|9|7	28	7	4	0|1|1|1|1|1|2|0|3|1|2|2|1|1|0|0|3|4|0|0|1|1|0|0|0|0|0|0|0|0|0|0|1|2|1|1|2|3|0|0|2|2|3|1	0.98	1	0.98	1	0.98	3.23	7	0	BioID
DUX4	Q99856	ARI3A	15|14|16|21	66	16.5	4	2|1|2|1|6|5|6|5|7|6|6|4|0|0|0|0|12|11|1|1|0|0|1|0|1|0|1|1|1|1|1|2|1|2|2|0|10|5|0|0|6|6|13|11	0.88	0.96	0.88	0.96	0.88	1.45	5.15	0.03	BioID
DUX4	O14686	KMT2D	35|24|29|34	122	30.5	4	0|0|1|0|7|12|1|1|3|3|7|9|0|2|0|0|4|2|1|1|2|1|0|0|0|0|0|0|1|1|0|1|0|1|0|0|4|6|0|0|6|6|7|3	1	1	1	1	1	5.1	14.43	0	BioID
DUX4	Q8N1G0	ZN687	8|8|6|8	30	7.5	4	0|0|1|0|2|3|3|0|3|0|3|5|0|0|1|0|1|2|3|1|1|0|0|1|1|0|0|1|0|0|0|1|0|0|0|0|2|2|0|0|6|1|6|1	0.88	0.92	0.88	0.92	0.88	1.26	6.47	0.03	BioID
DUX4	Q96PK6	RBM14	8|9|10|11	38	9.5	4	0|0|0|0|2|4|0|0|0|0|0|0|0|0|0|0|0|0|0|0|0|0|0|0|0|0|0|0|0|0|0|0|0|0|0|0|0|0|0|0|0|0|0|0	1	1	1	1	1	5.77	69.67	0	BioID
DUX4	P39880	CUX1	30|33|27|38	128	32	4	0|2|2|0|14|19|15|8|16|11|7|12|0|5|0|0|12|15|0|0|0|0|0|0|1|1|0|0|0|0|0|0|2|3|0|0|10|12|0|0|12|10|21|12	0.94	0.97	0.94	0.97	0.94	2.29	6.34	0.01	BioID
DUX4	Q96RK0	CIC	19|19|22|20	80	20	4	0|2|2|1|13|15|13|3|10|7|5|5|0|2|0|0|13|9|1|0|0|0|2|1|0|1|0|0|0|0|0|1|3|2|1|0|8|3|0|0|7|5|9|4	0.92	0.94	0.92	0.94	0.92	2.26	5.95	0.02	BioID
DUX4	Q96NC0	ZMAT2	4|4|7|6	21	5.25	4	0|0|0|0|2|0|3|0|3|3|2|1|1|1|0|0|3|2|1|0|2|0|1|0|0|0|0|0|0|0|0|0|0|0|1|0|0|0|0|0|3|2|1|1	0.86	0.98	0.86	0.98	0.86	1.09	7	0.04	BioID
DUX4	Q6MZP7	LIN54	22|22|26|26	96	24	4	0|0|1|1|11|5|4|1|9|4|9|9|1|0|1|0|8|7|0|1|0|0|0|0|1|0|0|0|0|0|0|0|2|2|0|2|7|4|0|0|4|1|2|2	0.99	0.99	0.99	0.99	0.99	4.22	10.67	0	BioID
DUX4	Q9H0H5	RGAP1	9|5|8|6	28	7	4	0|0|2|0|4|4|2|0|2|1|2|2|0|0|0|0|3|1|0|0|0|0|0|0|0|0|0|0|0|0|1|0|0|0|0|0|3|0|0|0|1|0|2|0	0.94	0.99	0.94	0.99	0.94	1.82	10.27	0.02	BioID
DUX4	Q96KR1	ZFR	9|7|8|9	33	8.25	4	0|0|1|1|6|6|6|1|5|1|2|5|0|1|0|0|3|3|2|1|0|1|0|0|1|0|0|0|0|0|0|0|1|1|0|1|3|3|0|0|0|0|4|0	0.87	0.91	0.87	0.91	0.87	1.35	6.15	0.03	BioID
DUX4	Q96L91	EP400	12|13|15|22	62	15.5	4	0|0|1|0|7|15|4|1|2|3|1|9|0|1|0|0|1|5|4|2|1|1|2|2|2|0|2|2|2|2|1|2|1|1|3|1|13|10|0|0|7|5|7|4	0.86	0.98	0.86	0.98	0.86	1.13	5.37	0.04	BioID
DUX4	O95619	YETS4	6|9|7|8	30	7.5	4	0|0|0|1|1|2|3|2|4|3|3|2|0|0|0|0|3|5|1|0|0|0|1|0|1|0|0|0|1|0|0|0|0|0|0|0|2|2|0|0|4|3|4|2	0.91	0.97	0.91	0.97	0.91	1.48	6.6	0.02	BioID
DUX4	Q92785	REQU	13|13|16|15	57	14.25	4	0|1|2|5|5|5|8|3|8|3|8|8|1|1|0|0|9|7|1|1|0|1|0|0|1|0|1|0|0|0|2|1|4|4|1|1|8|8|0|0|7|3|10|4	0.87	0.92	0.87	0.92	0.87	1.54	4.75	0.03	BioID
DUX4	Q9GZR1	SENP6	14|13|21|17	65	16.25	4	4|3|3|2|7|3|10|1|9|7|15|16|4|1|2|1|8|5|2|1|1|1|1|0|0|0|0|0|0|0|0|0|3|3|2|1|2|1|0|0|4|1|7|2	0.87	0.96	0.87	0.96	0.87	1.26	5.38	0.03	BioID
DUX4	Q9NPJ6	MED4	2|5|5|2	14	3.5	4	0|0|0|0|0|0|1|1|1|0|2|0|0|0|0|0|1|1|0|0|0|0|0|0|0|0|0|0|0|0|0|0|0|0|1|0|0|0|0|0|1|1|1|1	0.85	1	0.85	1	0.85	0.84	12.83	0.04	BioID
DUX4	Q7Z6E9	RBBP6	38|40|43|47	168	42	4	0|1|3|5|23|21|9|2|4|4|10|18|4|7|0|0|8|6|2|2|2|1|1|1|4|0|0|0|0|0|0|0|1|3|0|0|9|10|0|0|2|2|6|4	0.99	1	0.99	1	0.99	4.3	10.56	0	BioID
DUX4	Q96AE4	FUBP1	18|19|23|25	85	21.25	4	3|2|3|3|12|6|13|3|11|7|10|5|4|3|0|0|12|13|1|1|1|1|1|3|2|1|1|1|1|1|1|2|2|2|1|4|9|4|0|0|10|2|9|3	0.93	0.98	0.93	0.98	0.93	2.04	5.37	0.02	BioID
DUX4	Q96GM5	SMRD1	17|19|21|22	79	19.75	4	0|0|3|3|5|7|9|3|10|5|9|10|0|2|1|2|9|13|0|0|0|0|2|0|2|0|0|2|0|1|0|0|3|5|3|3|10|9|0|0|10|6|13|8	0.91	0.95	0.91	0.95	0.91	1.75	5.17	0.02	BioID
DUX4	Q96KQ7	EHMT2	7|7|9|8	31	7.75	4	0|1|0|0|9|8|2|1|6|4|1|3|0|0|0|0|3|3|0|0|0|0|0|0|1|0|0|0|0|0|1|1|0|0|0|0|0|2|0|0|2|0|0|3	0.85	0.9	0.85	0.9	0.85	1.45	6.69	0.04	BioID
DUX4	Q6ZRS2	SRCAP	19|20|15|16	70	17.5	4	1|0|1|0|6|10|9|6|7|4|1|5|0|1|0|1|9|9|0|0|0|0|1|0|3|0|0|0|0|0|1|1|1|3|0|0|3|5|0|0|4|5|10|7	0.94	0.97	0.94	0.97	0.94	2.27	6.75	0.01	BioID
DUX4	Q8IX12	CCAR1	15|18|10|13	56	14	4	0|0|0|2|3|4|8|3|13|4|4|4|1|1|0|0|9|11|0|0|1|1|2|5|3|0|1|4|2|3|0|1|0|0|1|1|3|3|0|0|7|4|6|2	0.85	0.96	0.85	0.96	0.85	0.66	5.26	0.04	BioID
DUX4	Q4LE39	ARI4B	12|19|11|11	53	13.25	4	0|0|2|1|2|1|1|0|1|1|3|4|0|0|0|0|3|4|3|2|2|1|0|3|2|0|1|1|2|2|2|2|2|0|1|1|2|3|0|0|3|0|1|1	1	1	1	1	1	11.36	9.72	0	BioID
DUX4	Q9NVC6	MED17	6|4|8|11	29	7.25	4	0|0|0|0|0|0|0|0|1|1|1|0|0|0|0|0|1|2|0|0|0|0|0|0|0|0|0|0|0|0|0|0|0|0|1|0|1|0|0|0|0|0|0|0	1	1	1	1	1	6.23	39.88	0	BioID
DUX4	Q5JSZ5	PRC2B	2|4|3|3	12	3	4	0|0|2|0|2|0|0|0|0|0|1|1|1|5|0|0|0|0|0|0|0|0|0|0|0|0|0|0|1|0|0|0|0|0|0|0|0|0|0|0|0|0|0|0	0.83	0.92	0.83	0.92	0.83	0.86	10.15	0.04	BioID
DUX4	Q96RN5	MED15	8|7|14|14	43	10.75	4	0|0|0|0|1|1|1|0|1|0|1|0|0|0|0|0|1|2|0|0|0|0|0|0|0|0|0|0|0|0|0|0|0|0|0|0|0|0|0|0|0|0|1|0	1	1	1	1	1	14.44	52.56	0	BioID
DUX4	O95391	SLU7	7|7|10|10	34	8.5	4	1|0|2|0|4|4|3|0|3|3|4|3|0|0|1|0|2|3|0|0|0|0|0|1|0|0|0|1|0|0|0|0|0|2|0|0|2|1|0|0|2|1|3|0	0.96	0.99	0.96	0.99	0.96	2.49	8.13	0.01	BioID
DUX4	Q92841	DDX17	14|14|18|21	67	16.75	4	0|0|0|0|3|2|5|2|0|0|4|2|0|0|0|0|0|0|0|0|0|0|0|0|0|0|0|2|0|0|0|0|0|0|0|0|0|0|0|0|0|0|0|0	1	1	1	1	1	6.35	36.85	0	BioID
DUX4	O14929	HAT1	12|13|20|22	67	16.75	4	1|0|0|0|0|0|6|5|6|7|1|2|0|0|0|0|4|6|0|0|0|0|0|0|0|0|0|0|0|0|0|0|0|0|1|0|1|0|0|0|5|5|2|3	0.98	1	0.98	1	0.98	3.06	13.4	0	BioID
DUX4	Q9NQW6	ANLN	10|11|19|18	58	14.5	4	0|0|0|0|5|1|4|1|4|3|6|3|1|0|0|0|3|5|0|0|0|0|0|1|0|0|1|1|0|0|0|0|0|1|1|0|2|0|0|0|3|0|0|0	0.98	1	0.98	1	0.98	3.3	13.87	0	BioID
DUX4	Q9H2H8	PPIL3	4|5|7|7	23	5.75	4	0|0|0|0|0|0|3|2|4|2|2|1|1|0|0|0|3|4|0|0|0|1|0|0|0|0|0|0|0|0|0|0|0|0|0|0|0|0|0|0|2|1|2|1	0.89	0.96	0.89	0.96	0.89	1.11	8.72	0.03	BioID
DUX4	O60244	MED14	6|6|7|14	33	8.25	4	0|0|0|0|0|0|1|1|1|0|0|0|0|0|0|0|0|3|0|0|0|0|0|0|0|0|0|0|0|0|0|0|0|0|0|0|0|0|0|0|0|0|3|4	0.98	1	0.98	1	0.98	3.69	27.92	0	BioID
DUX4	Q8WUQ7	CATIN	16|18|16|20	70	17.5	4	0|0|0|1|8|6|14|9|18|12|6|6|2|1|0|0|14|15|0|0|0|0|1|1|1|0|0|0|0|0|0|0|0|0|0|0|1|0|0|0|4|2|5|3	0.88	0.92	0.88	0.92	0.88	1.78	5.92	0.03	BioID
DUX4	Q15723	ELF2	13|7|9|13	42	10.5	4	1|1|2|3|10|6|6|1|6|2|8|9|2|2|0|0|7|5|0|0|0|0|0|1|0|0|0|0|0|0|0|0|0|0|1|0|1|1|0|0|0|0|0|0	0.83	0.93	0.83	0.93	0.83	0.72	6.16	0.04	BioID
DUX4	O75362	ZN217	51|53|57|65	226	56.5	4	0|0|0|0|0|0|0|0|0|0|0|0|0|0|0|0|0|1|0|1|1|1|0|0|0|0|0|0|0|0|0|0|0|0|0|0|0|0|0|0|0|0|0|0	1	1	1	1	1	75.83	565	0	BioID
DUX4	Q13948	CASP	16|15|16|21	68	17	4	0|0|0|0|0|0|0|0|0|0|0|0|0|0|0|0|0|0|1|1|0|1|0|0|0|0|0|0|0|0|0|0|0|0|1|1|0|0|0|0|0|0|12|0	0.99	1	0.99	1	0.99	5.01	44	0	BioID
DUX4	Q4VC05	BCL7A	4|2|3|3	12	3	4	0|0|0|0|0|0|0|0|0|0|0|0|1|1|0|0|2|2|0|0|0|0|0|0|0|0|0|0|0|0|0|0|0|0|0|1|1|1|0|0|0|0|0|0	0.91	0.99	0.91	0.99	0.91	1.21	14.67	0.02	BioID
DUX4	Q7Z589	EMSY	12|14|14|12	52	13	4	0|0|0|1|10|14|4|2|3|3|2|6|0|1|1|0|3|3|0|0|0|0|4|0|3|0|2|1|2|1|1|1|1|1|2|1|6|5|0|0|6|2|4|3	0.9	0.93	0.9	0.93	0.9	1.89	5.78	0.03	BioID
DUX4	Q6PII3	CC174	6|6|9|10	31	7.75	4	0|0|0|0|4|1|1|0|3|0|4|1|1|0|0|0|0|0|0|0|0|0|0|0|0|0|0|0|0|0|0|0|0|0|0|0|1|0|0|0|0|0|0|0	0.98	1	0.98	1	0.98	3.36	21.31	0	BioID
DUX4	Q9UPW6	SATB2	11|10|16|16	53	13.25	4	0|2|0|0|4|2|0|0|7|3|0|0|2|1|0|0|0|5|0|0|0|0|0|0|0|0|0|0|0|0|0|0|0|0|0|0|0|3|0|0|3|2|4|2	0.98	1	0.98	1	0.98	3.32	14.58	0	BioID
DUX4	Q8WUU5	GATD1	5|3|4|4	16	4	4	0|0|0|0|0|0|1|1|1|1|0|2|0|0|0|0|1|3|0|0|0|0|0|0|0|0|0|0|0|0|0|0|0|1|0|1|1|2|0|0|1|2|0|1	0.92	0.99	0.92	0.99	0.92	1.38	9.26	0.02	BioID
DUX4	Q93074	MED12	4|5|2|4	15	3.75	4	0|0|0|0|0|0|3|0|3|0|0|0|0|0|0|0|3|3|0|0|0|0|0|0|0|0|0|0|0|0|0|0|0|0|0|0|0|0|0|0|0|0|0|0	0.89	0.96	0.89	0.96	0.89	0.99	13.75	0.03	BioID
DUX4	P13647	K2C5	16|14|10|8	48	12	4	0|0|0|0|0|0|0|0|0|0|0|0|0|0|0|0|0|0|0|0|0|0|0|0|0|0|0|0|0|0|0|0|0|0|0|0|0|0|0|0|8|0|11|0	0.98	0.99	0.98	0.99	0.98	3.32	27.79	0	BioID
DUX4	Q8NI36	WDR36	5|3|7|11	26	6.5	4	0|0|0|0|0|0|1|2|1|1|0|0|0|0|0|0|2|2|0|0|0|0|0|0|0|0|0|0|0|0|0|0|0|0|0|0|0|0|0|0|1|1|2|1	0.97	1	0.97	1	0.97	2.05	20.43	0.01	BioID
DUX4	P02533	K1C14	9|11|6|5	31	7.75	4	0|0|0|0|0|0|0|0|0|0|0|0|0|3|0|0|0|0|0|0|0|0|0|0|0|0|0|0|0|0|0|0|0|0|0|0|0|0|6|0|5|0|10|1	0.93	0.98	0.93	0.98	0.93	1.93	13.64	0.02	BioID
DUX4	Q9Y4C1	KDM3A	8|9|10|15	42	10.5	4	0|0|0|0|3|0|10|1|10|3|4|3|0|0|0|0|10|14|0|0|0|0|0|0|0|0|0|0|0|0|0|0|0|0|0|0|5|0|0|0|6|0|4|2	0.83	0.93	0.83	0.93	0.83	1.1	6.16	0.04	BioID
DUX4	Q9P2D1	CHD7	10|16|18|16	60	15	4	0|0|0|0|11|14|14|0|10|0|5|7|0|0|0|0|0|10|0|0|0|0|0|0|0|0|0|0|0|3|0|0|0|0|0|0|7|4|0|0|0|0|0|0	0.9	0.95	0.9	0.95	0.9	1.4	7.76	0.03	BioID
DUX4	Q9NTZ6	RBM12	8|10|10|11	39	9.75	4	0|0|2|1|1|2|6|0|6|4|5|6|1|0|0|0|5|7|0|0|0|0|0|0|0|0|0|0|0|0|0|0|0|0|0|0|2|0|0|0|3|0|5|5	0.89	0.93	0.89	0.93	0.89	1.52	7.03	0.03	BioID
DUX4	O15014	ZN609	10|11|12|10	43	10.75	4	1|2|2|1|4|7|9|1|7|3|10|9|1|0|0|0|6|4|0|0|0|0|0|0|0|0|0|0|0|0|0|0|1|1|0|2|2|0|0|0|3|2|5|0	0.85	0.89	0.85	0.89	0.85	1.52	5.7	0.04	BioID
DUX4	Q96G25	MED8	5|3|5|3	16	4	4	0|0|0|0|0|0|0|0|0|0|1|1|0|0|0|0|1|2|0|1|0|0|0|0|0|0|0|0|0|0|0|0|0|0|0|0|0|0|0|0|0|0|0|0	0.99	1	0.99	1	0.99	4.06	29.33	0	BioID
DUX4	P51531	SMCA2	36|32|46|40	154	38.5	4	0|0|0|0|0|9|19|7|20|11|0|0|0|0|0|0|19|18|2|0|0|0|0|0|0|0|0|0|0|0|0|0|0|0|0|0|14|13|0|0|19|10|23|14	0.96	0.98	0.96	0.98	0.96	2.78	8.56	0.01	BioID
DUX4	Q9GZN1	ARP6	4|2|2|3	11	2.75	4	0|0|0|0|0|0|1|1|1|1|0|0|0|0|0|0|1|2|0|0|0|0|0|0|0|0|0|0|0|0|0|0|0|0|0|0|0|0|0|0|0|0|1|1	0.9	1	0.9	1	0.9	1.47	13.44	0.03	BioID
DUX4	O15550	KDM6A	11|12|13|16	52	13	4	0|0|0|0|0|0|2|1|1|1|2|3|0|0|0|0|3|1|0|0|0|0|0|0|0|0|0|0|0|0|0|0|0|0|0|0|2|1|0|0|3|0|4|0	1	1	1	1	1	6.37	23.83	0	BioID
DUX4	Q9P2N6	KANL3	5|5|6|6	22	5.5	4	0|0|0|1|1|1|1|1|1|0|0|2|0|0|0|0|0|1|0|0|0|0|0|0|0|0|0|0|0|0|0|0|0|0|0|0|0|1|0|0|0|1|1|2	1	1	1	1	1	5.22	17.29	0	BioID
DUX4	Q14814	MEF2D	7|9|9|9	34	8.5	4	1|1|1|3|4|3|2|0|3|0|4|4|2|0|0|0|2|2|0|0|0|0|0|0|1|0|0|0|0|0|0|0|0|0|0|0|4|2|0|0|0|0|0|0	0.96	0.98	0.96	0.98	0.96	2.51	9.59	0.01	BioID
DUX4	P10244	MYBB	9|6|9|10	34	8.5	4	0|0|0|0|0|0|1|1|1|2|0|0|0|0|0|0|3|2|0|0|0|0|0|0|0|0|0|0|0|0|0|0|0|0|0|0|0|0|0|0|0|0|0|0	1	1	1	1	1	4.89	37.4	0	BioID
DUX4	Q9Y314	NOSIP	2|3|5|7	17	4.25	4	0|0|0|0|2|1|0|0|0|0|2|1|0|0|0|0|0|0|0|0|0|0|0|0|0|0|0|0|0|0|0|0|0|0|0|0|0|0|0|0|0|0|0|0	0.96	1	0.96	1	0.96	2.09	31.17	0.01	BioID
DUX4	Q5TKA1	LIN9	3|4|12|16	35	8.75	4	0|0|0|0|1|3|2|1|1|1|0|0|0|0|0|0|2|1|0|0|0|0|0|0|1|0|0|0|0|0|0|0|0|0|0|0|0|0|0|0|1|1|1|0	0.95	1	0.95	1	0.95	1.75	24.06	0.01	BioID
DUX4	Q9UPN9	TRI33	7|7|7|10	31	7.75	4	0|0|0|0|4|0|1|0|4|2|1|2|0|0|0|0|2|5|0|0|0|0|0|0|0|0|0|0|0|0|0|0|0|0|1|2|0|0|0|0|5|2|5|3	0.91	0.97	0.91	0.97	0.91	2.14	8.74	0.02	BioID
DUX4	P24941	CDK2	6|5|12|11	34	8.5	4	2|0|0|0|0|0|0|1|3|0|0|1|0|0|0|0|0|3|0|0|2|2|0|0|0|0|0|0|0|0|0|0|0|0|0|0|0|0|0|0|0|0|0|0	0.99	1	0.99	1	0.99	3.3	26.71	0	BioID
DUX4	Q8NFD5	ARI1B	13|18|15|24	70	17.5	4	1|0|0|2|12|19|9|2|9|3|4|8|0|0|0|0|12|14|0|0|0|0|0|0|1|0|0|0|0|0|0|0|1|0|0|0|1|1|0|0|5|3|10|4	0.88	0.96	0.88	0.96	0.88	1.38	6.36	0.03	BioID
DUX4	O15164	TIF1A	20|13|20|17	70	17.5	4	0|0|0|0|0|0|1|1|3|0|2|2|0|0|0|0|4|1|0|0|0|0|0|0|0|0|0|0|0|0|0|0|0|0|0|0|0|0|0|0|1|0|1|0	1	1	1	1	1	8.28	48.12	0	BioID
DUX4	P00491	PNPH	4|3|7|9	23	5.75	4	0|0|1|0|0|0|0|0|0|0|0|0|1|0|0|0|0|0|1|0|0|0|0|0|0|0|0|0|0|0|0|0|0|0|0|0|0|0|0|0|0|0|0|0	1	1	1	1	1	4.63	57.5	0	BioID
DUX4	Q9BW19	KIFC1	8|8|5|11	32	8	4	0|0|0|0|1|1|2|1|0|1|3|2|0|0|0|0|1|0|0|0|0|0|0|0|0|0|0|0|0|0|0|0|0|0|0|0|0|0|0|0|0|0|1|0	1	1	1	1	1	4.22	27.08	0	BioID
DUX4	Q04724	TLE1	14|14|14|13	55	13.75	4	0|0|0|0|1|1|8|0|9|5|1|1|0|0|0|0|7|6|0|0|0|0|0|0|0|0|0|0|0|0|0|0|0|0|0|0|0|0|0|0|4|0|4|0	0.97	0.97	0.97	0.97	0.97	3.23	12.87	0.01	BioID
DUX4	Q96DF8	ESS2	4|4|7|8	23	5.75	4	0|0|1|0|1|1|0|0|2|0|3|5|1|0|0|0|3|2|0|0|0|0|0|0|0|0|0|0|0|0|0|0|0|0|0|0|0|0|0|0|0|0|0|0	0.92	0.98	0.92	0.98	0.92	1.75	13.32	0.02	BioID
DUX4	Q15906	VPS72	3|2|4|4	13	3.25	4	0|0|0|0|1|2|0|0|1|0|0|2|0|0|0|0|2|1|0|0|0|0|0|0|0|0|0|0|0|0|0|0|0|0|0|0|1|2|0|0|0|0|2|0	0.85	0.96	0.85	0.96	0.85	0.57	10.21	0.04	BioID
DUX4	Q969R5	LMBL2	6|3|4|8	21	5.25	4	0|0|0|0|1|2|0|0|0|0|0|0|0|0|0|0|0|0|0|0|0|0|0|0|0|0|0|0|0|0|0|0|0|0|0|0|0|0|0|0|0|0|0|0	1	1	1	1	1	5.3	52.5	0	BioID
DUX4	Q12857	NFIA	8|6|12|9	35	8.75	4	0|0|0|3|1|0|3|0|3|0|3|0|0|0|0|0|4|2|0|0|1|0|0|0|0|0|0|0|0|0|0|0|0|0|0|0|0|1|0|0|3|0|0|0	0.98	1	0.98	1	0.98	2.73	16.04	0.01	BioID
DUX4	Q9H204	MED28	2|3|2|4	11	2.75	4	0|0|0|0|0|0|0|0|0|0|0|0|0|0|0|0|0|0|0|0|0|0|0|0|0|0|0|0|0|0|0|0|0|0|0|0|0|0|0|0|0|0|0|0	0.97	1	0.97	1	0.97	2.79	27.5	0.01	BioID
DUX4	Q8IY67	RAVR1	3|2|7|7	19	4.75	4	0|0|0|0|1|1|1|2|2|1|0|1|0|0|0|0|1|1|0|0|0|0|0|0|0|0|0|0|0|0|0|0|0|0|0|0|0|0|0|0|1|0|1|0	0.91	1	0.91	1	0.91	0.84	16.08	0.02	BioID
DUX4	Q96QT6	PHF12	6|5|6|8	25	6.25	4	0|0|0|0|0|5|2|0|1|0|0|3|0|0|0|0|1|0|1|3|2|0|3|1|1|0|1|1|1|1|0|0|0|0|0|0|2|3|0|0|2|0|3|1	0.9	0.98	0.9	0.98	0.9	1.48	7.24	0.02	BioID
DUX4	O00712	NFIB	5|7|4|5	21	5.25	4	0|0|0|0|0|0|0|0|0|0|2|1|0|0|0|0|0|0|0|0|0|0|0|0|0|0|0|0|0|0|0|0|0|0|0|0|0|0|0|0|0|0|1|1	1	1	1	1	1	5.67	46.2	0	BioID
DUX4	O75586	MED6	3|3|3|4	13	3.25	4	0|0|0|0|0|0|1|0|0|0|0|0|0|0|0|0|2|1|0|0|0|0|0|0|0|0|0|0|0|0|0|0|0|0|0|0|0|0|0|0|0|1|1|1	0.99	1	0.99	1	0.99	4.03	20.43	0	BioID
DUX4	Q9H944	MED20	2|3|4|3	12	3	4	0|0|0|0|0|0|0|0|0|0|0|0|0|0|0|0|0|1|0|0|0|0|0|0|0|0|0|0|0|0|0|0|0|0|0|0|0|0|0|0|0|0|0|0	0.98	1	0.98	1	0.98	2.79	30	0	BioID
DUX4	Q96JM7	LMBL3	4|5|3|4	16	4	4	0|0|0|0|0|1|0|0|0|0|1|2|0|0|0|0|0|3|0|0|1|0|0|0|0|0|0|0|0|0|0|0|0|0|0|0|1|0|0|0|1|0|1|0	0.96	0.99	0.96	0.99	0.96	2.19	16	0.01	BioID
DUX4	Q6P2C8	MED27	2|2|2|6	12	3	4	0|0|0|0|1|0|0|0|0|0|1|2|0|0|0|0|0|2|0|0|0|0|0|0|0|0|0|0|0|0|0|0|0|0|0|0|0|0|0|0|0|0|0|0	0.92	1	0.92	1	0.92	2.09	22	0.02	BioID
DUX4	Q09472	EP300	17|17|30|36	100	25	4	0|0|0|0|0|0|1|2|0|0|2|0|0|0|0|0|1|0|0|0|0|0|0|0|0|0|0|0|0|0|0|0|0|0|0|0|0|0|0|0|0|0|0|0	1	1	1	1	1	17.09	183.33	0	BioID
DUX4	P13056	NR2C1	2|2|5|3	12	3	4	0|1|0|0|0|1|1|0|0|1|1|0|0|0|0|0|2|2|0|0|0|0|0|0|0|0|0|0|0|0|0|0|0|0|1|0|0|0|0|0|0|0|0|0	0.86	1	0.86	1	0.86	1.12	13.2	0.03	BioID
DUX4	Q86YD1	PTOV1	2|2|2|5	11	2.75	4	0|0|0|0|0|0|0|0|0|0|0|0|0|0|0|0|0|0|0|0|0|0|0|0|0|0|0|0|0|0|0|0|0|0|0|0|0|0|0|0|0|0|0|0	0.96	1	0.96	1	0.96	2.79	27.5	0.01	BioID
DUX4	Q15596	NCOA2	15|16|13|19	63	15.75	4	0|0|1|1|8|6|7|1|9|5|4|5|0|0|0|0|11|9|1|1|1|1|0|0|0|0|0|0|0|0|0|0|1|0|1|0|0|0|0|0|2|2|3|3	0.95	0.98	0.95	0.98	0.95	2.29	8.35	0.01	BioID
DUX4	O76064	RNF8	3|6|4|5	18	4.5	4	0|0|0|0|1|0|0|0|0|0|1|0|0|0|0|0|0|0|0|0|0|0|0|0|0|0|0|0|0|0|0|0|0|0|0|0|0|0|0|0|0|0|0|0	1	1	1	1	1	4.63	45	0	BioID
DUX4	P46937	YAP1	9|6|11|12	38	9.5	4	0|0|0|0|0|0|0|0|0|0|0|0|0|0|0|0|0|0|0|0|0|0|0|0|0|0|0|0|0|0|0|0|0|0|0|0|0|0|0|0|0|0|0|0	1	1	1	1	1	9.69	95	0	BioID
DUX4	P54253	ATX1	8|7|4|5	24	6	4	0|0|0|0|0|1|0|0|0|0|0|0|0|0|0|0|1|1|0|0|0|0|0|0|0|0|0|0|0|0|0|0|0|0|0|0|0|1|0|0|1|0|0|0	1	1	1	1	1	6.12	52.8	0	BioID
DUX4	Q9Y6Q9	NCOA3	20|19|23|31	93	23.25	4	0|0|0|0|1|2|0|0|0|0|3|2|1|0|0|0|2|2|0|0|0|0|0|0|0|0|0|0|0|0|0|0|0|0|0|0|0|0|0|0|0|0|0|0	1	1	1	1	1	13.98	78.69	0	BioID
DUX4	Q01826	SATB1	20|15|18|21	74	18.5	4	0|0|0|0|3|2|6|3|6|3|6|2|0|0|0|0|8|5|1|1|1|0|0|1|0|0|0|0|0|0|0|0|0|0|0|0|5|3|0|0|3|0|0|0	0.99	1	0.99	1	0.99	4.03	13.8	0	BioID
DUX4	Q12948	FOXC1	6|5|9|10	30	7.5	4	0|0|0|0|1|1|0|0|0|0|2|2|0|1|0|0|3|4|0|0|0|0|0|0|0|0|0|0|0|0|0|0|0|0|0|0|1|0|0|0|0|0|0|0	0.98	1	0.98	1	0.98	3.06	22	0	BioID
DUX4	Q86SE9	PCGF5	3|3|3|3	12	3	4	0|0|0|0|0|0|1|1|1|1|0|0|0|0|0|0|1|0|0|1|0|1|0|0|0|0|0|0|0|0|0|0|0|0|0|0|0|0|0|0|0|0|0|0	0.98	0.98	0.98	0.98	0.98	3.7	18.86	0.01	BioID
DUX4	Q9NW64	RBM22	2|2|6|5	15	3.75	4	0|0|0|0|0|0|0|0|0|0|0|0|0|0|0|0|1|0|0|0|0|0|0|0|0|0|0|0|0|0|0|0|0|0|0|0|0|0|0|0|0|0|0|0	0.97	1	0.97	1	0.97	2.79	37.5	0.01	BioID
DUX4	P19532	TFE3	5|3|4|4	16	4	4	0|0|0|0|0|0|0|0|2|0|0|0|0|0|0|0|0|0|0|1|0|0|0|0|0|0|0|0|0|0|0|0|0|0|0|0|0|0|0|0|0|0|0|0	1	1	1	1	1	5.3	40	0	BioID
DUX4	P32519	ELF1	4|4|4|5	17	4.25	4	0|0|0|0|1|0|0|0|0|0|0|0|0|0|0|0|0|0|0|0|0|0|0|0|0|0|0|0|0|0|0|0|0|0|0|0|0|0|0|0|0|0|0|0	1	1	1	1	1	6.38	42.5	0	BioID
DUX4	Q9ULL5	PRR12	3|3|5|6	17	4.25	4	0|0|0|0|1|1|0|0|0|0|2|0|0|0|0|0|0|0|0|0|0|0|0|0|0|0|0|0|0|0|0|0|0|0|0|0|0|0|1|0|0|0|0|0	0.99	1	0.99	1	0.99	4.14	37.4	0	BioID
DUX4	P0C7T5	ATX1L	2|2|2|4	10	2.5	4	0|0|0|0|0|1|0|0|0|0|0|0|0|0|0|0|1|0|0|0|0|0|0|0|1|0|0|0|0|0|0|0|0|0|0|0|0|0|0|0|0|0|0|0	0.96	1	0.96	1	0.96	2.79	25	0.01	BioID
DUX4	Q6PJG2	EMSA1	4|2|4|7	17	4.25	4	0|0|0|0|0|0|0|0|0|0|0|0|0|0|0|0|0|0|0|1|0|0|1|0|1|0|3|1|1|2|1|1|0|0|0|0|0|0|0|0|0|0|0|0	0.91	1	0.91	1	0.91	0.8	15.58	0.02	BioID
DUX4	Q9ULD9	ZN608	5|4|3|3	15	3.75	4	0|1|0|0|2|2|2|0|2|1|2|1|0|0|0|0|2|1|0|0|0|0|0|0|0|0|0|0|0|0|0|0|0|0|0|0|1|0|0|0|0|0|0|1	0.88	0.98	0.88	0.98	0.88	1.39	9.17	0.03	BioID
DUX4	Q92782	DPF1	5|6|6|9	26	6.5	4	0|0|0|0|0|0|0|0|0|0|0|1|0|0|0|0|0|0|0|0|0|0|0|0|0|0|0|0|0|0|0|0|0|0|0|0|0|0|0|0|2|0|0|0	1	1	1	1	1	9.75	65	0	BioID
DUX4	Q15788	NCOA1	2|4|4|4	14	3.5	4	0|0|0|0|0|0|0|1|0|0|0|0|0|0|0|0|1|0|0|0|0|0|0|0|0|0|0|0|0|0|0|0|0|0|0|0|0|0|0|0|0|0|0|0	0.98	1	0.98	1	0.98	2.79	35	0	BioID
DUX4	Q9UBX2	Q9UBX2	55|49|67|59	230	57.5	4	0|0|0|0|0|0|0|0|0|0|0|0|0|0|0|0|0|0|0|0|0|0|0|0|0|0|0|0|0|0|0|0|0|0|0|0|0|0|0|0|0|0|0|0	1	1	1	1	1	72.97	575	0	BioID
DUX4	Q92793	CBP	25|24|32|38	119	29.75	4	0|0|0|0|0|0|0|0|4|0|0|1|0|0|0|0|0|3|0|0|0|0|1|1|1|0|0|0|0|0|0|0|0|0|0|0|0|0|0|0|0|0|0|0	1	1	1	1	1	12.9	119	0	BioID
DUX4	Q8NAM6	ZSCA4	16|11|19|18	64	16	4	0|0|0|0|0|0|0|0|0|0|0|0|0|0|0|0|0|0|0|0|0|0|0|0|0|0|0|0|0|0|0|0|0|0|0|0|0|0|0|0|0|0|0|0	1	1	1	1	1	17.52	160	0	BioID
DUX4	A6NGD5	ZSA5C	12|10|14|12	48	12	4	0|0|0|0|0|0|0|0|0|0|0|0|0|0|0|0|0|0|0|0|0|0|0|0|0|0|0|0|0|0|0|0|0|0|0|0|0|0|0|0|0|0|0|0	1	1	1	1	1	15.99	120	0	BioID
DUX4	A6NLU0	RFPLA	10|4|8|8	30	7.5	4	0|0|0|0|0|0|0|0|0|0|0|0|0|0|0|0|0|0|0|0|0|0|0|0|0|0|0|0|0|0|0|0|0|0|0|0|0|0|0|0|0|0|0|0	1	1	1	1	1	6.38	75	0	BioID
DUX4	P0CG00	ZSA5D	10|8|10|12	40	10	4	0|0|0|0|0|0|0|0|0|0|0|0|0|0|0|0|0|0|0|0|0|0|0|0|0|0|0|0|0|0|0|0|0|0|0|0|0|0|0|0|0|0|0|0	1	1	1	1	1	12.88	100	0	BioID
DUX4	Q13363	CTBP1	4|6|7|6	23	5.75	4	0|0|0|0|0|0|0|1|1|0|0|0|0|0|0|0|1|2|0|0|0|0|0|0|0|0|0|0|0|0|0|0|0|0|0|0|0|0|0|0|0|0|0|1	1	1	1	1	1	5.8	42.17	0	BioID
DUX4	Q9ULJ6	ZMIZ1	4|4|5|6	19	4.75	4	0|0|0|0|0|0|0|0|0|0|0|0|0|0|0|0|0|0|0|0|0|0|0|0|0|0|0|0|0|0|0|0|0|0|0|0|0|0|0|0|0|0|0|0	1	1	1	1	1	6.38	47.5	0	BioID
DUX4	Q14865	ARI5B	3|3|4|4	14	3.5	4	0|0|0|0|0|0|0|0|0|0|0|0|0|0|0|0|0|0|0|0|0|0|0|0|0|0|0|0|0|0|0|0|0|0|0|0|0|0|0|0|0|0|0|0	0.99	1	0.99	1	0.99	4.63	35	0	BioID
DUX4	Q6ZWI9	RFPLB	2|4|9|10	25	6.25	4	0|0|0|0|0|0|0|0|0|0|0|0|0|0|0|0|0|0|0|0|0|0|0|0|0|0|0|0|0|0|0|0|0|0|0|0|0|0|0|0|0|0|0|0	0.99	1	0.99	1	0.99	2.79	62.5	0	BioID
DUX4	P56545	CTBP2	6|6|5|7	24	6	4	0|0|0|0|0|0|1|2|3|3|0|0|0|0|0|0|3|0|0|0|0|0|0|0|0|0|0|0|0|0|0|0|0|0|0|0|0|0|0|0|0|1|0|1	0.98	0.99	0.98	0.99	0.98	3.19	18.86	0	BioID
DUX4	P48436	SOX9	3|2|3|4	12	3	4	0|0|0|0|0|0|0|0|0|0|0|0|0|0|0|0|0|0|0|0|0|0|0|0|0|0|0|0|0|0|0|0|0|0|0|0|0|0|0|0|0|0|0|0	0.98	1	0.98	1	0.98	2.79	30	0	BioID
DUX4	A0A1B0GVZ6	MB3LB	2|6|4|4	16	4	4	0|0|0|0|0|0|0|0|0|0|0|0|0|0|0|0|0|0|0|0|0|0|0|0|0|0|0|0|0|0|0|0|0|0|0|0|0|0|0|0|0|0|0|0	0.98	1	0.98	1	0.98	2.79	40	0	BioID
DUX4	Q9HAH7	FBRS	5|5|2|4	16	4	4	0|0|0|0|1|1|0|0|1|0|1|1|0|0|0|0|1|0|0|0|0|0|0|0|0|0|0|0|0|0|0|0|0|0|0|0|0|0|0|0|0|0|0|0	0.97	1	0.97	1	0.97	2.24	29.33	0.01	BioID
DUX4	P85037	FOXK1	2|2|3|4	11	2.75	4	0|0|0|0|1|0|0|0|1|0|0|0|0|0|0|0|1|1|0|0|0|0|0|0|0|0|0|0|0|0|0|0|0|0|0|0|0|0|0|0|0|0|0|0	0.97	1	0.97	1	0.97	2.79	27.5	0.01	BioID
DUX4	Q8N488	RYBP	2|2|3|2	9	2.25	4	0|0|0|0|1|0|0|0|2|0|0|0|0|0|0|0|0|0|0|0|0|0|0|0|0|0|0|0|0|0|0|0|0|0|0|0|0|0|0|0|0|0|0|0	0.96	1	0.96	1	0.96	3.02	22.5	0.01	BioID
DUX4	Q8WUZ0	BCL7C	2|2|2|3	9	2.25	4	0|0|0|0|1|2|1|0|0|0|0|0|0|0|0|0|1|0|0|0|0|0|0|0|0|0|0|0|0|0|0|0|0|0|0|0|0|0|0|0|0|0|0|0	0.94	0.98	0.94	0.98	0.94	2.49	19.8	0.02	BioID

## Sheet: DUX4 APMS
Bait	Prey	PreyGene	Spec	SpecSum	AvgSpec	NumReplicates	ctrlCounts	AvgP	MaxP	TopoAvgP	TopoMaxP	SaintScore	logOddsScore	FoldChange	BFDR	Detection
DUX4	Q9UBX2	Q9UBX2	39|25|25|28	117	29.25	4	0|0|0|0|0|0|0|0|0|0|0|0|0|0|0|0|0|0|0|0|0|0|0|0|0|0|0|0|0|0|0|0|0|0|0|0|0|0|0|0|0|0|0|0|0|0|0|0|0|0|0|0|0|0|0|0|0|0|0|0|0|0|0|0|0|0|0|0|0|0|0|0|0|0|0	1	1	1	1	1	38.57	292.5	0	APMS
DUX4	Q9Y2S7	PDIP2	4|5|5|5	19	4.75	4	0|0|0|0|0|0|0|0|0|0|0|0|0|0|0|0|0|0|0|0|0|0|0|0|0|0|0|0|0|0|0|0|0|0|0|0|0|0|0|0|0|0|0|0|0|0|0|1|0|0|0|0|0|0|0|0|0|0|0|0|0|0|0|0|0|0|0|2|2|0|0|0|0|0|0	1	1	1	1	1	7.14	47.5	0	APMS
DUX4	Q9BTT4	MED10	3|2|2|2	9	2.25	4	0|0|0|0|0|0|0|0|0|0|0|0|0|0|0|0|0|0|0|0|0|0|0|0|0|0|0|0|0|0|0|0|0|0|0|0|0|0|0|0|0|0|0|0|0|0|0|0|0|0|0|0|0|0|0|0|0|0|0|0|0|0|0|0|0|0|0|0|0|0|0|0|0|0|0	0.96	0.99	0.96	0.99	0.96	3.04	22.5	0.01	APMS
DUX4	Q9Y3B4	SF3B6	2|2|3|2	9	2.25	4	0|0|0|0|0|0|0|0|0|0|0|0|0|0|0|0|0|0|0|0|0|0|0|0|0|0|0|0|0|1|0|0|0|0|0|0|0|0|0|0|0|1|0|0|0|0|0|0|0|0|0|0|0|0|0|0|0|0|0|0|0|0|0|0|0|0|0|0|0|0|0|0|0|0|0	0.96	0.99	0.96	0.99	0.96	3.04	22.5	0.01	APMS
DUX4	Q8NAM6	ZSCA4	3|2|2|2	9	2.25	4	0|0|0|0|0|0|0|0|0|0|0|0|0|0|0|0|0|0|0|0|0|0|0|0|0|0|0|0|0|0|0|0|0|0|0|0|0|0|0|0|0|0|0|1|0|0|0|0|0|0|0|0|0|0|0|0|0|0|0|0|0|0|0|0|0|0|0|0|0|0|0|0|0|0|0	0.96	0.99	0.96	0.99	0.96	3.04	22.5	0.01	APMS
DUX4	P0DPK5	H3X	2|2|2|2	8	2	4	0|0|0|0|0|0|0|0|0|0|0|0|0|0|0|0|0|0|0|0|0|0|0|0|0|0|0|0|0|0|0|0|0|0|0|0|0|0|0|0|0|0|0|0|0|0|0|0|0|0|0|0|0|0|0|0|0|0|0|0|0|0|0|0|0|0|0|0|0|0|0|0|0|0|0	0.95	0.95	0.95	0.95	0.95	3.04	20	0.01	APMS
DUX4	Q96G25	MED8	6|3|4|6	19	4.75	4	0|0|0|0|0|0|0|0|0|0|0|0|0|0|0|0|0|0|0|0|0|0|0|0|0|0|0|0|0|0|0|0|0|0|0|0|0|0|0|1|0|0|0|0|0|0|0|0|0|0|0|0|0|0|0|0|0|0|0|0|0|0|0|0|0|0|0|0|0|0|0|0|0|0|0	1	1	1	1	1	4.88	47.5	0	APMS
DUX4	Q71SY5	MED25	6|4|3|3	16	4	4	0|0|0|0|0|0|0|0|0|0|0|0|0|0|0|0|0|0|0|0|0|0|0|0|0|0|0|0|0|0|0|0|0|0|0|0|0|0|0|0|0|0|0|0|0|0|0|0|0|0|0|0|0|0|0|0|0|0|0|0|0|0|0|0|0|0|0|0|0|0|0|0|0|0|0	1	1	1	1	1	4.88	40	0	APMS
DUX4	Q9NVC6	MED17	7|4|3|3	17	4.25	4	0|0|1|0|0|0|0|0|0|0|0|0|0|0|0|0|0|0|0|0|0|0|0|0|0|0|0|0|0|0|0|0|0|0|0|0|0|0|0|0|0|0|0|0|0|0|0|0|0|1|0|0|0|0|0|0|0|0|0|0|0|0|0|0|0|0|0|0|0|0|0|0|0|0|0	1	1	1	1	1	4.88	42.5	0	APMS
DUX4	Q6P2C8	MED27	5|5|3|3	16	4	4	0|0|0|0|0|0|0|0|0|0|0|0|0|0|0|0|0|0|0|0|0|0|0|0|0|0|0|0|0|0|0|0|0|0|0|0|0|0|0|0|0|0|0|0|0|0|0|0|0|0|0|0|0|0|0|0|0|0|0|0|0|0|0|0|0|0|0|0|0|0|0|0|0|0|0	1	1	1	1	1	4.88	40	0	APMS
DUX4	Q93074	MED12	12|8|7|2	29	7.25	4	0|0|0|0|0|0|0|0|0|0|0|0|0|0|0|0|0|0|0|0|0|0|0|0|0|0|0|0|0|0|0|0|0|0|0|0|0|0|0|0|0|0|0|0|0|0|0|0|0|0|0|0|0|0|0|0|0|0|0|0|0|0|0|0|0|0|0|0|0|0|0|0|0|0|0	0.99	1	0.99	1	0.99	3.04	72.5	0	APMS
DUX4	O75448	MED24	10|7|5|5	27	6.75	4	0|0|0|0|0|0|0|0|0|0|0|0|0|0|0|0|0|0|0|0|0|0|0|0|0|0|0|0|0|0|0|0|0|0|0|0|0|0|0|0|0|0|0|0|0|0|0|0|0|0|0|0|0|0|0|0|0|0|0|0|0|0|0|0|0|0|0|0|0|0|0|0|0|0|0	1	1	1	1	1	8.31	67.5	0	APMS
DUX4	Q9UPW6	SATB2	2|4|2|2	10	2.5	4	0|0|0|0|0|0|0|0|0|0|0|0|0|0|0|0|0|0|0|0|0|0|0|0|0|0|0|0|0|0|0|0|0|0|0|0|0|0|0|0|0|0|0|0|0|0|0|0|0|0|0|0|0|0|0|0|0|0|0|0|0|0|0|0|0|0|0|0|0|0|0|0|0|0|0	0.97	1	0.97	1	0.97	3.04	25	0.01	APMS
DUX4	Q9Y2X0	MED16	9|7|4|3	23	5.75	4	0|0|0|0|0|0|0|0|0|0|0|0|0|0|0|0|0|0|0|0|0|0|0|0|0|0|0|0|0|0|0|0|0|0|0|0|0|0|0|0|0|0|0|0|0|0|0|0|0|0|0|0|0|0|0|0|0|0|0|0|0|0|0|0|0|0|0|0|0|0|0|0|0|0|0	1	1	1	1	1	4.88	57.5	0	APMS
DUX4	Q96RN5	MED15	6|3|2|5	16	4	4	0|0|0|0|0|0|0|0|0|0|0|0|0|0|0|0|0|0|0|0|0|0|0|0|0|0|0|0|0|0|0|0|0|0|0|0|0|0|0|0|0|0|0|0|0|0|0|0|0|0|0|0|0|0|0|0|0|0|0|0|0|0|0|0|0|0|0|0|0|0|0|0|0|0|0	0.99	1	0.99	1	0.99	3.04	40	0	APMS
DUX4	Q9NPJ6	MED4	4|4|2|3	13	3.25	4	0|0|0|0|0|0|0|0|0|0|0|0|0|0|0|0|0|0|0|0|0|0|0|0|0|0|0|0|0|0|0|0|0|0|0|0|0|0|0|0|0|0|0|0|0|0|0|0|0|0|0|0|0|0|0|0|0|0|0|0|0|0|0|0|0|0|0|0|0|0|0|0|0|0|0	0.99	1	0.99	1	0.99	3.04	32.5	0	APMS
DUX4	O60244	MED14	21|17|13|11	62	15.5	4	0|0|0|0|0|0|0|0|0|0|0|0|0|0|0|0|0|0|0|0|0|0|0|0|0|0|0|0|0|0|0|0|0|0|0|0|0|0|0|0|0|0|0|0|0|0|0|0|0|0|0|0|0|0|0|0|0|0|0|0|0|0|0|0|0|0|0|0|0|0|0|0|0|0|0	1	1	1	1	1	17.77	155	0	APMS
DUX4	Q9ULK4	MED23	12|7|3|4	26	6.5	4	0|0|0|0|0|1|0|0|0|0|0|0|0|0|0|0|0|0|0|0|0|0|0|0|0|1|0|0|0|0|0|0|0|0|0|0|0|0|0|0|0|0|0|0|0|0|0|0|0|0|0|0|0|0|0|0|0|0|0|0|0|0|0|0|0|0|0|0|0|0|0|0|0|0|0	1	1	1	1	1	4.88	65	0	APMS
DUX4	Q9Y4A5	TRRAP	6|3|2|2	13	3.25	4	0|0|0|0|0|0|0|0|0|0|0|0|0|0|0|0|0|0|0|0|0|0|0|0|0|0|0|0|0|0|0|0|0|0|0|0|0|0|0|0|0|0|0|0|0|0|0|0|0|0|0|0|0|0|0|0|0|0|0|0|0|0|0|0|0|0|0|0|0|0|0|0|0|0|0	0.98	1	0.98	1	0.98	3.04	32.5	0	APMS
DUX4	Q9UBL3	ASH2L	5|4|3|2	14	3.5	4	0|0|0|0|0|0|0|0|0|0|0|0|0|0|0|0|0|0|0|0|0|0|0|0|0|0|0|1|0|0|0|0|0|0|0|0|0|0|0|1|2|1|0|0|0|0|0|0|0|0|0|0|0|0|0|0|0|0|0|0|0|0|0|0|0|0|0|0|0|0|0|0|0|0|0	0.99	1	0.99	1	0.99	3.04	35	0	APMS
DUX4	Q96GM5	SMRD1	5|3|2|4	14	3.5	4	0|0|0|0|0|0|0|0|0|0|0|0|0|0|0|0|0|0|0|0|0|0|0|0|0|0|0|0|0|0|0|0|0|0|0|0|0|0|0|1|0|0|0|0|0|0|0|0|0|0|0|0|0|0|0|0|0|0|0|0|0|0|0|0|0|0|0|0|0|0|0|0|0|0|0	0.99	1	0.99	1	0.99	3.04	35	0	APMS
DUX4	Q8IVW6	ARI3B	13|10|12|12	47	11.75	4	0|0|0|0|0|0|0|0|0|0|0|0|0|0|0|0|0|0|0|0|0|0|0|0|0|0|0|0|0|0|0|0|0|0|0|0|0|0|0|0|0|0|0|0|0|0|0|0|0|0|0|0|0|0|0|0|0|0|0|0|0|0|0|0|0|0|0|0|0|0|0|0|0|0|0	1	1	1	1	1	16.24	117.5	0	APMS
DUX4	Q99856	ARI3A	7|9|3|2	21	5.25	4	0|0|0|0|0|0|0|0|0|0|0|0|0|0|0|0|0|0|0|0|0|0|0|0|0|0|0|1|0|0|0|0|0|0|0|0|0|0|0|0|1|1|0|0|0|0|0|0|0|0|0|0|0|0|0|0|0|0|0|0|0|0|0|0|0|0|0|0|0|0|0|0|0|0|0	0.99	1	0.99	1	0.99	3.04	52.5	0	APMS
DUX4	Q9ULM3	YETS2	5|3|3|5	16	4	4	0|0|0|0|0|0|0|0|0|0|0|0|0|0|0|0|0|0|0|0|0|0|0|0|0|0|0|0|0|0|0|0|0|0|0|0|0|0|0|0|0|0|0|0|0|0|0|0|0|0|0|0|0|0|0|0|0|0|0|0|0|0|0|0|0|0|0|0|0|0|0|0|0|0|0	1	1	1	1	1	4.88	40	0	APMS
DUX4	Q15652	JHD2C	26|31|22|28	107	26.75	4	0|0|0|0|0|0|0|0|0|0|0|0|0|0|0|0|0|0|0|0|0|0|0|0|0|0|0|7|4|2|0|0|0|0|0|0|0|0|0|9|8|6|4|0|0|0|0|0|0|0|0|0|0|0|0|0|0|0|0|0|0|0|0|0|0|0|0|0|0|0|0|0|0|0|0	1	1	1	1	1	6.32	50.16	0	APMS
DUX4	O14497	ARI1A	4|5|4|4	17	4.25	4	0|0|0|0|0|0|1|0|0|0|0|0|0|0|0|0|0|0|0|0|0|0|0|0|0|0|0|0|0|0|0|0|0|0|0|0|0|0|0|1|1|1|0|0|0|0|0|0|0|0|0|0|0|0|0|0|0|2|1|0|0|0|1|0|0|0|0|0|0|0|0|0|0|2|0	1	1	1	1	1	5.76	31.88	0	APMS
DUX4	Q15648	MED1	9|8|5|7	29	7.25	4	0|0|0|0|0|0|0|0|0|0|0|1|0|0|0|0|0|0|0|0|0|0|0|0|0|0|0|0|0|0|0|0|0|0|0|0|0|0|0|1|1|1|1|0|0|0|0|0|0|0|0|0|0|0|0|0|0|0|0|0|0|0|0|0|0|0|0|0|0|0|0|0|0|0|0	1	1	1	1	1	8.31	72.5	0	APMS
DUX4	P51784	UBP11	10|6|6|8	30	7.5	4	0|0|0|0|0|0|0|0|0|0|0|0|0|0|0|0|0|0|0|0|0|0|0|0|0|0|0|1|0|1|0|0|0|0|0|3|6|0|0|0|0|0|1|0|0|0|0|0|0|0|0|0|0|1|0|0|0|1|0|0|0|0|0|0|0|0|0|6|6|0|0|1|0|1|0	0.97	0.99	0.97	0.99	0.97	3.24	20.09	0.01	APMS
DUX4	Q12824	SNF5	4|4|2|2	12	3	4	0|0|0|0|0|0|0|0|0|0|0|0|0|0|0|0|0|0|0|0|0|0|0|0|0|0|0|0|0|0|0|0|0|0|0|0|0|0|0|0|0|0|0|0|0|0|0|0|0|0|0|0|0|0|0|0|0|0|0|0|0|0|0|0|0|0|0|0|0|0|0|0|0|0|0	0.98	1	0.98	1	0.98	3.04	30	0	APMS
DUX4	Q96EV2	RBM33	5|5|5|5	20	5	4	0|0|0|0|0|0|0|0|0|0|0|0|0|0|0|0|0|0|0|0|0|0|0|0|0|0|0|3|2|3|2|0|0|0|0|0|0|0|1|1|3|1|0|0|0|0|0|0|0|0|0|0|0|0|0|0|0|0|0|0|0|0|0|0|0|0|0|0|0|0|1|3|2|0|0	0.97	0.97	0.97	0.97	0.97	3.61	17.05	0.01	APMS
DUX4	Q9HCK8	CHD8	20|24|23|22	89	22.25	4	0|0|0|0|0|0|0|0|0|0|0|0|0|0|0|0|0|0|0|0|0|0|0|0|0|0|0|0|1|1|0|0|0|0|0|0|0|0|0|1|1|0|0|0|0|0|0|0|0|0|0|0|0|0|0|0|0|0|0|0|0|0|0|0|0|0|0|0|0|0|0|0|0|0|0	1	1	1	1	1	31.24	222.5	0	APMS
DUX4	P61964	WDR5	6|5|2|3	16	4	4	0|0|0|1|0|0|0|0|0|0|0|0|0|0|0|0|0|0|0|0|0|0|0|0|0|0|0|3|0|2|1|0|0|0|0|0|0|0|0|5|4|3|3|0|0|0|0|0|0|0|0|1|0|0|0|0|0|0|0|0|0|0|0|0|0|0|0|0|0|0|0|1|0|0|0	0.89	0.98	0.89	0.98	0.89	1.05	12.5	0.03	APMS
DUX4	Q9H5V9	CX056	3|2|3|4	12	3	4	0|0|0|0|0|0|0|0|0|0|0|0|0|0|0|0|0|0|0|0|0|0|0|0|0|0|0|0|0|1|0|0|0|0|0|0|0|0|0|1|2|0|1|0|0|0|0|0|0|0|0|0|0|0|0|0|0|0|0|0|0|0|0|0|0|0|0|0|0|0|0|0|0|0|0	0.98	1	0.98	1	0.98	3.04	30	0	APMS
DUX4	P00491	PNPH	5|2|19|16	42	10.5	4	0|0|0|0|0|0|0|0|0|0|0|0|0|0|0|0|0|0|0|0|0|0|0|0|0|0|0|0|0|0|0|0|0|0|0|0|0|0|0|0|0|0|0|0|0|0|0|0|0|0|0|0|0|0|0|0|0|0|0|0|0|0|0|0|0|0|0|0|0|0|0|0|0|0|1	0.99	1	0.99	1	0.99	3.04	105	0	APMS
DUX4	P51532	SMCA4	21|19|14|9	63	15.75	4	0|0|0|0|0|0|0|0|0|0|0|0|0|0|0|0|0|0|0|0|1|1|0|0|0|0|0|3|1|4|3|0|0|0|0|0|0|0|0|2|3|3|4|0|0|0|0|0|0|0|0|0|0|0|0|0|0|0|0|0|0|0|0|0|0|0|0|0|0|0|0|1|0|0|1	1	1	1	1	1	5.31	43.75	0	APMS
DUX4	Q8TAQ2	SMRC2	20|19|18|15	72	18	4	1|0|0|0|0|0|0|0|0|0|0|0|0|0|0|0|0|0|0|0|0|0|0|0|0|0|0|0|3|2|0|0|0|0|0|0|0|0|0|3|3|2|1|0|0|0|0|0|0|0|0|0|0|0|0|0|0|0|0|0|0|0|0|0|0|0|0|0|0|0|0|0|0|0|0	1	1	1	1	1	9.74	90	0	APMS
DUX4	Q92922	SMRC1	21|14|14|15	64	16	4	0|0|0|0|0|0|0|0|0|0|0|0|0|0|0|0|0|0|0|0|0|0|0|0|0|0|0|1|2|1|0|0|0|0|0|0|0|0|0|1|1|2|1|0|0|0|0|0|0|0|0|0|0|0|0|0|0|0|0|0|0|0|0|0|0|0|0|0|0|0|0|0|0|1|0	1	1	1	1	1	19.99	120	0	APMS

## Sheet: DUX4 CORUM
Bait	ComplexID	ComplexName	preyNum	preyPerc	pvalue	preyNames	hotch
DUX4	4	Multisubunit ACTR coactivator complex	3	0.75	6.46E-07	Q09472,Q92793,Q9Y6Q9	2.68E-06
DUX4	15	NCOR complex	1	0.1666666667	0.01272888671	O75376	1.52E-02
DUX4	66	TRAP complex	6	0.75	1.76E-12	O60244,O75448,Q15648,Q93074,Q9NVC6,Q9Y2X0	1.33E-11
DUX4	86	NUMAC complex (nucleosomal methylation activator complex)	6	0.6	3.07E-12	O14497,P51532,Q12824,Q8TAQ2,Q92922,Q96GM5	2.12E-11
DUX4	98	p300-MDM2-p53 protein complex	1	0.3333333333	0.009561912356	Q09472	1.27E-02
DUX4	149	PBAF complex (Polybromo- and BAF containing complex)	6	0.6	3.07E-12	P51532,Q12824,Q86U86,Q8TAQ2,Q92922,Q96GM5	2.12E-11
DUX4	189	BAF complex	8	0.6153846154	2.48E-16	O14497,P51531,P51532,Q12824,Q8NFD5,Q8TAQ2,Q92922,Q96GM5	3.86E-15
DUX4	228	SMCC complex	4	0.5	3.60E-09	O60244,O75448,O75586,Q15648	2.18E-08
DUX4	229	NAT complex	4	0.5714285714	7.18E-09	O60244,O75586,Q9BTT4,Q9ULK4	4.16E-08
DUX4	230	Mediator complex	16	0.5	5.68E-32	O60244,O75448,O75586,Q15648,Q6P2C8,Q71SY5,Q93074,Q96G25,Q96RN5,Q9BTT4,Q9H204,Q9H944,Q9NPJ6,Q9NVC6,Q9ULK4,Q9Y2X0	1.41E-29
DUX4	232	ARC complex	11	0.7333333333	3.99E-24	O60244,O75448,O75586,Q15648,Q71SY5,Q93074,Q96G25,Q96RN5,Q9NPJ6,Q9NVC6,Q9ULK4	2.48E-22
DUX4	238	SWI-SNF chromatin remodeling-related-BRCA1 complex	7	0.7	3.69E-14	O14497,P51531,P51532,Q12824,Q8TAQ2,Q92922,Q92925	3.68E-13
DUX4	243	RalBP1-CDC2-CCNB1 complex	1	0.3333333333	0.009561912356	P06493	1.27E-02
DUX4	284	CRSP complex	8	0.7272727273	4.45E-16	O60244,O75448,O75586,Q15648,Q71SY5,Q96RN5,Q9NVC6,Q9ULK4	6.16E-15
DUX4	287	ARC-L complex	9	0.6428571429	2.97E-18	O60244,O75448,O75586,Q15648,Q71SY5,Q93074,Q96RN5,Q9NVC6,Q9ULK4	6.72E-17
DUX4	288	ARC complex	9	0.6	5.38E-18	O60244,O75448,O75586,Q15648,Q71SY5,Q93074,Q96RN5,Q9NVC6,Q9ULK4	1.12E-16
DUX4	300	PC2 complex	8	0.6666666667	4.45E-16	O60244,O75448,O75586,Q6P2C8,Q9BTT4,Q9H944,Q9NVC6,Q9Y2X0	6.16E-15
DUX4	301	SMCC complex	10	0.5882352941	9.38E-21	O60244,O75448,O75586,Q15648,Q6P2C8,Q93074,Q9BTT4,Q9H944,Q9NVC6,Q9Y2X0	3.89E-19
DUX4	304	SRCAP-associated chromatin remodeling complex	4	0.4	2.14E-08	O95619,Q15906,Q6ZRS2,Q9GZN1	1.13E-07
DUX4	310	Cell cycle kinase complex CDC2	1	0.1666666667	0.01272888671	P06493	1.52E-02
DUX4	311	Cell cycle kinase complex CDK2	1	0.25	0.01588575017	P24941	1.83E-02
DUX4	335	p54(nrb)-PSF-matrin3 complex	1	0.3333333333	0.009561912356	P43243	1.27E-02
DUX4	351	Spliceosome	7	0.04895104895	4.95E-09	O95391,Q8WUQ7,Q92841,Q96DF8,Q9H2H8,Q9NW64,Q9Y3B4	2.93E-08
DUX4	430	18S U11/U12 snRNP	1	0.04166666667	0.04384781475	Q9Y3B4	4.40E-02
DUX4	438	GCN5-TRRAP histone acetyltransferase complex	1	0.1	0.02841273798	Q9Y4A5	2.96E-02
DUX4	441	TFTC-type histone acetyl transferase complex	8	0.7272727273	6.60E-17	O60244,O75448,Q15648,Q93074,Q9NVC6,Q9ULK4,Q9Y2X0,Q9Y4A5	1.10E-15
DUX4	445	TFTC complex (TATA-binding protein-free TAF-II-containing complex)	1	0.0625	0.03151952831	Q9Y4A5	3.26E-02
DUX4	470	TFTC complex (TATA-binding protein-free TAF-II-containing complex)	1	0.05882352941	0.02529599688	Q9Y4A5	2.68E-02
DUX4	471	PCAF complex	1	0.1	0.02529599688	Q9Y4A5	2.68E-02
DUX4	476	STAGA complex	1	0.07692307692	0.02216927317	Q9Y4A5	2.41E-02
DUX4	513	TFTC complex (TATA-binding protein-free TAF-II-containing complex)	1	0.05882352941	0.03461639958	Q9Y4A5	3.55E-02
DUX4	525	TIP60 histone acetylase complex	1	0.2	0.01588575017	Q9Y4A5	1.83E-02
DUX4	528	NuA4/Tip60-HAT complex	3	0.2	9.09E-06	O95619,Q96L91,Q9Y4A5	3.33E-05
DUX4	529	NuA4/Tip60-HAT complex	4	0.25	7.24E-08	O95619,Q15906,Q96L91,Q9Y4A5	3.47E-07
DUX4	535	TRAP complex	10	0.625	1.15E-19	O60244,O75448,O75586,Q15648,Q6P2C8,Q93074,Q9BTT4,Q9NPJ6,Q9NVC6,Q9Y2X0	4.08E-18
DUX4	547	SMCC complex	9	0.6428571429	7.85E-19	O60244,O75448,O75586,Q15648,Q6P2C8,Q93074,Q9NPJ6,Q9NVC6,Q9Y2X0	1.95E-17
DUX4	548	DRIP complex	9	0.6428571429	7.85E-19	O60244,O75448,O75586,Q15648,Q93074,Q9NPJ6,Q9NVC6,Q9ULK4,Q9Y2X0	1.95E-17
DUX4	556	PBAF complex (Polybromo- and BAF containing complex)	6	0.6666666667	2.17E-13	P51532,Q12824,Q86U86,Q8TAQ2,Q92922,Q96GM5	1.86E-12
DUX4	570	p300-CBP-p270-SWI/SNF complex	7	1	2.64E-17	O14497,P51532,Q09472,Q12824,Q8TAQ2,Q92793,Q92922	5.05E-16
DUX4	571	p300-CBP-p270 complex	3	1	1.30E-07	O14497,Q09472,Q92793	6.10E-07
DUX4	591	SAP complex (Sin3-associated protein complex)	1	0.125	0.01588575017	Q4LE39	1.83E-02
DUX4	592	SAP complex (Sin3-associated protein complex)	1	0.1111111111	0.02216927317	Q4LE39	2.41E-02
DUX4	596	SIN3-HDAC-SAP30-ARID4 complex	1	0.1428571429	0.01272888671	Q4LE39	1.52E-02
DUX4	620	CoREST-HDAC complex	1	0.1428571429	0.01272888671	O75362	1.52E-02
DUX4	626	LSD1 complex	2	0.1428571429	0.0004516250231	O75362,Q13363	1.08E-03
DUX4	627	MRN-TRRAP complex (MRE11A-RAD50-NBN-TRRAP complex)	1	0.25	0.01272888671	Q9Y4A5	1.52E-02
DUX4	633	anti-BHC110 complex	1	0.09090909091	0.01588575017	O75362	1.83E-02
DUX4	642	CtBP complex	4	0.2352941176	1.37E-07	O75362,P56545,Q13363,Q96KQ7	6.34E-07
DUX4	643	CtBP core complex	3	0.3333333333	1.13E-06	P56545,Q13363,Q96KQ7	4.60E-06
DUX4	691	SIN3-SAP25 complex	1	0.09090909091	0.02841273798	Q4LE39	2.96E-02
DUX4	697	BRMS1-RBP1 complex	1	0.5	0.009561912356	Q4LE39	1.27E-02
DUX4	713	BRG1-SIN3A complex	7	0.5	1.02E-13	O14497,P51532,Q12824,Q8TAQ2,Q92922,Q92925,Q96GM5	9.42E-13
DUX4	714	BRM-SIN3A complex	7	0.4666666667	1.11E-14	O14497,P51531,Q12824,Q8TAQ2,Q92922,Q92925,Q96GM5	1.21E-13
DUX4	738	SIN3-ING1b complex I	1	0.1111111111	0.02216927317	Q4LE39	2.41E-02
DUX4	739	SIN3-ING1b complex II	7	0.4375	2.47E-13	O14497,P51532,Q12824,Q4LE39,Q8TAQ2,Q92922,Q96GM5	2.05E-12
DUX4	741	NCOR-HDAC3 complex	1	0.2	0.01272888671	O75376	1.52E-02
DUX4	743	SIN3-SAP25 complex	1	0.09090909091	0.02529599688	Q4LE39	2.68E-02
DUX4	777	Exon junction complex	1	0.1428571429	0.02529599688	Q9UBU9	2.68E-02
DUX4	778	LARC complex (LCR-associated remodeling complex)	7	0.3684210526	2.06E-12	O14497,P51532,Q12824,Q8TAQ2,Q92785,Q92922,Q92925	1.51E-11
DUX4	786	MR-UBC9-SRC1 complex	1	0.3333333333	0.009561912356	Q15788	1.27E-02
DUX4	787	NuA4/Tip60-HAT complex B	1	0.125	0.01903253494	Q9Y4A5	2.12E-02
DUX4	798	NuA4/Tip60-HAT complex A	3	0.2	1.44E-05	O95619,Q96L91,Q9Y4A5	5.05E-05
DUX4	799	DMAP1-associated complex	4	0.4	2.14E-08	Q15906,Q6ZRS2,Q96L91,Q9Y4A5	1.13E-07
DUX4	803	BRG1-SIN3A-HDAC containing SWI/SNF remodeling complex I	6	0.5454545455	9.49E-13	O14497,P51532,Q12824,Q8TAQ2,Q92922,Q96GM5	7.62E-12
DUX4	806	BRM-SIN3A-HDAC complex	7	0.5833333333	1.11E-14	O14497,P51531,Q12824,Q8TAQ2,Q92922,Q92925,Q96GM5	1.21E-13
DUX4	814	Postsplicing complex	1	0.1428571429	0.01903253494	Q9UBU9	2.12E-02
DUX4	839	LIN9-BMYB complex	2	1	3.06E-05	P10244,Q5TKA1	9.88E-05
DUX4	860	DNMT1-EHMT2-PCNA complex	1	0.3333333333	0.009561912356	Q96KQ7	1.27E-02
DUX4	862	DNMT1-EHMT2 complex	1	0.5	0.009561912356	Q96KQ7	1.27E-02
DUX4	867	TRAP-SMCC mediator complex	5	0.5	4.10E-11	Q15648,Q71SY5,Q96G25,Q9NPJ6,Q9NVC6	2.76E-10
DUX4	895	hMediator complex (MED23, CDK8, CCNC, MED7)	1	0.25	0.009561912356	Q9ULK4	1.27E-02
DUX4	896	hMediator complex (MED23, CDK8, CCNC)	1	0.3333333333	0.006384794759	Q9ULK4	1.07E-02
DUX4	898	Mediator complex 1	3	0.6	3.24E-07	O60244,O75586,Q9ULK4	1.41E-06
DUX4	900	Mediator complex 2	3	1	6.46E-07	O60244,O75586,Q9ULK4	2.68E-06
DUX4	909	ARC92-Mediator complex	9	0.6923076923	3.71E-19	O60244,O75586,Q15648,Q71SY5,Q93074,Q96RN5,Q9NVC6,Q9ULK4,Q9Y2X0	1.15E-17
DUX4	910	CRSP-Mediator 2 complex	8	0.8	3.09E-17	O60244,O75448,O75586,Q96RN5,Q9NPJ6,Q9NVC6,Q9ULK4,Q9Y2X0	5.49E-16
DUX4	929	CEN complex	2	0.05405405405	0.002260113264	Q02241,Q9H0H5	5.02E-03
DUX4	1003	RC complex (Replication competent complex)	1	0.1111111111	0.02216927317	P24941	2.41E-02
DUX4	1004	RC complex during S-phase of cell cycle	1	0.07692307692	0.03770338342	P24941	3.82E-02
DUX4	1005	RC complex during G2/M-phase of cell cycle	1	0.07692307692	0.03770338342	P06493	3.82E-02
DUX4	1042	SRA-SRC-1 ribonucleoprotein complex	1	0.5	0.009561912356	Q15788	1.27E-02
DUX4	1054	ESR1-RELA-BCL3-NCOA3 complex	1	0.25	0.009561912356	Q9Y6Q9	1.27E-02
DUX4	1141	CF IIAm complex (Cleavage factor IIAm complex)	1	0.0625	0.03151952831	Q8N684	3.26E-02
DUX4	1149	Histone H3.1 complex	1	0.1	0.02841273798	O14929	2.96E-02
DUX4	1150	Histone H3.3 complex	1	0.1111111111	0.01903253494	O14929	2.12E-02
DUX4	1158	p33ING1b-p300 complex	1	0.5	0.006384794759	Q09472	1.07E-02
DUX4	1160	ING1-p300-PCNA complex	1	0.3333333333	0.01272888671	Q09472	1.52E-02
DUX4	1166	p400-associated complex	2	0.3333333333	0.0001014329061	Q96L91,Q9Y4A5	2.69E-04
DUX4	1170	c-MYC-ATPase-helicase complex	1	0.2	0.009561912356	Q9Y4A5	1.27E-02
DUX4	1175	TRRAP-BAF53-HAT complex	1	0.5	0.003197501487	Q9Y4A5	6.69E-03
DUX4	1178	BCOR complex	1	0.125	0.01903253494	Q8N488	2.12E-02
DUX4	1181	C complex spliceosome	5	0.0625	1.20E-06	O95391,Q8WUQ7,Q96DF8,Q9H2H8,Q9NW64	4.82E-06
DUX4	1194	E2F-6 complex	3	0.25	7.01E-06	Q8IWI9,Q969R5,Q96KQ7	2.60E-05
DUX4	1230	WINAC complex	7	0.5	1.61E-13	O14497,P51531,P51532,Q12824,Q8TAQ2,Q92922,Q96GM5	1.43E-12
DUX4	1237	BAF complex	7	0.7777777778	2.58E-15	O14497,P51531,P51532,Q12824,Q8TAQ2,Q92922,Q96GM5	3.22E-14
DUX4	1239	EBAFb complex	7	0.7	2.58E-15	P51532,Q12824,Q8NFD5,Q8TAQ2,Q92922,Q92925,Q96GM5	3.22E-14
DUX4	1252	EBAFa complex	7	0.7	1.11E-14	O14497,P51532,Q12824,Q8TAQ2,Q92922,Q92925,Q96GM5	1.21E-13
DUX4	1254	Menin-associated histone methyltransferase complex	2	0.2857142857	0.0001518262844	P61964,Q9UBL3	3.86E-04
DUX4	1256	MLL-HCF complex	2	0.2857142857	3.06E-05	P61964,Q9UBL3	9.88E-05
DUX4	1257	ALL-1 supercomplex	5	0.1785714286	2.72E-09	P51531,P61964,Q12824,Q8TAQ2,Q92922	1.70E-08
DUX4	1332	Large Drosha complex	2	0.1	0.0005508155924	P35637,Q92841	1.27E-03
DUX4	1400	ASCOM complex	2	0.2857142857	0.0001518262844	O14686,Q9UBL3	3.86E-04
DUX4	1413	NCOR1 complex	6	0.6	8.70E-14	O75376,P51532,Q12824,Q6ZRS2,Q8TAQ2,Q92922	8.33E-13
DUX4	1471	pRb2/p130-multimolecular complex (RB2, E2F5, HDAC1, SUV39H1, P300)	1	0.2	0.01272888671	Q09472	1.52E-02
DUX4	1505	NCOR2 complex	1	0.1428571429	0.01903253494	O75376	2.12E-02
DUX4	1521	p300-SMAD1-STAT3 complex	1	0.3333333333	0.01272888671	Q09472	1.52E-02
DUX4	1656	p27-cyclinE-CDK2 complex	1	0.3333333333	0.006384794759	P24941	1.07E-02
DUX4	1729	TLE1 corepressor complex (MASH1 promoter-corepressor complex)	1	0.1	0.02841273798	Q04724	2.96E-02
DUX4	1737	SF3b complex	1	0.125	0.01272888671	Q9Y3B4	1.52E-02
DUX4	1831	PIAS3-SMAD3-P300 complex	1	0.3333333333	0.009561912356	Q09472	1.27E-02
DUX4	2124	IKK-alpha--ER-alpha-AIB1 complex	1	0.3333333333	0.009561912356	Q9Y6Q9	1.27E-02
DUX4	2183	Kaiso-NCOR complex	2	0.2	0.0005508155924	O75376,Q9UPN9	1.27E-03
DUX4	2600	BRD4 complex	5	0.625	1.50E-10	O60244,O75448,Q15648,Q93074,Q9NVC6	9.81E-10
DUX4	2601	P-TEFb-BRD4-TRAP220 complex	1	0.25	0.009561912356	Q15648	1.27E-02
DUX4	2638	HES1 promoter corepressor complex	2	0.3333333333	0.0001014329061	Q09472,Q92793	2.69E-04
DUX4	2639	HES1 promoter-Notch enhancer complex	2	0.1538461538	0.0006595774031	Q09472,Q15648	1.49E-03
DUX4	2641	CREBBP-KAT2B-MYOD1 complex	1	0.3333333333	0.01272888671	Q92793	1.52E-02
DUX4	2642	SMAD1-P300 complex	1	0.5	0.006384794759	Q09472	1.07E-02
DUX4	2653	MYC-MAX-KAT2A-TRRAP complex	1	0.25	0.01272888671	Q9Y4A5	1.52E-02
DUX4	2704	Ectodermin-SMAD4 complex	1	0.5	0.009561912356	Q9UPN9	1.27E-02
DUX4	2721	HCF-1 complex	2	0.1111111111	0.0006595774031	P61964,Q9UBL3	1.49E-03
DUX4	2727	SRC-3 complex	3	0.4285714286	3.25E-08	Q15596,Q92793,Q9Y6Q9	1.69E-07
DUX4	2728	SRC-1 complex	3	0.75	3.24E-07	Q15596,Q15788,Q92793	1.41E-06
DUX4	2730	Set1B complex	2	0.3333333333	6.10E-05	P61964,Q9UBL3	1.79E-04
DUX4	2731	Set1A complex	2	0.3333333333	0.0001518262844	P61964,Q9UBL3	3.86E-04
DUX4	2755	17S U2 snRNP	1	0.0303030303	0.03770338342	Q9Y3B4	3.82E-02
DUX4	2819	BRCA1-CtIP-CtBP complex	1	0.3333333333	0.006384794759	Q13363	1.07E-02
DUX4	2829	RSmad complex	7	0.7	2.08E-14	P51532,Q8NFD5,Q8TAQ2,Q92793,Q92922,Q9UPN9,Q9Y6Q9	2.16E-13
DUX4	2830	TIF1gamma-SMAD2-SMAD3 complex	1	0.3333333333	0.009561912356	Q9UPN9	1.27E-02
DUX4	2852	Brg1-based SWI/SNF complex	3	0.75	3.24E-07	Q12824,Q8TAQ2,Q92922	1.41E-06
DUX4	2856	NuA4/Tip60 HAT complex	2	0.2	0.0005508155924	Q96L91,Q9Y4A5	1.27E-03
DUX4	2857	NuA4/Tip60 HAT complex	3	0.2142857143	1.15E-05	O95619,Q96L91,Q9Y4A5	4.10E-05
DUX4	2921	SHARP-CtBP complex	2	0.6666666667	6.10E-05	P56545,Q13363	1.79E-04
DUX4	2923	SHARP-CtBP1-CtIP complex	1	0.3333333333	0.006384794759	Q13363	1.07E-02
DUX4	2931	SHARP-CtBP1-CtIP-RBP-Jkappa corepressor complex	1	0.25	0.009561912356	Q13363	1.27E-02
DUX4	2958	SMAD1-CBP complex	1	0.5	0.009561912356	Q92793	1.27E-02
DUX4	3015	p27-cyclinE-Cdk2 - Ubiquitin E3 ligase (SKP1A, SKP2, CUL1, CKS1B, RBX1) complex	1	0.125	0.01903253494	P24941	2.12E-02
DUX4	3044	SKI-NCOR1-SIN3A-HDAC1 complex	1	0.25	0.01588575017	O75376	1.83E-02
DUX4	3047	Parvulin-associated pre-rRNP complex	1	0.01612903226	0.09741451191	Q9ULW0	9.74E-02
DUX4	3060	RNA polymerase II complex (RPB1, RAP74, CDK8, CYCC, SRB7, BAF190, BAF47), chromatin structure modifying	2	0.2857142857	0.0001014329061	P51531,Q12824	2.69E-04
DUX4	3062	RNA polymerase II complex, (CBP, RPBI, PCAF, BAF47), chromatin structure modifying	2	0.5	6.10E-05	Q12824,Q92793	1.79E-04
DUX4	3064	RNA polymerase II complex, chromatin structure modifying	5	0.3125	9.62E-10	P51531,Q12824,Q8TAQ2,Q92922,Q96GM5	6.15E-09
DUX4	3065	RNA polymerase II complex, chromatin structure modifying	4	0.4444444444	2.14E-08	Q12824,Q8TAQ2,Q92922,Q96GM5	1.13E-07
DUX4	3066	RNA polymerase II complex, chromatin structure modifying	4	0.3076923077	5.02E-08	P51531,P51532,Q12824,Q92793	2.50E-07
DUX4	3067	RNA polymerase II complex, (CDK8 complex), chromatin structure modifying	3	0.375	1.80E-06	Q12824,Q8TAQ2,Q92922	7.12E-06
DUX4	3075	UTX-MLL2/3 complex	4	0.3333333333	7.24E-08	O14686,O15550,P61964,Q9UBL3	3.47E-07
DUX4	3082	DGCR8 multiprotein complex	2	0.1818181818	0.0005508155924	P35637,Q92841	1.27E-03
DUX4	3120	OCT1-OBF1-DNA-TLE1 complex	1	0.3333333333	0.006384794759	Q04724	1.07E-02
DUX4	3124	TLE1-TLE2 complex	1	0.5	0.009561912356	Q04724	1.27E-02
DUX4	3125	TLE1 homodimer complex	1	1	0.006384794759	Q04724	1.07E-02
DUX4	3127	TLE-Histone H3 complex	1	0.5	0.006384794759	Q04724	1.07E-02
DUX4	3135	TLE1 corepressor complex (MASH1 promoter-corepressor complex)	1	0.125	0.01588575017	Q04724	1.83E-02
DUX4	3137	MASH1 promoter-coactivator complex	1	0.1111111111	0.02529599688	Q92793	2.68E-02
DUX4	3142	CAMK2-delta-MASH1 promoter-coactivator complex	1	0.125	0.02216927317	Q92793	2.41E-02
DUX4	3149	NK-3-Groucho-HIPK2-SIN3A-RbpA48-HDAC1 complex	1	0.1666666667	0.01903253494	Q04724	2.12E-02
DUX4	3150	NK-3-Groucho complex	1	0.5	0.006384794759	Q04724	1.07E-02
DUX4	3164	HESX1-TLE1 complex	1	0.5	0.006384794759	Q04724	1.07E-02
DUX4	3204	SMAD2-SKI-NCOR complex	1	0.3333333333	0.01272888671	O75376	1.52E-02
DUX4	3205	SMAD3-SKI-NCOR complex	1	0.3333333333	0.01272888671	O75376	1.52E-02
DUX4	3206	SMAD4-SKI-NCOR complex	1	0.3333333333	0.01272888671	O75376	1.52E-02
DUX4	3269	RB1-HDAC1-BRG1 complex	1	0.3333333333	0.009561912356	P51532	1.27E-02
DUX4	3634	NR3C2-UBC9-SRC-1 complex	1	0.3333333333	0.006384794759	Q15788	1.07E-02
DUX4	3749	CREBBP-SMAD2 hexameric complex	1	0.5	0.009561912356	Q92793	1.27E-02
DUX4	3750	CREBBP-SMAD3 hexameric complex	1	0.5	0.006384794759	Q92793	1.07E-02
DUX4	3753	CREBBP-SMAD2-SMAD4 pentameric complex	1	0.3333333333	0.006384794759	Q92793	1.07E-02
DUX4	3754	CREBBP-SMAD3-SMAD4 pentameric complex	1	0.3333333333	0.006384794759	Q92793	1.07E-02
DUX4	5118	RBL2 complex (E2F4, E2F5, HDAC1, SUV39H1, P300, RBL2)	1	0.1666666667	0.01272888671	Q09472	1.52E-02
DUX4	5184	SWI/SNF-related chromatin-remodeling complex	1	0.2	0.01588575017	P51531	1.83E-02
DUX4	5195	PTIP-HMT complex	3	0.3	2.69E-06	O15550,P61964,Q9UBL3	1.03E-05
DUX4	5198	CBP-RARA-RXRA-DNA complex, ligand stimulated	1	0.3333333333	0.01272888671	Q92793	1.52E-02
DUX4	5260	TCF4-CTNNB1-SUMO1-EP300-HADAC6 complex	1	0.2	0.01272888671	Q09472	1.52E-02
DUX4	5261	TCF4-CTNNB1-EP300 complex	1	0.3333333333	0.009561912356	Q09472	1.27E-02
DUX4	5264	TCF4-CTNNB1-CREBBP complex	1	0.3333333333	0.003197501487	Q92793	6.69E-03
DUX4	5286	TNF-alpha/NF-kappa B signaling complex 10	1	0.1	0.02529599688	Q8IX12	2.68E-02
DUX4	5293	ETS2-SMARCA4-INI1 complex	2	0.6666666667	6.10E-05	P51532,Q12824	1.79E-04
DUX4	5375	EGR-EP300 complex	1	0.5	0.006384794759	Q09472	1.07E-02
DUX4	5386	MLL1-WDR5 complex	3	0.1111111111	1.77E-05	P61964,Q9HCK8,Q9UBL3	6.11E-05
DUX4	5450	Mediator complex	14	0.5185185185	1.41E-27	O60244,O75448,O75586,Q15648,Q6P2C8,Q71SY5,Q96G25,Q96RN5,Q9BTT4,Q9H944,Q9NPJ6,Q9NVC6,Q9ULK4,Q9Y2X0	1.75E-25
DUX4	5451	MED18-MED20-MED29 mediator subcomplex	1	0.3333333333	0.006384794759	Q9H944	1.07E-02
DUX4	5461	p50-p65 NF(kappa)B-SRC1 complex	1	0.3333333333	0.009561912356	Q15788	1.27E-02
DUX4	5542	CCNB2-CDC2 complex	1	0.5	0.009561912356	P06493	1.27E-02
DUX4	5543	CCNB1-CDC2 complex	1	0.5	0.009561912356	P06493	1.27E-02
DUX4	5544	CDC2-PCNA-CCNB1-GADD45A complex	1	0.25	0.009561912356	P06493	1.27E-02
DUX4	5545	CDC2-PCNA-CCNB1-GADD45B complex	1	0.25	0.009561912356	P06493	1.27E-02
DUX4	5546	CDC2-PCNA-CCNB1-GADD45G complex	1	0.25	0.009561912356	P06493	1.27E-02
DUX4	5550	CDK1-CCNB1-CCNF complex	1	0.3333333333	0.009561912356	P06493	1.27E-02
DUX4	5551	CDC2-CCNB1-PTCH1 complex	1	0.3333333333	0.009561912356	P06493	1.27E-02
DUX4	5556	CDK2-CCNA2 complex	1	0.5	0.003197501487	P24941	6.69E-03
DUX4	5557	CDC2-CCNA2 complex	1	0.5	0.006384794759	P06493	1.07E-02
DUX4	5559	CDC2-CCNA2-CDK2 complex	2	0.6666666667	3.06E-05	P06493,P24941	9.88E-05
DUX4	5560	CDK2-CCNE1 complex	1	0.5	0.003197501487	P24941	6.69E-03
DUX4	5573	Stat1-alpha-dimer-CBP DNA-protein complex	1	0.5	0.009561912356	Q92793	1.27E-02
DUX4	5589	LINC complex, S-phase	3	0.4285714286	6.46E-07	P10244,Q5TKA1,Q6MZP7	2.68E-06
DUX4	5593	LINC core complex	2	0.4	0.0001014329061	Q5TKA1,Q6MZP7	2.69E-04
DUX4	5596	LINC complex, quiescent cells	2	0.2857142857	0.0002121055728	Q5TKA1,Q6MZP7	5.33E-04
DUX4	5614	Emerin complex 32	4	0.1818181818	5.02E-08	Q12824,Q8TAQ2,Q92922,Q9NPJ6	2.50E-07
DUX4	5643	ESPL1-CDC2 complex	1	0.5	0.006384794759	P06493	1.07E-02
DUX4	6208	PNP homotrimer complex	1	1	0.006384794759	P00491	1.07E-02
DUX4	6373	MiDAC complex	1	0.25	0.006384794759	Q6PJG2	1.07E-02
DUX4	6451	MAK-ACTR-AR complex	1	0.3333333333	0.006384794759	Q9Y6Q9	1.07E-02
DUX4	6457	MLL1 core complex	2	0.5	0.0001014329061	P61964,Q9UBL3	2.69E-04
DUX4	6460	MLL2 complex	3	0.3	5.27E-06	O14686,P61964,Q9UBL3	1.99E-05
DUX4	6461	MLL3 complex	3	0.3333333333	2.69E-06	O15550,P61964,Q9UBL3	1.03E-05
DUX4	6462	MLL1 complex	2	0.25	0.0002822072317	P61964,Q9UBL3	7.03E-04
DUX4	6467	MLL4 complex	4	0.4444444444	2.14E-08	O14686,O15550,P61964,Q9UBL3	1.13E-07
DUX4	6469	Set1A complex	2	0.2	0.000362068026	P61964,Q9UBL3	8.93E-04
DUX4	6470	Set1B complex	2	0.1666666667	0.000777848424	P61964,Q9UBL3	1.74E-03
DUX4	6489	CUL4A-DDB1-WDR5 complex	1	0.3333333333	0.009561912356	P61964	1.27E-02
DUX4	6502	Estrogen receptor complex (ESR1, EP300, NCOA1)	2	0.6666666667	0.0001014329061	Q09472,Q15788	2.69E-04
DUX4	6550	CUL4B-DDB1-TLE1 complex	1	0.3333333333	0.006384794759	Q04724	1.07E-02
DUX4	6553	CUL4B-DDB1-TLE3 complex	1	0.3333333333	0.003197501487	Q04726	6.69E-03
DUX4	6589	E2F-1-DP-1-cyclinA-CDK2 complex	1	0.25	0.009561912356	P24941	1.27E-02
DUX4	6590	FOXO3-CBP complex	1	0.5	0.003197501487	Q92793	6.69E-03
DUX4	6641	USP22-SAGA complex	1	0.125	0.01903253494	Q9Y4A5	2.12E-02
DUX4	6643	SAGA complex, GCN5-linked	1	0.05263157895	0.04384781475	Q9Y4A5	4.40E-02
DUX4	6647	MED15-WWTR1 complex	1	0.5	0.006384794759	Q96RN5	1.07E-02
DUX4	6651	WWTR1-YAP1 complex	1	0.5	0.006384794759	P46937	1.07E-02
DUX4	6653	EP300-KAT2B-TBX5-WWTR1 complex	1	0.25	0.01272888671	Q09472	1.52E-02
DUX4	6655	CTNNB1-TBX5-YAP1 complex	1	0.3333333333	0.009561912356	P46937	1.27E-02
DUX4	6657	ATAC complex, GCN5-linked	2	0.2	0.0004516250231	P61964,Q9ULM3	1.08E-03
DUX4	6664	STAGA complex, SPT3-linked	1	0.05263157895	0.03461639958	Q9Y4A5	3.55E-02
DUX4	6665	ATAC complex, YEATS2-linked	2	0.1428571429	0.0004516250231	P61964,Q9ULM3	1.08E-03
DUX4	6769	TBX20-TLE1 repressor complex	1	0.5	0.009561912356	Q04724	1.27E-02
DUX4	6770	TBX20-TLE3 repressor complex	1	0.5	0.006384794759	Q04726	1.07E-02
DUX4	6844	NIF-1-DBC1-EMSY complex	1	0.3333333333	0.009561912356	Q7Z589	1.27E-02
DUX4	6845	NIF1-ASH2L-RBBP5-WDR5 complex	2	0.5	6.10E-05	P61964,Q9UBL3	1.79E-04
DUX4	6849	WRAD complex (WDR5, RBBP5, ASH2L, DPY30)	2	0.5	6.10E-05	P61964,Q9UBL3	1.79E-04
DUX4	6850	WRA complex (WDR5, RBBP5, ASH2L)	2	0.6666666667	6.10E-05	P61964,Q9UBL3	1.79E-04
DUX4	6863	CBX3-EHMT2-NR3C1 complex	1	0.3333333333	0.009561912356	Q96KQ7	1.27E-02
DUX4	6935	MYC-TRRAP-KAT2A complex	1	0.3333333333	0.006384794759	Q9Y4A5	1.07E-02
DUX4	6936	KAT2A-TRRAP complex	1	0.5	0.009561912356	Q9Y4A5	1.27E-02
DUX4	7104	NBS1\u2013RNF8-VRK1 complex	1	0.3333333333	0.009561912356	O76064	1.27E-02
DUX4	7221	NSL complex	2	0.2222222222	0.0001014329061	P61964,Q9P2N6	2.69E-04
DUX4	7236	ARXN1-CIC complex	2	1	6.10E-05	P54253,Q96RK0	1.79E-04
DUX4	7285	HEXIM1-DNA-PK-paraspeckle components-ribonucleoprotein complex	2	0.2222222222	0.0001014329061	P43243,Q96PK6	2.69E-04
DUX4	7328	AML1-HIPK2-p300 complex	1	0.3333333333	0.003197501487	Q09472	6.69E-03
DUX4	7367	ASH2L-KDM6B-KDM6B-WDR5 complex	2	0.5	3.06E-05	P61964,Q9UBL3	9.88E-05
DUX4	7372	BRD7-SWI\u2013SNF complex	6	0.5454545455	1.76E-12	O14497,P51531,P51532,Q8TAQ2,Q92922,Q96GM5	1.33E-11
DUX4	7373	BRD7-SWI\u2013SNF-SUZ12 complex	2	0.4	1.02E-05	P51531,P51532	3.68E-05
DUX4	7374	BRD7-BAF60A-MEP50 complex	1	0.3333333333	0.006384794759	Q96GM5	1.07E-02
DUX4	7376	BRD7-CBP-SWI\u2013SNF complex	2	0.2857142857	0.0001518262844	P51531,P51532	3.86E-04
DUX4	7439	ECT2-KIF23-RACGAP1 complex	2	0.6666666667	0.0001014329061	Q02241,Q9H0H5	2.69E-04
DUX4	7440	KIF23-RACGAP1 complex	2	1	3.06E-05	Q02241,Q9H0H5	9.88E-05
DUX4	7480	HDAC3-H1.3-SMRT-N-Cor complex	1	0.25	0.01272888671	O75376	1.52E-02
DUX4	7579	APP(AICD)-MED12 complex	1	0.5	0.009561912356	Q93074	1.27E-02
DUX4	7581	ESR1-TRAP/Mediator coactivator-complex	12	0.6666666667	5.16E-24	O60244,O75448,O75586,Q09472,Q15648,Q15788,Q93074,Q9BTT4,Q9H944,Q9NVC6,Q9ULK4,Q9Y2X0	2.57E-22
DUX4	7582	ESR2-TRAP/Mediator coactivator complex	12	0.6666666667	6.47E-25	O60244,O75448,O75586,Q09472,Q15648,Q15788,Q93074,Q9BTT4,Q9H944,Q9NVC6,Q9ULK4,Q9Y2X0	5.37E-23
DUX4	7583	CDK8 subcomplex (CCNC, CDK8, MED12, MED13)	1	0.25	0.01272888671	Q93074	1.52E-02
DUX4	7584	CDK8 subcomplex (CCNC, CDK8, MED12)	1	0.3333333333	0.006384794759	Q93074	1.07E-02

## Sheet: GFP-NLS neg control BioID
Prey	Count	Percentage	AvgSpec	MaxSpec
P78371	51	0.98	139	424
P21333	51	0.98	216	475
BirA	51	0.98	286	944
Q13085	51	0.98	137	293
Q99832	51	0.98	105	298
Q14839	49	0.94	69	152
P48643	51	0.98	93	284
P12270	51	0.98	67	134
P40227	51	0.98	107	305
P50990	51	0.98	125	492
P49327	51	0.98	145	365
P50991	51	0.98	86	249
P17987	51	0.98	95	283
P49368	51	0.98	75	186
P51610	51	0.98	45	79
Q9BTC0	48	0.92	25	74
Q7L014	49	0.94	40	84
P11498	51	0.98	89	190
P0DMV8	51	0.98	75	143
P49750	49	0.94	21	72
Q15652	50	0.96	45	99
Q9HCK8	48	0.92	27	72
Q8NFC6	49	0.94	23	71
P49790	48	0.92	23	63
O75643	49	0.94	23	63
Q13428	51	0.98	30	61
Q9HCC0	51	0.98	64	167
Q96RQ3	51	0.98	54	162
P10809	51	0.98	21	46
O75533	49	0.94	29	75
Q6P2Q9	50	0.96	23	62
Q7LBC6	49	0.94	24	64
Q96ST3	49	0.94	19	54
Q9ULW0	42	0.81	15	49
Q9UQR0	49	0.94	28	57
Q86XP3	49	0.94	18	46
P49792	51	0.98	50	236
Q96QC0	51	0.98	32	64
Q5VUA4	45	0.87	17	51
Q15393	51	0.98	23	55
Q15020	49	0.94	26	56
Q9ULM3	49	0.94	20	50
P11142	51	0.98	61	113
Q13263	49	0.94	23	61
O15294	51	0.98	19	46
Q6W2J9	47	0.9	15	44
P51532	47	0.9	19	47
Q9NYV4	49	0.94	18	45
Q9H2P0	49	0.94	18	44
P05166	51	0.98	46	126
Q9ULH7	51	0.98	30	64
Q13330	48	0.92	17	46
Q92576	44	0.85	10	40
O15042	49	0.94	22	52
P05165	51	0.98	54	160
P49321	51	0.98	28	60
O60885	49	0.94	22	45
P51003	49	0.94	23	53
Q6PD62	43	0.83	13	38
O75376	46	0.88	13	48
Q9UHX1	49	0.94	15	33
Q9Y265	51	0.98	23	43
Q10570	43	0.83	16	47
P09874	47	0.9	13	35
O14497	42	0.81	12	40
Q9Y230	51	0.98	26	49
Q5VT52	37	0.71	12	34
O60341	48	0.92	15	38
Q13435	49	0.94	17	38
Q9UQ35	49	0.94	13	35
P62136	50	0.96	20	39
P38646	51	0.98	25	43
Q93009	37	0.71	12	36
Q8N163	45	0.87	14	41
Q8IWX8	48	0.92	13	32
Q92922	47	0.9	17	39
Q8TAQ2	48	0.92	16	42
P36873	49	0.94	20	36
Q15029	49	0.94	15	35
Q15459	49	0.94	15	34
Q8IWZ8	48	0.92	12	37
O94776	49	0.94	17	45
O43172	48	0.92	13	34
Q14966	43	0.83	7	33
Q9UBW7	38	0.73	13	30
Q92945	49	0.94	13	33
Q14687	40	0.77	10	31
Q9H4I2	44	0.85	10	30
Q7Z5K2	47	0.9	12	29
P61978	51	0.98	13	31
Q16576	50	0.96	14	34
P04264	46	0.88	12	45
P46013	48	0.92	16	81
Q9P2I0	32	0.62	7	25
O94842	50	0.96	15	30
P11021	51	0.98	34	73
Q9P2N5	47	0.9	11	27
Q09666	51	0.98	55	147
P06748	51	0.98	15	29
Q9BZK7	48	0.92	11	24
Q9Y5K6	51	0.98	33	74
Q9Y4E8	51	0.98	17	42
O14776	48	0.92	12	37
Q15233	49	0.94	20	67
P34931	18	0.35	35	54
Q9H6Z4	51	0.98	15	29
O43143	47	0.9	11	30
P39880	30	0.58	12	28
O60563	49	0.94	10	28
P23246	49	0.94	18	43
P49756	49	0.94	9	29
Q6UXN9	50	0.96	14	30
Q96RK0	35	0.67	7	25
Q8WXI9	49	0.94	12	29
Q92769	49	0.94	16	32
Q9UMS4	51	0.98	13	34
Q15648	45	0.87	8	26
Q14980	46	0.88	11	41
Q7Z6E9	37	0.71	8	26
P60709	51	0.98	35	125
O75909	49	0.94	9	21
Q8IVW6	45	0.87	9	25
P68400	46	0.88	10	26
Q6NZY4	49	0.94	10	24
Q8WWM7	51	0.98	29	51
Q7L2J0	48	0.92	10	28
P51531	21	0.4	16	30
Q969G3	48	0.92	7	20
P62140	34	0.65	18	32
Q9HCS7	44	0.85	11	27
O75182	48	0.92	9	32
P42285	48	0.92	12	30
Q5T8P6	48	0.92	14	40
Q9UKX7	49	0.94	14	27
Q99459	44	0.85	10	24
O75369	49	0.94	51	121
P42166	40	0.77	16	35
P55265	41	0.79	10	28
P13645	34	0.65	9	42
O43395	49	0.94	12	35
Q9BQG0	49	0.94	13	40
P19338	51	0.98	19	34
Q13547	49	0.94	17	37
P35527	42	0.81	8	36
Q99873	50	0.96	9	22
Q8TDI0	11	0.21	20	29
Q9ULV3	29	0.56	8	23
Q9UFC0	50	0.96	12	35
Q12888	34	0.65	5	18
O43809	49	0.94	15	30
Q9ULU4	42	0.81	6	22
P09884	43	0.83	13	38
Q9UBB9	31	0.6	8	23
Q86U86	33	0.63	7	24
P36578	51	0.98	17	39
Q6P1J9	43	0.83	11	29
O96019	49	0.94	10	23
P35658	51	0.98	16	55
Q6ZRS2	33	0.63	6	22
Q9NR30	51	0.98	17	37
Q96EB6	28	0.54	10	29
Q8WXF1	48	0.92	9	22
Q14686	40	0.77	8	19
Q12873	16	0.31	21	38
P09661	51	0.98	10	19
Q96I25	49	0.94	9	22
P17844	48	0.92	9	25
P43243	43	0.83	7	22
Q8N7H5	45	0.87	8	25
Q8IX01	44	0.85	9	22
Q96GM5	36	0.69	8	18
Q99856	40	0.77	5	15
O43290	34	0.65	8	19
P08670	51	0.98	20	46
P68363	49	0.94	20	34
Q9BQE3	27	0.52	20	31
Q8WUQ7	28	0.54	9	23
P07900	51	0.98	16	46
Q9UKL0	48	0.92	8	20
Q8IX12	38	0.73	6	21
Q8WVC0	39	0.75	7	20
P27694	49	0.94	10	24
O14686	33	0.63	6	24
P55196	51	0.98	31	119
Q6UN15	49	0.94	7	16
P12956	45	0.87	9	25
Q86T24	51	0.98	19	40
Q9NYF8	47	0.9	10	41
Q86YP4	36	0.69	10	21
A6NHR9	34	0.65	7	26
Q96L91	42	0.81	5	20
P62424	51	0.98	13	30
P46108	51	0.98	11	19
P05388	51	0.98	13	26
P49848	38	0.73	5	18
P39023	51	0.98	13	29
Q9UK61	38	0.73	9	22
P08238	50	0.96	19	49
P42167	50	0.96	14	31
Q8IWI9	30	0.58	5	19
P42212	51	0.98	20	79
Q9UBL3	42	0.81	7	20
P27816	51	0.98	21	55
P49959	51	0.98	13	24
Q9UBF2	51	0.98	26	58
O94913	36	0.69	7	17
Q8NFD5	27	0.52	7	19
Q16630	50	0.96	13	21
Q8TEQ6	51	0.98	23	53
Q9GZS3	45	0.87	6	15
Q92785	39	0.75	5	18
Q13310	50	0.96	12	23
Q7Z417	51	0.98	13	28
Q9BRR8	44	0.85	6	17
Q9Y5B6	36	0.69	8	22
Q12874	47	0.9	12	35
Q9H0D6	44	0.85	7	24
P35579	51	0.98	64	289
Q96PV6	37	0.71	5	15
Q04726	44	0.85	7	17
Q9BUQ8	41	0.79	6	18
O75717	47	0.9	8	25
P62701	49	0.94	13	24
Q4G0J3	47	0.9	8	25
P11940	50	0.96	12	23
P98175	48	0.92	9	28
Q09028	50	0.96	14	35
Q92925	44	0.85	5	16
P11171	51	0.98	17	78
Q9UBC2	51	0.98	19	44
P18124	51	0.98	14	28
P33991	38	0.73	6	19
Q14181	42	0.81	6	17
P05387	51	0.98	9	19
Q9BUJ2	44	0.85	6	16
Q9C0J8	44	0.85	8	41
P50750	49	0.94	8	18
Q5UIP0	38	0.73	5	21
Q14004	24	0.46	9	16
P05455	48	0.92	8	19
Q8NC51	51	0.98	19	57
Q9BQ61	48	0.92	9	22
P46821	49	0.94	25	65
Q9Y2W1	46	0.88	8	23
Q5VZL5	32	0.62	5	18
Q04637	51	0.98	22	49
P19784	23	0.44	6	16
Q9NW82	46	0.88	8	22
Q96DI7	36	0.69	6	17
O95239	41	0.79	9	26
Q06587	28	0.54	5	12
Q9UMN6	21	0.4	6	14
Q9UPT8	45	0.87	7	30
P35611	51	0.98	10	54
P62241	51	0.98	10	22
Q9UHR5	49	0.94	8	18
Q9UKN8	42	0.81	6	17
P49642	43	0.83	6	16
Q9Y618	23	0.44	7	19
P35269	48	0.92	7	17
Q12824	45	0.87	6	16
Q92917	48	0.92	6	17
Q99496	41	0.79	5	12
P49643	38	0.73	7	16
Q14566	34	0.65	7	20
Q96EA4	48	0.92	7	17
O15379	32	0.62	7	17
P62906	46	0.88	8	18
P37802	51	0.98	10	20
O15047	35	0.67	5	15
P13984	42	0.81	6	15
O00268	26	0.5	5	13
P11182	45	0.87	10	34
Q14683	30	0.58	5	17
Q9NPF5	45	0.87	4	14
Q14684	46	0.88	4	13
P46060	50	0.96	16	60
P62380	47	0.9	6	12
P46777	51	0.98	10	20
Q6IN85	47	0.9	7	20
Q9H9B1	23	0.44	5	12
P13010	49	0.94	9	26
P52272	35	0.67	7	16
O43719	45	0.87	8	21
O95983	47	0.9	6	16
P27635	50	0.96	10	32
P62888	51	0.98	6	13
Q15542	28	0.54	5	13
Q96JH7	51	0.98	10	25
Q9UKV3	39	0.75	4	13
Q9BVP2	43	0.83	7	18
Q9BWU0	38	0.73	6	12
O75113	31	0.6	3	12
Q12789	31	0.6	4	11
Q8IYH5	44	0.85	5	18
Q5SSJ5	48	0.92	6	14
Q8NI27	38	0.73	4	16
Q07157	45	0.87	11	33
Q9P2K3	23	0.44	8	14
Q07021	51	0.98	9	20
Q92541	33	0.63	6	19
Q96AE4	47	0.9	5	14
Q01780	25	0.48	5	13
Q96EV2	40	0.77	7	27
Q68CP9	25	0.48	3	13
P33240	29	0.56	5	12
P22670	34	0.65	4	12
P62081	51	0.98	7	13
P35908	34	0.65	8	32
Q02878	51	0.98	14	31
Q96RE7	34	0.65	6	14
P49916	26	0.5	5	16
P61964	47	0.9	6	15
P78347	47	0.9	11	34
Q14247	51	0.98	19	45
Q8IYB3	35	0.67	4	8
Q96JM3	43	0.83	7	19
O95104	36	0.69	4	13
Q13200	50	0.96	10	43
P61313	50	0.96	11	24
Q9H1E3	47	0.9	7	17
A3KN83	35	0.67	6	15
P08579	46	0.88	4	9
Q15637	48	0.92	7	16
O76021	49	0.94	5	12
Q4LE39	38	0.73	3	11
P30050	51	0.98	7	13
P61289	38	0.73	8	18
O95639	23	0.44	4	11
Q14974	40	0.77	10	37
Q9Y266	51	0.98	16	40
P26358	30	0.58	4	16
P46100	29	0.56	4	12
Q7Z589	38	0.73	4	14
Q05519	47	0.9	6	14
P52597	45	0.87	6	12
Q9P2D1	15	0.29	9	16
P18621	51	0.98	8	19
Q9BTC8	26	0.5	10	20
Q92733	36	0.69	4	13
O60907	24	0.46	7	12
Q9NQG5	32	0.62	5	12
Q15596	29	0.56	5	11
Q13416	45	0.87	8	21
Q00839	51	0.98	11	33
P98170	49	0.94	6	15
O00151	51	0.98	7	20
Q13185	48	0.92	4	10
Q9UBD5	43	0.83	9	28
Q9H2G2	51	0.98	17	39
Q9UQE7	39	0.75	3	12
Q9Y3F4	49	0.94	14	25
P46781	45	0.87	7	14
P67809	49	0.94	9	17
P55010	50	0.96	13	35
Q9H814	48	0.92	5	16
Q15723	27	0.52	5	14
Q08211	43	0.83	7	20
Q96KQ7	24	0.46	4	9
O14654	48	0.92	24	104
Q9Y5Q8	41	0.79	5	12
Q49A26	37	0.71	4	12
O75400	37	0.71	5	10
Q9Y2X9	27	0.52	4	8
Q9H8E8	42	0.81	5	15
Q9H7L9	26	0.5	3	9
P39748	42	0.81	4	11
Q12872	27	0.52	4	11
P68032	45	0.87	19	75
Q9H5Z1	41	0.79	5	14
Q9H1A4	36	0.69	3	12
O75528	38	0.73	4	10
P68104	51	0.98	15	30
Q96GX5	40	0.77	5	14
Q96I24	24	0.46	3	9
O95785	25	0.48	5	11
Q15366	51	0.98	5	10
Q15365	51	0.98	6	10
P52739	33	0.63	3	11
Q14186	27	0.52	3	6
Q14320	30	0.58	5	13
O15550	19	0.37	4	13
Q96HS1	50	0.96	6	12
Q5SW79	42	0.81	13	32
Q13823	38	0.73	5	15
O94906	26	0.5	5	10
Q6FI81	51	0.98	6	15
Q8N1G0	30	0.58	3	9
Q9NY27	33	0.63	4	12
Q96S55	35	0.67	6	14
Q9UHB7	38	0.73	5	13
O95619	28	0.54	4	10
P48382	25	0.48	5	11
Q8NHM5	23	0.44	3	9
P62258	49	0.94	7	13
O00629	24	0.46	7	22
P61254	48	0.92	7	17
Q9H501	33	0.63	5	15
Q9BPU6	51	0.98	8	21
Q14677	46	0.88	5	10
Q06830	50	0.96	8	17
P05787	49	0.94	7	13
Q9Y520	46	0.88	13	36
Q02241	41	0.79	4	11
Q96KR1	30	0.58	3	9
Q7Z5L9	34	0.65	5	15
O75663	51	0.98	8	16
Q14241	37	0.71	5	16
P23381	51	0.98	12	25
Q9BZJ0	22	0.42	4	11
Q13148	25	0.48	4	11
Q15428	33	0.63	6	15
Q969J2	33	0.63	5	12
Q9BR76	51	0.98	13	31
Q9P2N6	18	0.35	2	6
SH-TAG	38	0.73	14	74
O60271	44	0.85	12	27
P62280	50	0.96	6	16
P15927	36	0.69	4	8
Q96NB3	30	0.58	4	9
Q9Y2Z0	46	0.88	4	9
P22234	51	0.98	12	28
Q14739	49	0.94	5	12
Q96QT6	27	0.52	3	8
P61353	50	0.96	6	12
Q6VMQ6	35	0.67	4	11
P67870	38	0.73	4	9
Q8WXA9	26	0.5	3	7
Q15545	43	0.83	4	9
Q99460	45	0.87	7	36
P52655	26	0.5	2	5
P40763	46	0.88	5	17
P28340	16	0.31	4	10
Q02543	51	0.98	8	17
P61247	50	0.96	9	16
Q9UJX2	35	0.67	3	8
Q5PSV4	27	0.52	3	7
O43491	51	0.98	20	127
P16403	43	0.83	9	19
Q9ULJ3	17	0.33	2	8
P31943	36	0.69	5	9
Q9GZU8	29	0.56	4	11
Q01826	24	0.46	4	9
O00267	29	0.56	5	13
Q14562	19	0.37	3	8
O75475	28	0.54	3	10
Q6PKG0	51	0.98	15	38
Q9Y2W2	32	0.62	5	11
P62277	45	0.87	6	16
Q86W42	36	0.69	4	12
Q92499	33	0.63	4	9
Q96T58	32	0.62	6	18
P37198	45	0.87	3	7
Q9H0E9	30	0.58	3	7
Q13283	51	0.98	7	15
Q8N684	46	0.88	5	11
P25398	51	0.98	5	9
Q8WUA2	37	0.71	4	13
Q13838	22	0.42	6	12
O95218	36	0.69	3	10
P62750	50	0.96	6	12
Q15291	30	0.58	4	9
Q15019	50	0.96	7	15
Q9UKJ3	21	0.4	3	8
Q9H5V9	49	0.94	6	11
P40429	48	0.92	6	15
Q9Y2U8	30	0.58	5	16
O75934	30	0.58	3	7
Q7Z4V5	42	0.81	4	12
Q9UJX5	24	0.46	2	6
O95372	47	0.9	5	11
P61962	38	0.73	3	9
P18615	44	0.85	3	14
Q9UNP9	31	0.6	4	11
Q99567	48	0.92	6	25
Q8TDN6	45	0.87	5	13
Q8WTT2	48	0.92	5	18
P48634	50	0.96	8	22
Q8N3X1	20	0.38	3	7
P51665	35	0.67	5	18
Q16555	51	0.98	12	25
Q8WW12	49	0.94	6	14
O15164	16	0.31	2	7
O14641	46	0.88	5	14
O43447	41	0.79	4	13
P43246	26	0.5	7	18
Q6ZW49	21	0.4	3	6
P32969	44	0.85	5	13
Q9UEY8	43	0.83	6	35
Q9UKF6	47	0.9	4	11
P62979	47	0.9	4	14
Q15208	38	0.73	5	9
Q8IWZ3	35	0.67	5	12
Q92989	18	0.35	3	10
Q96C00	43	0.83	4	13
Q9NZI8	47	0.9	4	9
Q9H0H5	21	0.4	4	10
Q6P1R3	21	0.4	2	6
P83916	15	0.29	3	6
O15014	28	0.54	4	10
O75478	28	0.54	3	7
O43390	36	0.69	6	17
Q13769	22	0.42	3	9
Q9P013	45	0.87	4	8
P78346	25	0.48	4	8
Q9H0E3	42	0.81	3	9
O15541	23	0.44	4	16
Q9UQ88	20	0.38	4	10
Q14676	35	0.67	7	25
Q9Y333	50	0.96	4	8
Q6MZP7	32	0.62	4	11
Q86VM9	23	0.44	3	7
Q13123	22	0.42	3	11
Q07020	51	0.98	8	21
Q12905	34	0.65	4	11
O00193	47	0.9	3	7
Q04724	17	0.33	5	11
P63167	43	0.83	3	6
Q9NQW6	25	0.48	3	9
Q9UJX4	24	0.46	2	5
Q9H910	49	0.94	5	10
Q16181	46	0.88	8	21
P62753	51	0.98	5	11
Q92560	17	0.33	2	7
P04637	24	0.46	2	6
P62314	49	0.94	3	6
P15531	43	0.83	6	10
Q9UBE0	26	0.5	3	8
P13647	6	0.12	7	11
Q9ULD9	18	0.35	2	7
P78318	31	0.6	3	7
Q16775	35	0.67	4	12
Q9H2H8	21	0.4	3	6
P46087	49	0.94	4	12
Q53GS9	17	0.33	3	7
Q8WUU5	21	0.4	2	6
O43660	26	0.5	3	7
P18887	33	0.63	4	9
P22392	40	0.77	7	11
Q13356	16	0.31	2	6
Q9UPN6	7	0.13	4	6
O95453	13	0.25	4	8
Q9HB21	37	0.71	3	22
Q15059	4	0.08	6	7
Q9NS73	35	0.67	3	9
P15880	48	0.92	10	21
Q9H0G5	40	0.77	3	7
P46778	48	0.92	5	12
Q9BW85	17	0.33	3	8
Q9C005	42	0.81	4	9
P50747	50	0.96	9	26
Q9BTA9	27	0.52	4	12
Q9UEE9	39	0.75	3	8
Q12857	17	0.33	3	7
Q14195	44	0.85	7	17
Q13868	33	0.63	2	5
Q15369	32	0.62	3	6
Q13573	31	0.6	3	7
P84098	49	0.94	5	12
Q9UDY2	43	0.83	8	36
Q9UBT2	34	0.65	5	15
Q12962	34	0.65	2	5
Q9BWJ5	43	0.83	3	8
Q15054	20	0.38	3	5
P62195	43	0.83	6	21
Q8TAT6	39	0.75	3	8
Q96C19	39	0.75	3	8
P55036	43	0.83	4	13
Q5JTH9	40	0.77	5	13
Q9UKY1	9	0.17	2	5
O60832	15	0.29	2	5
P16949	50	0.96	6	14
Q9NVA2	47	0.9	6	17
Q15417	50	0.96	5	10
Q92997	49	0.94	6	13
Q9Y2J2	50	0.96	15	77
P30260	35	0.67	3	8
O94992	44	0.85	4	10
Q96J01	20	0.38	3	7
P21675	16	0.31	4	7
Q13325	49	0.94	10	30
Q9BRX9	28	0.54	2	8
Q9BYW2	15	0.29	2	7
P29590	18	0.35	3	6
O95391	27	0.52	2	5
Q8NI36	17	0.33	2	6
Q9UHF7	16	0.31	3	7
P26196	51	0.98	10	22
Q9H7Z6	12	0.23	2	6
Q9Y3U8	44	0.85	4	8
P06733	51	0.98	6	12
P62917	51	0.98	8	22
Q9ULR0	32	0.62	3	7
P26599	27	0.52	4	11
O75937	42	0.81	3	7
Q9Y253	31	0.6	2	5
Q9P0U4	20	0.38	3	7
P23588	51	0.98	15	36
Q9NPD3	26	0.5	2	5
P05386	49	0.94	4	7
P07737	36	0.69	3	6
P55081	24	0.46	3	9
Q9UJV9	16	0.31	2	5
Q99439	34	0.65	3	5
Q9Y3I0	27	0.52	3	6
P61758	46	0.88	2	6
Q99848	34	0.65	3	8
P49915	25	0.48	2	6
Q9H6T3	47	0.9	6	20
O15381	13	0.25	3	5
O43432	40	0.77	10	23
Q9UPW6	20	0.38	4	7
Q9NX58	38	0.73	3	7
O43670	27	0.52	2	5
Q9UGI8	39	0.75	4	8
P29083	23	0.44	3	9
Q5T481	20	0.38	3	6
P23396	51	0.98	5	12
Q9H307	29	0.56	3	8
Q9GZR1	40	0.77	4	16
Q92889	14	0.27	2	4
P14866	33	0.63	4	14
P46776	48	0.92	4	9
P07910	15	0.29	3	6
Q9GZN1	15	0.29	2	4
P62266	48	0.92	5	10
P51948	18	0.35	2	5
P26373	51	0.98	6	16
Q9Y3B4	36	0.69	3	8
P62316	42	0.81	3	7
Q96NC0	25	0.48	2	6
Q2TBE0	15	0.29	3	7
Q9HBM6	25	0.48	4	6
Q07666	18	0.35	2	5
P35998	48	0.92	5	21
P62847	45	0.87	3	8
P35637	33	0.63	2	5
P43686	48	0.92	6	29
P49736	22	0.42	6	14
O75607	25	0.48	3	5
O43913	29	0.56	7	18
Q9H0L4	22	0.42	4	10
Q9NTZ6	23	0.44	4	7
P63208	39	0.75	3	8
Q96ES7	35	0.67	2	6
Q92625	42	0.81	4	15
O75534	49	0.94	14	40
P55209	48	0.92	6	12
O95777	49	0.94	3	6
P62910	48	0.92	4	10
Q7Z3K3	21	0.4	2	5
Q9UHD8	48	0.92	5	22
Q9Y6J9	21	0.4	3	7
P22087	30	0.58	3	6
P62829	51	0.98	5	17
Q96Q89	15	0.29	2	5
P62191	48	0.92	5	25
Q92841	10	0.19	4	9
Q9Y580	31	0.6	2	5
Q13042	32	0.62	2	6
Q96EB1	44	0.85	5	17
Q15555	47	0.9	3	7
Q9Y678	39	0.75	5	10
O00541	36	0.69	4	9
Q7RTV0	41	0.79	3	8
Q86U44	11	0.21	2	5
Q05682	48	0.92	7	16
P32119	44	0.85	5	9
P55072	45	0.87	9	39
P08621	36	0.69	3	7
Q8TDP1	19	0.37	2	3
Q9Y4Z0	21	0.4	2	6
O00287	13	0.25	2	4
Q9UNX4	12	0.23	3	6
Q15811	41	0.79	10	21
Q9NV88	28	0.54	5	10
Q96RU2	12	0.23	2	4
P35244	41	0.79	4	10
O60506	37	0.71	4	12
Q96FV9	12	0.23	4	8
Q9H6J7	42	0.81	4	12
Q92620	19	0.37	3	7
P0C7T5	9	0.17	3	5
Q86UE8	13	0.25	4	7
Q16594	6	0.12	3	4
P25685	42	0.81	3	7
Q9Y2L1	24	0.46	3	10
O15355	14	0.27	3	4
P62841	45	0.87	5	11
O43684	51	0.98	5	10
Q15532	19	0.37	1	4
Q13206	26	0.5	4	15
P09651	30	0.58	4	14
P18669	33	0.63	4	11
P33176	47	0.9	13	32
P42766	51	0.98	4	9
P30041	43	0.83	3	6
Q9Y490	46	0.88	11	29
P08727	39	0.75	4	10
P55769	38	0.73	3	6
Q9H0A0	28	0.54	2	5
P49366	24	0.46	2	3
O60306	20	0.38	7	12
P49005	18	0.35	3	8
Q9NR28	47	0.9	4	10
P51858	40	0.77	3	7
O95793	25	0.48	2	5
Q9NZZ3	50	0.96	4	8
P29084	23	0.44	4	8
P13639	47	0.9	9	19
Q86TX2	43	0.83	5	12
P16989	40	0.77	6	13
P07437	48	0.92	11	28
P34932	37	0.71	6	15
Q4VC05	12	0.23	2	3
Q9ULV4	51	0.98	8	21
Q969R5	8	0.15	2	4
Q15008	35	0.67	5	18
P62854	51	0.98	4	8
P83731	43	0.83	4	9
P50914	49	0.94	5	10
O43768	40	0.77	3	7
Q99575	27	0.52	3	9
Q96RL1	29	0.56	2	4
O60264	28	0.54	4	10
P31946	48	0.92	5	11
Q6P6C2	13	0.25	2	3
Q8N6N3	28	0.54	3	7
Q15287	37	0.71	2	5
Q9Y6Q9	13	0.25	2	4
Q9Y6X9	18	0.35	2	5
O00231	36	0.69	5	20
O60814	42	0.81	3	7
P57740	13	0.25	2	4
Q8N5W9	36	0.69	3	8
Q96G25	10	0.19	2	4
Q8IXM2	19	0.37	2	4
O60231	25	0.48	3	7
Q52LJ0	13	0.25	2	3
P15822	21	0.4	1	3
Q14258	46	0.88	4	11
Q96S59	8	0.15	2	3
O00567	34	0.65	2	11
P0C0S5	26	0.5	4	7
O14929	21	0.4	3	7
Q15427	44	0.85	3	10
P18583	7	0.13	2	5
P49773	37	0.71	2	9
Q15906	16	0.31	2	4
Q8N0X7	31	0.6	3	8
Q9NZ63	25	0.48	2	4
Q9NPA8	23	0.44	2	3
Q06546	18	0.35	2	5
P62318	44	0.85	2	4
Q12830	29	0.56	3	8
P53999	45	0.87	3	7
Q15024	34	0.65	2	7
P60510	25	0.48	3	7
Q14103	43	0.83	2	5
Q92585	17	0.33	3	6
Q9BSM1	29	0.56	2	4
Q9BWT3	7	0.13	4	7
O15160	18	0.35	2	4
Q96HC4	50	0.96	9	20
Q8IX18	20	0.38	3	7
Q9NQT5	35	0.67	2	6
Q9H3P2	18	0.35	2	4
Q92830	22	0.42	3	8
Q92804	5	0.1	2	3
P33992	13	0.25	2	5
Q9UK53	15	0.29	1	2
Q7Z6K5	50	0.96	4	8
O60244	10	0.19	2	4
Q96JM7	15	0.29	2	3
P52594	35	0.67	2	4
P38159	12	0.23	1	3
Q8N1G2	24	0.46	3	5
P62304	46	0.88	3	5
Q9Y221	8	0.15	2	3
Q92598	46	0.88	4	11
O14531	44	0.85	4	13
Q96CW1	18	0.35	2	3
Q9NVP1	23	0.44	3	5
Q9UHD1	36	0.69	2	6
Q14157	51	0.98	10	26
P52657	37	0.71	2	6
O60502	26	0.5	2	6
P13796	30	0.58	3	7
Q06265	34	0.65	2	6
Q9Y6X8	13	0.25	2	5
Q96KK5	38	0.73	3	6
Q99426	47	0.9	4	11
P38398	16	0.31	2	5
Q9H8M2	7	0.13	1	3
P49711	31	0.6	2	4
Q92782	5	0.1	2	3
Q8NEZ4	9	0.17	2	4
Q01105	46	0.88	3	7
P06493	16	0.31	2	4
Q5T5X7	15	0.29	3	8
Q96PZ0	37	0.71	3	8
Q9ULL5	8	0.15	2	4
Q9Y3B2	22	0.42	2	4
P52701	28	0.54	4	9
Q9NP66	23	0.44	2	6
Q86W56	22	0.42	2	5
P62899	46	0.88	4	11
Q7Z3B3	15	0.29	2	4
P62263	47	0.9	4	8
P54136	35	0.67	3	10
O60573	30	0.58	3	8
Q9BQ39	8	0.15	3	4
Q05048	13	0.25	2	4
O15027	49	0.94	6	22
Q9BUI4	21	0.4	3	6
Q9H582	11	0.21	2	3
Q8WUD4	24	0.46	1	3
Q13112	19	0.37	1	3
Q13620	25	0.48	2	5
Q5TBB1	19	0.37	1	2
P62826	51	0.98	5	17
Q7Z569	44	0.85	6	16
Q8N9T8	8	0.15	2	4
Q9P287	13	0.25	1	2
P48556	37	0.71	3	11
P09234	23	0.44	1	2
Q92831	4	0.08	4	6
Q5TKA1	18	0.35	2	3
Q86UV5	17	0.33	3	4
Q15370	29	0.56	2	6
Q8WUZ0	8	0.15	2	2
P06576	29	0.56	4	19
Q14008	43	0.83	7	21
P14618	47	0.9	7	19
Q9NVC6	12	0.23	1	3
Q96B26	23	0.44	2	4
P61513	45	0.87	2	5
P42677	47	0.9	2	5
Q9H7D7	15	0.29	2	3
Q6P1X5	11	0.21	2	4
O15226	31	0.6	2	10
Q8WUB8	24	0.46	2	5
P09429	14	0.27	3	5
Q6PJT7	20	0.38	3	8
Q5RKV6	45	0.87	2	5
P17980	46	0.88	6	26
Q15154	37	0.71	12	30
Q9Y6A4	23	0.44	3	5
Q8IXJ6	15	0.29	4	6
Q13561	37	0.71	2	4
Q8NEF9	4	0.08	2	3
Q99471	40	0.77	2	5
P43487	45	0.87	4	11
P55199	4	0.08	2	2
Q9BRR0	8	0.15	2	3
Q9UNM6	31	0.6	4	18
P24941	11	0.21	2	5
P33316	33	0.63	2	7
P26368	21	0.4	3	5
Q68DK7	3	0.06	1	2
Q9NPI1	16	0.31	2	3
P22626	31	0.6	2	8
P63104	44	0.85	5	10
P62913	50	0.96	3	9
Q01081	22	0.42	2	3
P62312	25	0.48	3	5
Q6KC79	10	0.19	2	4
Q02952	36	0.69	11	33
Q8TF01	28	0.54	3	8
Q96GY3	11	0.21	1	2
Q6PII3	15	0.29	2	5
O00505	8	0.15	3	5
Q9UGP4	33	0.63	1	4
Q9BYE7	18	0.35	2	3
O00232	45	0.87	4	20
P55735	41	0.79	3	5
Q5T6F2	39	0.75	4	11
P35268	41	0.79	2	6
Q9Y5A6	10	0.19	3	6
P62306	42	0.81	2	5
Q9UIU6	11	0.21	2	4
Q9NXR8	15	0.29	2	4
O75391	17	0.33	2	4
P49411	42	0.81	3	7
P51784	26	0.5	3	7
Q9UKY7	36	0.69	3	7
O95782	19	0.37	2	5
Q07866	42	0.81	5	15
Q8N5I9	21	0.4	2	4
Q9H098	34	0.65	2	4
Q9NP50	27	0.52	2	4
P61163	48	0.92	5	11
Q00341	48	0.92	8	20
Q9BX63	25	0.48	3	10
P37275	11	0.21	1	3
Q9H444	40	0.77	2	5
P54253	11	0.21	1	3
Q96MX6	38	0.73	3	7
P42566	34	0.65	8	22
Q9BVL2	6	0.12	1	2
P20810	30	0.58	2	4
O14562	20	0.38	1	2
O75486	16	0.31	2	4
Q96F24	33	0.63	2	6
P84090	30	0.58	2	7
Q2TAL8	5	0.1	1	2
P41236	26	0.5	2	3
Q13442	50	0.96	6	16
Q86V48	33	0.63	7	17
Q14207	7	0.13	2	4
Q13642	38	0.73	3	6
P62333	41	0.79	5	20
P17812	41	0.79	5	13
Q14202	10	0.19	1	3
Q52LR7	8	0.15	1	2
P61326	12	0.23	1	2
Q9UQ80	42	0.81	4	13
P15311	39	0.75	5	17
Q8WWY3	16	0.31	2	4
P82979	15	0.29	2	4
Q9NX70	4	0.08	2	2
O60828	16	0.31	2	3
P28074	24	0.46	2	6
P60660	51	0.98	7	18
P63241	39	0.75	2	4
O14519	38	0.73	1	3
O94888	11	0.21	2	4
Q7L576	33	0.63	5	29
Q16637	39	0.75	2	5
P17028	6	0.12	2	3
P62244	38	0.73	4	7
P46783	34	0.65	3	7
P47914	45	0.87	2	7
Q9UJA5	14	0.27	2	3
A8CG34	14	0.27	2	5
O75586	7	0.13	1	2
O95433	19	0.37	1	2
Q8IY57	25	0.48	2	4
P82930	22	0.42	2	3
P47756	47	0.9	7	16
Q14814	21	0.4	2	4
O14737	41	0.79	2	5
Q96AT1	34	0.65	4	10
Q9NPH2	40	0.77	2	6
Q8N2M8	4	0.08	2	2
O43242	41	0.79	5	24
Q8NDX5	14	0.27	1	3
Q9Y314	10	0.19	2	3
P07992	13	0.25	1	2
Q1ED39	22	0.42	2	6
Q9H944	5	0.1	1	2
P35249	11	0.21	1	3
Q13601	10	0.19	2	2
Q9Y224	27	0.52	2	7
P05423	6	0.12	2	3
Q9Y6U3	38	0.73	4	14
Q12996	18	0.35	4	9
P55884	44	0.85	6	15
Q9H9F9	6	0.12	2	3
Q9H9L4	9	0.17	1	3
P33993	22	0.42	3	6
Q9H160	3	0.06	1	2
Q96BP3	10	0.19	1	2
P35251	22	0.42	2	5
Q92552	16	0.31	2	3
Q3MHD2	47	0.9	3	7
P22314	25	0.48	2	5
Q99590	14	0.27	2	5
P10244	12	0.23	2	3
O95400	24	0.46	1	3
Q96BN2	15	0.29	2	3
Q9UK58	7	0.13	1	2
Q9NW13	21	0.4	2	5
Q13347	51	0.98	5	10
Q13129	10	0.19	2	4
P54198	4	0.08	1	2
O00560	34	0.65	2	6
O60216	10	0.19	2	3
Q0PNE2	36	0.69	3	10
Q86WR0	14	0.27	1	2
Q9NZM4	9	0.17	2	4
Q9UPS6	1	0.02	3	3
Q9NXV6	11	0.21	2	4
P42574	17	0.33	1	3
Q12906	26	0.5	3	7
Q9UBB5	18	0.35	3	5
Q8TE76	5	0.1	1	2
O75152	16	0.31	2	5
P62861	30	0.58	1	3
Q5VVJ2	26	0.5	3	7
Q9UK59	4	0.08	2	2
Q9NWV8	22	0.42	1	3
Q13227	11	0.21	1	2
Q14978	31	0.6	2	6
Q9NXH9	13	0.25	1	4
Q5VWG9	18	0.35	1	3
P17098	6	0.12	1	2
Q9Y4A5	13	0.25	2	6
Q09161	17	0.33	4	12
P63244	28	0.54	2	8
Q9BTT0	26	0.5	3	7
P82673	4	0.08	1	1
P25787	18	0.35	3	10
P61081	49	0.94	2	4
P14678	34	0.65	2	7
Q8N488	6	0.12	1	2
P62805	40	0.77	2	3
O00512	14	0.27	2	5
Q9BV38	13	0.25	1	3
Q01658	32	0.62	2	6
P20248	4	0.08	1	1
Q9HAH7	9	0.17	1	1
Q6NXT2	19	0.37	2	3
Q68E01	6	0.12	1	2
Q7Z4H3	32	0.62	2	4
Q9H2F5	10	0.19	2	4
Q3YEC7	26	0.5	2	5
P62310	37	0.71	2	4
Q8N8S7	34	0.65	2	7
Q99504	19	0.37	1	2
O75821	43	0.83	3	6
Q86WB0	21	0.4	2	5
O75792	9	0.17	1	2
Q70IA6	16	0.31	1	3
Q7L4I2	12	0.23	1	3
P28799	14	0.27	1	2
Q16543	33	0.63	1	3
Q01543	2	0.04	1	1
Q8NFH3	5	0.1	1	1
Q8IY67	13	0.25	1	2
Q92993	6	0.12	2	3
Q9NPG3	6	0.12	1	2
Q8WUA4	18	0.35	2	5
P78332	8	0.15	1	2
Q96D71	29	0.56	4	10
Q5VWQ0	9	0.17	2	3
P61201	17	0.33	1	1
P78406	13	0.25	1	2
Q9UHV9	47	0.9	2	7
Q9BZE4	30	0.58	3	9
Q6UX04	19	0.37	3	7
Q8NI08	15	0.29	1	2
Q99598	28	0.54	2	5
Q15631	26	0.5	2	3
Q969F1	17	0.33	1	2
P51398	15	0.29	2	3
P18077	35	0.67	3	8
Q9BT78	18	0.35	1	3
Q9UHI6	14	0.27	1	3
Q93052	21	0.4	3	7
Q9BQ67	17	0.33	4	9
P26641	50	0.96	5	15
Q15056	45	0.87	3	7
Q15397	6	0.12	1	2
Q9NZM5	12	0.23	2	3
Q9UK76	42	0.81	3	6
Q92793	8	0.15	2	4
Q9Y5Q9	12	0.23	2	4
P61204	11	0.21	2	4
Q69YN2	13	0.25	3	6
Q15007	9	0.17	1	2
Q08117	15	0.29	1	2
Q13371	15	0.29	1	2
Q9UEG4	12	0.23	1	2
Q01167	15	0.29	2	4
Q8NG31	21	0.4	2	6
Q03111	20	0.38	2	5
Q9NYZ3	8	0.15	1	2
Q9HCM7	4	0.08	1	2
Q9UI36	6	0.12	1	2
Q96S94	14	0.27	2	2
Q15691	43	0.83	3	6
Q14149	6	0.12	3	3
Q96DT7	5	0.1	1	1
Q7Z3T8	31	0.6	5	12
Q96ME7	27	0.52	2	8
Q14789	5	0.1	2	2
Q86SE9	13	0.25	1	2
Q5TFE4	21	0.4	2	4
A8MXV4	10	0.19	2	3
Q96PU8	2	0.04	1	1
P05412	1	0.02	1	1
P62857	37	0.71	1	3
Q96HI0	2	0.04	1	1
Q12972	10	0.19	1	3
P45880	23	0.44	3	11
Q2KHR3	18	0.35	2	4
L0R819	15	0.29	1	2
Q9Y4E5	11	0.21	1	3
P07814	40	0.77	5	15
O95071	13	0.25	2	4
Q5VYV7	4	0.08	1	2
Q96BD5	7	0.13	1	2
P18858	5	0.1	1	2
Q9UKD1	14	0.27	1	4
Q9H7S9	5	0.1	1	2
Q9P258	29	0.56	3	9
Q86Y37	12	0.23	2	5
A8MWD9	28	0.54	2	3
Q9NQT4	26	0.5	3	6
P46782	30	0.58	4	8
Q8NHZ8	10	0.19	1	1
Q92878	14	0.27	2	6
Q15911	3	0.06	2	3
Q13765	41	0.79	3	5
P37840	18	0.35	2	4
Q13610	14	0.27	1	2
P29692	27	0.52	3	7
Q14C86	34	0.65	4	12
Q8NAV1	20	0.38	2	4
Q9BRJ6	16	0.31	1	2
Q9NZC7	46	0.88	5	15
Q8TE02	44	0.85	3	7
Q9Y570	22	0.42	2	3
P49023	22	0.42	3	6
Q9Y6D9	5	0.1	1	1
Q9BXP5	18	0.35	2	6
Q86TJ2	21	0.4	2	4
P35713	1	0.02	1	1
Q96CP2	7	0.13	1	3
Q9Y5A7	5	0.1	2	2
Q96T37	3	0.06	1	1
Q13098	21	0.4	1	2
Q6PCB5	21	0.4	2	4
Q9GZR2	10	0.19	2	4
Q96N46	1	0.02	1	1
Q8TCN5	3	0.06	1	1
P40692	26	0.5	2	5
Q15543	10	0.19	1	1
Q6PK04	6	0.12	1	1
P19388	42	0.81	2	6
Q92597	13	0.25	2	7
P38606	28	0.54	3	13
Q9UPN9	19	0.37	3	5
Q8NEM2	5	0.1	1	2
Q92890	36	0.69	2	3
P49721	18	0.35	2	7
O75554	7	0.13	1	2
Q96DF8	11	0.21	2	5
P07237	11	0.21	1	2
Q9UKD2	11	0.21	1	2
Q9Y5S9	8	0.15	1	1
Q14137	20	0.38	2	3
Q96MY1	2	0.04	1	1
Q5JVF3	17	0.33	2	6
P49454	3	0.06	1	2
Q8IY81	28	0.54	3	6
P28715	7	0.13	1	1
Q7Z3B4	10	0.19	1	2
O43399	21	0.4	2	3
Q8TEW0	17	0.33	2	9
Q15269	6	0.12	2	3
Q96MW1	35	0.67	2	5
Q96FX7	7	0.13	2	2
Q9ULE6	30	0.58	5	12
P78364	2	0.04	2	2
P51825	2	0.04	1	1
Q8N108	3	0.06	1	1
Q9H0B6	17	0.33	5	8
P22061	46	0.88	5	17
Q8IXQ4	17	0.33	2	4
O75529	15	0.29	2	4
Q6PI98	2	0.04	1	1
A0MZ66	42	0.81	4	10
Q9UJU6	35	0.67	6	14
O95232	2	0.04	1	1
Q9NSC2	11	0.21	2	5
P50613	14	0.27	2	5
Q9Y3D9	12	0.23	1	2
P39019	23	0.44	3	5
Q8N302	5	0.1	1	1
Q6P4R8	2	0.04	2	3
Q5M9Q1	2	0.04	1	1
Q9BRQ0	8	0.15	1	1
Q8IU81	11	0.21	1	4
P27540	6	0.12	2	3
Q9ULW3	12	0.23	2	3
O75818	10	0.19	1	2
Q96HW7	3	0.06	1	1
Q96SY0	6	0.12	1	2
Q9Y450	33	0.63	2	5
P67936	32	0.62	4	26
P08708	28	0.54	3	10
P78417	26	0.5	2	6
Q9H467	11	0.21	1	1
P06730	39	0.75	2	6
Q9Y248	4	0.08	1	1
Q8NEM7	13	0.25	1	2
Q8IX90	38	0.73	5	13
Q7Z2W4	25	0.48	2	10
Q9BUE0	2	0.04	1	1
Q13564	11	0.21	2	4
O14744	34	0.65	2	7
P52907	48	0.92	6	17
Q9Y5U2	4	0.08	1	2
Q00013	8	0.15	1	2
Q96BD8	15	0.29	2	4
Q9Y3B9	13	0.25	1	3
Q9NUG6	12	0.23	1	2
Q9NUW8	8	0.15	1	2
A6NNY8	6	0.12	1	2
Q9UK45	23	0.44	2	5
P53396	38	0.73	4	12
O60934	8	0.15	2	3
P61956	14	0.27	1	3
Q8IY92	7	0.13	1	2
O60884	11	0.21	1	1
Q29RF7	13	0.25	1	3
P80723	28	0.54	3	7
Q9UGU5	7	0.13	1	2
Q9UKK9	26	0.5	1	2
Q5VTR2	20	0.38	5	14
Q96BK5	1	0.02	1	1
Q9BSV6	7	0.13	1	2
Q9GZS1	7	0.13	1	2
Q9HB71	34	0.65	2	6
Q96PK6	7	0.13	2	4
Q8IVH2	6	0.12	1	2
P46779	45	0.87	4	14
P51648	6	0.12	1	2
Q93074	6	0.12	2	3
O43175	40	0.77	3	7
Q6P2E9	23	0.44	2	5
O94916	6	0.12	1	2
P38432	5	0.1	1	1
P52434	15	0.29	1	3
Q2NL82	9	0.17	1	3
Q01844	12	0.23	1	2
P46939	25	0.48	3	17
P40222	8	0.15	1	2
Q8NB78	8	0.15	1	1
P42696	18	0.35	2	4
Q9UI95	6	0.12	1	2
G2XKQ0	5	0.1	1	2
Q96DE5	8	0.15	1	1
Q92665	5	0.1	1	1
Q7Z2T5	11	0.21	1	3
Q9Y4W2	10	0.19	2	3
Q9BZH6	38	0.73	5	16
P83881	31	0.6	1	5
Q9UN86	8	0.15	1	2
Q96HR3	8	0.15	1	3
Q6NYC1	1	0.02	1	1
Q96EZ8	9	0.17	1	2
Q92766	7	0.13	1	1
Q9Y6J0	5	0.1	1	2
Q8IZH2	35	0.67	5	14
P48444	38	0.73	3	16
O95365	3	0.06	1	1
Q9BQ04	2	0.04	1	1
Q8N5L8	19	0.37	1	2
Q15424	3	0.06	1	1
Q9H8H0	1	0.02	1	1
Q9NQX3	34	0.65	3	6
P62249	29	0.56	3	9
O95721	23	0.44	3	9
Q68CP4	17	0.33	1	2
Q08J23	23	0.44	1	3
Q6Y7W6	43	0.83	5	15
Q92797	15	0.29	2	3
Q12948	12	0.23	2	4
A8MTY0	2	0.04	1	1
Q6P2C8	6	0.12	1	2
Q13243	10	0.19	1	1
Q13625	36	0.69	5	11
Q92547	9	0.17	1	1
O00299	14	0.27	1	2
Q9Y295	20	0.38	2	4
P31948	21	0.4	1	3
Q9H9A5	10	0.19	1	2
Q8NCE0	6	0.12	1	1
P63279	32	0.62	2	11
Q9H2J4	17	0.33	2	6
Q9Y467	9	0.17	1	2
Q16531	12	0.23	2	5
Q8WXC6	14	0.27	1	1
O94864	19	0.37	1	3
Q9H0C8	21	0.4	2	4
O60583	10	0.19	2	4
Q16514	12	0.23	1	3
Q12788	7	0.13	2	3
Q96F86	28	0.54	1	2
P61244	10	0.19	2	5
Q6I9Y2	17	0.33	2	4
Q99623	16	0.31	2	6
Q00610	26	0.5	2	5
O76064	6	0.12	1	1
Q9Y6X4	3	0.06	1	1
Q9Y2X7	18	0.35	2	4
Q13541	7	0.13	2	2
P06400	5	0.1	1	2
Q9Y4Y9	19	0.37	1	2
P50402	10	0.19	1	2
P62633	17	0.33	1	1
Q12800	2	0.04	1	1
Q15072	15	0.29	1	3
P12955	2	0.04	1	1
A6NKD9	19	0.37	2	8
Q9HAF1	3	0.06	1	1
P20226	7	0.13	1	2
Q13426	10	0.19	1	1
Q9UHB6	29	0.56	3	12
O14802	14	0.27	2	3
Q9Y2H9	2	0.04	2	2
P25705	21	0.4	3	11
Q86UU0	2	0.04	1	1
Q8WY36	3	0.06	1	1
Q14592	3	0.06	1	1
Q2KHR2	2	0.04	1	1
O15212	39	0.75	2	4
P00491	8	0.15	1	2
Q9UIJ7	2	0.04	1	1
O95229	5	0.1	1	1
Q9BRP8	21	0.4	1	2
Q9NYP3	1	0.02	1	1
A6H8Y1	2	0.04	1	1
O95714	1	0.02	1	1
Q96BY7	15	0.29	2	6
Q9UBU8	13	0.25	2	4
Q9HAV4	6	0.12	1	1
Q9H8H2	5	0.1	1	1
Q92522	38	0.73	3	9
P04150	12	0.23	1	1
Q96RS6	1	0.02	1	1
P19387	13	0.25	1	1
P37837	5	0.1	1	1
Q9H204	2	0.04	2	2
Q6ZU35	26	0.5	2	7
Q9BS18	6	0.12	1	1
P52948	17	0.33	1	3
O14530	36	0.69	2	6
Q9GZR7	24	0.46	2	8
Q14152	39	0.75	4	9
Q92900	4	0.08	1	1
Q9P2J5	26	0.5	2	5
Q99729	14	0.27	2	3
P49207	37	0.71	2	5
O95757	21	0.4	2	5
Q06203	26	0.5	2	4
Q96K83	5	0.1	1	1
Q16650	13	0.25	1	2
O75398	7	0.13	1	2
Q9NWS0	33	0.63	3	6
Q6ZU65	5	0.1	1	2
Q99497	2	0.04	1	1
Q8TD19	33	0.63	6	15
O94788	36	0.69	4	13
O00743	17	0.33	2	3
Q92905	11	0.21	1	2
Q9BRX5	16	0.31	1	2
O75362	6	0.12	1	1
P60842	27	0.52	2	4
O00422	13	0.25	2	4
O43148	17	0.33	1	2
Q9Y2R5	6	0.12	1	1
Q14781	4	0.08	1	2
Q8TBC5	10	0.19	2	4
P12821	1	0.02	1	1
A9YTQ3	2	0.04	1	1
O43823	10	0.19	1	2
Q6UB99	3	0.06	1	1
Q9UIG0	4	0.08	1	2
O14981	2	0.04	1	1
P27824	23	0.44	2	5
P01024	1	0.02	1	1
Q9UBW8	6	0.12	2	3
Q99627	3	0.06	1	2
P11926	1	0.02	1	1
Q8IYY4	2	0.04	1	1
P15170	8	0.15	1	1
Q8TAG9	2	0.04	1	1
Q9UQL6	26	0.5	2	5
Q96CB8	7	0.13	1	2
Q96LR2	1	0.02	1	1
Q9NPJ6	15	0.29	1	2
Q9Y3C1	10	0.19	1	2
Q9BXB4	26	0.5	1	3
Q9H5N1	1	0.02	1	1
Q8NCN4	3	0.06	1	1
Q9BQ52	7	0.13	1	3
P51991	13	0.25	2	4
Q14690	15	0.29	1	3
Q7Z333	3	0.06	1	1
Q96R06	5	0.1	1	1
Q8N3U4	4	0.08	1	1
Q9H2D6	10	0.19	2	5
P36402	3	0.06	1	2
Q969P6	3	0.06	1	1
P33981	13	0.25	1	2
Q9BVJ6	6	0.12	1	1
O00401	13	0.25	1	2
A8MX80	1	0.02	1	1
O95405	3	0.06	1	1
P17029	2	0.04	1	1
Q5HYK9	1	0.02	1	1
Q9Y4E1	27	0.52	3	6
P51587	10	0.19	1	2
Q96FJ2	7	0.13	3	5
Q562R1	15	0.29	15	42
Q96F45	15	0.29	1	3
P06899	5	0.1	4	5
P60866	39	0.75	3	6
P63010	19	0.37	1	2
P24534	39	0.75	3	8
O75940	11	0.21	2	3
Q96RN5	11	0.21	1	2
Q03164	29	0.56	2	8
Q14194	2	0.04	4	6
Q96IZ7	25	0.48	2	5
Q8IZX4	8	0.15	3	7
Q15942	35	0.67	4	8
Q9UKI8	17	0.33	2	6
Q9HAW4	6	0.12	1	2
P05783	36	0.69	3	7
Q9C0A6	9	0.17	1	2
Q9NXR7	35	0.67	1	3
Q9BQE9	8	0.15	1	2
Q86V20	1	0.02	1	1
P31629	1	0.02	1	1
Q13523	4	0.08	1	2
O00716	5	0.1	1	1
C9JLW8	40	0.77	2	5
Q92610	18	0.35	2	5
Q8N4L4	1	0.02	1	1
P13674	1	0.02	1	1
Q6IQ49	10	0.19	1	3
Q9Y4C1	17	0.33	5	14
Q8ND23	3	0.06	1	1
P26440	1	0.02	1	1
Q5T5Y3	24	0.46	4	12
P84085	10	0.19	1	1
O75381	33	0.63	3	9
Q8IX15	8	0.15	1	2
Q7Z7C8	16	0.31	1	3
Q9UQN3	22	0.42	1	3
Q7Z624	8	0.15	1	1
O14524	19	0.37	2	4
Q96LZ7	2	0.04	1	1
Q15435	10	0.19	1	2
P57052	9	0.17	1	2
O15438	5	0.1	1	2
Q5SVZ6	12	0.23	1	2
P56211	2	0.04	1	1
P35241	30	0.58	6	18
Q9UL62	6	0.12	1	1
Q99547	8	0.15	1	2
O95817	19	0.37	2	3
P35226	5	0.1	2	2
Q5VZI3	1	0.02	1	1
Q13304	2	0.04	1	1
P29375	5	0.1	1	2
O43300	1	0.02	1	1
Q5VWZ2	5	0.1	1	1
Q8N5Y2	2	0.04	1	1
Q6PJE2	6	0.12	1	1
O75410	15	0.29	2	4
P11387	21	0.4	2	3
Q7Z340	1	0.02	1	1
P19013	2	0.04	20	21
P13646	2	0.04	16	19
P0CG39	5	0.1	11	20
P02533	6	0.12	5	10
P48668	1	0.02	7	7
Q04725	2	0.04	3	5
P04083	2	0.04	7	9
Q32P51	11	0.21	2	4
P05109	2	0.04	4	5
P0DP24	43	0.83	3	9
O75150	21	0.4	4	13
P62269	33	0.63	3	11
P06702	2	0.04	4	5
Q9GZV4	2	0.04	2	2
Q9Y247	1	0.02	2	2
P62851	29	0.56	2	3
P15259	8	0.15	2	2
Q09472	8	0.15	2	2
Q9Y676	9	0.17	1	2
P49006	9	0.17	1	2
P48378	1	0.02	1	1
Q9H8U3	6	0.12	1	2
B2RPK0	4	0.08	1	1
Q9BZK3	5	0.1	1	1
Q13126	7	0.13	1	2
O95816	31	0.6	2	7
Q8WWL7	2	0.04	1	1
Q6NSI4	20	0.38	2	6
O14578	3	0.06	1	1
P18206	19	0.37	2	5
Q9NQA3	14	0.27	1	2
Q569K6	1	0.02	1	1
Q9H1D9	7	0.13	1	2
P51946	20	0.38	2	3
O60318	4	0.08	1	1
Q5T3I0	17	0.33	2	4
Q9BUP0	6	0.12	1	2
B2RXH8	19	0.37	1	3
Q8TBC4	12	0.23	1	2
Q8N954	5	0.1	1	1
Q6ZRI6	2	0.04	1	1
P62937	15	0.29	1	3
Q9H6R7	15	0.29	2	3
P50995	1	0.02	1	1
Q9GZL7	9	0.17	1	1
Q9H158	2	0.04	1	1
Q96LW9	2	0.04	1	1
Q9BQA1	16	0.31	2	4
O75928	7	0.13	1	2
O75461	12	0.23	1	2
O60245	2	0.04	1	1
O43257	2	0.04	1	1
Q9Y3Z3	3	0.06	1	1
P31689	11	0.21	1	2
O60925	19	0.37	1	2
Q9H4I0	5	0.1	1	1
Q8NCF5	2	0.04	1	1
P02769	7	0.13	2	4
O75525	1	0.02	1	1
Q9ULD4	1	0.02	1	1
P52292	14	0.27	2	5
Q96J66	1	0.02	1	1
O95831	3	0.06	1	1
Q96GQ7	5	0.1	1	2
Q6UX07	1	0.02	1	1
Q9UJA3	1	0.02	2	2
Q96NY9	2	0.04	1	1
Q8N4C6	1	0.02	1	1
Q99447	1	0.02	1	1
O14939	1	0.02	1	1
Q15311	14	0.27	2	4
Q9NR45	1	0.02	1	1
Q8IUW3	1	0.02	1	1
Q7KZ85	8	0.15	1	2
Q8TF39	1	0.02	2	2
P54652	19	0.37	16	61
P02538	3	0.06	5	12
P08779	3	0.06	7	10
O75179	29	0.56	7	14
P35580	44	0.85	58	259
P14625	31	0.6	5	13
P04406	22	0.42	2	4
P35659	5	0.1	1	2
P46109	20	0.38	2	5
O75817	8	0.15	1	2
P85037	6	0.12	1	3
P07355	12	0.23	4	7
Q9NS91	14	0.27	2	4
Q9ULJ6	1	0.02	4	4
Q01518	30	0.58	3	6
P27348	33	0.63	4	9
Q32MZ4	27	0.52	3	6
Q9Y383	2	0.04	2	2
O00712	6	0.12	2	2
Q9UNS2	20	0.38	1	3
O15523	6	0.12	3	6
Q9BTK6	1	0.02	1	1
O15116	13	0.25	1	2
P32519	3	0.06	1	1
Q9HCE5	5	0.1	1	1
O00161	35	0.67	5	17
Q05BQ5	4	0.08	1	2
P29966	16	0.31	3	7
Q9C0B1	6	0.12	2	2
P25788	21	0.4	1	2
O76003	2	0.04	2	2
P47755	32	0.62	4	11
P42224	29	0.56	2	5
Q9BW19	12	0.23	2	3
P23528	33	0.63	2	6
Q14691	7	0.13	1	1
Q9NVP2	7	0.13	1	1
Q06124	32	0.62	2	5
Q9NV56	15	0.29	1	3
O60287	4	0.08	1	2
P62714	20	0.38	4	11
P12277	22	0.42	2	5
Q9HCJ3	1	0.02	1	1
Q9NZT2	3	0.06	1	1
P49458	8	0.15	1	1
P82650	14	0.27	1	3
Q9BVC4	9	0.17	2	3
Q96MH2	2	0.04	1	1
Q8WYQ5	9	0.17	1	2
Q96AG4	15	0.29	2	4
Q9P0W2	8	0.15	2	3
O14593	7	0.13	1	1
P40939	23	0.44	2	4
P31949	9	0.17	1	2
O60282	4	0.08	1	1
Q00613	1	0.02	1	1
Q9UM54	24	0.46	4	13
Q9H6E5	4	0.08	1	1
Q32P41	17	0.33	1	2
Q9ULG1	4	0.08	1	2
Q9C0C9	25	0.48	2	7
P78362	2	0.04	2	2
Q9Y291	1	0.02	1	1
P12814	9	0.17	1	2
Q8IXK0	2	0.04	2	2
Q15528	1	0.02	1	1
O15090	1	0.02	1	1
Q9NY93	11	0.21	2	3
Q02078	3	0.06	2	3
Q96SU4	16	0.31	2	5
Q76L83	9	0.17	1	2
P54578	28	0.54	1	3
P41091	21	0.4	2	4
Q9H425	16	0.31	2	4
Q99613	11	0.21	1	2
Q9BVC5	9	0.17	1	1
P55197	2	0.04	1	1
Q9H3G5	14	0.27	1	2
O00233	3	0.06	1	1
Q9P2R6	1	0.02	1	1
Q15084	4	0.08	2	2
Q9H6S0	12	0.23	1	2
Q96EU6	1	0.02	1	1
Q9Y5B0	2	0.04	1	1
P62875	5	0.1	1	2
P19105	40	0.77	5	11
P55084	14	0.27	2	3
O00264	7	0.13	2	5
P46736	16	0.31	2	3
P40938	2	0.04	1	1
P25490	8	0.15	1	2
P49116	4	0.08	1	1
Q9NWX6	4	0.08	1	1
Q8N3F8	10	0.19	1	3
O75131	5	0.1	1	2
Q8ND56	24	0.46	2	5
Q92731	2	0.04	1	1
Q9UGU0	11	0.21	2	5
Q8NFW8	5	0.1	1	1
Q9UBU9	3	0.06	1	1
Q13501	24	0.46	3	9
Q8WYA6	13	0.25	2	3
Q96MP5	1	0.02	1	1
Q9UL63	1	0.02	1	1
Q9NZJ0	1	0.02	1	1
P30101	4	0.08	1	2
Q9BRT9	10	0.19	1	1
Q86XN7	6	0.12	1	1
P49137	18	0.35	1	1
P25205	15	0.29	1	3
Q9P0K7	25	0.48	4	16
Q96A49	10	0.19	1	2
Q8TDM6	6	0.12	1	2
P25786	34	0.65	2	10
Q8IZL2	1	0.02	1	1
Q9H3U1	21	0.4	2	7
O96017	1	0.02	1	1
P04080	1	0.02	1	1
P84103	8	0.15	2	2
O96006	11	0.21	1	2
P41223	2	0.04	1	1
O43318	12	0.23	1	3
P49585	3	0.06	1	1
Q9NW08	1	0.02	1	1
Q9BTE3	2	0.04	1	1
O75496	1	0.02	1	1
Q92600	8	0.15	1	2
Q14493	5	0.1	1	1
Q13459	3	0.06	1	1
O60870	2	0.04	2	2
Q86UE4	9	0.17	1	1
Q01484	19	0.37	3	14
Q9NQ55	9	0.17	1	3
Q9Y3C6	6	0.12	2	3
Q13177	22	0.42	1	3
P31260	1	0.02	1	1
Q92508	4	0.08	1	1
Q9Y2S7	1	0.02	1	1
Q13438	1	0.02	1	1
Q9BY66	1	0.02	1	1
P42568	4	0.08	1	1
P17544	1	0.02	1	1
Q96GE4	1	0.02	1	1
Q9BPX3	1	0.02	1	1
Q14147	2	0.04	1	1
Q08554	1	0.02	1	1
Q8TD57	1	0.02	1	1
Q9H334	10	0.19	1	2
P11413	1	0.02	1	1
P34913	1	0.02	1	1
P38919	2	0.04	2	2
Q15139	1	0.02	1	1
Q9UPQ0	17	0.33	2	5
O95819	26	0.5	3	12
O60942	6	0.12	1	2
Q9ULD2	6	0.12	1	2
Q9H4Z3	3	0.06	1	2
P20618	10	0.19	4	10
O75575	1	0.02	1	1
O43159	4	0.08	1	2
Q9UPR3	3	0.06	1	1
P53814	1	0.02	1	1
Q9C0B7	3	0.06	1	1
O95155	1	0.02	1	1
A8MUI8	2	0.04	1	1
Q3KNS6	2	0.04	1	1
Q9BUG6	7	0.13	1	1
Q13948	9	0.17	6	14
P04259	1	0.02	4	4
P14854	22	0.42	2	4
P61981	37	0.71	4	9
P25789	21	0.4	2	8
Q15788	5	0.1	1	1
P67775	11	0.21	4	8
P63173	21	0.4	2	3
Q9UPT9	7	0.13	2	4
O43252	6	0.12	1	2
P31942	13	0.25	2	4
Q13363	6	0.12	1	2
O15371	22	0.42	1	3
Q8IZL8	6	0.12	1	2
O75448	5	0.1	1	1
O43426	27	0.52	3	10
Q9NVM9	3	0.06	1	2
O43638	2	0.04	1	1
Q9BRT6	4	0.08	2	2
Q15843	15	0.29	1	2
Q01664	2	0.04	1	1
P36543	8	0.15	1	1
O95602	7	0.13	2	5
Q9Y294	2	0.04	1	1
Q96E39	4	0.08	1	2
Q13503	7	0.13	1	2
Q13643	10	0.19	1	3
Q9NXF1	7	0.13	2	3
Q13576	2	0.04	1	1
P55198	16	0.31	1	3
P52756	4	0.08	1	1
Q9UBK9	3	0.06	1	1
Q86U42	2	0.04	1	1
Q9UPE1	6	0.12	1	1
P10768	4	0.08	1	2
Q5SV17	1	0.02	1	1
O00425	16	0.31	2	4
Q9Y5L4	5	0.1	1	1
Q9UNH7	10	0.19	2	5
Q99700	26	0.5	3	9
P46379	1	0.02	1	1
Q7RTP6	1	0.02	1	1
Q15047	3	0.06	1	1
Q04695	2	0.04	2	2
P22102	38	0.73	3	11
Q7L2E3	14	0.27	2	6
Q7KZF4	32	0.62	5	11
Q5JSZ5	9	0.17	2	5
Q9HAK2	1	0.02	1	1
Q8IXH7	9	0.17	1	2
P63272	4	0.08	1	1
O94953	7	0.13	1	2
Q14324	1	0.02	1	1
Q5SY16	10	0.19	2	3
P52298	2	0.04	1	1
Q96EY7	9	0.17	1	2
Q15052	1	0.02	1	1
Q9BU76	10	0.19	1	2
O43448	3	0.06	1	1
Q9Y2X3	11	0.21	1	3
O14818	21	0.4	3	9
Q9HCU9	1	0.02	1	1
Q9NXG2	1	0.02	1	1
Q9BSJ8	25	0.48	3	10
P08243	20	0.38	1	3
P23526	7	0.13	1	1
P57678	7	0.13	1	1
Q96Q05	5	0.1	1	2
Q7L5Y9	2	0.04	1	1
Q9BTT4	3	0.06	1	1
P78345	3	0.06	1	2
O95251	1	0.02	1	1
Q68BL8	1	0.02	1	1
P16520	1	0.02	1	1
Q659A1	2	0.04	1	1
O75164	1	0.02	1	1
O43617	4	0.08	1	1
Q9UNZ2	34	0.65	6	17
Q9NWB6	3	0.06	1	1
Q9Y6V7	3	0.06	1	1
P19087	1	0.02	1	1
Q9BXJ9	6	0.12	1	1
O15498	21	0.4	2	12
Q9Y3A5	2	0.04	1	1
Q13888	2	0.04	1	1
Q14498	6	0.12	1	1
P11586	3	0.06	1	1
Q6ZUT1	1	0.02	1	1
Q8TBM8	2	0.04	1	1
Q6UX06	1	0.02	1	1
P78536	2	0.04	1	1
Q96S66	3	0.06	1	1
P19367	2	0.04	1	1
Q9HBG6	1	0.02	1	1
P48048	1	0.02	1	1
Q7L5N7	1	0.02	1	1
P35227	1	0.02	1	1
O60508	1	0.02	1	1
Q9BTD8	1	0.02	1	1
Q2M3V2	1	0.02	1	1
Q00059	8	0.15	2	4
Q14191	5	0.1	1	1
Q1RN00	3	0.06	1	1
O43309	2	0.04	1	1
Q71U36	13	0.25	20	31
P17066	28	0.54	16	33
O00763	17	0.33	21	40
Q92526	5	0.1	7	14
P49753	2	0.04	4	5
O00571	36	0.69	4	12
P84243	13	0.25	3	5
P50454	15	0.29	1	2
Q13151	4	0.08	2	2
Q99733	24	0.46	3	5
Q92784	1	0.02	2	2
Q5T1J5	1	0.02	1	1
Q14145	31	0.6	4	12
Q9Y3B7	10	0.19	1	3
Q5T6F0	1	0.02	1	1
Q9P0M6	1	0.02	1	1
O60783	4	0.08	1	1
Q7Z570	4	0.08	1	1
Q15014	1	0.02	1	1
O14974	25	0.48	3	6
Q9Y3D5	2	0.04	1	1
P54619	8	0.15	1	2
P61604	3	0.06	1	1
Q8IZD4	22	0.42	2	4
A6NE01	1	0.02	1	1
Q6DKI1	7	0.13	1	2
P60900	15	0.29	2	6
P35240	4	0.08	2	4
Q9NUA8	1	0.02	1	1
P82675	12	0.23	1	2
Q92667	20	0.38	1	3
Q93034	3	0.06	1	1
P56270	21	0.4	2	4
Q2M389	14	0.27	1	2
Q9ULK4	3	0.06	1	2
Q9NU39	1	0.02	1	1
Q9NX24	3	0.06	1	1
P82933	5	0.1	1	1
P56545	9	0.17	2	3
Q9Y572	1	0.02	1	1
Q15061	8	0.15	2	2
O15446	12	0.23	2	3
O15173	22	0.42	2	6
Q658Y4	21	0.4	3	8
Q6UVJ0	1	0.02	1	1
P49459	3	0.06	1	1
P10515	3	0.06	1	1
Q8N139	2	0.04	1	1
Q14790	1	0.02	1	1
Q14BN4	1	0.02	1	1
Q9Y2A7	25	0.48	4	28
Q5XLA6	1	0.02	1	1
Q14CW9	2	0.04	1	1
Q6TFL3	4	0.08	1	1
O15078	1	0.02	1	1
O95873	1	0.02	1	1
Q9P2M7	3	0.06	1	1
Q96SN8	3	0.06	1	1
P30622	1	0.02	1	1
Q53SF7	4	0.08	1	1
Q9H410	3	0.06	1	1
Q3T8J9	2	0.04	1	1
O14979	1	0.02	1	1
P35367	1	0.02	1	1
O75694	1	0.02	2	2
Q9H093	1	0.02	1	1
P19174	1	0.02	1	1
Q9H0U6	5	0.1	1	1
Q86X45	4	0.08	1	1
Q96MM3	3	0.06	1	1
Q8TD17	1	0.02	1	1
D6RIA3	1	0.02	1	1
Q9NPI6	19	0.37	2	3
O00487	28	0.54	3	15
Q9NWU2	13	0.25	2	3
O60566	26	0.5	5	11
Q9UQR1	13	0.25	1	4
Q9BZZ5	2	0.04	1	1
Q5VW22	1	0.02	2	2
Q13011	22	0.42	3	7
Q14525	1	0.02	2	2
P56537	2	0.04	1	1
Q9NPA3	11	0.21	2	4
Q15436	3	0.06	1	2
P29401	2	0.04	1	1
Q8NH40	1	0.02	1	1
Q13619	3	0.06	2	2
Q15717	2	0.04	1	1
Q8N9R8	1	0.02	1	1
P36405	4	0.08	1	1
P28066	14	0.27	2	6
Q13596	32	0.62	3	13
Q5TZA2	1	0.02	1	1
Q16204	12	0.23	2	4
P17676	1	0.02	1	1
Q9H1B7	1	0.02	1	1
O43424	2	0.04	1	1
Q9UPN3	7	0.13	1	4
Q86TI0	1	0.02	1	1
Q9BSG0	2	0.04	1	1
Q71UM5	4	0.08	2	3
P21796	11	0.21	2	5
Q07343	1	0.02	1	1
Q8NBF2	14	0.27	2	6
P26038	9	0.17	2	4
O00139	11	0.21	2	2
P78344	21	0.4	3	8
O43790	1	0.02	1	1
Q15813	10	0.19	1	2
P82932	7	0.13	1	1
Q14126	19	0.37	5	29
P20700	1	0.02	1	1
Q12792	12	0.23	1	2
Q9NVZ3	6	0.12	1	2
O00429	10	0.19	1	3
Q9UER7	2	0.04	1	1
Q99829	1	0.02	1	1
Q5XG87	1	0.02	1	1
P49662	1	0.02	1	1
Q9UHN1	2	0.04	1	1
A2CJ06	1	0.02	1	1
Q9UBP9	2	0.04	1	1
Q8WXH2	1	0.02	1	1
O60303	1	0.02	1	1
P23443	1	0.02	1	1
Q68CQ1	3	0.06	1	1
Q7Z401	1	0.02	1	1
Q9HD67	1	0.02	1	1
O94818	1	0.02	1	1
Q6UWF7	1	0.02	1	1
Q8N543	1	0.02	1	1
Q9UQ74	1	0.02	1	1
P28749	2	0.04	1	1
O94762	3	0.06	1	1
Q9BWH6	5	0.1	1	2
P82664	2	0.04	1	1
Q9UH65	6	0.12	1	2
Q15170	1	0.02	2	2
P10599	13	0.25	1	3
Q86TV6	1	0.02	1	1
A0A0U1RR37	1	0.02	1	1
A0FGR8	2	0.04	1	1
A0JLT2	1	0.02	1	1
A0JNW5	1	0.02	1	1
A0PJY2	1	0.02	1	1
A1A4S6	1	0.02	2	2
A1X283	6	0.12	1	1
A2A3N6	1	0.02	1	1
A2RTX5	1	0.02	1	1
A2RUB6	1	0.02	1	1
A2RUS2	2	0.04	1	1
A2VEC9	1	0.02	1	1
A4D1B5	1	0.02	1	1
A4D1F6	1	0.02	1	1
A4UGR9	1	0.02	1	1
A5YKK6	14	0.27	2	4
A6NC78	1	0.02	1	1
A6NC98	2	0.04	1	1
A6ND36	3	0.06	1	1
A6NEK1	1	0.02	1	1
A6NF01	3	0.06	1	1
A6NFI3	3	0.06	1	1
A6NGR9	1	0.02	1	1
A6NHL2	4	0.08	3	5
A6NIU2	1	0.02	2	2
A6NIZ1	5	0.1	1	1
A6NJB7	1	0.02	1	1
A6NKL6	1	0.02	1	1
A6NMB1	1	0.02	1	1
A6NMY6	16	0.31	2	3
A6NN14	1	0.02	3	3
A6NNC1	1	0.02	1	1
A6NNF4	1	0.02	1	1
A6NNT2	1	0.02	1	1
A6PVS8	1	0.02	1	1
A7E2V4	1	0.02	1	1
A7E2Y1	1	0.02	4	4
A7KAX9	6	0.12	1	2
A7XYQ1	1	0.02	1	1
A8MT65	1	0.02	1	1
A8MTZ7	1	0.02	1	1
A8MVW0	1	0.02	1	1
B1AJZ9	4	0.08	1	2
B1ANS9	2	0.04	1	1
B7ZAP0	1	0.02	1	1
C9J202	1	0.02	1	1
C9J798	1	0.02	1	1
E7EW31	1	0.02	1	1
E9PAV3	1	0.02	2	2
E9PRG8	1	0.02	1	1
H7BZ55	2	0.04	1	1
O00148	12	0.23	3	6
O00159	1	0.02	1	1
O00170	1	0.02	1	1
O00178	2	0.04	1	1
[truncated: 1,765 more rows]

## Sheet: GFP-NLS neg control APMS
Prey	Count	Percentage	AvgSpec	MaxSpec
P13796	5	0.0961538	90	235
Q13085	69	1.32692	432.42	1262
P11498	69	1.32692	160.652	282
BirA	26	0.5	407.077	869
Q96RQ3	69	1.32692	88.913	231
Q9HCC0	69	1.32692	102.217	228
P04264	59	1.13462	47.0847	106
P05165	69	1.32692	91.3768	224
P05166	69	1.32692	73.971	194
P0DMV8	69	1.32692	87.4928	161
P13645	56	1.07692	36.4464	82
P60709	69	1.32692	20.4783	40
P11142	69	1.32692	77.5217	145
P13797	7	0.134615	9.42857	31
P35908	57	1.09615	34.1754	89
P35579	58	1.11538	21.0862	80
Q8WWM7	69	1.32692	53.0435	98
P38646	69	1.32692	34.913	61
P11182	69	1.32692	27.7536	63
P35527	59	1.13462	26.8814	72
O00763	61	1.17308	75.4426	182
P02538	24	0.461538	18.5833	44
SH-TAG	69	1.32692	45.058	138
P11021	69	1.32692	37.2754	105
P12956	31	0.596154	15.4516	26
P13647	41	0.788462	17.2195	52
P68032	35	0.673077	16.4286	29
P78347	19	0.365385	24.5263	38
P17066	11	0.211538	23.1818	36
Q7Z417	68	1.30769	19.6618	43
O15027	34	0.653846	23.9412	63
P21333	54	1.03846	35.3148	97
P35580	30	0.576923	21.1333	64
P26196	66	1.26923	19.1212	39
P68104	63	1.21154	15.0317	36
P02533	44	0.846154	13.6136	30
P19338	67	1.28846	20.194	51
P22061	65	1.25	11.1692	22
P07437	66	1.26923	31.3333	64
Q562R1	5	0.0961538	6.6	10
Q00839	55	1.05769	11.8727	36
P08779	22	0.423077	15.6364	28
P12035	8	0.153846	12.75	21
P05787	32	0.615385	8.1875	15
P62424	62	1.19231	7.91935	18
P13010	34	0.653846	13.9706	28
Q9ULV4	36	0.692308	3.88889	9
Q04695	8	0.153846	9.875	14
P05387	62	1.19231	7.08065	17
Q07021	56	1.07692	5.75	24
P10809	62	1.19231	15.0484	51
Q16775	53	1.01923	6.09434	13
P31942	25	0.480769	6.96	13
P14866	43	0.826923	5	14
Q7RTS7	19	0.365385	5.47368	11
P36578	68	1.30769	10.5735	24
P62241	63	1.21154	7.06349	14
P68371	58	1.11538	33.4138	66
P62258	45	0.865385	4.97778	13
Q3MHD2	68	1.30769	7.36765	19
P60660	47	0.903846	3.17021	8
P27694	26	0.5	15	25
P61313	59	1.13462	6.18644	13
Q02543	48	0.923077	4.6875	10
Q07020	65	1.25	5.52308	12
P62888	56	1.07692	4.25	9
P39023	58	1.11538	9.15517	23
Q02878	67	1.28846	9.53731	22
P61247	57	1.09615	8.52632	22
P06576	47	0.903846	9.21277	34
Q13011	55	1.05769	5.90909	21
P49411	45	0.865385	7.86667	17
P06733	53	1.01923	8.83019	33
P07900	54	1.03846	17.963	61
P30050	65	1.25	5.09231	11
P61254	54	1.03846	5.96296	12
P62917	60	1.15385	5.13333	15
P05388	63	1.21154	7.11111	15
P50990	47	0.903846	18.4043	55
P67809	61	1.17308	7.88525	20
P27348	39	0.75	3.69231	12
Q9NR30	54	1.03846	12.9815	34
P04406	57	1.09615	5.2807	23
Q9HAV7	63	1.21154	5.85714	14
Q58FF7	2	0.0384615	2	3
Q86YZ3	40	0.769231	8.8	26
P13646	7	0.134615	5.71429	9
P11940	51	0.980769	7.09804	18
P35244	25	0.480769	3.44	6
P26373	64	1.23077	6.42188	16
P18621	51	0.980769	3.45098	7
P46778	57	1.09615	3.52632	9
P62750	58	1.11538	4.22414	9
P46776	54	1.03846	2.75926	6
P46779	53	1.01923	4.41509	9
P63173	50	0.961538	3.7	9
P09651	35	0.673077	7.14286	17
P62269	48	0.923077	5.5625	12
P60866	43	0.826923	3	6
P62979	24	0.461538	25.2083	70
P62753	60	1.15385	3.96667	9
P62081	21	0.403846	5.33333	10
Q9BQE3	25	0.480769	18.68	37
P63104	39	0.75	3.76923	13
Q8IWZ3	15	0.288462	2	3
P25705	49	0.942308	7.10204	25
P50747	62	1.19231	9.82258	25
P0DP24	46	0.884615	3.5	13
Q00610	46	0.884615	16.6304	43
P81605	30	0.576923	1.36667	3
P09622	36	0.692308	4.5	13
Q16643	14	0.269231	2.35714	6
O60814	36	0.692308	2.30556	5
P62805	31	0.596154	1.83871	4
P12277	33	0.634615	4	13
P46087	20	0.384615	1.7	4
P62906	52	1	4.34615	12
P62913	56	1.07692	2.76786	6
P84098	60	1.15385	2.81667	7
P62829	67	1.28846	6.62687	15
P62910	51	0.980769	2.52941	7
P83881	44	0.846154	1.72727	5
P18124	65	1.25	6.83077	15
P05386	62	1.19231	3.37097	7
P22626	32	0.615385	4.8125	10
P62263	52	1	2.76923	8
P62249	47	0.903846	2.70213	7
P39019	46	0.884615	2.93478	9
Q71UM5	16	0.307692	3.4375	5
P15880	55	1.05769	5.2	13
P23396	56	1.07692	7.55357	20
P22090	7	0.134615	1.71429	4
P46781	43	0.826923	4.53488	10
P05109	3	0.0576923	1.66667	2
Q01105	32	0.615385	1.96875	5
P10599	23	0.442308	1.3913	4
P67936	12	0.230769	2.83333	6
P06753	28	0.538462	2.96429	6
P08670	36	0.692308	3.41667	7
P02769	58	1.11538	13.6034	72
P05141	59	1.13462	5.72881	15
P04075	38	0.730769	4.18421	25
P16615	31	0.596154	9.06452	25
P27824	28	0.538462	9.60714	25
P61604	25	0.480769	1.84	5
Q9NZN8	2	0.0384615	1	1
P13073	21	0.403846	2.57143	5
P14854	22	0.423077	3.5	8
P17844	21	0.403846	1.52381	3
Q02413	20	0.384615	2.35	10
O00148	23	0.442308	2.91304	11
P24534	19	0.365385	1.42105	3
P13639	32	0.615385	6.1875	21
C9JLW8	63	1.21154	4.79365	8
Q9HC44	2	0.0384615	1	1
Q92522	47	0.903846	2.46809	6
P31943	39	0.75	3.28205	8
P52597	25	0.480769	3.8	8
P61978	39	0.75	5.51282	15
O60506	31	0.596154	2.58065	6
O14654	61	1.17308	11.6885	41
Q5T749	17	0.326923	2.35294	9
O43813	31	0.596154	1.96774	5
P00338	24	0.461538	2.33333	7
Q9BQG0	51	0.980769	5.88235	16
Q7Z6M3	1	0.0192308	1	1
P19105	32	0.615385	3	9
P49006	58	1.11538	2.03448	6
P06748	47	0.903846	3.29787	10
Q9Y266	25	0.480769	4.64	13
P36957	31	0.596154	2.06452	6
Q8NC51	49	0.942308	3.08163	8
Q15365	21	0.403846	3.19048	8
Q99623	43	0.826923	4.62791	18
Q92561	3	0.0576923	1	1
P62937	40	0.769231	3.1	11
P32119	26	0.5	3	11
P25787	24	0.461538	2.5	8
P28074	34	0.653846	2.17647	7
Q13200	47	0.903846	5.04255	13
Q08257	9	0.173077	1.22222	3
Q96EV2	12	0.230769	2.41667	4
P15927	25	0.480769	3.88	6
O76021	27	0.519231	1.81481	5
P83731	43	0.826923	2.37209	4
P61353	57	1.09615	4.63158	11
P47914	63	1.21154	2.12698	5
P62899	50	0.961538	3.12	7
P18077	48	0.923077	3.875	12
P61513	35	0.673077	2.48571	6
P46783	45	0.865385	2.66667	8
P25398	49	0.942308	3.57143	7
P62266	50	0.961538	3.72	8
P62847	33	0.634615	2.39394	6
P62851	38	0.730769	2.97368	6
P08865	16	0.307692	1.9375	5
P06702	19	0.365385	1.36842	3
O00161	35	0.673077	9.14286	22
P07814	52	1	12.2308	30
P53999	8	0.153846	1	1
P78371	48	0.923077	20.0833	65
P50991	41	0.788462	17.1463	52
P49368	52	1	14.9038	56
Q99832	44	0.846154	16.8409	56
P09110	3	0.0576923	1	1
P35030	7	0.134615	1	1
P45880	23	0.442308	6.17391	12
O75083	2	0.0384615	1	1
Q7Z739	21	0.403846	7.04762	14
P68363	56	1.07692	24.8214	43
P08238	46	0.884615	20.6739	59
Q7Z794	5	0.0961538	6.8	9
P09493	6	0.115385	2.16667	3
P23528	25	0.480769	2.32	5
P50914	58	1.11538	4.27586	13
Q96KK5	27	0.519231	3.44444	7
P62857	41	0.788462	1.31707	2
P16403	60	1.15385	5.13333	14
Q13813	31	0.596154	8.45161	19
P31946	33	0.634615	3.78788	11
P62701	35	0.673077	7.71429	23
P07477	31	0.596154	1.70968	4
P32969	34	0.653846	3.23529	9
P46777	56	1.07692	7.625	17
P62277	40	0.769231	2.675	6
P14618	53	1.01923	38.1887	149
O00264	18	0.346154	3.38889	7
P09496	32	0.615385	1.65625	5
Q14684	4	0.0769231	1.5	2
P10515	21	0.403846	4.28571	8
P62826	24	0.461538	3.41667	7
Q6NVV1	1	0.0192308	1	1
P60842	20	0.384615	3.7	7
P41252	38	0.730769	5.39474	20
P62861	37	0.711538	1	1
Q08554	7	0.134615	2.85714	8
P48643	42	0.807692	18.7619	53
Q5D862	25	0.480769	2.08	5
Q8N163	31	0.596154	1.74194	5
Q709F0	14	0.269231	4.28571	9
P42677	54	1.03846	2.83333	7
P23246	26	0.5	2.19231	7
P06454	34	0.653846	2.82353	9
Q8IZU3	1	0.0192308	1	1
P30101	31	0.596154	3.54839	10
Q9H1K1	4	0.0769231	1	1
P42212	67	1.28846	182.552	555
P17987	44	0.846154	18.8182	52
P40227	41	0.788462	17	53
P04259	6	0.115385	22.3333	26
P09874	27	0.519231	4	12
P40926	18	0.346154	5	15
P12270	45	0.865385	14.4889	61
Q13263	38	0.730769	7.18421	27
Q9Y265	41	0.788462	4.60976	12
Q9Y230	35	0.673077	6.88571	23
Q9NPA3	23	0.442308	4.56522	10
Q13310	42	0.807692	6.69048	14
P42285	18	0.346154	7.77778	20
P14625	35	0.673077	9.45714	29
Q06830	37	0.711538	4.05405	11
P15531	20	0.384615	4.35	9
Q01082	34	0.653846	5.55882	16
P34932	30	0.576923	3.36667	14
P55072	37	0.711538	4.56757	14
Q92945	20	0.384615	2.4	7
Q6NZY4	11	0.211538	7.09091	16
P21796	17	0.326923	7.23529	14
P14314	21	0.403846	3.47619	8
Q15393	22	0.423077	4.59091	17
P14868	44	0.846154	4.77273	13
Q13547	20	0.384615	4.55	11
P15924	22	0.423077	2.13636	5
P27635	42	0.807692	3.61905	9
P27797	33	0.634615	3.57576	14
P56192	42	0.807692	4.95238	13
Q02790	28	0.538462	2.07143	6
Q9UQ80	11	0.211538	2.81818	6
P52272	44	0.846154	6.90909	19
Q12931	16	0.307692	8.125	19
Q12905	25	0.480769	1.84	4
P07355	4	0.0769231	3	4
Q9Y281	2	0.0384615	3	3
Q13765	11	0.211538	1.63636	3
P63244	7	0.134615	2.57143	3
P16989	40	0.769231	4.025	8
P47929	2	0.0384615	2.5	3
Q16576	19	0.365385	4.26316	11
P00558	13	0.25	4.07692	10
P22392	9	0.173077	4.55556	8
Q08211	24	0.461538	4.79167	11
Q92769	7	0.134615	3.71429	6
P35232	28	0.538462	6.92857	20
P62633	25	0.480769	1.28	3
Q12904	19	0.365385	1.84211	4
Q9BUJ2	23	0.442308	2.56522	12
Q9P2J5	39	0.75	3.97436	14
Q9Y3U8	38	0.730769	1.84211	5
P13667	20	0.384615	2.6	6
Q9UMS4	25	0.480769	2.44	5
Q15366	42	0.807692	3.11905	10
Q6UXN9	16	0.307692	4.0625	11
P34897	25	0.480769	2.48	7
P84103	13	0.25	2.07692	3
Q14103	19	0.365385	5.21053	8
P29966	28	0.538462	3.96429	8
Q12906	14	0.269231	1.64286	4
Q99729	22	0.423077	2	4
P18669	7	0.134615	3.71429	6
Q9HB71	9	0.173077	1.33333	3
P35637	7	0.134615	1.42857	3
P31040	10	0.192308	3.3	8
Q99873	19	0.365385	2.31579	5
P04181	6	0.115385	3.16667	7
P08727	9	0.173077	4.77778	6
Q13428	24	0.461538	8.95833	24
P31948	15	0.288462	1.8	4
P26599	27	0.519231	3.59259	10
P51991	9	0.173077	1.33333	3
Q14697	18	0.346154	6.38889	16
Q96HS1	32	0.615385	3.625	8
Q15046	37	0.711538	3.43243	10
Q8N1N4	11	0.211538	3.90909	8
Q15233	33	0.634615	3.69697	9
P07237	22	0.423077	3.36364	15
P62244	23	0.442308	2.3913	5
P09429	8	0.153846	2.75	4
Q9BRJ6	2	0.0384615	1.5	2
O14737	21	0.403846	1.7619	4
Q16630	14	0.269231	2.5	6
P09936	13	0.25	2.30769	7
O95757	10	0.192308	2.4	5
Q8IZP2	17	0.326923	2.11765	6
Q9Y3F4	13	0.25	1.53846	3
P55735	21	0.403846	4.47619	7
Q15185	6	0.115385	2	3
P36873	35	0.673077	2.71429	8
P31151	2	0.0384615	2	2
P80723	40	0.769231	3.75	8
O15405	1	0.0192308	2	2
P49327	29	0.557692	5.89655	20
O75390	8	0.153846	1.625	3
O43852	33	0.634615	3.90909	14
P62306	19	0.365385	1.21053	2
Q9NZI8	24	0.461538	2.20833	5
P23284	8	0.153846	2.625	5
Q04917	10	0.192308	4.3	6
O15523	5	0.0961538	1.2	2
Q92928	2	0.0384615	2	2
P49321	16	0.307692	7.5	14
O43707	6	0.115385	2.16667	5
Q15084	19	0.365385	1.94737	5
P40429	46	0.884615	4.15217	9
P54136	34	0.653846	4.35294	13
P07737	27	0.519231	2.51852	6
P61981	15	0.288462	3.33333	9
Q01130	6	0.115385	1.5	2
P14923	10	0.192308	1.4	4
P51149	13	0.25	4.30769	9
Q9UHC9	1	0.0192308	1	1
P37802	42	0.807692	1.90476	5
P62280	39	0.75	4.79487	9
P09972	6	0.115385	1.66667	3
P30086	6	0.115385	1.66667	3
P04637	9	0.173077	1.33333	3
Q9Y5L4	13	0.25	1.61538	5
P51659	4	0.0769231	1.25	2
P16949	35	0.673077	2.08571	8
Q09028	25	0.480769	2.6	8
P62314	22	0.423077	1.63636	3
Q9NZT1	15	0.288462	1.06667	2
O14818	31	0.596154	2.16129	7
P60174	22	0.423077	3.31818	15
Q9UHX1	3	0.0576923	1	1
Q14839	12	0.230769	4.33333	13
P22314	8	0.153846	1.875	3
P62854	24	0.461538	1.375	3
P29692	18	0.346154	1.5	2
Q5T1J5	12	0.230769	1.08333	2
P39687	2	0.0384615	1	1
P35998	45	0.865385	3.24444	8
P55209	15	0.288462	3.53333	9
P42771	9	0.173077	2.11111	5
Q15293	18	0.346154	2.44444	5
Q13148	10	0.192308	3.3	9
P61204	16	0.307692	2.9375	6
O43809	12	0.230769	3	7
P00441	3	0.0576923	1.33333	2
O95816	64	1.23077	4.51562	15
Q02978	14	0.269231	1.14286	2
P28066	24	0.461538	2.04167	5
P30084	5	0.0961538	1.4	2
Q9P0L0	13	0.25	3.23077	5
P37837	4	0.0769231	1	1
Q7L014	16	0.307692	6.3125	16
Q15459	34	0.653846	4.79412	11
P46782	31	0.596154	6.03226	13
P02461	2	0.0384615	1	1
P25788	21	0.403846	1.04762	2
P22531	2	0.0384615	1	1
Q9UHV9	2	0.0384615	1	1
P52209	7	0.134615	1.57143	2
Q9Y2S7	4	0.0769231	1.5	2
Q8WXF1	8	0.153846	1.125	2
Q99460	25	0.480769	2.52	8
Q8ND56	19	0.365385	2.73684	5
Q8TF72	5	0.0961538	1	1
P52815	32	0.615385	2.09375	5
P63167	25	0.480769	1.28	2
P25786	32	0.615385	2.03125	5
Q00688	3	0.0576923	1	1
Q8TF09	3	0.0576923	1	1
Q7RTV0	10	0.192308	1.3	2
O00487	25	0.480769	1.44	3
P61956	21	0.403846	1.52381	4
P42167	25	0.480769	5.8	14
P55036	20	0.384615	1.55	4
P63220	7	0.134615	1.14286	2
P00491	3	0.0576923	1	1
P33993	9	0.173077	1.11111	2
P42766	45	0.865385	2.31111	7
Q7LG56	2	0.0384615	1	1
P43487	14	0.269231	1.5	3
O95831	26	0.5	2.11538	8
P06744	15	0.288462	3.53333	11
Q15056	7	0.134615	1	1
P30049	16	0.307692	1.625	4
Q14444	1	0.0192308	1	1
O75531	2	0.0384615	1	1
O94905	13	0.25	1.46154	2
Q15369	16	0.307692	1	1
P16520	6	0.115385	1.33333	2
P30041	4	0.0769231	2.5	4
P35268	19	0.365385	1.36842	3
Q96IX5	11	0.211538	1	1
P30048	25	0.480769	2.32	5
P02765	21	0.403846	2.19048	5
P12004	11	0.211538	1.72727	3
Q96AE4	9	0.173077	1.44444	3
P43243	24	0.461538	2.08333	5
P30405	3	0.0576923	1	1
Q13617	4	0.0769231	1.5	2
P46108	11	0.211538	1.72727	4
Q15417	3	0.0576923	1	1
P09661	10	0.192308	1.3	3
Q56UQ5	2	0.0384615	1	1
Q13151	20	0.384615	1.75	3
P30153	26	0.5	3.69231	10
Q9NVP1	2	0.0384615	1	1
P49736	4	0.0769231	1.25	2
P51572	18	0.346154	3.22222	8
P10606	15	0.288462	1.6	2
Q5T750	3	0.0576923	2	4
Q5H9U9	5	0.0961538	1.2	2
P12273	2	0.0384615	1.5	2
Q14974	30	0.576923	3.1	10
P25789	18	0.346154	1.66667	3
Q96E39	4	0.0769231	1	1
Q92552	2	0.0384615	1	1
Q92574	1	0.0192308	1	1
P05455	34	0.653846	2.05882	6
O00231	32	0.615385	4.25	9
P61158	3	0.0576923	1.33333	2
P28799	35	0.673077	1.22857	3
P26641	24	0.461538	3.5	9
P63241	8	0.153846	3.125	6
P62491	10	0.192308	2.8	5
Q99436	10	0.192308	1	1
P07195	26	0.5	4	12
O43390	40	0.769231	2.975	7
Q13162	6	0.115385	2.66667	5
P26368	3	0.0576923	1.33333	2
A6NMY6	7	0.134615	1.28571	2
Q92841	7	0.134615	2.42857	3
Q99714	4	0.0769231	1.5	2
O43175	15	0.288462	8.53333	18
O94842	13	0.25	2.53846	5
P22087	10	0.192308	1	1
O75347	5	0.0961538	1.4	2
Q9BY77	24	0.461538	1.45833	3
P06493	7	0.134615	2.28571	3
Q9P035	22	0.423077	1.18182	2
Q9H3K6	1	0.0192308	1	1
P22234	16	0.307692	1.375	4
A0A1B0GUS4	1	0.0192308	1	1
P07919	11	0.211538	1.18182	3
P62841	27	0.519231	1.74074	6
Q9Y3B4	3	0.0576923	1	1
O96019	13	0.25	1.76923	3
P08195	8	0.153846	1.125	2
Q93009	1	0.0192308	1	1
P31944	8	0.153846	1.75	5
P56270	31	0.596154	2.3871	7
Q9H0D6	26	0.5	1.30769	3
O75821	12	0.230769	1.33333	2
P26639	5	0.0961538	1	1
P37108	13	0.25	1	1
P62318	17	0.326923	1.29412	2
P18887	12	0.230769	1.41667	2
P36542	18	0.346154	2.11111	5
Q8N350	1	0.0192308	1	1
P60900	28	0.538462	2.64286	7
Q6UWP8	21	0.403846	1.38095	3
Q96ME1	1	0.0192308	1	1
Q5T4S7	43	0.826923	9.04651	27
Q13283	24	0.461538	2.04167	6
P09234	2	0.0384615	1	1
P63208	23	0.442308	2.56522	10
Q13155	39	0.75	2.5641	6
Q15428	13	0.25	1.46154	2
Q15008	27	0.519231	2.62963	5
Q96GE5	1	0.0192308	1	1
Q9P258	2	0.0384615	1	1
P62304	13	0.25	1.38462	3
P17544	1	0.0192308	1	1
Q96AG4	11	0.211538	2.81818	5
Q9UQR0	10	0.192308	3.9	7
O75828	1	0.0192308	1	1
Q12874	14	0.269231	2.64286	6
P54886	11	0.211538	1.36364	3
P61964	11	0.211538	2.27273	5
O76031	26	0.5	2.65385	7
P13637	3	0.0576923	1.33333	2
Q9Y5J7	6	0.115385	1	1
Q99848	5	0.0961538	1.8	4
P28072	23	0.442308	1.26087	2
Q5VSP4	1	0.0192308	1	1
Q9Y5S9	1	0.0192308	1	1
P82979	9	0.173077	1	1
Q14257	11	0.211538	2.81818	5
P36776	7	0.134615	2.14286	4
Q8TE67	2	0.0384615	1	1
Q49B96	5	0.0961538	1	1
Q96QC0	12	0.230769	9.08333	20
Q8WVV4	1	0.0192308	1	1
Q07955	6	0.115385	1.5	2
P09012	1	0.0192308	1	1
Q01844	14	0.269231	1	1
P12268	12	0.230769	1.16667	2
Q9UHR5	3	0.0576923	1	1
Q14566	4	0.0769231	1.5	3
P62072	3	0.0576923	1	1
O95793	1	0.0192308	1	1
Q9H1E3	4	0.0769231	1.25	2
O43324	26	0.5	2.23077	5
Q5TEA6	6	0.115385	1.66667	4
O15235	21	0.403846	1.33333	3
Q15637	18	0.346154	1.5	3
P04792	1	0.0192308	1	1
O75533	39	0.75	3.84615	21
P49207	43	0.826923	2.93023	9
Q9Y3L5	6	0.115385	1	1
Q96QK1	2	0.0384615	1	1
P62316	8	0.153846	1.125	2
O43684	26	0.5	1.03846	2
P0C0S5	13	0.25	1.07692	2
P08559	1	0.0192308	1	1
Q9UM01	7	0.134615	1	1
P11586	4	0.0769231	1.25	2
Q9HCH0	2	0.0384615	1	1
A1L0T0	9	0.173077	1.77778	4
A4GXA9	4	0.0769231	1	1
A6NNT2	6	0.115385	1.16667	2
A8TX70	4	0.0769231	1.5	2
B1AJZ9	11	0.211538	1.63636	3
B1APH4	1	0.0192308	1	1
B2RPK0	8	0.153846	1	1
F5H4B4	1	0.0192308	1	1
O00217	7	0.134615	1.57143	3
O00232	31	0.596154	2.6129	8
O00410	5	0.0961538	1.2	2
O00461	8	0.153846	1.375	2
O00472	1	0.0192308	1	1
O00483	8	0.153846	1.5	2
O00505	2	0.0384615	1	1
O00541	5	0.0961538	1	1
O00571	5	0.0961538	1	1
O00629	3	0.0576923	1	1
O00767	8	0.153846	1.375	2
O14497	8	0.153846	1.25	2
O14579	7	0.134615	2.42857	4
O14735	5	0.0961538	1	1
O14964	1	0.0192308	1	1
O15018	1	0.0192308	2	2
O15042	12	0.230769	1.58333	4
O15047	2	0.0384615	1	1
O15066	1	0.0192308	2	2
O15085	2	0.0384615	1	1
O15160	1	0.0192308	1	1
O15173	6	0.115385	2.33333	4
O15260	4	0.0769231	1	1
O15294	4	0.0769231	2.75	4
O15372	9	0.173077	1.55556	3
O15400	8	0.153846	1	1
O15438	10	0.192308	1.8	3
O43143	12	0.230769	1.25	2
O43149	2	0.0384615	1.5	2
O43172	2	0.0384615	1	1
O43242	35	0.673077	3.54286	8
O43402	6	0.115385	1	1
O43719	5	0.0961538	1.6	2
O43765	5	0.0961538	2.2	4
O43805	4	0.0769231	1	1
O43823	5	0.0961538	1	1
O43861	3	0.0576923	1	1
O60220	7	0.134615	1.28571	2
O60271	17	0.326923	1.76471	4
O60343	34	0.653846	9.29412	26
O60427	3	0.0576923	1	1
O60684	2	0.0384615	1	1
O60762	8	0.153846	1.75	3
O60884	18	0.346154	2.5	7
O60885	8	0.153846	6.625	8
O75027	1	0.0192308	1	1
O75094	3	0.0576923	1	1
O75152	2	0.0384615	1	1
O75182	7	0.134615	3	7
O75251	1	0.0192308	1	1
O75376	7	0.134615	1	1
O75381	10	0.192308	1.1	2
O75396	11	0.211538	2	4
O75400	32	0.615385	2.34375	5
O75489	3	0.0576923	1.66667	2
O75534	9	0.173077	1	1
O75663	2	0.0384615	1	1
O75683	13	0.25	1.84615	4
O75694	4	0.0769231	1.25	2
O75822	2	0.0384615	1	1
O75844	10	0.192308	2.4	5
O75909	8	0.153846	1.5	2
O75947	8	0.153846	3	6
O75964	12	0.230769	1.41667	3
O75970	1	0.0192308	1	1
O94776	7	0.134615	2.42857	4
O94913	9	0.173077	1.55556	3
O94927	5	0.0961538	1	1
O94979	7	0.134615	2	2
O95071	6	0.115385	1.33333	2
O95185	4	0.0769231	1	1
O95202	6	0.115385	1	1
O95292	8	0.153846	1.875	3
O95299	2	0.0384615	1	1
O95372	5	0.0961538	1.4	2
O95573	13	0.25	3.07692	6
O95983	4	0.0769231	1.25	2
O96006	3	0.0576923	1	1
O96008	10	0.192308	2.1	4
P00387	12	0.230769	3.25	5
P00403	16	0.307692	2.5	4
P00414	11	0.211538	1	1
P00492	9	0.173077	1.66667	5
P01031	1	0.0192308	1	1
P02786	9	0.173077	1.55556	3
P04843	14	0.269231	7.85714	17
P04844	9	0.173077	3.66667	6
P05023	19	0.365385	9.10526	21
P05423	2	0.0384615	1.5	2
P07602	7	0.134615	1.85714	2
P08574	8	0.153846	1.875	3
P08579	12	0.230769	1.16667	2
P08603	5	0.0961538	1	1
P08708	21	0.403846	4.95238	12
P08754	9	0.173077	2.66667	5
P09669	9	0.173077	1.44444	2
P0CG24	1	0.0192308	1	1
P11166	6	0.115385	1.33333	2
P11274	4	0.0769231	1	1
P11532	4	0.0769231	1	1
P12074	9	0.173077	1.66667	2
P12236	21	0.403846	8.2381	13
P13804	12	0.230769	3.33333	9
P14209	8	0.153846	1	1
P14406	14	0.269231	1.21429	2
P14678	7	0.134615	1	1
P14867	4	0.0769231	1	1
P16298	2	0.0384615	1	1
P16383	3	0.0576923	1	1
P16435	9	0.173077	1.44444	3
P17098	1	0.0192308	1	1
P17858	2	0.0384615	1	1
P17980	30	0.576923	3.43333	8
P18031	10	0.192308	1.3	3
P18085	5	0.0961538	2.2	3
P18615	1	0.0192308	1	1
P18859	9	0.173077	2.44444	4
P19526	2	0.0384615	1	1
P20042	5	0.0961538	1.2	2
P20618	22	0.423077	2	4
P20674	15	0.288462	2.53333	6
P20930	15	0.288462	1.66667	4
P21506	3	0.0576923	1	1
P22695	16	0.307692	4.375	9
P23588	9	0.173077	1.11111	2
P23743	5	0.0961538	1	1
P23919	3	0.0576923	1.66667	2
P24539	14	0.269231	2.85714	6
P25205	2	0.0384615	1	1
P26358	10	0.192308	1.4	3
P26583	3	0.0576923	1.33333	2
P27540	2	0.0384615	1.5	2
P27708	46	0.884615	7.56522	23
P27816	13	0.25	1.61538	3
P28070	12	0.230769	2	4
P30419	3	0.0576923	1	1
P30825	7	0.134615	1	1
P31350	10	0.192308	1.1	2
P31689	30	0.576923	4.2	12
P31930	11	0.211538	2.36364	5
P32456	1	0.0192308	1	1
P33240	5	0.0961538	1.4	2
P33316	3	0.0576923	1.33333	2
P34969	7	0.134615	1	1
P35269	7	0.134615	1.28571	3
P35557	1	0.0192308	1	1
P35606	13	0.25	2.76923	8
P35610	8	0.153846	1	1
P35613	11	0.211538	2.09091	4
P38159	8	0.153846	1.875	3
P38606	9	0.173077	1.11111	2
P39656	10	0.192308	3.8	7
P40337	5	0.0961538	1	1
P40939	11	0.211538	1.45455	3
P41182	2	0.0384615	1.5	2
P42166	8	0.153846	8.375	10
P42331	2	0.0384615	1	1
P42704	10	0.192308	4.1	9
P43034	1	0.0192308	1	1
P43246	7	0.134615	1	1
P43686	31	0.596154	4.35484	11
P46060	13	0.25	3.30769	9
P46459	6	0.115385	1.33333	2
P47985	5	0.0961538	1.4	3
P48047	8	0.153846	4.75	7
P48444	14	0.269231	2.28571	5
P48634	13	0.25	1.23077	2
P49137	7	0.134615	1	1
P49642	3	0.0576923	1	1
P49721	26	0.5	1.5	2
P49755	12	0.230769	2.41667	4
P49756	26	0.5	3.30769	7
P49761	14	0.269231	1.21429	3
P49790	7	0.134615	1.28571	2
P49792	11	0.211538	2.90909	5
P50213	1	0.0192308	1	1
P50402	27	0.519231	1.92593	5
P50454	8	0.153846	1.125	2
P50750	10	0.192308	2.2	3
P51003	4	0.0769231	1.5	2
P51148	20	0.384615	2.35	6
P51532	12	0.230769	2.25	4
P51571	14	0.269231	2.07143	4
P51610	16	0.307692	6.25	20
P51665	28	0.538462	2.71429	10
P52848	1	0.0192308	1	1
P53007	21	0.403846	1.85714	5
P53618	14	0.269231	2.14286	4
P53621	10	0.192308	6.4	19
P53985	9	0.173077	1	1
P54760	1	0.0192308	1	1
P55010	10	0.192308	1.8	4
P55060	12	0.230769	3.08333	5
P55327	7	0.134615	1.14286	2
P55884	37	0.711538	1.40541	3
P56134	2	0.0384615	1	1
P56182	1	0.0192308	1	1
P56381	8	0.153846	1.5	2
P56385	10	0.192308	1	1
P57764	12	0.230769	1	1
P58107	8	0.153846	2	3
P60228	2	0.0384615	1	1
P60953	19	0.365385	1.89474	4
P61006	14	0.269231	2.78571	5
P61019	8	0.153846	1.5	2
P61026	9	0.173077	2.77778	5
P61081	12	0.230769	1.5	4
P61163	9	0.173077	2	3
P61221	13	0.25	1.92308	3
P61289	12	0.230769	4.25	7
P61586	12	0.230769	7.25	11
P62136	5	0.0961538	4.6	6
P62191	32	0.615385	3.71875	8
P62195	40	0.769231	3.45	12
P62273	9	0.173077	1.66667	2
P62333	34	0.653846	3.17647	7
P62820	7	0.134615	5.71429	8
P62877	9	0.173077	1	1
P62879	3	0.0576923	4.33333	5
P63092	2	0.0384615	2	2
P67870	5	0.0961538	1	1
P69849	3	0.0576923	1	1
P78527	27	0.519231	4.7037	18
P82933	4	0.0769231	1	1
P84090	14	0.269231	1.92857	3
Q00059	7	0.134615	1.71429	3
Q00325	53	1.01923	3.62264	10
Q00765	8	0.153846	1	1
Q01650	2	0.0384615	1	1
Q01668	1	0.0192308	1	1
Q01813	11	0.211538	2	4
Q02218	22	0.423077	2.09091	4
Q02952	14	0.269231	1.21429	2
Q03701	7	0.134615	1	1
Q04637	26	0.5	3.53846	10
Q04725	1	0.0192308	1	1
Q04941	10	0.192308	1.1	2
Q05519	5	0.0961538	1.4	2
Q05682	5	0.0961538	1.4	2
Q07065	5	0.0961538	1.6	3
Q07666	26	0.5	1.69231	5
Q08999	1	0.0192308	1	1
Q08J23	5	0.0961538	1	1
Q09666	16	0.307692	2.5625	8
Q0VFZ6	1	0.0192308	1	1
Q12830	5	0.0961538	1	1
Q13017	1	0.0192308	1	1
Q13129	6	0.115385	1	1
Q13206	2	0.0384615	1	1
Q13219	2	0.0384615	1	1
Q13347	24	0.461538	1.91667	5
Q13409	28	0.538462	1.53571	4
Q13423	14	0.269231	1.07143	2
Q13435	20	0.384615	3.3	8
Q13442	17	0.326923	1.52941	3
Q13572	2	0.0384615	1	1
Q13939	1	0.0192308	1	1
Q14004	7	0.134615	2.42857	4
Q14108	2	0.0384615	1	1
Q14152	10	0.192308	1.5	2
Q14165	9	0.173077	1.44444	2
Q14204	27	0.519231	2.74074	9
Q14247	11	0.211538	1.63636	4
Q14254	10	0.192308	2.6	7
Q14526	1	0.0192308	1	1
Q14588	1	0.0192308	1	1
Q14692	3	0.0576923	1	1
Q14739	14	0.269231	4.5	8
Q14966	9	0.173077	2.33333	3
Q14978	11	0.211538	1.45455	3
Q14980	17	0.326923	2.47059	7
Q15020	9	0.173077	2.77778	6
Q15042	6	0.115385	1	1
Q15047	4	0.0769231	1.5	2
Q15363	8	0.153846	1	1
Q15370	16	0.307692	1.4375	3
Q15392	5	0.0961538	1.6	3
Q15427	11	0.211538	2	3
Q15437	2	0.0384615	1	1
Q15493	1	0.0192308	1	1
Q15555	13	0.25	1.15385	2
Q15645	3	0.0576923	1.33333	2
Q15648	5	0.0961538	1	1
Q15649	5	0.0961538	1	1
Q15652	7	0.134615	5.71429	9
Q15691	9	0.173077	1	1
Q15738	6	0.115385	1	1
Q15758	20	0.384615	2	5
Q15836	12	0.230769	1.08333	2
Q16186	19	0.365385	1.10526	2
Q16531	16	0.307692	1.5	3
Q16718	8	0.153846	2.875	4
Q16720	11	0.211538	2	3
Q16891	13	0.25	5.30769	11
Q17RS7	1	0.0192308	1	1
Q1L5Z9	2	0.0384615	1	1
Q2M3M2	10	0.192308	2.6	5
Q2VY69	1	0.0192308	1	1
Q32NC0	2	0.0384615	1	1
Q3ZCQ8	30	0.576923	3.2	8
Q3ZCT1	9	0.173077	3.22222	5
Q4G0J3	6	0.115385	1.16667	2
Q4LE39	4	0.0769231	2	2
Q53EL6	3	0.0576923	1	1
Q53F19	6	0.115385	1	1
Q53GQ0	7	0.134615	2.57143	4
Q53H12	8	0.153846	1.375	3
Q5BJD5	6	0.115385	1	1
Q5BKX8	2	0.0384615	1	1
Q5I0G3	10	0.192308	1	1
Q5JTH9	14	0.269231	1.21429	2
Q5JTV8	6	0.115385	1.33333	2
Q5JU67	12	0.230769	1	1
Q5SSJ5	12	0.230769	1.25	2
Q5SWX8	4	0.0769231	1	1
Q5T3I0	11	0.211538	1	1
Q5T4B2	5	0.0961538	1	1
Q5T8P6	10	0.192308	2	3
Q5VSG8	3	0.0576923	1	1
Q5VSL9	2	0.0384615	1	1
Q5VT06	1	0.0192308	4	4
Q5VT52	9	0.173077	1	1
Q5VTD9	2	0.0384615	1	1
Q5VTR2	1	0.0192308	1	1
Q5VZ89	3	0.0576923	1	1
Q63HK3	1	0.0192308	1	1
Q63HK5	1	0.0192308	1	1
Q68CL5	6	0.115385	1	1
Q68DA7	2	0.0384615	1	1
Q6GTS8	1	0.0192308	1	1
Q6PJG2	8	0.153846	1.375	3
Q6PKG0	29	0.557692	1.93103	5
Q6XZF7	5	0.0961538	1.2	2
Q6Y7W6	5	0.0961538	1	1
Q6ZNB6	4	0.0769231	1	1
Q6ZQR2	8	0.153846	1.125	2
Q6ZRQ5	2	0.0384615	1	1
Q6ZRS2	1	0.0192308	1	1
Q6ZSC3	1	0.0192308	1	1
Q6ZTQ3	1	0.0192308	1	1
Q6ZU35	6	0.115385	1	1
Q71U36	22	0.423077	31.9091	43
Q7L099	2	0.0384615	1	1
Q7L1Q6	7	0.134615	2	3
Q7L3S4	3	0.0576923	1	1
Q7L523	1	0.0192308	1	1
Q7L8C5	30	0.576923	1.23333	2
Q7LBC6	6	0.115385	1.66667	2
Q7Z2Y5	1	0.0192308	1	1
Q7Z4V0	1	0.0192308	1	1
Q7Z589	2	0.0384615	1	1
Q7Z5K2	2	0.0384615	1	1
Q7Z5Q5	1	0.0192308	1	1
Q7Z6G8	1	0.0192308	1	1
Q7Z6Z7	44	0.846154	10.8409	36
Q86SQ4	2	0.0384615	1	1
Q86T24	8	0.153846	6.5	9
Q86U42	5	0.0961538	1	1
Q86UK0	1	0.0192308	1	1
Q86UP2	18	0.346154	1.77778	4
Q86V81	12	0.230769	1.33333	3
Q86VP6	7	0.134615	1.42857	3
Q86XP3	8	0.153846	1	1
Q8IUZ0	5	0.0961538	1.4	2
Q8IWC1	10	0.192308	1.2	2
Q8IWF9	4	0.0769231	1	1
Q8IX12	19	0.365385	1.10526	2
Q8IY92	1	0.0192308	1	1
Q8IZX4	1	0.0192308	1	1
Q8N0X7	2	0.0384615	1	1
Q8N1G2	5	0.0961538	1	1
Q8N2U9	1	0.0192308	1	1
Q8N4H5	10	0.192308	1	1
Q8N4V1	3	0.0576923	1	1
Q8N5M9	8	0.153846	1.125	2
Q8N684	2	0.0384615	1	1
Q8N6T3	7	0.134615	1	1
Q8N726	12	0.230769	1.41667	2
Q8N7H5	8	0.153846	1.625	2
Q8N823	7	0.134615	1	1
Q8N8S7	15	0.288462	1.2	2
Q8NB25	1	0.0192308	1	1
Q8NB66	3	0.0576923	1	1
Q8NCT3	4	0.0769231	1	1
Q8NCX0	1	0.0192308	2	2
Q8NER1	1	0.0192308	1	1
Q8NFC6	7	0.134615	2.71429	5
Q8NGR5	1	0.0192308	1	1
Q8NI27	10	0.192308	1.1	2
Q8TAQ2	7	0.134615	2.14286	3
Q8TBC5	1	0.0192308	1	1
Q8TBE0	3	0.0576923	1	1
Q8TDY2	1	0.0192308	2	2
Q8TEQ6	3	0.0576923	1	1
Q8WUD4	1	0.0192308	1	1
Q8WUJ3	2	0.0384615	1	1
Q8WW12	11	0.211538	2.72727	4
Q8WWI5	5	0.0961538	1	1
Q8WZA9	7	0.134615	1.28571	2
Q92520	3	0.0576923	1.66667	2
Q92545	1	0.0192308	1	1
Q92598	23	0.442308	3.47826	12
Q92752	1	0.0192308	1	1
Q92796	3	0.0576923	1	1
Q92922	8	0.153846	1.25	2
Q92925	1	0.0192308	1	1
Q92997	8	0.153846	1	1
Q969G3	6	0.115385	1.66667	3
Q969K4	2	0.0384615	1	1
Q96A26	4	0.0769231	1	1
Q96A33	7	0.134615	1.57143	4
Q96AE7	2	0.0384615	1	1
Q96AT1	8	0.153846	1.375	3
Q96CS3	3	0.0576923	1.33333	2
Q96D05	3	0.0576923	1	1
Q96G25	1	0.0192308	1	1
Q96GM5	1	0.0192308	1	1
Q96HY6	5	0.0961538	1.2	2
Q96JH7	14	0.269231	2	5
Q96JM3	8	0.153846	1	1
Q96L91	11	0.211538	1.18182	2
Q96LZ7	3	0.0576923	1	1
Q96P48	1	0.0192308	1	1
Q96PE3	1	0.0192308	1	1
Q96QT6	2	0.0384615	1	1
Q96QU6	8	0.153846	1.125	2
Q96RD1	1	0.0192308	1	1
Q96RL1	4	0.0769231	1.25	2
Q96RT7	4	0.0769231	1	1
Q96S66	1	0.0192308	1	1
Q96ST3	9	0.173077	2.55556	4
Q96TC7	14	0.269231	1.85714	3
Q99417	8	0.153846	1.625	3
Q99426	4	0.0769231	1	1
Q99613	11	0.211538	1	1
Q99615	11	0.211538	1.09091	2
Q99759	7	0.134615	1	1
Q9BPX6	1	0.0192308	1	1
Q9BQ61	9	0.173077	2	3
Q9BSJ8	6	0.115385	1.66667	3
Q9BTA9	1	0.0192308	1	1
Q9BTC8	8	0.153846	2.75	4
Q9BUF5	7	0.134615	13.5714	20
Q9BUT9	27	0.519231	1.11111	2
Q9BVA1	11	0.211538	40.2727	49
Q9BVK6	7	0.134615	1.14286	2
Q9BVM2	8	0.153846	1	1
Q9BWF3	6	0.115385	3.16667	6
Q9BWJ5	15	0.288462	1.66667	4
Q9BWU0	3	0.0576923	1	1
Q9BWV7	1	0.0192308	1	1
Q9BYJ9	18	0.346154	3.27778	7
Q9BZ71	3	0.0576923	1	1
Q9BZE4	4	0.0769231	1	1
Q9BZK7	4	0.0769231	1	1
Q9BZR9	11	0.211538	1	1
Q9C005	17	0.326923	1.64706	3
Q9C0G6	5	0.0961538	1.2	2
Q9GZT3	6	0.115385	1.33333	2
Q9H0I2	10	0.192308	1.8	4
Q9H0U4	11	0.211538	4.36364	7
Q9H2G2	12	0.230769	1.66667	2
Q9H2Y7	1	0.0192308	1	1
Q9H3J6	6	0.115385	1.16667	2
Q9H4A9	1	0.0192308	1	1
Q9H5H4	7	0.134615	1	1
Q9H5V9	4	0.0769231	1.25	2
Q9H6U6	1	0.0192308	1	1
Q9H6Z4	7	0.134615	1.42857	2
Q9H7Z7	1	0.0192308	1	1
Q9H8Y1	1	0.0192308	1	1
Q9H9B4	8	0.153846	6.25	10
Q9HCK8	4	0.0769231	1	1
Q9HDC9	14	0.269231	2.07143	3
Q9NP72	7	0.134615	1.14286	2
Q9NQC3	4	0.0769231	1.25	2
Q9NQS3	1	0.0192308	1	1
Q9NR28	12	0.230769	1.83333	4
Q9NRP0	8	0.153846	1	1
Q9NRX2	2	0.0384615	1	1
Q9NS69	8	0.153846	1.5	2
Q9NS87	2	0.0384615	1	1
Q9NSN8	2	0.0384615	1	1
Q9NUM3	13	0.25	1.76923	2
Q9NUP9	7	0.134615	1.28571	2
Q9NUU7	6	0.115385	1.16667	2
Q9NVI1	9	0.173077	1	1
Q9NVI7	21	0.403846	2.19048	6
Q9NW82	4	0.0769231	1.5	2
Q9NWU5	5	0.0961538	1.6	2
Q9NX40	6	0.115385	1.33333	2
Q9NX58	15	0.288462	1.46667	3
Q9NX63	10	0.192308	2.2	4
Q9NXW2	5	0.0961538	1	1
Q9NYF8	12	0.230769	4.75	6
Q9NYV4	7	0.134615	3	4
Q9NZ01	7	0.134615	1.14286	2
Q9NZ08	2	0.0384615	1	1
Q9NZC7	5	0.0961538	1	1
Q9NZD8	4	0.0769231	1	1
Q9NZM3	9	0.173077	1.11111	2
Q9P0J7	12	0.230769	3.16667	6
Q9P0U1	3	0.0576923	1	1
Q9P2M7	8	0.153846	1	1
Q9P2P6	6	0.115385	1.16667	2
Q9P2X0	7	0.134615	1.28571	2
Q9UBD5	10	0.192308	1.6	3
Q9UBE0	7	0.134615	1.14286	2
Q9UBI6	10	0.192308	2	4
Q9UBL3	4	0.0769231	1.25	2
Q9UBQ5	5	0.0961538	1	1
Q9UBV8	4	0.0769231	1	1
Q9UHB9	7	0.134615	1.14286	2
Q9UHD1	7	0.134615	1	1
Q9UJC3	3	0.0576923	1	1
Q9UJS0	19	0.365385	2.15789	5
Q9UJZ1	10	0.192308	3.2	6
Q9UKN8	1	0.0192308	1	1
Q9UKX7	10	0.192308	3.7	6
Q9ULB4	1	0.0192308	1	1
Q9ULH7	12	0.230769	3.41667	9
Q9ULU4	4	0.0769231	1.75	2
Q9ULX6	14	0.269231	2.5	6
Q9UM00	3	0.0576923	1	1
Q9UNM6	27	0.519231	2.14815	5
Q9UPN7	2	0.0384615	1	1
Q9UPU7	15	0.288462	9.4	18
Q9UQ35	18	0.346154	1.61111	3
Q9UQE7	16	0.307692	3.1875	6
Q9Y241	8	0.153846	1.5	3
Q9Y262	10	0.192308	1.7	3
Q9Y277	15	0.288462	3.53333	7
Q9Y2R0	11	0.211538	1.54545	2
Q9Y2W1	12	0.230769	8	12
Q9Y2X9	8	0.153846	1.125	2
Q9Y2Z0	3	0.0576923	1	1
Q9Y371	8	0.153846	1.125	2
Q9Y383	7	0.134615	2.14286	3
Q9Y3E5	1	0.0192308	1	1
Q9Y448	1	0.0192308	1	1
Q9Y490	14	0.269231	1.35714	2
Q9Y4W2	1	0.0192308	1	1
Q9Y4W6	3	0.0576923	1	1
Q9Y520	18	0.346154	1.55556	3
Q9Y5A9	17	0.326923	3.11765	5
Q9Y5B6	2	0.0384615	1	1
Q9Y5K6	16	0.307692	2.75	5
Q9Y5M8	8	0.153846	1.5	3
Q9Y5Q9	10	0.192308	1	1
Q9Y608	7	0.134615	1.14286	2
Q9Y662	2	0.0384615	1	1
Q9Y678	7	0.134615	2.42857	3
Q9Y6C9	8	0.153846	1.125	2
Q9Y6Y1	1	0.0192308	1	1
A6NFA0	1	0.0192308	1	1
O00429	4	0.0769231	1	1
O00458	2	0.0384615	1	1
O00468	2	0.0384615	1	1
O00560	3	0.0576923	1	1
O14513	1	0.0192308	1	1
O14975	3	0.0576923	1	1
O14979	1	0.0192308	2	2
O14980	6	0.115385	1.16667	2
O14981	2	0.0384615	1	1
O15226	7	0.134615	1.14286	2
O15269	4	0.0769231	1.25	2
O43399	12	0.230769	1.16667	2
O43819	12	0.230769	1	1
O60488	3	0.0576923	2	2
O60673	1	0.0192308	1	1
O60921	3	0.0576923	1	1
O60930	1	0.0192308	1	1
O60934	1	0.0192308	1	1
O75298	2	0.0384615	1	1
O75340	2	0.0384615	1	1
O75365	2	0.0384615	1	1
O75460	2	0.0384615	1	1
O75937	3	0.0576923	1.66667	2
O94901	1	0.0192308	1	1
O95677	1	0.0192308	1	1
O95835	1	0.0192308	1	1
P00367	14	0.269231	1.57143	4
P02750	1	0.0192308	1	1
P04350	5	0.0961538	29.6	43
P05362	2	0.0384615	1	1
P08047	2	0.0384615	1	1
P09086	1	0.0192308	1	1
P09497	2	0.0384615	1	1
P11171	3	0.0576923	1	1
P11802	6	0.115385	3.33333	5
P13378	2	0.0384615	1	1
P14324	2	0.0384615	1	1
P14616	2	0.0384615	1	1
P15056	2	0.0384615	1	1
P16035	4	0.0769231	1	1
P17029	6	0.115385	1.16667	2
P17812	2	0.0384615	1	1
P20020	4	0.0769231	3.5	5
P20585	10	0.192308	1.5	3
P21291	5	0.0961538	1	1
P21589	2	0.0384615	1	1
P23759	3	0.0576923	1	1
P26374	2	0.0384615	1	1
P27815	3	0.0576923	1	1
P28331	3	0.0576923	1	1
P30876	1	0.0192308	1	1
P31629	1	0.0192308	1	1
P31644	1	0.0192308	1	1
P33991	3	0.0576923	1	1
P35321	1	0.0192308	1	1
P35520	1	0.0192308	1	1
P35626	4	0.0769231	1	1
P46013	4	0.0769231	1	1
P46976	1	0.0192308	1	1
P46977	7	0.134615	2.42857	4
P48050	1	0.0192308	1	1
P48552	1	0.0192308	1	1
P48556	15	0.288462	1.2	2
P49257	3	0.0576923	1.66667	2
P52292	9	0.173077	1.66667	3
P54284	1	0.0192308	1	1
P54793	3	0.0576923	1.66667	2
P57052	3	0.0576923	1.33333	2
P57088	4	0.0769231	1	1
P61088	3	0.0576923	1	1
P62312	1	0.0192308	1	1
P62873	6	0.115385	4.16667	8
P98175	6	0.115385	1.16667	2
Q02086	1	0.0192308	2	2
Q08209	3	0.0576923	1	1
Q12768	1	0.0192308	1	1
Q12996	2	0.0384615	1	1
Q13330	6	0.115385	2.83333	4
Q13501	15	0.288462	1.26667	2
Q13620	1	0.0192308	1	1
Q13772	3	0.0576923	1	1
Q14318	7	0.134615	1.28571	2
Q14320	1	0.0192308	1	1
Q14409	2	0.0384615	1	1
Q14677	5	0.0961538	1.2	2
Q14683	13	0.25	1.53846	6
Q15006	5	0.0961538	1	1
Q15019	1	0.0192308	1	1
Q15072	21	0.403846	4.33333	9
Q15269	1	0.0192308	1	1
Q15286	4	0.0769231	2.5	4
Q15413	4	0.0769231	1	1
Q15436	1	0.0192308	1	1
Q16181	4	0.0769231	1	1
Q16602	1	0.0192308	1	1
Q16650	22	0.423077	1.18182	3
Q16706	1	0.0192308	2	2
Q3SXM0	1	0.0192308	2	2
Q3SXY7	2	0.0384615	1	1
Q495M9	4	0.0769231	1.25	2
Q4G0P3	3	0.0576923	1	1
Q5C9Z4	3	0.0576923	1	1
Q5IJ48	1	0.0192308	1	1
Q5JRA6	2	0.0384615	1	1
Q5JY77	2	0.0384615	1	1
Q5JZY3	5	0.0961538	1	1
Q5SW79	3	0.0576923	1	1
Q5TB80	1	0.0192308	2	2
Q5VYS8	2	0.0384615	1	1
Q5XG92	1	0.0192308	1	1
Q69YU5	7	0.134615	1	1
Q6DN90	2	0.0384615	1	1
Q6DT37	3	0.0576923	1	1
Q6P2Q9	5	0.0961538	1.8	5
Q6PD62	1	0.0192308	1	1
Q6V1X1	1	0.0192308	1	1
Q6ZS30	1	0.0192308	1	1
Q6ZSZ6	2	0.0384615	1	1
Q70CQ2	2	0.0384615	1	1
Q71RC2	1	0.0192308	1	1
Q7L4I2	2	0.0384615	1	1
Q7Z2Y8	1	0.0192308	1	1
Q7Z713	1	0.0192308	1	1
Q86SF2	6	0.115385	1	1
Q86UU5	3	0.0576923	1	1
Q86V87	1	0.0192308	1	1
Q86XI2	1	0.0192308	1	1
Q8IUD2	12	0.230769	1	1
Q8IV45	1	0.0192308	1	1
Q8IV50	1	0.0192308	1	1
Q8IWQ3	1	0.0192308	1	1
Q8IXH7	1	0.0192308	1	1
Q8IXM3	2	0.0384615	1.5	2
Q8IY67	8	0.153846	1	1
Q8IZJ6	6	0.115385	1.33333	2
Q8IZU2	6	0.115385	1	1
Q8IZY2	1	0.0192308	1	1
Q8N1B4	1	0.0192308	1	1
Q8N4E4	1	0.0192308	1	1
Q8N8X9	1	0.0192308	1	1
Q8N998	1	0.0192308	1	1
Q8NAA4	1	0.0192308	1	1
Q8NAT2	1	0.0192308	1	1
Q8NBU5	5	0.0961538	1.6	2
Q8NEG2	2	0.0384615	1	1
Q8NF50	7	0.134615	1	1
Q8TDM6	2	0.0384615	1	1
Q8TE73	4	0.0769231	1	1
Q8TF66	4	0.0769231	1	1
Q8WV28	2	0.0384615	1	1
Q8WVF2	1	0.0192308	1	1
Q8WVJ2	25	0.480769	1.4	3
Q8WWZ8	3	0.0576923	1	1
Q8WXE1	1	0.0192308	2	2
Q92575	1	0.0192308	1	1
Q92597	10	0.192308	2	4
Q92609	2	0.0384615	1	1
Q92793	2	0.0384615	1	1
Q92917	1	0.0192308	1	1
Q969X0	2	0.0384615	1	1
Q969X6	3	0.0576923	1.66667	2
Q96AA3	3	0.0576923	1	1
Q96C00	5	0.0961538	1	1
Q96G23	1	0.0192308	1	1
Q96PB7	1	0.0192308	1	1
Q96S21	3	0.0576923	1	1
Q99614	4	0.0769231	1.5	2
Q99758	7	0.134615	1.42857	2
Q99856	3	0.0576923	1	1
Q9BW62	1	0.0192308	1	1
Q9BX82	4	0.0769231	3	3
Q9BZI7	6	0.115385	1.5	3
Q9C0J8	5	0.0961538	1.6	3
Q9GZY4	1	0.0192308	1	1
Q9H0E3	2	0.0384615	1	1
Q9H0W9	1	0.0192308	1	1
Q9H1H9	1	0.0192308	1	1
Q9H3K2	4	0.0769231	1	1
Q9H3N1	5	0.0961538	1	1
Q9H4B7	7	0.134615	6.42857	11
Q9H8E8	2	0.0384615	1.5	2
Q9H8J5	1	0.0192308	1	1
Q9HBB8	1	0.0192308	1	1
Q9HBD1	4	0.0769231	1	1
Q9HCI7	1	0.0192308	1	1
Q9NP81	4	0.0769231	1.25	2
Q9NRY5	5	0.0961538	1	1
Q9NTJ5	4	0.0769231	1.5	3
Q9NVE4	13	0.25	1.15385	2
Q9NYC9	8	0.153846	1.375	3
Q9NZM5	10	0.192308	1.1	2
Q9NZN5	3	0.0576923	1	1
Q9P0T7	1	0.0192308	1	1
Q9UBC3	1	0.0192308	1	1
Q9UFC0	4	0.0769231	1	1
Q9UIK5	1	0.0192308	1	1
Q9UK10	2	0.0384615	1.5	2
Q9UKJ3	1	0.0192308	2	2
Q9UKT7	2	0.0384615	1	1
Q9ULL8	5	0.0961538	1	1
Q9ULM0	4	0.0769231	1	1
Q9UM73	1	0.0192308	1	1
Q9UPT8	5	0.0961538	1.2	2
Q9UQ53	1	0.0192308	1	1
Q9Y263	2	0.0384615	1	1
Q9Y285	4	0.0769231	1	1
Q9Y2G0	1	0.0192308	1	1
Q9Y2R9	8	0.153846	1	1
Q9Y2U5	1	0.0192308	1	1
Q9Y4C8	1	0.0192308	1	1
Q9Y4F5	1	0.0192308	1	1
Q9Y4G6	1	0.0192308	1	1
Q9Y5E3	1	0.0192308	1	1
Q9Y698	1	0.0192308	1	1
Q9Y6D9	1	0.0192308	1	1
Q9Y6E2	4	0.0769231	1.25	2
A2A2Z9	1	0.0192308	1	1
A4UGR9	2	0.0384615	1	1
B4DJY2	1	0.0192308	1	1
O00186	2	0.0384615	1	1
O15231	4	0.0769231	1	1
O60496	1	0.0192308	1	1
O75369	5	0.0961538	5.2	10
O75911	1	0.0192308	1	1
O95159	1	0.0192308	1	1
O95171	1	0.0192308	1	1
O95218	1	0.0192308	1	1
O95243	1	0.0192308	1	1
P00736	2	0.0384615	1	1
P01891	4	0.0769231	1	1
P05204	23	0.442308	1.95652	5
P07741	6	0.115385	1	1
P0CG48	37	0.711538	18.2162	61
P10586	4	0.0769231	1	1
P20366	1	0.0192308	1	1
P23945	1	0.0192308	1	1
P25092	3	0.0576923	1	1
P28288	2	0.0384615	1	1
P28325	1	0.0192308	1	1
P29120	3	0.0576923	1	1
P31749	2	0.0384615	1	1
P34931	21	0.403846	45.7143	102
P47897	28	0.538462	4.57143	12
P49848	3	0.0576923	1	1
P49916	3	0.0576923	1.66667	3
P49959	5	0.0961538	1	1
P50553	1	0.0192308	1	1
P51157	3	0.0576923	1	1
P51523	1	0.0192308	1	1
P51970	3	0.0576923	1	1
P52434	17	0.326923	1.94118	4
P52735	1	0.0192308	1	1
P55198	2	0.0384615	1	1
P55285	2	0.0384615	1	1
P61224	3	0.0576923	3.33333	5
P62253	7	0.134615	1	1
P84085	6	0.115385	2.5	5
Q02779	5	0.0961538	1	1
Q04726	5	0.0961538	1	1
Q06278	6	0.115385	1.33333	2
Q08380	11	0.211538	1.45455	3
Q0P5P2	1	0.0192308	1	1
Q12888	2	0.0384615	1.5	2
Q13489	1	0.0192308	1	1
Q14517	3	0.0576923	1	1
Q14596	2	0.0384615	1	1
Q14687	1	0.0192308	1	1
Q16537	1	0.0192308	1	1
Q16572	5	0.0961538	1	1
Q2M1P5	1	0.0192308	1	1
Q53F39	1	0.0192308	1	1
Q5QGS0	2	0.0384615	1	1
Q5SZL2	1	0.0192308	1	1
Q5TIA1	5	0.0961538	1	1
Q5UIP0	7	0.134615	1.57143	2
Q5VT25	4	0.0769231	1	1
Q5VUA4	2	0.0384615	1.5	2
Q69YH5	2	0.0384615	1	1
Q6NWY9	2	0.0384615	1	1
Q6UXZ4	2	0.0384615	1.5	2
Q6ZMP0	1	0.0192308	1	1
Q7RTP6	3	0.0576923	1	1
Q7Z4V5	1	0.0192308	1	1
Q86TB3	1	0.0192308	1	1
Q8IUI8	1	0.0192308	1	1
Q8IVE3	1	0.0192308	1	1
Q8IVF4	10	0.192308	2.1	3
Q8IYH5	1	0.0192308	1	1
Q8IZA0	1	0.0192308	1	1
Q8IZT6	1	0.0192308	1	1
Q8N4W9	1	0.0192308	2	2
Q8ND71	1	0.0192308	1	1
Q8NFI3	17	0.326923	1	1
Q8NGX1	1	0.0192308	1	1
Q8WXE0	1	0.0192308	1	1
Q8WXI9	3	0.0576923	1	1
Q92563	1	0.0192308	1	1
Q92629	6	0.115385	1	1
Q92729	1	0.0192308	1	1
Q92844	6	0.115385	1	1
Q96LB3	1	0.0192308	1	1
Q96M11	1	0.0192308	1	1
Q96NB2	1	0.0192308	1	1
Q96NJ3	3	0.0576923	1	1
Q96NJ5	1	0.0192308	1	1
Q96PC3	1	0.0192308	1	1
Q96Q11	1	0.0192308	2	2
Q96S86	4	0.0769231	1	1
Q9BQG2	24	0.461538	1.25	3
Q9BSM1	1	0.0192308	1	1
Q9BWT7	1	0.0192308	1	1
Q9BXS5	1	0.0192308	1	1
Q9GZV4	13	0.25	1.07692	2
Q9H040	1	0.0192308	1	1
Q9H0G5	2	0.0384615	1	1
Q9H1P3	3	0.0576923	1	1
Q9H213	1	0.0192308	1	1
Q9H267	1	0.0192308	1	1
Q9H3P7	6	0.115385	1	1
Q9H6X2	1	0.0192308	1	1
Q9HCS7	1	0.0192308	1	1
Q9NR09	7	0.134615	1.14286	2
Q9NRN7	7	0.134615	1	1
Q9NVN3	3	0.0576923	1.33333	2
Q9NWV8	5	0.0961538	1	1
Q9NZJ5	2	0.0384615	1.5	2
Q9P013	1	0.0192308	1	1
Q9P253	4	0.0769231	1	1
Q9P2D7	2	0.0384615	1	1
Q9P2N5	1	0.0192308	1	1
Q9UBF2	11	0.211538	1.45455	4
Q9UK61	5	0.0961538	1	1
Q9ULT6	3	0.0576923	1	1
Q9ULX3	1	0.0192308	1	1
Q9Y4F3	4	0.0769231	1	1
A6PVS8	2	0.0384615	1	1
O14530	1	0.0192308	1	1
O14578	2	0.0384615	1	1
O14776	1	0.0192308	1	1
O15195	1	0.0192308	1	1
O43306	2	0.0384615	1	1
O43395	3	0.0576923	1	1
O43491	3	0.0576923	1	1
O43909	7	0.134615	1.28571	3
O60423	3	0.0576923	1	1
O60437	3	0.0576923	1	1
O60563	1	0.0192308	1	1
O60704	1	0.0192308	1	1
O75113	1	0.0192308	1	1
O75330	2	0.0384615	1	1
O75521	3	0.0576923	1	1
O95777	1	0.0192308	1	1
P04003	1	0.0192308	1	1
P0C0L4	1	0.0192308	1	1
P11488	3	0.0576923	1	1
P15498	1	0.0192308	1	1
P16234	1	0.0192308	2	2
P16444	3	0.0576923	1	1
P18583	2	0.0384615	1	1
P20309	4	0.0769231	1	1
P20929	4	0.0769231	1	1
P21359	2	0.0384615	1	1
P25100	2	0.0384615	1	1
P27448	2	0.0384615	1.5	2
P41219	1	0.0192308	1	1
P49750	1	0.0192308	1	1
P51784	9	0.173077	2.11111	6
P54709	6	0.115385	1.66667	4
P54756	1	0.0192308	1	1
P54840	3	0.0576923	1	1
Q06190	1	0.0192308	1	1
Q08050	3	0.0576923	1	1
Q08AI8	1	0.0192308	1	1
Q12802	5	0.0961538	1.2	2
Q13185	1	0.0192308	1	1
Q13439	4	0.0769231	1	1
Q14CN2	2	0.0384615	1	1
Q15291	2	0.0384615	1.5	2
Q16623	3	0.0576923	1	1
Q1A5X7	2	0.0384615	1	1
Q4JDL3	1	0.0192308	1	1
Q5T1A1	1	0.0192308	1	1
Q5T2S8	2	0.0384615	1.5	2
Q5T5X7	2	0.0384615	1	1
Q5TGY1	1	0.0192308	1	1
Q5VTU8	1	0.0192308	1	1
Q5VVJ2	1	0.0192308	1	1
Q5W0B1	1	0.0192308	1	1
Q63HR2	7	0.134615	1.14286	2
Q68D86	1	0.0192308	1	1
Q6NV75	3	0.0576923	1	1
Q6NXT2	8	0.153846	1.25	2
Q6PEZ8	1	0.0192308	1	1
Q6UB98	4	0.0769231	1	1
Q6UVJ0	1	0.0192308	1	1
Q6UXS9	37	0.711538	3.18919	12
Q6WCQ1	1	0.0192308	1	1
Q6ZQQ6	2	0.0384615	1	1
Q6ZS11	1	0.0192308	1	1
Q6ZTR5	2	0.0384615	1	1
Q702N8	1	0.0192308	1	1
Q76N89	1	0.0192308	1	1
Q8IUL8	1	0.0192308	1	1
Q8IUZ5	1	0.0192308	1	1
Q8IWX8	1	0.0192308	2	2
Q8N3K9	1	0.0192308	2	2
Q8N461	3	0.0576923	1	1
Q8N6K7	1	0.0192308	1	1
Q8NB16	1	0.0192308	1	1
Q8NB50	1	0.0192308	1	1
Q8NCI6	1	0.0192308	1	1
Q8NFZ5	1	0.0192308	1	1
Q8WWX8	1	0.0192308	1	1
Q8WZ42	19	0.365385	1.15789	3
Q96BR5	1	0.0192308	1	1
Q96CQ1	3	0.0576923	1.33333	2
Q96MA6	2	0.0384615	1	1
Q96MK2	2	0.0384615	1	1
Q96N67	3	0.0576923	1	1
Q96QE5	2	0.0384615	1	1
Q96TA0	2	0.0384615	1	1
Q9BV40	9	0.173077	1.55556	2
Q9BZW7	1	0.0192308	1	1
Q9C037	8	0.153846	1	1
Q9C0D6	1	0.0192308	1	1
Q9H1R3	1	0.0192308	1	1
Q9H361	1	0.0192308	3	3
Q9NR16	2	0.0384615	1	1
Q9NS15	1	0.0192308	1	1
Q9NXP7	1	0.0192308	1	1
Q9NZJ0	1	0.0192308	1	1
Q9TQE0	14	0.269231	1.21429	2
Q9UM22	4	0.0769231	1.25	2
Q9UNX9	1	0.0192308	1	1
Q9UQF0	1	0.0192308	1	1
Q9Y2T3	1	0.0192308	1	1
Q9Y2U8	2	0.0384615	1	1
Q9Y314	3	0.0576923	1	1
Q9Y4G8	11	0.211538	1.81818	3
Q9Y618	2	0.0384615	1.5	2
Q9Y6N8	1	0.0192308	1	1
A0A096LP55	1	0.0192308	1	1
A6NFE2	1	0.0192308	1	1
A6NIZ1	1	0.0192308	3	3
A8MYZ5	1	0.0192308	1	1
B8ZZ34	1	0.0192308	1	1
O00330	17	0.326923	1.11765	2
O00443	1	0.0192308	1	1
O14545	5	0.0961538	1.4	2
O14773	2	0.0384615	1	1
O14828	3	0.0576923	1.66667	2
O14949	1	0.0192308	2	2
O14974	4	0.0769231	1.25	2
O15078	1	0.0192308	2	2
O15127	6	0.115385	1	1
O60282	3	0.0576923	1	1
O60287	1	0.0192308	1	1
O60494	2	0.0384615	1	1
O60566	1	0.0192308	1	1
O60841	2	0.0384615	1	1
O75128	1	0.0192308	1	1
O75306	3	0.0576923	1.33333	2
O75334	2	0.0384615	1.5	2
O75348	1	0.0192308	1	1
O75882	1	0.0192308	1	1
O75884	1	0.0192308	1	1
O75955	10	0.192308	2.4	6
O94856	1	0.0192308	1	1
P00374	1	0.0192308	1	1
P00451	3	0.0576923	1	1
P03928	3	0.0576923	1	1
P05198	7	0.134615	1.57143	3
P09001	4	0.0769231	1	1
P09467	1	0.0192308	1	1
P0C6S8	1	0.0192308	1	1
P0CAP2	2	0.0384615	1	1
P11233	1	0.0192308	1	1
P11279	3	0.0576923	1	1
P16402	3	0.0576923	4.33333	5
P17927	1	0.0192308	1	1
P21964	2	0.0384615	1	1
P22307	5	0.0961538	1	1
P22891	1	0.0192308	1	1
P23381	6	0.115385	1	1
P24347	1	0.0192308	1	1
P26640	7	0.134615	1.14286	2
P29973	1	0.0192308	1	1
P32418	2	0.0384615	1	1
P35499	4	0.0769231	1.25	2
P41439	1	0.0192308	1	1
P45974	3	0.0576923	1.66667	2
P46940	4	0.0769231	1.25	2
P52788	1	0.0192308	1	1
P53708	1	0.0192308	1	1
P55011	2	0.0384615	1	1
P58215	2	0.0384615	1	1
P61927	3	0.0576923	1	1
P82930	7	0.134615	1.14286	2
Q01814	1	0.0192308	3	3
Q01968	1	0.0192308	1	1
Q05209	1	0.0192308	1	1
Q13098	1	0.0192308	1	1
Q13277	2	0.0384615	1	1
Q13616	10	0.192308	9.6	17
Q13838	2	0.0384615	3.5	5
Q14244	7	0.134615	1	1
Q14573	3	0.0576923	1	1
Q15041	4	0.0769231	1	1
Q15562	1	0.0192308	1	1
Q16512	1	0.0192308	2	2
Q16543	2	0.0384615	1	1
Q16799	1	0.0192308	1	1
Q3KNW1	1	0.0192308	1	1
Q3KQU3	1	0.0192308	1	1
Q562F6	1	0.0192308	1	1
Q5BJF2	1	0.0192308	1	1
Q5M9N0	1	0.0192308	1	1
Q5SXH7	1	0.0192308	1	1
Q5T197	1	0.0192308	1	1
Q5T9G4	1	0.0192308	1	1
Q5TBA9	4	0.0769231	1	1
Q5TIE3	2	0.0384615	1	1
Q5XUX0	32	0.615385	5.40625	11
Q68D06	1	0.0192308	1	1
Q6DD87	3	0.0576923	1.33333	2
Q6JQN1	1	0.0192308	1	1
Q6KB66	1	0.0192308	1	1
Q76MJ5	2	0.0384615	1	1
Q7KZF4	2	0.0384615	1	1
Q7Z5P9	6	0.115385	1	1
Q7Z7B1	2	0.0384615	1	1
Q86U86	7	0.134615	1.28571	2
Q86UW6	1	0.0192308	1	1
Q86V48	2	0.0384615	1	1
Q86X52	1	0.0192308	1	1
Q86XX4	2	0.0384615	1.5	2
Q8IVD9	2	0.0384615	1	1
Q8IWS0	2	0.0384615	1	1
Q8IZF6	1	0.0192308	1	1
Q8IZL9	1	0.0192308	1	1
Q8N1F7	5	0.0961538	1.8	4
Q8N2S1	1	0.0192308	1	1
Q8N4B4	2	0.0384615	1	1
Q8N7K0	1	0.0192308	1	1
Q8NCM8	5	0.0961538	1.2	2
Q8ND23	2	0.0384615	1	1
Q8NDV3	4	0.0769231	1	1
Q8NDV7	2	0.0384615	1	1
Q8TB24	1	0.0192308	1	1
Q8TDN6	21	0.403846	1.42857	4
Q8WV37	1	0.0192308	1	1
Q8WVS4	1	0.0192308	1	1
Q8WW22	1	0.0192308	2	2
Q92615	2	0.0384615	1	1
Q92616	3	0.0576923	1	1
Q92833	3	0.0576923	1	1
Q92918	1	0.0192308	1	1
Q96A49	2	0.0384615	1	1
Q96BM9	1	0.0192308	1	1
Q96DA6	1	0.0192308	1	1
Q96E14	2	0.0384615	1	1
Q96LT9	3	0.0576923	1	1
Q96MF7	1	0.0192308	1	1
Q96NU1	1	0.0192308	1	1
Q96PZ0	1	0.0192308	1	1
Q96QD8	3	0.0576923	1	1
Q96RY5	5	0.0961538	1	1
Q96SN8	2	0.0384615	1	1
Q99590	1	0.0192308	1	1
Q99622	1	0.0192308	1	1
Q9BPW8	1	0.0192308	1	1
Q9BRT9	1	0.0192308	1	1
Q9BV38	2	0.0384615	1	1
Q9BWE0	2	0.0384615	1	1
Q9GZR1	1	0.0192308	1	1
Q9H7Z3	2	0.0384615	2.5	3
Q9H845	2	0.0384615	1	1
Q9H939	1	0.0192308	1	1
Q9HAP2	2	0.0384615	1	1
Q9HC07	5	0.0961538	1.2	2
Q9HCI6	1	0.0192308	1	1
Q9NV96	1	0.0192308	1	1
Q9P032	2	0.0384615	1	1
Q9P2D1	4	0.0769231	1	1
Q9UBC5	1	0.0192308	1	1
Q9UBM7	3	0.0576923	1.33333	2
Q9UBS4	5	0.0961538	1.2	2
Q9UBX3	2	0.0384615	1	1
Q9UGV2	1	0.0192308	1	1
Q9UI26	2	0.0384615	1	1
Q9Y282	1	0.0192308	1	1
Q9Y2I1	4	0.0769231	1	1
Q9Y2V7	1	0.0192308	1	1
Q9Y426	2	0.0384615	1	1
Q9Y4L1	6	0.115385	1.33333	2
Q9Y5R4	1	0.0192308	1	1
Q9Y666	1	0.0192308	1	1
Q9Y6R4	1	0.0192308	2	2
A1XBS5	1	0.0192308	1	1
O00160	1	0.0192308	1	1
O15228	2	0.0384615	1	1
O15371	2	0.0384615	1	1
O43447	2	0.0384615	1.5	2
O43657	2	0.0384615	1	1
O75106	1	0.0192308	2	2
O76083	2	0.0384615	1	1
O95433	4	0.0769231	1.25	2
P05556	2	0.0384615	1	1
P06400	4	0.0769231	1	1
P09132	12	0.230769	1.08333	2
P0C7P0	2	0.0384615	1	1
P0C7V7	1	0.0192308	1	1
P10914	1	0.0192308	1	1
P11047	2	0.0384615	1	1
P13995	2	0.0384615	1	1
P17174	1	0.0192308	1	1
P20339	2	0.0384615	3	3
P21108	2	0.0384615	1	1
P22830	3	0.0576923	1	1
P39900	2	0.0384615	1	1
P40616	1	0.0192308	1	1
P43364	1	0.0192308	1	1
P49639	1	0.0192308	1	1
P49711	6	0.115385	1.33333	2
P49720	9	0.173077	1.33333	3
P50570	2	0.0384615	1	1
P51531	1	0.0192308	1	1
P54727	6	0.115385	1.83333	4
P54920	2	0.0384615	1	1
P55084	3	0.0576923	1	1
P57075	1	0.0192308	1	1
P61106	4	0.0769231	1.5	2
P62891	3	0.0576923	1	1
P63096	3	0.0576923	3	4
P63151	7	0.134615	1	1
P82650	1	0.0192308	1	1
Q00534	1	0.0192308	2	2
Q01740	2	0.0384615	1	1
Q08623	1	0.0192308	1	1
Q13061	2	0.0384615	1	1
Q13394	2	0.0384615	1	1
Q14157	3	0.0576923	1	1
Q15717	4	0.0769231	1.25	2
Q2NKX8	3	0.0576923	1	1
Q460N5	1	0.0192308	1	1
Q5NDL2	1	0.0192308	1	1
Q5TC79	1	0.0192308	1	1
Q5XKP0	1	0.0192308	1	1
Q68CR1	1	0.0192308	1	1
Q69YQ0	1	0.0192308	1	1
Q6P1M9	1	0.0192308	1	1
Q6P2H3	1	0.0192308	2	2
Q6PJP8	1	0.0192308	1	1
Q6UWU4	1	0.0192308	1	1
Q6V9R5	1	0.0192308	1	1
Q6ZU80	1	0.0192308	1	1
Q6ZUT9	1	0.0192308	1	1
Q7L0Y3	1	0.0192308	1	1
Q7Z434	1	0.0192308	1	1
Q7Z442	5	0.0961538	1	1
Q7Z7A1	2	0.0384615	1	1
Q7Z7B0	2	0.0384615	1	1
Q86VW1	1	0.0192308	1	1
Q86YF9	2	0.0384615	1	1
Q8IYB3	4	0.0769231	1	1
Q8N183	1	0.0192308	1	1
Q8NA03	1	0.0192308	1	1
Q8NBJ7	1	0.0192308	1	1
Q8NDF8	1	0.0192308	1	1
Q8NF91	8	0.153846	1	1
Q8TDW0	1	0.0192308	1	1
Q8WWU7	3	0.0576923	1	1
Q8WXB4	1	0.0192308	1	1
Q92621	5	0.0961538	1	1
Q92973	3	0.0576923	1	1
Q969S9	1	0.0192308	1	1
Q969Z3	12	0.230769	1.33333	2
Q96B26	4	0.0769231	1	1
Q96B49	1	0.0192308	1	1
Q96DH6	1	0.0192308	1	1
Q96DX4	2	0.0384615	1	1
Q96EH3	1	0.0192308	1	1
Q96LM6	1	0.0192308	1	1
Q96LX7	1	0.0192308	1	1
Q96MI9	4	0.0769231	1	1
Q96QS3	2	0.0384615	1	1
Q96RD9	1	0.0192308	1	1
Q96RU7	1	0.0192308	1	1
Q96SI9	1	0.0192308	1	1
Q99805	2	0.0384615	1	1
Q9BVW5	1	0.0192308	1	1
Q9H6F5	4	0.0769231	1	1
Q9H7N4	1	0.0192308	1	1
Q9H857	1	0.0192308	1	1
Q9NPD8	1	0.0192308	1	1
Q9NQX1	2	0.0384615	1	1
Q9NRL3	4	0.0769231	1	1
Q9NTJ3	1	0.0192308	1	1
Q9NXF7	1	0.0192308	1	1
Q9NZR2	2	0.0384615	1	1
Q9P2K1	2	0.0384615	1	1
Q9P2R3	3	0.0576923	1	1
Q9UFE4	1	0.0192308	1	1
Q9UHB6	1	0.0192308	1	1
Q9UHC6	3	0.0576923	1	1
Q9UKM7	1	0.0192308	1	1
Q9UMR2	1	0.0192308	1	1
Q9UN86	12	0.230769	1	1
Q9UPQ7	1	0.0192308	1	1
Q9UPW8	1	0.0192308	1	1
Q9Y223	1	0.0192308	1	1
Q9Y6Y8	2	0.0384615	1	1
A1Z1Q3	1	0.0192308	1	1
A6NHX0	1	0.0192308	1	1
A6NKT7	6	0.115385	1	1
A8CG34	1	0.0192308	1	1
O14522	2	0.0384615	1	1
O15455	1	0.0192308	1	1
O15484	1	0.0192308	1	1
O15498	2	0.0384615	1	1
O43166	1	0.0192308	1	1
O43237	8	0.153846	1.125	2
O60333	1	0.0192308	1	1
O60610	1	0.0192308	1	1
O60658	8	0.153846	1.125	2
O75038	1	0.0192308	1	1
P05177	2	0.0384615	1	1
P08240	3	0.0576923	1	1
P15170	1	0.0192308	1	1
P16422	1	0.0192308	1	1
P17542	1	0.0192308	1	1
P22732	1	0.0192308	1	1
P23526	6	0.115385	1.83333	3
P24298	1	0.0192308	3	3
P24468	1	0.0192308	1	1
P25685	2	0.0384615	1	1
P29459	1	0.0192308	1	1
P29474	8	0.153846	1.125	2
P30626	2	0.0384615	1	1
P30988	1	0.0192308	1	1
P33176	1	0.0192308	1	1
P38117	3	0.0576923	2	3
P41250	2	0.0384615	1	1
P42336	5	0.0961538	1	1
P46939	2	0.0384615	1	1
P48454	2	0.0384615	1	1
P48764	2	0.0384615	1	1
P50395	5	0.0961538	1.8	3
P52701	2	0.0384615	1	1
P54577	2	0.0384615	2	3
P54652	3	0.0576923	29	38
P61769	4	0.0769231	1	1
P78417	2	0.0384615	1	1
P82279	1	0.0192308	1	1
Q00975	1	0.0192308	1	1
Q01081	4	0.0769231	1.25	2
Q01518	4	0.0769231	1.5	3
Q01954	1	0.0192308	1	1
Q12767	1	0.0192308	1	1
Q12907	3	0.0576923	1	1
Q13075	1	0.0192308	1	1
Q13464	1	0.0192308	1	1
Q13618	1	0.0192308	1	1
Q15125	1	0.0192308	1	1
Q15181	3	0.0576923	2	3
Q15811	1	0.0192308	1	1
Q15843	2	0.0384615	1.5	2
Q1KMD3	1	0.0192308	1	1
Q3B820	6	0.115385	1	1
Q3ZCT8	2	0.0384615	1	1
Q49AA0	1	0.0192308	1	1
Q4G163	2	0.0384615	1	1
Q5SYE7	1	0.0192308	1	1
Q5TH69	1	0.0192308	1	1
Q68CP9	2	0.0384615	1	1
Q68DQ2	10	0.192308	1.3	2
Q6IA69	1	0.0192308	1	1
Q6P5X7	1	0.0192308	1	1
Q6PCB5	1	0.0192308	1	1
Q6PGP7	2	0.0384615	1	1
Q6UB35	2	0.0384615	1	1
Q7L2J0	1	0.0192308	1	1
Q7Z2Z1	2	0.0384615	1	1
Q7Z4W1	3	0.0576923	1	1
Q86W50	2	0.0384615	1	1
Q8IW35	1	0.0192308	1	1
Q8IWE2	3	0.0576923	1.33333	2
Q8IYJ2	1	0.0192308	1	1
Q8N7Z5	2	0.0384615	1	1
Q8N8V4	1	0.0192308	1	1
Q8NEY1	4	0.0769231	1	1
Q8NFU7	1	0.0192308	1	1
Q8TBJ5	2	0.0384615	1	1
Q8TDW7	1	0.0192308	1	1
Q8TEW0	1	0.0192308	1	1
Q8TEX9	1	0.0192308	1	1
Q8WV99	1	0.0192308	1	1
Q8WYK2	1	0.0192308	1	1
Q92538	1	0.0192308	2	2
Q92806	1	0.0192308	1	1
Q92968	1	0.0192308	1	1
Q93034	1	0.0192308	1	1
Q96C36	2	0.0384615	1	1
Q96KR1	4	0.0769231	1	1
Q96LP2	1	0.0192308	1	1
Q96MV8	1	0.0192308	1	1
Q99497	5	0.0961538	2.2	3
Q99767	2	0.0384615	1	1
Q99996	2	0.0384615	1.5	2
Q9BQ04	1	0.0192308	1	1
Q9BQK8	5	0.0961538	1	1
Q9BSH5	2	0.0384615	1	1
Q9BVS4	1	0.0192308	1	1
Q9BY31	2	0.0384615	1.5	2
Q9BYG4	1	0.0192308	1	1
Q9H3U1	2	0.0384615	1.5	2
Q9HAD4	1	0.0192308	1	1
Q9NPR2	4	0.0769231	1	1
Q9NWU2	1	0.0192308	1	1
Q9NZJ4	2	0.0384615	2.5	3
Q9P031	1	0.0192308	1	1
Q9UET6	1	0.0192308	1	1
Q9UH03	1	0.0192308	1	1
Q9UKB3	2	0.0384615	1.5	2
Q9UPY6	1	0.0192308	1	1
Q9UQ52	1	0.0192308	1	1
Q9Y240	3	0.0576923	1	1
Q9Y278	1	0.0192308	1	1
Q9Y2B4	2	0.0384615	1	1
Q9Y2E4	1	0.0192308	1	1
Q9Y2F5	4	0.0769231	1	1
Q9Y2G7	2	0.0384615	4	7
Q9Y2I6	3	0.0576923	1	1
Q9Y3I0	1	0.0192308	1	1
Q9Y585	1	0.0192308	1	1
Q9Y5X3	1	0.0192308	1	1
A1L167	1	0.0192308	1	1
A2VCL2	1	0.0192308	1	1
A4D0S4	1	0.0192308	1	1
A6NFN3	1	0.0192308	1	1
A6NJT0	1	0.0192308	1	1
A6NMX2	1	0.0192308	1	1
O00291	1	0.0192308	1	1
O00507	1	0.0192308	1	1
O15198	1	0.0192308	1	1
O15234	1	0.0192308	1	1
O43583	2	0.0384615	1	1
O60232	1	0.0192308	1	1
O75191	1	0.0192308	1	1
O75864	1	0.0192308	1	1
O94874	2	0.0384615	1	1
O94889	1	0.0192308	1	1
O95785	2	0.0384615	1	1
O95972	1	0.0192308	1	1
P02675	1	0.0192308	1	1
P11117	1	0.0192308	1	1
P12955	1	0.0192308	1	1
P16152	2	0.0384615	1	1
P18084	1	0.0192308	1	1
P19447	2	0.0384615	1	1
P23921	2	0.0384615	1	1
P29371	1	0.0192308	1	1
P31939	2	0.0384615	1	1
P49773	4	0.0769231	2.25	4
P50502	1	0.0192308	9	9
P52565	1	0.0192308	1	1
P56211	1	0.0192308	1	1
P57679	1	0.0192308	1	1
P80303	1	0.0192308	1	1
Q00341	1	0.0192308	1	1
Q00535	1	0.0192308	1	1
Q03135	1	0.0192308	1	1
Q04760	1	0.0192308	1	1
Q05516	1	0.0192308	1	1
Q07954	3	0.0576923	1.33333	2
Q12789	3	0.0576923	1	1
[truncated: 1,918 more rows]
