# Supplementary material for: DUX4 is a multifunctional factor priming human embryonic genome activation
Source: iScience. 2022 Mar 22;25(4):104137. doi: 10.1016/j.isci.2022.104137 (PMC8990217; doi:10.1016/j.isci.2022.104137)
Supplement: Data S1. A supplementary data showing coordinates (KIX-9aaTAD-KBM.pdb) for modelled KIX in complex with DUX4 9aaTAD and KBM peptides, related to Figures 4 and S9 [file mmc11.zip]

Archive with 1 entries (1 files):
- DataS1_KIX-9aaTAD-KBM.pdb
