# Supplementary material for: DUX4 is a multifunctional factor priming human embryonic genome activation
Source: iScience. 2022 Mar 22;25(4):104137. doi: 10.1016/j.isci.2022.104137 (PMC8990217; doi:10.1016/j.isci.2022.104137)
Supplement: Data S1. A supplementary data showing coordinates (KIX-9aaTAD-KBM.pdb) for modelled KIX in complex with DUX4 9aaTAD and KBM peptides, related to Figures 4 and S9 [file mmc11.zip › DataS1_KIX-9aaTAD-KBM.pdb]

HEADER	  MODEL HUMAN KIX DOMAIN IN COMPLEX WITH DUX4 9AATAD AND KBM PEPTIDES
ATOM      2  CA  GLY A 586     -14.903 -24.307  -6.770  1.00  0.00      A    C  
ATOM      3  C   GLY A 586     -15.079 -22.802  -6.699  1.00  0.00      A    C  
ATOM      4  O   GLY A 586     -14.768 -22.189  -5.679  1.00  0.00      A    O  
ATOM      5  HA2 GLY A 586     -14.404 -24.657  -5.871  1.00  0.00      A    H  
ATOM      6  HA3 GLY A 586     -14.312 -24.556  -7.623  1.00  0.00      A    H  
ATOM      7  H1  GLY A 586     -16.973 -24.460  -6.731  1.00  0.00      A    H  
ATOM      8  N   VAL A 587     -15.599 -22.207  -7.778  1.00  0.00      A    N  
ATOM      9  CA  VAL A 587     -15.907 -20.781  -7.815  1.00  0.00      A    C  
ATOM     10  C   VAL A 587     -17.044 -20.542  -8.799  1.00  0.00      A    C  
ATOM     11  O   VAL A 587     -16.866 -20.666 -10.013  1.00  0.00      A    O  
ATOM     12  CB  VAL A 587     -14.682 -19.924  -8.230  1.00  0.00      A    C  
ATOM     13  CG1 VAL A 587     -13.793 -19.624  -7.030  1.00  0.00      A    C  
ATOM     14  CG2 VAL A 587     -13.878 -20.623  -9.322  1.00  0.00      A    C  
ATOM     15  H   VAL A 587     -15.802 -22.735  -8.585  1.00  0.00      A    H  
ATOM     16  HA  VAL A 587     -16.228 -20.475  -6.828  1.00  0.00      A    H  
ATOM     17  HB  VAL A 587     -15.046 -18.985  -8.625  1.00  0.00      A    H  
ATOM     18 HG11 VAL A 587     -13.430 -20.553  -6.613  1.00  0.00      A    H  
ATOM     19 HG12 VAL A 587     -14.362 -19.092  -6.283  1.00  0.00      A    H  
ATOM     20 HG13 VAL A 587     -12.955 -19.019  -7.345  1.00  0.00      A    H  
ATOM     21 HG21 VAL A 587     -14.409 -20.559 -10.262  1.00  0.00      A    H  
ATOM     22 HG22 VAL A 587     -13.744 -21.664  -9.056  1.00  0.00      A    H  
ATOM     23 HG23 VAL A 587     -12.913 -20.150  -9.421  1.00  0.00      A    H  
ATOM     24  N   ARG A 588     -18.220 -20.227  -8.284  1.00  0.00      A    N  
ATOM     25  CA  ARG A 588     -19.375 -20.019  -9.141  1.00  0.00      A    C  
ATOM     26  C   ARG A 588     -19.815 -18.563  -9.059  1.00  0.00      A    C  
ATOM     27  O   ARG A 588     -19.498 -17.762  -9.936  1.00  0.00      A    O  
ATOM     28  CB  ARG A 588     -20.529 -20.950  -8.749  1.00  0.00      A    C  
ATOM     29  CG  ARG A 588     -21.646 -21.005  -9.782  1.00  0.00      A    C  
ATOM     30  CD  ARG A 588     -21.198 -21.719 -11.057  1.00  0.00      A    C  
ATOM     31  NE  ARG A 588     -20.827 -23.109 -10.798  1.00  0.00      A    N  
ATOM     32  CZ  ARG A 588     -20.179 -23.886 -11.662  1.00  0.00      A    C  
ATOM     33  NH1 ARG A 588     -19.802 -23.407 -12.842  1.00  0.00      A    N1+
ATOM     34  NH2 ARG A 588     -19.907 -25.143 -11.337  1.00  0.00      A    N  
ATOM     35  H   ARG A 588     -18.320 -20.096  -7.315  1.00  0.00      A    H  
ATOM     36  HA  ARG A 588     -19.075 -20.235 -10.153  1.00  0.00      A    H  
ATOM     37  HB2 ARG A 588     -20.139 -21.950  -8.619  1.00  0.00      A    H  
ATOM     38  HB3 ARG A 588     -20.950 -20.613  -7.809  1.00  0.00      A    H  
ATOM     39  HG2 ARG A 588     -22.492 -21.534  -9.358  1.00  0.00      A    H  
ATOM     40  HG3 ARG A 588     -21.940 -19.996 -10.031  1.00  0.00      A    H  
ATOM     41  HD2 ARG A 588     -22.015 -21.706 -11.763  1.00  0.00      A    H  
ATOM     42  HD3 ARG A 588     -20.349 -21.199 -11.483  1.00  0.00      A    H  
ATOM     43  HE  ARG A 588     -21.089 -23.488  -9.929  1.00  0.00      A    H  
ATOM     44 HH11 ARG A 588     -20.001 -22.456 -13.090  1.00  0.00      A    H  
ATOM     45 HH12 ARG A 588     -19.317 -23.996 -13.494  1.00  0.00      A    H  
ATOM     46 HH21 ARG A 588     -20.189 -25.502 -10.442  1.00  0.00      A    H  
ATOM     47 HH22 ARG A 588     -19.424 -25.741 -11.984  1.00  0.00      A    H  
ATOM     48  N   LYS A 589     -20.516 -18.226  -7.982  1.00  0.00      A    N  
ATOM     49  CA  LYS A 589     -20.962 -16.855  -7.745  1.00  0.00      A    C  
ATOM     50  C   LYS A 589     -20.994 -16.573  -6.256  1.00  0.00      A    C  
ATOM     51  O   LYS A 589     -22.039 -16.274  -5.680  1.00  0.00      A    O  
ATOM     52  CB  LYS A 589     -22.337 -16.570  -8.379  1.00  0.00      A    C  
ATOM     53  CG  LYS A 589     -22.340 -16.731  -9.888  1.00  0.00      A    C  
ATOM     54  CD  LYS A 589     -23.719 -16.554 -10.485  1.00  0.00      A    C  
ATOM     55  CE  LYS A 589     -23.714 -16.925 -11.956  1.00  0.00      A    C  
ATOM     56  NZ  LYS A 589     -22.868 -16.010 -12.771  1.00  0.00      A    N1+
ATOM     57  H   LYS A 589     -20.707 -18.914  -7.308  1.00  0.00      A    H  
ATOM     58  HA  LYS A 589     -20.233 -16.200  -8.190  1.00  0.00      A    H  
ATOM     59  HB2 LYS A 589     -23.080 -17.240  -7.960  1.00  0.00      A    H  
ATOM     60  HB3 LYS A 589     -22.616 -15.548  -8.150  1.00  0.00      A    H  
ATOM     61  HG2 LYS A 589     -21.681 -15.992 -10.315  1.00  0.00      A    H  
ATOM     62  HG3 LYS A 589     -21.976 -17.718 -10.130  1.00  0.00      A    H  
ATOM     63  HD2 LYS A 589     -24.415 -17.192  -9.961  1.00  0.00      A    H  
ATOM     64  HD3 LYS A 589     -24.020 -15.522 -10.381  1.00  0.00      A    H  
ATOM     65  HE2 LYS A 589     -23.324 -17.928 -12.050  1.00  0.00      A    H  
ATOM     66  HE3 LYS A 589     -24.726 -16.896 -12.327  1.00  0.00      A    H  
ATOM     67  HZ1 LYS A 589     -23.220 -15.034 -12.699  1.00  0.00      A    H  
ATOM     68  HZ2 LYS A 589     -22.888 -16.302 -13.769  1.00  0.00      A    H  
ATOM     69  HZ3 LYS A 589     -21.883 -16.037 -12.436  1.00  0.00      A    H  
ATOM     70  N   GLY A 590     -19.828 -16.685  -5.639  1.00  0.00      A    N  
ATOM     71  CA  GLY A 590     -19.706 -16.395  -4.230  1.00  0.00      A    C  
ATOM     72  C   GLY A 590     -19.160 -15.009  -3.984  1.00  0.00      A    C  
ATOM     73  O   GLY A 590     -18.924 -14.624  -2.838  1.00  0.00      A    O  
ATOM     74  H   GLY A 590     -19.044 -16.984  -6.144  1.00  0.00      A    H  
ATOM     75  HA2 GLY A 590     -20.679 -16.478  -3.769  1.00  0.00      A    H  
ATOM     76  HA3 GLY A 590     -19.042 -17.117  -3.784  1.00  0.00      A    H  
ATOM     77  N   TRP A 591     -18.954 -14.267  -5.070  1.00  0.00      A    N  
ATOM     78  CA  TRP A 591     -18.392 -12.927  -5.001  1.00  0.00      A    C  
ATOM     79  C   TRP A 591     -19.168 -12.074  -4.005  1.00  0.00      A    C  
ATOM     80  O   TRP A 591     -18.613 -11.572  -3.027  1.00  0.00      A    O  
ATOM     81  CB  TRP A 591     -18.421 -12.266  -6.384  1.00  0.00      A    C  
ATOM     82  CG  TRP A 591     -18.210 -13.219  -7.529  1.00  0.00      A    C  
ATOM     83  CD1 TRP A 591     -19.075 -13.444  -8.559  1.00  0.00      A    C  
ATOM     84  CD2 TRP A 591     -17.084 -14.079  -7.759  1.00  0.00      A    C  
ATOM     85  CE2 TRP A 591     -17.332 -14.785  -8.954  1.00  0.00      A    C  
ATOM     86  CE3 TRP A 591     -15.888 -14.319  -7.075  1.00  0.00      A    C  
ATOM     87  NE1 TRP A 591     -18.554 -14.374  -9.427  1.00  0.00      A    N  
ATOM     88  CZ2 TRP A 591     -16.430 -15.708  -9.477  1.00  0.00      A    C  
ATOM     89  CZ3 TRP A 591     -14.995 -15.239  -7.593  1.00  0.00      A    C  
ATOM     90  CH2 TRP A 591     -15.270 -15.922  -8.784  1.00  0.00      A    C  
ATOM     91  H   TRP A 591     -19.153 -14.652  -5.948  1.00  0.00      A    H  
ATOM     92  HA  TRP A 591     -17.368 -13.011  -4.669  1.00  0.00      A    H  
ATOM     93  HB2 TRP A 591     -19.380 -11.790  -6.525  1.00  0.00      A    H  
ATOM     94  HB3 TRP A 591     -17.645 -11.515  -6.429  1.00  0.00      A    H  
ATOM     95  HD1 TRP A 591     -20.025 -12.948  -8.669  1.00  0.00      A    H  
ATOM     96  HE1 TRP A 591     -18.994 -14.687 -10.257  1.00  0.00      A    H  
ATOM     97  HE3 TRP A 591     -15.657 -13.801  -6.155  1.00  0.00      A    H  
ATOM     98  HZ2 TRP A 591     -16.625 -16.246 -10.394  1.00  0.00      A    H  
ATOM     99  HZ3 TRP A 591     -14.066 -15.436  -7.076  1.00  0.00      A    H  
ATOM    100  HH2 TRP A 591     -14.544 -16.632  -9.152  1.00  0.00      A    H  
ATOM    101  N   HIS A 592     -20.466 -11.935  -4.244  1.00  0.00      A    N  
ATOM    102  CA  HIS A 592     -21.330 -11.125  -3.393  1.00  0.00      A    C  
ATOM    103  C   HIS A 592     -21.737 -11.864  -2.118  1.00  0.00      A    C  
ATOM    104  O   HIS A 592     -22.512 -11.341  -1.316  1.00  0.00      A    O  
ATOM    105  CB  HIS A 592     -22.579 -10.682  -4.165  1.00  0.00      A    C  
ATOM    106  CG  HIS A 592     -22.273  -9.882  -5.397  1.00  0.00      A    C  
ATOM    107  CD2 HIS A 592     -21.207  -9.106  -5.710  1.00  0.00      A    C  
ATOM    108  ND1 HIS A 592     -23.113  -9.827  -6.488  1.00  0.00      A    N  
ATOM    109  CE1 HIS A 592     -22.578  -9.054  -7.417  1.00  0.00      A    C  
ATOM    110  NE2 HIS A 592     -21.423  -8.606  -6.969  1.00  0.00      A    N  
ATOM    111  H   HIS A 592     -20.857 -12.355  -5.041  1.00  0.00      A    H  
ATOM    112  HA  HIS A 592     -20.776 -10.246  -3.113  1.00  0.00      A    H  
ATOM    113  HB2 HIS A 592     -23.138 -11.553  -4.466  1.00  0.00      A    H  
ATOM    114  HB3 HIS A 592     -23.194 -10.071  -3.517  1.00  0.00      A    H  
ATOM    115  HD1 HIS A 592     -23.980 -10.283  -6.569  1.00  0.00      A    H  
ATOM    116  HD2 HIS A 592     -20.346  -8.915  -5.082  1.00  0.00      A    H  
ATOM    117  HE1 HIS A 592     -23.013  -8.830  -8.378  1.00  0.00      A    H  
ATOM    118  HE2 HIS A 592     -20.821  -8.000  -7.457  1.00  0.00      A    H  
ATOM    119  N   GLU A 593     -21.222 -13.076  -1.925  1.00  0.00      A    N  
ATOM    120  CA  GLU A 593     -21.543 -13.846  -0.727  1.00  0.00      A    C  
ATOM    121  C   GLU A 593     -20.581 -13.507   0.405  1.00  0.00      A    C  
ATOM    122  O   GLU A 593     -20.956 -13.529   1.574  1.00  0.00      A    O  
ATOM    123  CB  GLU A 593     -21.516 -15.360  -0.998  1.00  0.00      A    C  
ATOM    124  CG  GLU A 593     -22.535 -15.816  -2.024  1.00  0.00      A    C  
ATOM    125  CD  GLU A 593     -22.602 -17.320  -2.147  1.00  0.00      A    C  
ATOM    126  OE1 GLU A 593     -21.533 -17.968  -2.191  1.00  0.00      A    O  
ATOM    127  OE2 GLU A 593     -23.725 -17.866  -2.194  1.00  0.00      A    O1-
ATOM    128  H   GLU A 593     -20.585 -13.437  -2.578  1.00  0.00      A    H  
ATOM    129  HA  GLU A 593     -22.545 -13.562  -0.420  1.00  0.00      A    H  
ATOM    130  HB2 GLU A 593     -20.530 -15.646  -1.353  1.00  0.00      A    H  
ATOM    131  HB3 GLU A 593     -21.716 -15.880  -0.071  1.00  0.00      A    H  
ATOM    132  HG2 GLU A 593     -23.507 -15.451  -1.731  1.00  0.00      A    H  
ATOM    133  HG3 GLU A 593     -22.269 -15.399  -2.983  1.00  0.00      A    H  
ATOM    134  N   HIS A 594     -19.337 -13.189   0.060  1.00  0.00      A    N  
ATOM    135  CA  HIS A 594     -18.337 -12.859   1.066  1.00  0.00      A    C  
ATOM    136  C   HIS A 594     -18.358 -11.357   1.364  1.00  0.00      A    C  
ATOM    137  O   HIS A 594     -17.664 -10.881   2.261  1.00  0.00      A    O  
ATOM    138  CB  HIS A 594     -16.944 -13.316   0.600  1.00  0.00      A    C  
ATOM    139  CG  HIS A 594     -15.858 -13.146   1.622  1.00  0.00      A    C  
ATOM    140  CD2 HIS A 594     -15.852 -13.359   2.960  1.00  0.00      A    C  
ATOM    141  ND1 HIS A 594     -14.587 -12.722   1.300  1.00  0.00      A    N  
ATOM    142  CE1 HIS A 594     -13.846 -12.687   2.392  1.00  0.00      A    C  
ATOM    143  NE2 HIS A 594     -14.588 -13.069   3.413  1.00  0.00      A    N  
ATOM    144  H   HIS A 594     -19.076 -13.197  -0.888  1.00  0.00      A    H  
ATOM    145  HA  HIS A 594     -18.595 -13.392   1.970  1.00  0.00      A    H  
ATOM    146  HB2 HIS A 594     -16.983 -14.366   0.343  1.00  0.00      A    H  
ATOM    147  HB3 HIS A 594     -16.668 -12.748  -0.275  1.00  0.00      A    H  
ATOM    148  HD1 HIS A 594     -14.269 -12.490   0.400  1.00  0.00      A    H  
ATOM    149  HD2 HIS A 594     -16.685 -13.696   3.560  1.00  0.00      A    H  
ATOM    150  HE1 HIS A 594     -12.807 -12.394   2.441  1.00  0.00      A    H  
ATOM    151  HE2 HIS A 594     -14.248 -13.262   4.316  1.00  0.00      A    H  
ATOM    152  N   VAL A 595     -19.157 -10.616   0.609  1.00  0.00      A    N  
ATOM    153  CA  VAL A 595     -19.328  -9.194   0.854  1.00  0.00      A    C  
ATOM    154  C   VAL A 595     -20.678  -8.955   1.514  1.00  0.00      A    C  
ATOM    155  O   VAL A 595     -21.719  -9.269   0.939  1.00  0.00      A    O  
ATOM    156  CB  VAL A 595     -19.230  -8.371  -0.450  1.00  0.00      A    C  
ATOM    157  CG1 VAL A 595     -19.415  -6.886  -0.167  1.00  0.00      A    C  
ATOM    158  CG2 VAL A 595     -17.895  -8.618  -1.142  1.00  0.00      A    C  
ATOM    159  H   VAL A 595     -19.662 -11.037  -0.118  1.00  0.00      A    H  
ATOM    160  HA  VAL A 595     -18.544  -8.873   1.527  1.00  0.00      A    H  
ATOM    161  HB  VAL A 595     -20.019  -8.691  -1.115  1.00  0.00      A    H  
ATOM    162 HG11 VAL A 595     -19.287  -6.328  -1.083  1.00  0.00      A    H  
ATOM    163 HG12 VAL A 595     -18.684  -6.562   0.556  1.00  0.00      A    H  
ATOM    164 HG13 VAL A 595     -20.408  -6.715   0.221  1.00  0.00      A    H  
ATOM    165 HG21 VAL A 595     -17.854  -8.052  -2.060  1.00  0.00      A    H  
ATOM    166 HG22 VAL A 595     -17.789  -9.671  -1.362  1.00  0.00      A    H  
ATOM    167 HG23 VAL A 595     -17.089  -8.306  -0.494  1.00  0.00      A    H  
ATOM    168  N   THR A 596     -20.660  -8.411   2.717  1.00  0.00      A    N  
ATOM    169  CA  THR A 596     -21.878  -8.235   3.485  1.00  0.00      A    C  
ATOM    170  C   THR A 596     -22.454  -6.836   3.304  1.00  0.00      A    C  
ATOM    171  O   THR A 596     -21.751  -5.913   2.883  1.00  0.00      A    O  
ATOM    172  CB  THR A 596     -21.635  -8.477   4.988  1.00  0.00      A    C  
ATOM    173  CG2 THR A 596     -21.254  -9.925   5.253  1.00  0.00      A    C  
ATOM    174  OG1 THR A 596     -20.595  -7.610   5.459  1.00  0.00      A    O  
ATOM    175  H   THR A 596     -19.808  -8.103   3.095  1.00  0.00      A    H  
ATOM    176  HA  THR A 596     -22.599  -8.957   3.138  1.00  0.00      A    H  
ATOM    177  HB  THR A 596     -22.548  -8.256   5.524  1.00  0.00      A    H  
ATOM    178  HG1 THR A 596     -19.751  -8.075   5.421  1.00  0.00      A    H  
ATOM    179 HG21 THR A 596     -21.063 -10.060   6.307  1.00  0.00      A    H  
ATOM    180 HG22 THR A 596     -20.366 -10.172   4.689  1.00  0.00      A    H  
ATOM    181 HG23 THR A 596     -22.063 -10.571   4.951  1.00  0.00      A    H  
ATOM    182  N   GLN A 597     -23.733  -6.684   3.622  1.00  0.00      A    N  
ATOM    183  CA  GLN A 597     -24.363  -5.362   3.647  1.00  0.00      A    C  
ATOM    184  C   GLN A 597     -23.700  -4.517   4.730  1.00  0.00      A    C  
ATOM    185  O   GLN A 597     -23.496  -3.319   4.558  1.00  0.00      A    O  
ATOM    186  CB  GLN A 597     -25.897  -5.434   3.878  1.00  0.00      A    C  
ATOM    187  CG  GLN A 597     -26.324  -5.952   5.260  1.00  0.00      A    C  
ATOM    188  CD  GLN A 597     -25.947  -7.420   5.491  1.00  0.00      A    C  
ATOM    189  NE2 GLN A 597     -26.771  -8.370   5.036  1.00  0.00      A    N  
ATOM    190  OE1 GLN A 597     -24.887  -7.701   6.050  1.00  0.00      A    O  
ATOM    191  H   GLN A 597     -24.264  -7.480   3.855  1.00  0.00      A    H  
ATOM    192  HA  GLN A 597     -24.166  -4.894   2.685  1.00  0.00      A    H  
ATOM    193  HB2 GLN A 597     -26.316  -4.438   3.751  1.00  0.00      A    H  
ATOM    194  HB3 GLN A 597     -26.324  -6.085   3.128  1.00  0.00      A    H  
ATOM    195  HG2 GLN A 597     -25.810  -5.361   6.005  1.00  0.00      A    H  
ATOM    196  HG3 GLN A 597     -27.396  -5.819   5.387  1.00  0.00      A    H  
ATOM    197 HE21 GLN A 597     -27.591  -8.106   4.566  1.00  0.00      A    H  
ATOM    198 HE22 GLN A 597     -26.517  -9.312   5.186  1.00  0.00      A    H  
ATOM    199  N   ASP A 598     -23.370  -5.165   5.845  1.00  0.00      A    N  
ATOM    200  CA  ASP A 598     -22.707  -4.510   6.968  1.00  0.00      A    C  
ATOM    201  C   ASP A 598     -21.417  -3.830   6.520  1.00  0.00      A    C  
ATOM    202  O   ASP A 598     -21.188  -2.660   6.834  1.00  0.00      A    O  
ATOM    203  CB  ASP A 598     -22.402  -5.544   8.058  1.00  0.00      A    C  
ATOM    204  CG  ASP A 598     -21.566  -4.974   9.187  1.00  0.00      A    C  
ATOM    205  OD1 ASP A 598     -22.146  -4.387  10.123  1.00  0.00      A    O  
ATOM    206  OD2 ASP A 598     -20.328  -5.127   9.152  1.00  0.00      A    O1-
ATOM    207  H   ASP A 598     -23.577  -6.123   5.914  1.00  0.00      A    H  
ATOM    208  HA  ASP A 598     -23.381  -3.762   7.363  1.00  0.00      A    H  
ATOM    209  HB2 ASP A 598     -23.333  -5.902   8.471  1.00  0.00      A    H  
ATOM    210  HB3 ASP A 598     -21.866  -6.375   7.618  1.00  0.00      A    H  
ATOM    211  N   LEU A 599     -20.590  -4.562   5.777  1.00  0.00      A    N  
ATOM    212  CA  LEU A 599     -19.347  -4.006   5.235  1.00  0.00      A    C  
ATOM    213  C   LEU A 599     -19.636  -2.755   4.415  1.00  0.00      A    C  
ATOM    214  O   LEU A 599     -19.000  -1.717   4.598  1.00  0.00      A    O  
ATOM    215  CB  LEU A 599     -18.628  -5.039   4.355  1.00  0.00      A    C  
ATOM    216  CG  LEU A 599     -17.305  -4.562   3.728  1.00  0.00      A    C  
ATOM    217  CD1 LEU A 599     -16.270  -4.276   4.806  1.00  0.00      A    C  
ATOM    218  CD2 LEU A 599     -16.776  -5.595   2.745  1.00  0.00      A    C  
ATOM    219  H   LEU A 599     -20.813  -5.507   5.604  1.00  0.00      A    H  
ATOM    220  HA  LEU A 599     -18.710  -3.743   6.064  1.00  0.00      A    H  
ATOM    221  HB2 LEU A 599     -18.418  -5.914   4.963  1.00  0.00      A    H  
ATOM    222  HB3 LEU A 599     -19.302  -5.320   3.549  1.00  0.00      A    H  
ATOM    223  HG  LEU A 599     -17.478  -3.642   3.179  1.00  0.00      A    H  
ATOM    224 HD11 LEU A 599     -16.101  -5.170   5.388  1.00  0.00      A    H  
ATOM    225 HD12 LEU A 599     -16.627  -3.487   5.454  1.00  0.00      A    H  
ATOM    226 HD13 LEU A 599     -15.343  -3.968   4.345  1.00  0.00      A    H  
ATOM    227 HD21 LEU A 599     -17.461  -5.692   1.916  1.00  0.00      A    H  
ATOM    228 HD22 LEU A 599     -16.674  -6.548   3.243  1.00  0.00      A    H  
ATOM    229 HD23 LEU A 599     -15.811  -5.280   2.376  1.00  0.00      A    H  
ATOM    230  N   ARG A 600     -20.622  -2.859   3.536  1.00  0.00      A    N  
ATOM    231  CA  ARG A 600     -20.995  -1.752   2.670  1.00  0.00      A    C  
ATOM    232  C   ARG A 600     -21.525  -0.581   3.488  1.00  0.00      A    C  
ATOM    233  O   ARG A 600     -21.216   0.570   3.207  1.00  0.00      A    O  
ATOM    234  CB  ARG A 600     -22.045  -2.198   1.656  1.00  0.00      A    C  
ATOM    235  CG  ARG A 600     -21.605  -3.366   0.791  1.00  0.00      A    C  
ATOM    236  CD  ARG A 600     -22.632  -3.665  -0.288  1.00  0.00      A    C  
ATOM    237  NE  ARG A 600     -22.802  -2.539  -1.203  1.00  0.00      A    N  
ATOM    238  CZ  ARG A 600     -23.840  -2.387  -2.023  1.00  0.00      A    C  
ATOM    239  NH1 ARG A 600     -24.822  -3.279  -2.034  1.00  0.00      A    N1+
ATOM    240  NH2 ARG A 600     -23.891  -1.343  -2.838  1.00  0.00      A    N  
ATOM    241  H   ARG A 600     -21.130  -3.697   3.479  1.00  0.00      A    H  
ATOM    242  HA  ARG A 600     -20.109  -1.435   2.141  1.00  0.00      A    H  
ATOM    243  HB2 ARG A 600     -22.940  -2.491   2.186  1.00  0.00      A    H  
ATOM    244  HB3 ARG A 600     -22.277  -1.367   1.007  1.00  0.00      A    H  
ATOM    245  HG2 ARG A 600     -20.664  -3.120   0.320  1.00  0.00      A    H  
ATOM    246  HG3 ARG A 600     -21.484  -4.238   1.414  1.00  0.00      A    H  
ATOM    247  HD2 ARG A 600     -22.306  -4.527  -0.848  1.00  0.00      A    H  
ATOM    248  HD3 ARG A 600     -23.580  -3.880   0.185  1.00  0.00      A    H  
ATOM    249  HE  ARG A 600     -22.084  -1.852  -1.209  1.00  0.00      A    H  
ATOM    250 HH11 ARG A 600     -24.788  -4.073  -1.424  1.00  0.00      A    H  
ATOM    251 HH12 ARG A 600     -25.604  -3.165  -2.653  1.00  0.00      A    H  
ATOM    252 HH21 ARG A 600     -23.138  -0.661  -2.833  1.00  0.00      A    H  
ATOM    253 HH22 ARG A 600     -24.666  -1.218  -3.460  1.00  0.00      A    H  
ATOM    254  N   SER A 601     -22.311  -0.888   4.517  1.00  0.00      A    N  
ATOM    255  CA  SER A 601     -22.889   0.137   5.383  1.00  0.00      A    C  
ATOM    256  C   SER A 601     -21.789   1.009   5.984  1.00  0.00      A    C  
ATOM    257  O   SER A 601     -21.916   2.231   6.057  1.00  0.00      A    O  
ATOM    258  CB  SER A 601     -23.713  -0.516   6.497  1.00  0.00      A    C  
ATOM    259  OG  SER A 601     -24.703  -1.385   5.962  1.00  0.00      A    O  
ATOM    260  H   SER A 601     -22.502  -1.832   4.706  1.00  0.00      A    H  
ATOM    261  HA  SER A 601     -23.537   0.756   4.781  1.00  0.00      A    H  
ATOM    262  HB2 SER A 601     -23.059  -1.089   7.138  1.00  0.00      A    H  
ATOM    263  HB3 SER A 601     -24.203   0.253   7.077  1.00  0.00      A    H  
ATOM    264  HG  SER A 601     -24.317  -1.908   5.244  1.00  0.00      A    H  
ATOM    265  N   HIS A 602     -20.696   0.368   6.379  1.00  0.00      A    N  
ATOM    266  CA  HIS A 602     -19.543   1.079   6.917  1.00  0.00      A    C  
ATOM    267  C   HIS A 602     -18.932   1.972   5.843  1.00  0.00      A    C  
ATOM    268  O   HIS A 602     -18.504   3.097   6.115  1.00  0.00      A    O  
ATOM    269  CB  HIS A 602     -18.498   0.104   7.463  1.00  0.00      A    C  
ATOM    270  CG  HIS A 602     -18.864  -0.477   8.794  1.00  0.00      A    C  
ATOM    271  CD2 HIS A 602     -19.529  -1.609   9.118  1.00  0.00      A    C  
ATOM    272  ND1 HIS A 602     -18.542   0.127   9.989  1.00  0.00      A    N  
ATOM    273  CE1 HIS A 602     -18.995  -0.603  10.986  1.00  0.00      A    C  
ATOM    274  NE2 HIS A 602     -19.600  -1.663  10.487  1.00  0.00      A    N  
ATOM    275  H   HIS A 602     -20.657  -0.607   6.267  1.00  0.00      A    H  
ATOM    276  HA  HIS A 602     -19.893   1.704   7.724  1.00  0.00      A    H  
ATOM    277  HB2 HIS A 602     -18.376  -0.712   6.765  1.00  0.00      A    H  
ATOM    278  HB3 HIS A 602     -17.557   0.620   7.572  1.00  0.00      A    H  
ATOM    279  HD1 HIS A 602     -18.055   0.976  10.089  1.00  0.00      A    H  
ATOM    280  HD2 HIS A 602     -19.932  -2.336   8.425  1.00  0.00      A    H  
ATOM    281  HE1 HIS A 602     -18.891  -0.374  12.037  1.00  0.00      A    H  
ATOM    282  HE2 HIS A 602     -19.863  -2.454  11.006  1.00  0.00      A    H  
ATOM    283  N   LEU A 603     -18.912   1.458   4.621  1.00  0.00      A    N  
ATOM    284  CA  LEU A 603     -18.359   2.184   3.478  1.00  0.00      A    C  
ATOM    285  C   LEU A 603     -19.193   3.436   3.182  1.00  0.00      A    C  
ATOM    286  O   LEU A 603     -18.647   4.521   2.991  1.00  0.00      A    O  
ATOM    287  CB  LEU A 603     -18.280   1.295   2.215  1.00  0.00      A    C  
ATOM    288  CG  LEU A 603     -17.152   0.240   2.171  1.00  0.00      A    C  
ATOM    289  CD1 LEU A 603     -17.122  -0.464   0.817  1.00  0.00      A    C  
ATOM    290  CD2 LEU A 603     -15.793   0.877   2.439  1.00  0.00      A    C  
ATOM    291  H   LEU A 603     -19.318   0.578   4.482  1.00  0.00      A    H  
ATOM    292  HA  LEU A 603     -17.363   2.498   3.746  1.00  0.00      A    H  
ATOM    293  HB2 LEU A 603     -19.225   0.777   2.119  1.00  0.00      A    H  
ATOM    294  HB3 LEU A 603     -18.166   1.944   1.360  1.00  0.00      A    H  
ATOM    295  HG  LEU A 603     -17.326  -0.511   2.929  1.00  0.00      A    H  
ATOM    296 HD11 LEU A 603     -16.304  -1.173   0.797  1.00  0.00      A    H  
ATOM    297 HD12 LEU A 603     -16.978   0.268   0.035  1.00  0.00      A    H  
ATOM    298 HD13 LEU A 603     -18.053  -0.988   0.651  1.00  0.00      A    H  
ATOM    299 HD21 LEU A 603     -15.636   1.691   1.746  1.00  0.00      A    H  
ATOM    300 HD22 LEU A 603     -15.017   0.138   2.306  1.00  0.00      A    H  
ATOM    301 HD23 LEU A 603     -15.760   1.253   3.450  1.00  0.00      A    H  
ATOM    302  N   VAL A 604     -20.515   3.276   3.149  1.00  0.00      A    N  
ATOM    303  CA  VAL A 604     -21.418   4.419   2.887  1.00  0.00      A    C  
ATOM    304  C   VAL A 604     -21.312   5.463   3.995  1.00  0.00      A    C  
ATOM    305  O   VAL A 604     -21.259   6.662   3.727  1.00  0.00      A    O  
ATOM    306  CB  VAL A 604     -22.926   4.036   2.745  1.00  0.00      A    C  
ATOM    307  CG1 VAL A 604     -23.685   5.077   1.935  1.00  0.00      A    C  
ATOM    308  CG2 VAL A 604     -23.119   2.655   2.135  1.00  0.00      A    C  
ATOM    309  H   VAL A 604     -20.881   2.372   3.272  1.00  0.00      A    H  
ATOM    310  HA  VAL A 604     -21.095   4.878   1.972  1.00  0.00      A    H  
ATOM    311  HB  VAL A 604     -23.367   4.035   3.731  1.00  0.00      A    H  
ATOM    312 HG11 VAL A 604     -24.744   4.866   1.984  1.00  0.00      A    H  
ATOM    313 HG12 VAL A 604     -23.366   5.043   0.903  1.00  0.00      A    H  
ATOM    314 HG13 VAL A 604     -23.499   6.060   2.343  1.00  0.00      A    H  
ATOM    315 HG21 VAL A 604     -22.555   2.577   1.216  1.00  0.00      A    H  
ATOM    316 HG22 VAL A 604     -24.168   2.500   1.928  1.00  0.00      A    H  
ATOM    317 HG23 VAL A 604     -22.782   1.901   2.831  1.00  0.00      A    H  
ATOM    318  N   HIS A 605     -21.283   5.003   5.238  1.00  0.00      A    N  
ATOM    319  CA  HIS A 605     -21.167   5.905   6.382  1.00  0.00      A    C  
ATOM    320  C   HIS A 605     -19.893   6.736   6.295  1.00  0.00      A    C  
ATOM    321  O   HIS A 605     -19.927   7.955   6.476  1.00  0.00      A    O  
ATOM    322  CB  HIS A 605     -21.199   5.130   7.700  1.00  0.00      A    C  
ATOM    323  CG  HIS A 605     -22.583   4.855   8.205  1.00  0.00      A    C  
ATOM    324  CD2 HIS A 605     -23.574   4.078   7.711  1.00  0.00      A    C  
ATOM    325  ND1 HIS A 605     -23.079   5.404   9.369  1.00  0.00      A    N  
ATOM    326  CE1 HIS A 605     -24.310   4.974   9.565  1.00  0.00      A    C  
ATOM    327  NE2 HIS A 605     -24.634   4.171   8.573  1.00  0.00      A    N  
ATOM    328  H   HIS A 605     -21.343   4.032   5.392  1.00  0.00      A    H  
ATOM    329  HA  HIS A 605     -22.013   6.575   6.353  1.00  0.00      A    H  
ATOM    330  HB2 HIS A 605     -20.703   4.181   7.562  1.00  0.00      A    H  
ATOM    331  HB3 HIS A 605     -20.676   5.698   8.454  1.00  0.00      A    H  
ATOM    332  HD1 HIS A 605     -22.598   6.020   9.965  1.00  0.00      A    H  
ATOM    333  HD2 HIS A 605     -23.535   3.493   6.801  1.00  0.00      A    H  
ATOM    334  HE1 HIS A 605     -24.947   5.237  10.396  1.00  0.00      A    H  
ATOM    335  HE2 HIS A 605     -25.529   3.799   8.417  1.00  0.00      A    H  
ATOM    336  N   LYS A 606     -18.776   6.073   6.016  1.00  0.00      A    N  
ATOM    337  CA  LYS A 606     -17.503   6.760   5.845  1.00  0.00      A    C  
ATOM    338  C   LYS A 606     -17.556   7.684   4.626  1.00  0.00      A    C  
ATOM    339  O   LYS A 606     -16.929   8.741   4.616  1.00  0.00      A    O  
ATOM    340  CB  LYS A 606     -16.327   5.771   5.765  1.00  0.00      A    C  
ATOM    341  CG  LYS A 606     -16.030   5.227   4.377  1.00  0.00      A    C  
ATOM    342  CD  LYS A 606     -14.884   4.229   4.413  1.00  0.00      A    C  
ATOM    343  CE  LYS A 606     -14.343   3.941   3.022  1.00  0.00      A    C  
ATOM    344  NZ  LYS A 606     -13.650   5.119   2.437  1.00  0.00      A    N1+
ATOM    345  H   LYS A 606     -18.806   5.093   5.938  1.00  0.00      A    H  
ATOM    346  HA  LYS A 606     -17.364   7.380   6.721  1.00  0.00      A    H  
ATOM    347  HB2 LYS A 606     -15.438   6.267   6.123  1.00  0.00      A    H  
ATOM    348  HB3 LYS A 606     -16.541   4.934   6.414  1.00  0.00      A    H  
ATOM    349  HG2 LYS A 606     -16.913   4.738   3.995  1.00  0.00      A    H  
ATOM    350  HG3 LYS A 606     -15.762   6.048   3.731  1.00  0.00      A    H  
ATOM    351  HD2 LYS A 606     -14.088   4.630   5.019  1.00  0.00      A    H  
ATOM    352  HD3 LYS A 606     -15.239   3.306   4.850  1.00  0.00      A    H  
ATOM    353  HE2 LYS A 606     -13.646   3.120   3.081  1.00  0.00      A    H  
ATOM    354  HE3 LYS A 606     -15.168   3.666   2.381  1.00  0.00      A    H  
ATOM    355  HZ1 LYS A 606     -13.253   4.873   1.508  1.00  0.00      A    H  
ATOM    356  HZ2 LYS A 606     -12.876   5.424   3.059  1.00  0.00      A    H  
ATOM    357  HZ3 LYS A 606     -14.315   5.906   2.318  1.00  0.00      A    H  
ATOM    358  N   LEU A 607     -18.281   7.264   3.586  1.00  0.00      A    N  
ATOM    359  CA  LEU A 607     -18.449   8.077   2.383  1.00  0.00      A    C  
ATOM    360  C   LEU A 607     -19.074   9.424   2.740  1.00  0.00      A    C  
ATOM    361  O   LEU A 607     -18.651  10.465   2.240  1.00  0.00      A    O  
ATOM    362  CB  LEU A 607     -19.327   7.346   1.353  1.00  0.00      A    C  
ATOM    363  CG  LEU A 607     -18.677   7.049  -0.006  1.00  0.00      A    C  
ATOM    364  CD1 LEU A 607     -19.277   5.791  -0.627  1.00  0.00      A    C  
ATOM    365  CD2 LEU A 607     -18.852   8.227  -0.960  1.00  0.00      A    C  
ATOM    366  H   LEU A 607     -18.748   6.403   3.644  1.00  0.00      A    H  
ATOM    367  HA  LEU A 607     -17.469   8.244   1.966  1.00  0.00      A    H  
ATOM    368  HB2 LEU A 607     -19.645   6.409   1.786  1.00  0.00      A    H  
ATOM    369  HB3 LEU A 607     -20.204   7.955   1.176  1.00  0.00      A    H  
ATOM    370  HG  LEU A 607     -17.619   6.884   0.134  1.00  0.00      A    H  
ATOM    371 HD11 LEU A 607     -20.352   5.886  -0.685  1.00  0.00      A    H  
ATOM    372 HD12 LEU A 607     -19.025   4.932  -0.024  1.00  0.00      A    H  
ATOM    373 HD13 LEU A 607     -18.878   5.658  -1.622  1.00  0.00      A    H  
ATOM    374 HD21 LEU A 607     -18.488   7.952  -1.938  1.00  0.00      A    H  
ATOM    375 HD22 LEU A 607     -18.302   9.080  -0.600  1.00  0.00      A    H  
ATOM    376 HD23 LEU A 607     -19.897   8.480  -1.027  1.00  0.00      A    H  
ATOM    377  N   VAL A 608     -20.080   9.392   3.612  1.00  0.00      A    N  
ATOM    378  CA  VAL A 608     -20.694  10.610   4.124  1.00  0.00      A    C  
ATOM    379  C   VAL A 608     -19.696  11.417   4.952  1.00  0.00      A    C  
ATOM    380  O   VAL A 608     -19.549  12.625   4.764  1.00  0.00      A    O  
ATOM    381  CB  VAL A 608     -21.923  10.296   4.999  1.00  0.00      A    C  
ATOM    382  CG1 VAL A 608     -22.469  11.568   5.622  1.00  0.00      A    C  
ATOM    383  CG2 VAL A 608     -22.996   9.590   4.185  1.00  0.00      A    C  
ATOM    384  H   VAL A 608     -20.420   8.525   3.928  1.00  0.00      A    H  
ATOM    385  HA  VAL A 608     -21.018  11.204   3.281  1.00  0.00      A    H  
ATOM    386  HB  VAL A 608     -21.613   9.634   5.794  1.00  0.00      A    H  
ATOM    387 HG11 VAL A 608     -21.680  12.056   6.177  1.00  0.00      A    H  
ATOM    388 HG12 VAL A 608     -23.282  11.323   6.289  1.00  0.00      A    H  
ATOM    389 HG13 VAL A 608     -22.825  12.226   4.845  1.00  0.00      A    H  
ATOM    390 HG21 VAL A 608     -23.855   9.399   4.812  1.00  0.00      A    H  
ATOM    391 HG22 VAL A 608     -22.608   8.654   3.813  1.00  0.00      A    H  
ATOM    392 HG23 VAL A 608     -23.289  10.215   3.356  1.00  0.00      A    H  
ATOM    393  N   GLN A 609     -19.007  10.725   5.859  1.00  0.00      A    N  
ATOM    394  CA  GLN A 609     -18.014  11.351   6.746  1.00  0.00      A    C  
ATOM    395  C   GLN A 609     -16.966  12.093   5.932  1.00  0.00      A    C  
ATOM    396  O   GLN A 609     -16.476  13.151   6.330  1.00  0.00      A    O  
ATOM    397  CB  GLN A 609     -17.319  10.301   7.634  1.00  0.00      A    C  
ATOM    398  CG  GLN A 609     -18.238   9.664   8.667  1.00  0.00      A    C  
ATOM    399  CD  GLN A 609     -17.568   8.522   9.401  1.00  0.00      A    C  
ATOM    400  NE2 GLN A 609     -16.917   8.828  10.510  1.00  0.00      A    N  
ATOM    401  OE1 GLN A 609     -17.639   7.373   8.977  1.00  0.00      A    O  
ATOM    402  H   GLN A 609     -19.170   9.756   5.924  1.00  0.00      A    H  
ATOM    403  HA  GLN A 609     -18.540  12.066   7.368  1.00  0.00      A    H  
ATOM    404  HB2 GLN A 609     -16.932   9.517   6.998  1.00  0.00      A    H  
ATOM    405  HB3 GLN A 609     -16.478  10.761   8.163  1.00  0.00      A    H  
ATOM    406  HG2 GLN A 609     -18.525  10.415   9.388  1.00  0.00      A    H  
ATOM    407  HG3 GLN A 609     -19.123   9.285   8.171  1.00  0.00      A    H  
ATOM    408 HE21 GLN A 609     -16.903   9.761  10.798  1.00  0.00      A    H  
ATOM    409 HE22 GLN A 609     -16.468   8.110  10.995  1.00  0.00      A    H  
ATOM    410  N   ALA A 610     -16.617  11.504   4.800  1.00  0.00      A    N  
ATOM    411  CA  ALA A 610     -15.610  12.058   3.909  1.00  0.00      A    C  
ATOM    412  C   ALA A 610     -15.988  13.469   3.480  1.00  0.00      A    C  
ATOM    413  O   ALA A 610     -15.134  14.350   3.370  1.00  0.00      A    O  
ATOM    414  CB  ALA A 610     -15.422  11.163   2.691  1.00  0.00      A    C  
ATOM    415  H   ALA A 610     -17.079  10.675   4.545  1.00  0.00      A    H  
ATOM    416  HA  ALA A 610     -14.675  12.096   4.449  1.00  0.00      A    H  
ATOM    417  HB1 ALA A 610     -14.649  11.573   2.057  1.00  0.00      A    H  
ATOM    418  HB2 ALA A 610     -16.349  11.109   2.138  1.00  0.00      A    H  
ATOM    419  HB3 ALA A 610     -15.137  10.173   3.013  1.00  0.00      A    H  
ATOM    420  N   ILE A 611     -17.274  13.680   3.240  1.00  0.00      A    N  
ATOM    421  CA  ILE A 611     -17.747  14.982   2.790  1.00  0.00      A    C  
ATOM    422  C   ILE A 611     -18.132  15.844   3.991  1.00  0.00      A    C  
ATOM    423  O   ILE A 611     -17.779  17.019   4.054  1.00  0.00      A    O  
ATOM    424  CB  ILE A 611     -18.948  14.877   1.801  1.00  0.00      A    C  
ATOM    425  CG1 ILE A 611     -18.592  13.965   0.609  1.00  0.00      A    C  
ATOM    426  CG2 ILE A 611     -19.366  16.268   1.299  1.00  0.00      A    C  
ATOM    427  CD1 ILE A 611     -19.681  13.853  -0.458  1.00  0.00      A    C  
ATOM    428  H   ILE A 611     -17.919  12.956   3.408  1.00  0.00      A    H  
ATOM    429  HA  ILE A 611     -16.921  15.460   2.283  1.00  0.00      A    H  
ATOM    430  HB  ILE A 611     -19.784  14.445   2.338  1.00  0.00      A    H  
ATOM    431 HG12 ILE A 611     -17.705  14.348   0.128  1.00  0.00      A    H  
ATOM    432 HG13 ILE A 611     -18.389  12.969   0.977  1.00  0.00      A    H  
ATOM    433 HG21 ILE A 611     -19.606  16.903   2.141  1.00  0.00      A    H  
ATOM    434 HG22 ILE A 611     -20.235  16.177   0.661  1.00  0.00      A    H  
ATOM    435 HG23 ILE A 611     -18.557  16.711   0.734  1.00  0.00      A    H  
ATOM    436 HD11 ILE A 611     -19.908  14.836  -0.852  1.00  0.00      A    H  
ATOM    437 HD12 ILE A 611     -20.577  13.421  -0.031  1.00  0.00      A    H  
ATOM    438 HD13 ILE A 611     -19.332  13.221  -1.265  1.00  0.00      A    H  
ATOM    439  N   PHE A 612     -18.821  15.252   4.959  1.00  0.00      A    N  
ATOM    440  CA  PHE A 612     -19.249  15.981   6.143  1.00  0.00      A    C  
ATOM    441  C   PHE A 612     -18.815  15.226   7.398  1.00  0.00      A    C  
ATOM    442  O   PHE A 612     -19.517  14.326   7.864  1.00  0.00      A    O  
ATOM    443  CB  PHE A 612     -20.768  16.170   6.137  1.00  0.00      A    C  
ATOM    444  CG  PHE A 612     -21.229  17.449   6.786  1.00  0.00      A    C  
ATOM    445  CD1 PHE A 612     -20.456  18.081   7.748  1.00  0.00      A    C  
ATOM    446  CD2 PHE A 612     -22.433  18.025   6.419  1.00  0.00      A    C  
ATOM    447  CE1 PHE A 612     -20.881  19.260   8.333  1.00  0.00      A    C  
ATOM    448  CE2 PHE A 612     -22.861  19.202   6.995  1.00  0.00      A    C  
ATOM    449  CZ  PHE A 612     -22.083  19.822   7.955  1.00  0.00      A    C  
ATOM    450  H   PHE A 612     -19.030  14.292   4.887  1.00  0.00      A    H  
ATOM    451  HA  PHE A 612     -18.772  16.947   6.128  1.00  0.00      A    H  
ATOM    452  HB2 PHE A 612     -21.118  16.178   5.116  1.00  0.00      A    H  
ATOM    453  HB3 PHE A 612     -21.228  15.346   6.663  1.00  0.00      A    H  
ATOM    454  HD1 PHE A 612     -19.515  17.643   8.046  1.00  0.00      A    H  
ATOM    455  HD2 PHE A 612     -23.045  17.541   5.674  1.00  0.00      A    H  
ATOM    456  HE1 PHE A 612     -20.270  19.742   9.083  1.00  0.00      A    H  
ATOM    457  HE2 PHE A 612     -23.804  19.637   6.696  1.00  0.00      A    H  
ATOM    458  HZ  PHE A 612     -22.416  20.745   8.407  1.00  0.00      A    H  
ATOM    459  N   PRO A 613     -17.646  15.581   7.955  1.00  0.00      A    N  
ATOM    460  CA  PRO A 613     -17.069  14.869   9.106  1.00  0.00      A    C  
ATOM    461  C   PRO A 613     -17.922  14.976  10.364  1.00  0.00      A    C  
ATOM    462  O   PRO A 613     -18.099  13.999  11.089  1.00  0.00      A    O  
ATOM    463  CB  PRO A 613     -15.712  15.553   9.313  1.00  0.00      A    C  
ATOM    464  CG  PRO A 613     -15.876  16.902   8.690  1.00  0.00      A    C  
ATOM    465  CD  PRO A 613     -16.783  16.689   7.504  1.00  0.00      A    C  
ATOM    466  HA  PRO A 613     -16.913  13.828   8.879  1.00  0.00      A    H  
ATOM    467  HB2 PRO A 613     -15.485  15.616  10.378  1.00  0.00      A    H  
ATOM    468  HB3 PRO A 613     -14.943  14.984   8.814  1.00  0.00      A    H  
ATOM    469  HG2 PRO A 613     -16.333  17.581   9.396  1.00  0.00      A    H  
ATOM    470  HG3 PRO A 613     -14.918  17.281   8.368  1.00  0.00      A    H  
ATOM    471  HD2 PRO A 613     -17.364  17.584   7.288  1.00  0.00      A    H  
ATOM    472  HD3 PRO A 613     -16.207  16.395   6.639  1.00  0.00      A    H  
ATOM    473  N   THR A 614     -18.455  16.159  10.617  1.00  0.00      A    N  
ATOM    474  CA  THR A 614     -19.261  16.379  11.804  1.00  0.00      A    C  
ATOM    475  C   THR A 614     -20.367  17.410  11.547  1.00  0.00      A    C  
ATOM    476  O   THR A 614     -20.148  18.621  11.615  1.00  0.00      A    O  
ATOM    477  CB  THR A 614     -18.379  16.806  13.006  1.00  0.00      A    C  
ATOM    478  CG2 THR A 614     -17.446  17.956  12.647  1.00  0.00      A    C  
ATOM    479  OG1 THR A 614     -19.200  17.173  14.122  1.00  0.00      A    O  
ATOM    480  H   THR A 614     -18.295  16.899   9.999  1.00  0.00      A    H  
ATOM    481  HA  THR A 614     -19.728  15.439  12.053  1.00  0.00      A    H  
ATOM    482  HB  THR A 614     -17.774  15.956  13.293  1.00  0.00      A    H  
ATOM    483  HG1 THR A 614     -18.918  18.036  14.450  1.00  0.00      A    H  
ATOM    484 HG21 THR A 614     -18.031  18.817  12.357  1.00  0.00      A    H  
ATOM    485 HG22 THR A 614     -16.809  17.661  11.826  1.00  0.00      A    H  
ATOM    486 HG23 THR A 614     -16.836  18.205  13.503  1.00  0.00      A    H  
ATOM    487  N   PRO A 615     -21.570  16.930  11.206  1.00  0.00      A    N  
ATOM    488  CA  PRO A 615     -22.751  17.772  11.068  1.00  0.00      A    C  
ATOM    489  C   PRO A 615     -23.432  17.990  12.416  1.00  0.00      A    C  
ATOM    490  O   PRO A 615     -23.488  17.079  13.243  1.00  0.00      A    O  
ATOM    491  CB  PRO A 615     -23.662  16.969  10.124  1.00  0.00      A    C  
ATOM    492  CG  PRO A 615     -22.977  15.655   9.883  1.00  0.00      A    C  
ATOM    493  CD  PRO A 615     -21.887  15.532  10.910  1.00  0.00      A    C  
ATOM    494  HA  PRO A 615     -22.509  18.726  10.623  1.00  0.00      A    H  
ATOM    495  HB2 PRO A 615     -24.624  16.828  10.592  1.00  0.00      A    H  
ATOM    496  HB3 PRO A 615     -23.792  17.516   9.201  1.00  0.00      A    H  
ATOM    497  HG2 PRO A 615     -23.686  14.848   9.997  1.00  0.00      A    H  
ATOM    498  HG3 PRO A 615     -22.555  15.643   8.889  1.00  0.00      A    H  
ATOM    499  HD2 PRO A 615     -22.249  15.020  11.789  1.00  0.00      A    H  
ATOM    500  HD3 PRO A 615     -21.030  15.020  10.495  1.00  0.00      A    H  
ATOM    501  N   ASP A 616     -23.947  19.192  12.635  1.00  0.00      A    N  
ATOM    502  CA  ASP A 616     -24.582  19.529  13.904  1.00  0.00      A    C  
ATOM    503  C   ASP A 616     -26.000  18.962  13.948  1.00  0.00      A    C  
ATOM    504  O   ASP A 616     -26.546  18.621  12.898  1.00  0.00      A    O  
ATOM    505  CB  ASP A 616     -24.602  21.052  14.115  1.00  0.00      A    C  
ATOM    506  CG  ASP A 616     -25.686  21.755  13.318  1.00  0.00      A    C  
ATOM    507  OD1 ASP A 616     -25.429  22.132  12.153  1.00  0.00      A    O  
ATOM    508  OD2 ASP A 616     -26.793  21.950  13.862  1.00  0.00      A    O1-
ATOM    509  H   ASP A 616     -23.912  19.864  11.923  1.00  0.00      A    H  
ATOM    510  HA  ASP A 616     -24.002  19.072  14.692  1.00  0.00      A    H  
ATOM    511  HB2 ASP A 616     -24.767  21.257  15.162  1.00  0.00      A    H  
ATOM    512  HB3 ASP A 616     -23.645  21.460  13.824  1.00  0.00      A    H  
ATOM    513  N   PRO A 617     -26.611  18.832  15.140  1.00  0.00      A    N  
ATOM    514  CA  PRO A 617     -27.939  18.211  15.288  1.00  0.00      A    C  
ATOM    515  C   PRO A 617     -28.987  18.737  14.296  1.00  0.00      A    C  
ATOM    516  O   PRO A 617     -29.829  17.973  13.815  1.00  0.00      A    O  
ATOM    517  CB  PRO A 617     -28.326  18.544  16.731  1.00  0.00      A    C  
ATOM    518  CG  PRO A 617     -27.028  18.682  17.444  1.00  0.00      A    C  
ATOM    519  CD  PRO A 617     -26.057  19.252  16.443  1.00  0.00      A    C  
ATOM    520  HA  PRO A 617     -27.873  17.137  15.182  1.00  0.00      A    H  
ATOM    521  HB2 PRO A 617     -28.897  19.463  16.758  1.00  0.00      A    H  
ATOM    522  HB3 PRO A 617     -28.916  17.739  17.141  1.00  0.00      A    H  
ATOM    523  HG2 PRO A 617     -27.138  19.353  18.282  1.00  0.00      A    H  
ATOM    524  HG3 PRO A 617     -26.690  17.713  17.781  1.00  0.00      A    H  
ATOM    525  HD2 PRO A 617     -26.029  20.329  16.521  1.00  0.00      A    H  
ATOM    526  HD3 PRO A 617     -25.072  18.837  16.595  1.00  0.00      A    H  
ATOM    527  N   ALA A 618     -28.916  20.023  13.956  1.00  0.00      A    N  
ATOM    528  CA  ALA A 618     -29.901  20.626  13.072  1.00  0.00      A    C  
ATOM    529  C   ALA A 618     -29.578  20.314  11.615  1.00  0.00      A    C  
ATOM    530  O   ALA A 618     -30.469  20.275  10.765  1.00  0.00      A    O  
ATOM    531  CB  ALA A 618     -29.959  22.125  13.299  1.00  0.00      A    C  
ATOM    532  H   ALA A 618     -28.168  20.576  14.282  1.00  0.00      A    H  
ATOM    533  HA  ALA A 618     -30.868  20.209  13.315  1.00  0.00      A    H  
ATOM    534  HB1 ALA A 618     -28.989  22.552  13.098  1.00  0.00      A    H  
ATOM    535  HB2 ALA A 618     -30.231  22.323  14.325  1.00  0.00      A    H  
ATOM    536  HB3 ALA A 618     -30.692  22.564  12.639  1.00  0.00      A    H  
ATOM    537  N   ALA A 619     -28.299  20.092  11.340  1.00  0.00      A    N  
ATOM    538  CA  ALA A 619     -27.848  19.761   9.998  1.00  0.00      A    C  
ATOM    539  C   ALA A 619     -28.226  18.330   9.650  1.00  0.00      A    C  
ATOM    540  O   ALA A 619     -28.632  18.035   8.531  1.00  0.00      A    O  
ATOM    541  CB  ALA A 619     -26.346  19.956   9.886  1.00  0.00      A    C  
ATOM    542  H   ALA A 619     -27.638  20.126  12.068  1.00  0.00      A    H  
ATOM    543  HA  ALA A 619     -28.334  20.433   9.304  1.00  0.00      A    H  
ATOM    544  HB1 ALA A 619     -25.848  19.294  10.579  1.00  0.00      A    H  
ATOM    545  HB2 ALA A 619     -26.096  20.979  10.126  1.00  0.00      A    H  
ATOM    546  HB3 ALA A 619     -26.026  19.732   8.878  1.00  0.00      A    H  
ATOM    547  N   LEU A 620     -28.083  17.449  10.631  1.00  0.00      A    N  
ATOM    548  CA  LEU A 620     -28.388  16.032  10.458  1.00  0.00      A    C  
ATOM    549  C   LEU A 620     -29.846  15.816  10.066  1.00  0.00      A    C  
ATOM    550  O   LEU A 620     -30.155  14.957   9.238  1.00  0.00      A    O  
ATOM    551  CB  LEU A 620     -28.074  15.279  11.747  1.00  0.00      A    C  
ATOM    552  CG  LEU A 620     -26.591  15.207  12.106  1.00  0.00      A    C  
ATOM    553  CD1 LEU A 620     -26.397  15.406  13.596  1.00  0.00      A    C  
ATOM    554  CD2 LEU A 620     -25.997  13.880  11.661  1.00  0.00      A    C  
ATOM    555  H   LEU A 620     -27.748  17.761  11.501  1.00  0.00      A    H  
ATOM    556  HA  LEU A 620     -27.756  15.654   9.671  1.00  0.00      A    H  
ATOM    557  HB2 LEU A 620     -28.598  15.761  12.559  1.00  0.00      A    H  
ATOM    558  HB3 LEU A 620     -28.446  14.269  11.651  1.00  0.00      A    H  
ATOM    559  HG  LEU A 620     -26.066  15.999  11.593  1.00  0.00      A    H  
ATOM    560 HD11 LEU A 620     -26.670  16.419  13.857  1.00  0.00      A    H  
ATOM    561 HD12 LEU A 620     -25.361  15.234  13.851  1.00  0.00      A    H  
ATOM    562 HD13 LEU A 620     -27.023  14.715  14.139  1.00  0.00      A    H  
ATOM    563 HD21 LEU A 620     -26.110  13.774  10.593  1.00  0.00      A    H  
ATOM    564 HD22 LEU A 620     -26.510  13.070  12.161  1.00  0.00      A    H  
ATOM    565 HD23 LEU A 620     -24.948  13.851  11.916  1.00  0.00      A    H  
ATOM    566  N   LYS A 621     -30.735  16.605  10.653  1.00  0.00      A    N  
ATOM    567  CA  LYS A 621     -32.160  16.497  10.389  1.00  0.00      A    C  
ATOM    568  C   LYS A 621     -32.581  17.413   9.241  1.00  0.00      A    C  
ATOM    569  O   LYS A 621     -33.770  17.643   9.014  1.00  0.00      A    O  
ATOM    570  CB  LYS A 621     -32.926  16.829  11.670  1.00  0.00      A    C  
ATOM    571  CG  LYS A 621     -32.718  18.253  12.180  1.00  0.00      A    C  
ATOM    572  CD  LYS A 621     -33.788  19.219  11.684  1.00  0.00      A    C  
ATOM    573  CE  LYS A 621     -35.177  18.835  12.175  1.00  0.00      A    C  
ATOM    574  NZ  LYS A 621     -36.190  19.871  11.842  1.00  0.00      A    N1+
ATOM    575  H   LYS A 621     -30.430  17.280  11.291  1.00  0.00      A    H  
ATOM    576  HA  LYS A 621     -32.367  15.476  10.111  1.00  0.00      A    H  
ATOM    577  HB2 LYS A 621     -33.980  16.679  11.499  1.00  0.00      A    H  
ATOM    578  HB3 LYS A 621     -32.595  16.151  12.440  1.00  0.00      A    H  
ATOM    579  HG2 LYS A 621     -32.732  18.244  13.259  1.00  0.00      A    H  
ATOM    580  HG3 LYS A 621     -31.752  18.600  11.838  1.00  0.00      A    H  
ATOM    581  HD2 LYS A 621     -33.555  20.211  12.040  1.00  0.00      A    H  
ATOM    582  HD3 LYS A 621     -33.783  19.214  10.605  1.00  0.00      A    H  
ATOM    583  HE2 LYS A 621     -35.465  17.904  11.712  1.00  0.00      A    H  
ATOM    584  HE3 LYS A 621     -35.144  18.709  13.247  1.00  0.00      A    H  
ATOM    585  HZ1 LYS A 621     -36.175  20.073  10.822  1.00  0.00      A    H  
ATOM    586  HZ2 LYS A 621     -35.989  20.751  12.360  1.00  0.00      A    H  
ATOM    587  HZ3 LYS A 621     -37.138  19.539  12.101  1.00  0.00      A    H  
ATOM    588  N   ASP A 622     -31.601  17.922   8.511  1.00  0.00      A    N  
ATOM    589  CA  ASP A 622     -31.859  18.861   7.425  1.00  0.00      A    C  
ATOM    590  C   ASP A 622     -31.930  18.125   6.092  1.00  0.00      A    C  
ATOM    591  O   ASP A 622     -31.273  17.097   5.903  1.00  0.00      A    O  
ATOM    592  CB  ASP A 622     -30.759  19.924   7.375  1.00  0.00      A    C  
ATOM    593  CG  ASP A 622     -31.079  21.054   6.421  1.00  0.00      A    C  
ATOM    594  OD1 ASP A 622     -30.776  20.934   5.219  1.00  0.00      A    O  
ATOM    595  OD2 ASP A 622     -31.627  22.082   6.871  1.00  0.00      A    O1-
ATOM    596  H   ASP A 622     -30.677  17.638   8.683  1.00  0.00      A    H  
ATOM    597  HA  ASP A 622     -32.808  19.339   7.616  1.00  0.00      A    H  
ATOM    598  HB2 ASP A 622     -30.624  20.340   8.362  1.00  0.00      A    H  
ATOM    599  HB3 ASP A 622     -29.836  19.461   7.057  1.00  0.00      A    H  
ATOM    600  N   ARG A 623     -32.725  18.661   5.172  1.00  0.00      A    N  
ATOM    601  CA  ARG A 623     -32.892  18.080   3.842  1.00  0.00      A    C  
ATOM    602  C   ARG A 623     -31.553  17.950   3.116  1.00  0.00      A    C  
ATOM    603  O   ARG A 623     -31.323  16.975   2.401  1.00  0.00      A    O  
ATOM    604  CB  ARG A 623     -33.868  18.916   3.005  1.00  0.00      A    C  
ATOM    605  CG  ARG A 623     -34.166  18.327   1.631  1.00  0.00      A    C  
ATOM    606  CD  ARG A 623     -34.798  16.941   1.727  1.00  0.00      A    C  
ATOM    607  NE  ARG A 623     -36.046  16.951   2.491  1.00  0.00      A    N  
ATOM    608  CZ  ARG A 623     -36.939  15.960   2.484  1.00  0.00      A    C  
ATOM    609  NH1 ARG A 623     -36.747  14.883   1.730  1.00  0.00      A    N1+
ATOM    610  NH2 ARG A 623     -38.031  16.053   3.235  1.00  0.00      A    N  
ATOM    611  H   ARG A 623     -33.226  19.478   5.395  1.00  0.00      A    H  
ATOM    612  HA  ARG A 623     -33.307  17.091   3.970  1.00  0.00      A    H  
ATOM    613  HB2 ARG A 623     -34.799  19.005   3.545  1.00  0.00      A    H  
ATOM    614  HB3 ARG A 623     -33.448  19.903   2.867  1.00  0.00      A    H  
ATOM    615  HG2 ARG A 623     -34.847  18.983   1.110  1.00  0.00      A    H  
ATOM    616  HG3 ARG A 623     -33.242  18.253   1.076  1.00  0.00      A    H  
ATOM    617  HD2 ARG A 623     -35.004  16.585   0.729  1.00  0.00      A    H  
ATOM    618  HD3 ARG A 623     -34.098  16.273   2.208  1.00  0.00      A    H  
ATOM    619  HE  ARG A 623     -36.225  17.745   3.048  1.00  0.00      A    H  
ATOM    620 HH11 ARG A 623     -35.926  14.804   1.161  1.00  0.00      A    H  
ATOM    621 HH12 ARG A 623     -37.427  14.143   1.722  1.00  0.00      A    H  
ATOM    622 HH21 ARG A 623     -38.183  16.865   3.806  1.00  0.00      A    H  
ATOM    623 HH22 ARG A 623     -38.711  15.315   3.231  1.00  0.00      A    H  
ATOM    624  N   ARG A 624     -30.678  18.939   3.298  1.00  0.00      A    N  
ATOM    625  CA  ARG A 624     -29.385  18.950   2.622  1.00  0.00      A    C  
ATOM    626  C   ARG A 624     -28.582  17.710   3.014  1.00  0.00      A    C  
ATOM    627  O   ARG A 624     -27.898  17.113   2.185  1.00  0.00      A    O  
ATOM    628  CB  ARG A 624     -28.604  20.237   2.934  1.00  0.00      A    C  
ATOM    629  CG  ARG A 624     -27.775  20.188   4.213  1.00  0.00      A    C  
ATOM    630  CD  ARG A 624     -27.339  21.577   4.651  1.00  0.00      A    C  
ATOM    631  NE  ARG A 624     -28.463  22.345   5.179  1.00  0.00      A    N  
ATOM    632  CZ  ARG A 624     -28.380  23.594   5.632  1.00  0.00      A    C  
ATOM    633  NH1 ARG A 624     -27.234  24.266   5.554  1.00  0.00      A    N1+
ATOM    634  NH2 ARG A 624     -29.449  24.176   6.159  1.00  0.00      A    N  
ATOM    635  H   ARG A 624     -30.896  19.664   3.934  1.00  0.00      A    H  
ATOM    636  HA  ARG A 624     -29.575  18.907   1.558  1.00  0.00      A    H  
ATOM    637  HB2 ARG A 624     -27.936  20.442   2.112  1.00  0.00      A    H  
ATOM    638  HB3 ARG A 624     -29.308  21.054   3.022  1.00  0.00      A    H  
ATOM    639  HG2 ARG A 624     -28.369  19.744   4.998  1.00  0.00      A    H  
ATOM    640  HG3 ARG A 624     -26.897  19.583   4.037  1.00  0.00      A    H  
ATOM    641  HD2 ARG A 624     -26.585  21.479   5.419  1.00  0.00      A    H  
ATOM    642  HD3 ARG A 624     -26.926  22.097   3.801  1.00  0.00      A    H  
ATOM    643  HE  ARG A 624     -29.342  21.883   5.222  1.00  0.00      A    H  
ATOM    644 HH11 ARG A 624     -26.421  23.833   5.154  1.00  0.00      A    H  
ATOM    645 HH12 ARG A 624     -27.176  25.210   5.894  1.00  0.00      A    H  
ATOM    646 HH21 ARG A 624     -30.319  23.674   6.223  1.00  0.00      A    H  
ATOM    647 HH22 ARG A 624     -29.396  25.119   6.496  1.00  0.00      A    H  
ATOM    648  N   MET A 625     -28.685  17.323   4.286  1.00  0.00      A    N  
ATOM    649  CA  MET A 625     -27.987  16.150   4.792  1.00  0.00      A    C  
ATOM    650  C   MET A 625     -28.525  14.890   4.132  1.00  0.00      A    C  
ATOM    651  O   MET A 625     -27.761  14.023   3.718  1.00  0.00      A    O  
ATOM    652  CB  MET A 625     -28.139  16.041   6.307  1.00  0.00      A    C  
ATOM    653  CG  MET A 625     -27.400  14.855   6.904  1.00  0.00      A    C  
ATOM    654  SD  MET A 625     -25.612  14.985   6.722  1.00  0.00      A    S  
ATOM    655  CE  MET A 625     -25.088  13.445   7.473  1.00  0.00      A    C  
ATOM    656  H   MET A 625     -29.277  17.821   4.888  1.00  0.00      A    H  
ATOM    657  HA  MET A 625     -26.940  16.254   4.548  1.00  0.00      A    H  
ATOM    658  HB2 MET A 625     -27.759  16.943   6.761  1.00  0.00      A    H  
ATOM    659  HB3 MET A 625     -29.188  15.940   6.544  1.00  0.00      A    H  
ATOM    660  HG2 MET A 625     -27.638  14.791   7.954  1.00  0.00      A    H  
ATOM    661  HG3 MET A 625     -27.735  13.956   6.408  1.00  0.00      A    H  
ATOM    662  HE1 MET A 625     -25.409  13.421   8.505  1.00  0.00      A    H  
ATOM    663  HE2 MET A 625     -24.012  13.371   7.430  1.00  0.00      A    H  
ATOM    664  HE3 MET A 625     -25.529  12.616   6.940  1.00  0.00      A    H  
ATOM    665  N   GLU A 626     -29.849  14.801   4.025  1.00  0.00      A    N  
ATOM    666  CA  GLU A 626     -30.489  13.652   3.399  1.00  0.00      A    C  
ATOM    667  C   GLU A 626     -30.059  13.532   1.947  1.00  0.00      A    C  
ATOM    668  O   GLU A 626     -29.813  12.433   1.451  1.00  0.00      A    O  
ATOM    669  CB  GLU A 626     -32.010  13.775   3.484  1.00  0.00      A    C  
ATOM    670  CG  GLU A 626     -32.554  13.646   4.895  1.00  0.00      A    C  
ATOM    671  CD  GLU A 626     -32.257  12.293   5.507  1.00  0.00      A    C  
ATOM    672  OE1 GLU A 626     -32.789  11.280   5.007  1.00  0.00      A    O  
ATOM    673  OE2 GLU A 626     -31.497  12.234   6.495  1.00  0.00      A    O1-
ATOM    674  H   GLU A 626     -30.411  15.532   4.362  1.00  0.00      A    H  
ATOM    675  HA  GLU A 626     -30.177  12.767   3.932  1.00  0.00      A    H  
ATOM    676  HB2 GLU A 626     -32.303  14.739   3.095  1.00  0.00      A    H  
ATOM    677  HB3 GLU A 626     -32.457  13.001   2.877  1.00  0.00      A    H  
ATOM    678  HG2 GLU A 626     -32.105  14.409   5.512  1.00  0.00      A    H  
ATOM    679  HG3 GLU A 626     -33.627  13.787   4.870  1.00  0.00      A    H  
ATOM    680  N   ASN A 627     -29.974  14.673   1.270  1.00  0.00      A    N  
ATOM    681  CA  ASN A 627     -29.492  14.716  -0.105  1.00  0.00      A    C  
ATOM    682  C   ASN A 627     -28.030  14.264  -0.160  1.00  0.00      A    C  
ATOM    683  O   ASN A 627     -27.621  13.549  -1.076  1.00  0.00      A    O  
ATOM    684  CB  ASN A 627     -29.657  16.133  -0.701  1.00  0.00      A    C  
ATOM    685  CG  ASN A 627     -29.136  16.263  -2.128  1.00  0.00      A    C  
ATOM    686  ND2 ASN A 627     -28.662  17.456  -2.479  1.00  0.00      A    N  
ATOM    687  OD1 ASN A 627     -29.169  15.310  -2.906  1.00  0.00      A    O  
ATOM    688  H   ASN A 627     -30.258  15.507   1.709  1.00  0.00      A    H  
ATOM    689  HA  ASN A 627     -30.091  14.019  -0.674  1.00  0.00      A    H  
ATOM    690  HB2 ASN A 627     -30.706  16.389  -0.706  1.00  0.00      A    H  
ATOM    691  HB3 ASN A 627     -29.128  16.844  -0.082  1.00  0.00      A    H  
ATOM    692 HD21 ASN A 627     -28.673  18.173  -1.810  1.00  0.00      A    H  
ATOM    693 HD22 ASN A 627     -28.317  17.575  -3.394  1.00  0.00      A    H  
ATOM    694  N   LEU A 628     -27.253  14.676   0.837  1.00  0.00      A    N  
ATOM    695  CA  LEU A 628     -25.851  14.268   0.941  1.00  0.00      A    C  
ATOM    696  C   LEU A 628     -25.753  12.749   1.101  1.00  0.00      A    C  
ATOM    697  O   LEU A 628     -24.960  12.094   0.426  1.00  0.00      A    O  
ATOM    698  CB  LEU A 628     -25.170  14.976   2.124  1.00  0.00      A    C  
ATOM    699  CG  LEU A 628     -23.693  14.623   2.359  1.00  0.00      A    C  
ATOM    700  CD1 LEU A 628     -22.789  15.277   1.319  1.00  0.00      A    C  
ATOM    701  CD2 LEU A 628     -23.261  15.042   3.758  1.00  0.00      A    C  
ATOM    702  H   LEU A 628     -27.631  15.273   1.523  1.00  0.00      A    H  
ATOM    703  HA  LEU A 628     -25.362  14.554   0.024  1.00  0.00      A    H  
ATOM    704  HB2 LEU A 628     -25.240  16.041   1.963  1.00  0.00      A    H  
ATOM    705  HB3 LEU A 628     -25.719  14.731   3.021  1.00  0.00      A    H  
ATOM    706  HG  LEU A 628     -23.571  13.549   2.278  1.00  0.00      A    H  
ATOM    707 HD11 LEU A 628     -22.999  14.878   0.340  1.00  0.00      A    H  
ATOM    708 HD12 LEU A 628     -21.755  15.085   1.570  1.00  0.00      A    H  
ATOM    709 HD13 LEU A 628     -22.958  16.347   1.314  1.00  0.00      A    H  
ATOM    710 HD21 LEU A 628     -23.407  16.106   3.874  1.00  0.00      A    H  
ATOM    711 HD22 LEU A 628     -22.214  14.806   3.898  1.00  0.00      A    H  
ATOM    712 HD23 LEU A 628     -23.851  14.515   4.495  1.00  0.00      A    H  
ATOM    713  N   VAL A 629     -26.573  12.197   1.994  1.00  0.00      A    N  
ATOM    714  CA  VAL A 629     -26.646  10.734   2.160  1.00  0.00      A    C  
ATOM    715  C   VAL A 629     -27.117  10.078   0.866  1.00  0.00      A    C  
ATOM    716  O   VAL A 629     -26.651   9.001   0.505  1.00  0.00      A    O  
ATOM    717  CB  VAL A 629     -27.548  10.240   3.344  1.00  0.00      A    C  
ATOM    718  CG1 VAL A 629     -27.233   8.792   3.651  1.00  0.00      A    C  
ATOM    719  CG2 VAL A 629     -27.381  11.105   4.587  1.00  0.00      A    C  
ATOM    720  H   VAL A 629     -27.124  12.788   2.559  1.00  0.00      A    H  
ATOM    721  HA  VAL A 629     -25.635  10.389   2.342  1.00  0.00      A    H  
ATOM    722  HB  VAL A 629     -28.592  10.264   3.052  1.00  0.00      A    H  
ATOM    723 HG11 VAL A 629     -27.388   8.207   2.757  1.00  0.00      A    H  
ATOM    724 HG12 VAL A 629     -27.886   8.438   4.432  1.00  0.00      A    H  
ATOM    725 HG13 VAL A 629     -26.206   8.705   3.966  1.00  0.00      A    H  
ATOM    726 HG21 VAL A 629     -26.386  10.981   4.988  1.00  0.00      A    H  
ATOM    727 HG22 VAL A 629     -28.106  10.803   5.329  1.00  0.00      A    H  
ATOM    728 HG23 VAL A 629     -27.541  12.140   4.329  1.00  0.00      A    H  
ATOM    729  N   ALA A 630     -28.036  10.738   0.170  1.00  0.00      A    N  
ATOM    730  CA  ALA A 630     -28.585  10.210  -1.067  1.00  0.00      A    C  
ATOM    731  C   ALA A 630     -27.479  10.038  -2.098  1.00  0.00      A    C  
ATOM    732  O   ALA A 630     -27.455   9.061  -2.845  1.00  0.00      A    O  
ATOM    733  CB  ALA A 630     -29.685  11.114  -1.604  1.00  0.00      A    C  
ATOM    734  H   ALA A 630     -28.325  11.621   0.477  1.00  0.00      A    H  
ATOM    735  HA  ALA A 630     -29.014   9.245  -0.845  1.00  0.00      A    H  
ATOM    736  HB1 ALA A 630     -30.452  11.232  -0.854  1.00  0.00      A    H  
ATOM    737  HB2 ALA A 630     -30.113  10.673  -2.492  1.00  0.00      A    H  
ATOM    738  HB3 ALA A 630     -29.267  12.079  -1.848  1.00  0.00      A    H  
ATOM    739  N   TYR A 631     -26.561  11.000  -2.125  1.00  0.00      A    N  
ATOM    740  CA  TYR A 631     -25.383  10.917  -2.979  1.00  0.00      A    C  
ATOM    741  C   TYR A 631     -24.567   9.686  -2.618  1.00  0.00      A    C  
ATOM    742  O   TYR A 631     -24.174   8.917  -3.495  1.00  0.00      A    O  
ATOM    743  CB  TYR A 631     -24.523  12.181  -2.839  1.00  0.00      A    C  
ATOM    744  CG  TYR A 631     -23.138  12.066  -3.447  1.00  0.00      A    C  
ATOM    745  CD1 TYR A 631     -22.913  12.349  -4.790  1.00  0.00      A    C  
ATOM    746  CD2 TYR A 631     -22.046  11.689  -2.669  1.00  0.00      A    C  
ATOM    747  CE1 TYR A 631     -21.649  12.261  -5.335  1.00  0.00      A    C  
ATOM    748  CE2 TYR A 631     -20.781  11.595  -3.207  1.00  0.00      A    C  
ATOM    749  CZ  TYR A 631     -20.586  11.883  -4.538  1.00  0.00      A    C  
ATOM    750  OH  TYR A 631     -19.321  11.792  -5.074  1.00  0.00      A    O  
ATOM    751  H   TYR A 631     -26.672  11.779  -1.535  1.00  0.00      A    H  
ATOM    752  HA  TYR A 631     -25.719  10.828  -4.001  1.00  0.00      A    H  
ATOM    753  HB2 TYR A 631     -25.026  13.003  -3.325  1.00  0.00      A    H  
ATOM    754  HB3 TYR A 631     -24.405  12.411  -1.789  1.00  0.00      A    H  
ATOM    755  HD1 TYR A 631     -23.744  12.641  -5.414  1.00  0.00      A    H  
ATOM    756  HD2 TYR A 631     -22.198  11.454  -1.628  1.00  0.00      A    H  
ATOM    757  HE1 TYR A 631     -21.501  12.484  -6.380  1.00  0.00      A    H  
ATOM    758  HE2 TYR A 631     -19.949  11.302  -2.583  1.00  0.00      A    H  
ATOM    759  HH  TYR A 631     -19.145  12.574  -5.605  1.00  0.00      A    H  
ATOM    760  N   ALA A 632     -24.348   9.484  -1.322  1.00  0.00      A    N  
ATOM    761  CA  ALA A 632     -23.544   8.366  -0.850  1.00  0.00      A    C  
ATOM    762  C   ALA A 632     -24.223   7.047  -1.207  1.00  0.00      A    C  
ATOM    763  O   ALA A 632     -23.567   6.095  -1.626  1.00  0.00      A    O  
ATOM    764  CB  ALA A 632     -23.296   8.473   0.658  1.00  0.00      A    C  
ATOM    765  H   ALA A 632     -24.764  10.082  -0.665  1.00  0.00      A    H  
ATOM    766  HA  ALA A 632     -22.595   8.413  -1.355  1.00  0.00      A    H  
ATOM    767  HB1 ALA A 632     -22.831   9.424   0.885  1.00  0.00      A    H  
ATOM    768  HB2 ALA A 632     -22.644   7.671   0.981  1.00  0.00      A    H  
ATOM    769  HB3 ALA A 632     -24.235   8.402   1.186  1.00  0.00      A    H  
ATOM    770  N   LYS A 633     -25.542   7.019  -1.060  1.00  0.00      A    N  
ATOM    771  CA  LYS A 633     -26.342   5.841  -1.355  1.00  0.00      A    C  
ATOM    772  C   LYS A 633     -26.282   5.491  -2.845  1.00  0.00      A    C  
ATOM    773  O   LYS A 633     -26.052   4.335  -3.212  1.00  0.00      A    O  
ATOM    774  CB  LYS A 633     -27.791   6.094  -0.904  1.00  0.00      A    C  
ATOM    775  CG  LYS A 633     -28.716   4.889  -1.004  1.00  0.00      A    C  
ATOM    776  CD  LYS A 633     -29.353   4.767  -2.380  1.00  0.00      A    C  
ATOM    777  CE  LYS A 633     -30.334   3.606  -2.440  1.00  0.00      A    C  
ATOM    778  NZ  LYS A 633     -29.666   2.299  -2.209  1.00  0.00      A    N1+
ATOM    779  H   LYS A 633     -25.999   7.831  -0.736  1.00  0.00      A    H  
ATOM    780  HA  LYS A 633     -25.939   5.016  -0.787  1.00  0.00      A    H  
ATOM    781  HB2 LYS A 633     -27.778   6.419   0.125  1.00  0.00      A    H  
ATOM    782  HB3 LYS A 633     -28.204   6.886  -1.511  1.00  0.00      A    H  
ATOM    783  HG2 LYS A 633     -28.145   3.996  -0.808  1.00  0.00      A    H  
ATOM    784  HG3 LYS A 633     -29.497   4.987  -0.263  1.00  0.00      A    H  
ATOM    785  HD2 LYS A 633     -29.880   5.681  -2.605  1.00  0.00      A    H  
ATOM    786  HD3 LYS A 633     -28.576   4.608  -3.112  1.00  0.00      A    H  
ATOM    787  HE2 LYS A 633     -31.092   3.751  -1.685  1.00  0.00      A    H  
ATOM    788  HE3 LYS A 633     -30.798   3.595  -3.416  1.00  0.00      A    H  
ATOM    789  HZ1 LYS A 633     -28.958   2.121  -2.953  1.00  0.00      A    H  
ATOM    790  HZ2 LYS A 633     -30.366   1.531  -2.224  1.00  0.00      A    H  
ATOM    791  HZ3 LYS A 633     -29.190   2.298  -1.284  1.00  0.00      A    H  
ATOM    792  N   LYS A 634     -26.500   6.489  -3.699  1.00  0.00      A    N  
ATOM    793  CA  LYS A 634     -26.481   6.280  -5.145  1.00  0.00      A    C  
ATOM    794  C   LYS A 634     -25.097   5.880  -5.634  1.00  0.00      A    C  
ATOM    795  O   LYS A 634     -24.959   4.947  -6.428  1.00  0.00      A    O  
ATOM    796  CB  LYS A 634     -26.943   7.529  -5.890  1.00  0.00      A    C  
ATOM    797  CG  LYS A 634     -28.420   7.832  -5.713  1.00  0.00      A    C  
ATOM    798  CD  LYS A 634     -28.850   9.016  -6.559  1.00  0.00      A    C  
ATOM    799  CE  LYS A 634     -30.337   9.301  -6.413  1.00  0.00      A    C  
ATOM    800  NZ  LYS A 634     -30.697   9.691  -5.023  1.00  0.00      A    N1+
ATOM    801  H   LYS A 634     -26.682   7.390  -3.346  1.00  0.00      A    H  
ATOM    802  HA  LYS A 634     -27.165   5.475  -5.365  1.00  0.00      A    H  
ATOM    803  HB2 LYS A 634     -26.379   8.378  -5.533  1.00  0.00      A    H  
ATOM    804  HB3 LYS A 634     -26.747   7.394  -6.943  1.00  0.00      A    H  
ATOM    805  HG2 LYS A 634     -28.993   6.965  -6.009  1.00  0.00      A    H  
ATOM    806  HG3 LYS A 634     -28.610   8.054  -4.674  1.00  0.00      A    H  
ATOM    807  HD2 LYS A 634     -28.295   9.890  -6.246  1.00  0.00      A    H  
ATOM    808  HD3 LYS A 634     -28.633   8.803  -7.596  1.00  0.00      A    H  
ATOM    809  HE2 LYS A 634     -30.604  10.103  -7.084  1.00  0.00      A    H  
ATOM    810  HE3 LYS A 634     -30.886   8.412  -6.682  1.00  0.00      A    H  
ATOM    811  HZ1 LYS A 634     -31.722   9.865  -4.955  1.00  0.00      A    H  
ATOM    812  HZ2 LYS A 634     -30.193  10.559  -4.752  1.00  0.00      A    H  
ATOM    813  HZ3 LYS A 634     -30.444   8.933  -4.359  1.00  0.00      A    H  
ATOM    814  N   VAL A 635     -24.079   6.600  -5.178  1.00  0.00      A    N  
ATOM    815  CA  VAL A 635     -22.705   6.291  -5.548  1.00  0.00      A    C  
ATOM    816  C   VAL A 635     -22.344   4.870  -5.118  1.00  0.00      A    C  
ATOM    817  O   VAL A 635     -21.698   4.133  -5.864  1.00  0.00      A    O  
ATOM    818  CB  VAL A 635     -21.705   7.290  -4.936  1.00  0.00      A    C  
ATOM    819  CG1 VAL A 635     -20.283   6.832  -5.170  1.00  0.00      A    C  
ATOM    820  CG2 VAL A 635     -21.913   8.674  -5.525  1.00  0.00      A    C  
ATOM    821  H   VAL A 635     -24.258   7.369  -4.593  1.00  0.00      A    H  
ATOM    822  HA  VAL A 635     -22.637   6.360  -6.618  1.00  0.00      A    H  
ATOM    823  HB  VAL A 635     -21.872   7.340  -3.875  1.00  0.00      A    H  
ATOM    824 HG11 VAL A 635     -19.603   7.478  -4.638  1.00  0.00      A    H  
ATOM    825 HG12 VAL A 635     -20.067   6.867  -6.226  1.00  0.00      A    H  
ATOM    826 HG13 VAL A 635     -20.176   5.817  -4.814  1.00  0.00      A    H  
ATOM    827 HG21 VAL A 635     -22.917   9.009  -5.310  1.00  0.00      A    H  
ATOM    828 HG22 VAL A 635     -21.766   8.637  -6.594  1.00  0.00      A    H  
ATOM    829 HG23 VAL A 635     -21.202   9.362  -5.089  1.00  0.00      A    H  
ATOM    830  N   GLU A 636     -22.789   4.496  -3.925  1.00  0.00      A    N  
ATOM    831  CA  GLU A 636     -22.621   3.139  -3.414  1.00  0.00      A    C  
ATOM    832  C   GLU A 636     -23.199   2.132  -4.411  1.00  0.00      A    C  
ATOM    833  O   GLU A 636     -22.615   1.075  -4.667  1.00  0.00      A    O  
ATOM    834  CB  GLU A 636     -23.322   3.028  -2.039  1.00  0.00      A    C  
ATOM    835  CG  GLU A 636     -23.655   1.612  -1.599  1.00  0.00      A    C  
ATOM    836  CD  GLU A 636     -22.440   0.778  -1.251  1.00  0.00      A    C  
ATOM    837  OE1 GLU A 636     -21.792   0.251  -2.178  1.00  0.00      A    O  
ATOM    838  OE2 GLU A 636     -22.174   0.597  -0.053  1.00  0.00      A    O1-
ATOM    839  H   GLU A 636     -23.248   5.159  -3.360  1.00  0.00      A    H  
ATOM    840  HA  GLU A 636     -21.554   2.949  -3.300  1.00  0.00      A    H  
ATOM    841  HB2 GLU A 636     -22.674   3.459  -1.292  1.00  0.00      A    H  
ATOM    842  HB3 GLU A 636     -24.252   3.600  -2.062  1.00  0.00      A    H  
ATOM    843  HG2 GLU A 636     -24.290   1.664  -0.728  1.00  0.00      A    H  
ATOM    844  HG3 GLU A 636     -24.191   1.120  -2.400  1.00  0.00      A    H  
ATOM    845  N   GLY A 637     -24.334   2.482  -4.997  1.00  0.00      A    N  
ATOM    846  CA  GLY A 637     -24.973   1.603  -5.960  1.00  0.00      A    C  
ATOM    847  C   GLY A 637     -24.125   1.401  -7.202  1.00  0.00      A    C  
ATOM    848  O   GLY A 637     -23.894   0.266  -7.625  1.00  0.00      A    O  
ATOM    849  H   GLY A 637     -24.734   3.356  -4.797  1.00  0.00      A    H  
ATOM    850  HA2 GLY A 637     -25.145   0.644  -5.496  1.00  0.00      A    H  
ATOM    851  HA3 GLY A 637     -25.921   2.027  -6.252  1.00  0.00      A    H  
ATOM    852  N   ASP A 638     -23.637   2.502  -7.765  1.00  0.00      A    N  
ATOM    853  CA  ASP A 638     -22.826   2.448  -8.984  1.00  0.00      A    C  
ATOM    854  C   ASP A 638     -21.551   1.651  -8.749  1.00  0.00      A    C  
ATOM    855  O   ASP A 638     -21.121   0.882  -9.611  1.00  0.00      A    O  
ATOM    856  CB  ASP A 638     -22.474   3.853  -9.481  1.00  0.00      A    C  
ATOM    857  CG  ASP A 638     -21.639   3.834 -10.747  1.00  0.00      A    C  
ATOM    858  OD1 ASP A 638     -22.208   3.642 -11.842  1.00  0.00      A    O  
ATOM    859  OD2 ASP A 638     -20.410   4.024 -10.654  1.00  0.00      A    O1-
ATOM    860  H   ASP A 638     -23.824   3.376  -7.348  1.00  0.00      A    H  
ATOM    861  HA  ASP A 638     -23.408   1.945  -9.741  1.00  0.00      A    H  
ATOM    862  HB2 ASP A 638     -23.382   4.399  -9.685  1.00  0.00      A    H  
ATOM    863  HB3 ASP A 638     -21.914   4.361  -8.717  1.00  0.00      A    H  
ATOM    864  N   MET A 639     -20.961   1.826  -7.569  1.00  0.00      A    N  
ATOM    865  CA  MET A 639     -19.719   1.146  -7.229  1.00  0.00      A    C  
ATOM    866  C   MET A 639     -19.912  -0.353  -7.207  1.00  0.00      A    C  
ATOM    867  O   MET A 639     -19.173  -1.082  -7.850  1.00  0.00      A    O  
ATOM    868  CB  MET A 639     -19.206   1.593  -5.866  1.00  0.00      A    C  
ATOM    869  CG  MET A 639     -18.864   3.059  -5.818  1.00  0.00      A    C  
ATOM    870  SD  MET A 639     -17.632   3.516  -7.047  1.00  0.00      A    S  
ATOM    871  CE  MET A 639     -17.693   5.287  -6.881  1.00  0.00      A    C  
ATOM    872  H   MET A 639     -21.394   2.401  -6.899  1.00  0.00      A    H  
ATOM    873  HA  MET A 639     -18.986   1.395  -7.980  1.00  0.00      A    H  
ATOM    874  HB2 MET A 639     -19.966   1.397  -5.124  1.00  0.00      A    H  
ATOM    875  HB3 MET A 639     -18.319   1.029  -5.621  1.00  0.00      A    H  
ATOM    876  HG2 MET A 639     -19.761   3.629  -5.998  1.00  0.00      A    H  
ATOM    877  HG3 MET A 639     -18.478   3.294  -4.836  1.00  0.00      A    H  
ATOM    878  HE1 MET A 639     -17.010   5.742  -7.583  1.00  0.00      A    H  
ATOM    879  HE2 MET A 639     -17.413   5.560  -5.872  1.00  0.00      A    H  
ATOM    880  HE3 MET A 639     -18.701   5.626  -7.079  1.00  0.00      A    H  
ATOM    881  N   TYR A 640     -20.932  -0.807  -6.499  1.00  0.00      A    N  
ATOM    882  CA  TYR A 640     -21.158  -2.236  -6.335  1.00  0.00      A    C  
ATOM    883  C   TYR A 640     -21.457  -2.885  -7.680  1.00  0.00      A    C  
ATOM    884  O   TYR A 640     -20.970  -3.976  -7.979  1.00  0.00      A    O  
ATOM    885  CB  TYR A 640     -22.304  -2.495  -5.356  1.00  0.00      A    C  
ATOM    886  CG  TYR A 640     -22.286  -3.892  -4.748  1.00  0.00      A    C  
ATOM    887  CD1 TYR A 640     -21.297  -4.240  -3.833  1.00  0.00      A    C  
ATOM    888  CD2 TYR A 640     -23.245  -4.855  -5.071  1.00  0.00      A    C  
ATOM    889  CE1 TYR A 640     -21.257  -5.496  -3.263  1.00  0.00      A    C  
ATOM    890  CE2 TYR A 640     -23.207  -6.119  -4.495  1.00  0.00      A    C  
ATOM    891  CZ  TYR A 640     -22.210  -6.429  -3.595  1.00  0.00      A    C  
ATOM    892  OH  TYR A 640     -22.172  -7.678  -3.022  1.00  0.00      A    O  
ATOM    893  H   TYR A 640     -21.547  -0.164  -6.073  1.00  0.00      A    H  
ATOM    894  HA  TYR A 640     -20.252  -2.669  -5.936  1.00  0.00      A    H  
ATOM    895  HB2 TYR A 640     -22.241  -1.781  -4.547  1.00  0.00      A    H  
ATOM    896  HB3 TYR A 640     -23.245  -2.356  -5.875  1.00  0.00      A    H  
ATOM    897  HD1 TYR A 640     -20.547  -3.508  -3.569  1.00  0.00      A    H  
ATOM    898  HD2 TYR A 640     -24.026  -4.609  -5.774  1.00  0.00      A    H  
ATOM    899  HE1 TYR A 640     -20.477  -5.745  -2.557  1.00  0.00      A    H  
ATOM    900  HE2 TYR A 640     -23.956  -6.861  -4.754  1.00  0.00      A    H  
ATOM    901  HH  TYR A 640     -22.181  -7.589  -2.062  1.00  0.00      A    H  
ATOM    902  N   GLU A 641     -22.252  -2.198  -8.493  1.00  0.00      A    N  
ATOM    903  CA  GLU A 641     -22.625  -2.701  -9.808  1.00  0.00      A    C  
ATOM    904  C   GLU A 641     -21.423  -2.784 -10.745  1.00  0.00      A    C  
ATOM    905  O   GLU A 641     -21.286  -3.743 -11.506  1.00  0.00      A    O  
ATOM    906  CB  GLU A 641     -23.715  -1.827 -10.429  1.00  0.00      A    C  
ATOM    907  CG  GLU A 641     -25.049  -1.924  -9.710  1.00  0.00      A    C  
ATOM    908  CD  GLU A 641     -26.113  -1.044 -10.333  1.00  0.00      A    C  
ATOM    909  OE1 GLU A 641     -26.409  -1.223 -11.533  1.00  0.00      A    O  
ATOM    910  OE2 GLU A 641     -26.653  -0.167  -9.628  1.00  0.00      A    O1-
ATOM    911  H   GLU A 641     -22.592  -1.321  -8.203  1.00  0.00      A    H  
ATOM    912  HA  GLU A 641     -23.021  -3.697  -9.673  1.00  0.00      A    H  
ATOM    913  HB2 GLU A 641     -23.393  -0.795 -10.409  1.00  0.00      A    H  
ATOM    914  HB3 GLU A 641     -23.861  -2.129 -11.455  1.00  0.00      A    H  
ATOM    915  HG2 GLU A 641     -25.389  -2.948  -9.744  1.00  0.00      A    H  
ATOM    916  HG3 GLU A 641     -24.913  -1.625  -8.682  1.00  0.00      A    H  
ATOM    917  N   SER A 642     -20.557  -1.784 -10.690  1.00  0.00      A    N  
ATOM    918  CA  SER A 642     -19.469  -1.671 -11.653  1.00  0.00      A    C  
ATOM    919  C   SER A 642     -18.166  -2.298 -11.145  1.00  0.00      A    C  
ATOM    920  O   SER A 642     -17.293  -2.645 -11.941  1.00  0.00      A    O  
ATOM    921  CB  SER A 642     -19.248  -0.198 -11.988  1.00  0.00      A    C  
ATOM    922  OG  SER A 642     -20.477   0.437 -12.317  1.00  0.00      A    O  
ATOM    923  H   SER A 642     -20.654  -1.100  -9.991  1.00  0.00      A    H  
ATOM    924  HA  SER A 642     -19.772  -2.186 -12.552  1.00  0.00      A    H  
ATOM    925  HB2 SER A 642     -18.814   0.303 -11.136  1.00  0.00      A    H  
ATOM    926  HB3 SER A 642     -18.581  -0.121 -12.834  1.00  0.00      A    H  
ATOM    927  HG  SER A 642     -20.800   0.926 -11.544  1.00  0.00      A    H  
ATOM    928  N   ALA A 643     -18.036  -2.424  -9.826  1.00  0.00      A    N  
ATOM    929  CA  ALA A 643     -16.829  -2.971  -9.203  1.00  0.00      A    C  
ATOM    930  C   ALA A 643     -16.419  -4.311  -9.794  1.00  0.00      A    C  
ATOM    931  O   ALA A 643     -15.332  -4.434 -10.353  1.00  0.00      A    O  
ATOM    932  CB  ALA A 643     -17.029  -3.120  -7.706  1.00  0.00      A    C  
ATOM    933  H   ALA A 643     -18.758  -2.102  -9.242  1.00  0.00      A    H  
ATOM    934  HA  ALA A 643     -16.027  -2.265  -9.360  1.00  0.00      A    H  
ATOM    935  HB1 ALA A 643     -16.112  -3.461  -7.254  1.00  0.00      A    H  
ATOM    936  HB2 ALA A 643     -17.813  -3.842  -7.519  1.00  0.00      A    H  
ATOM    937  HB3 ALA A 643     -17.310  -2.167  -7.283  1.00  0.00      A    H  
ATOM    938  N   ASN A 644     -17.288  -5.313  -9.630  1.00  0.00      A    N  
ATOM    939  CA  ASN A 644     -17.051  -6.671 -10.137  1.00  0.00      A    C  
ATOM    940  C   ASN A 644     -16.028  -7.421  -9.276  1.00  0.00      A    C  
ATOM    941  O   ASN A 644     -16.007  -8.654  -9.256  1.00  0.00      A    O  
ATOM    942  CB  ASN A 644     -16.608  -6.637 -11.611  1.00  0.00      A    C  
ATOM    943  CG  ASN A 644     -16.354  -8.016 -12.198  1.00  0.00      A    C  
ATOM    944  ND2 ASN A 644     -15.101  -8.446 -12.190  1.00  0.00      A    N  
ATOM    945  OD1 ASN A 644     -17.277  -8.677 -12.679  1.00  0.00      A    O  
ATOM    946  H   ASN A 644     -18.120  -5.136  -9.142  1.00  0.00      A    H  
ATOM    947  HA  ASN A 644     -17.989  -7.201 -10.074  1.00  0.00      A    H  
ATOM    948  HB2 ASN A 644     -17.376  -6.158 -12.197  1.00  0.00      A    H  
ATOM    949  HB3 ASN A 644     -15.697  -6.063 -11.688  1.00  0.00      A    H  
ATOM    950 HD21 ASN A 644     -14.410  -7.860 -11.808  1.00  0.00      A    H  
ATOM    951 HD22 ASN A 644     -14.911  -9.332 -12.564  1.00  0.00      A    H  
ATOM    952  N   SER A 645     -15.206  -6.681  -8.536  1.00  0.00      A    N  
ATOM    953  CA  SER A 645     -14.156  -7.265  -7.718  1.00  0.00      A    C  
ATOM    954  C   SER A 645     -14.012  -6.440  -6.437  1.00  0.00      A    C  
ATOM    955  O   SER A 645     -14.285  -5.239  -6.453  1.00  0.00      A    O  
ATOM    956  CB  SER A 645     -12.834  -7.253  -8.495  1.00  0.00      A    C  
ATOM    957  OG  SER A 645     -13.040  -7.564  -9.866  1.00  0.00      A    O  
ATOM    958  H   SER A 645     -15.312  -5.708  -8.508  1.00  0.00      A    H  
ATOM    959  HA  SER A 645     -14.435  -8.282  -7.469  1.00  0.00      A    H  
ATOM    960  HB2 SER A 645     -12.380  -6.267  -8.429  1.00  0.00      A    H  
ATOM    961  HB3 SER A 645     -12.163  -7.985  -8.070  1.00  0.00      A    H  
ATOM    962  HG  SER A 645     -12.843  -6.774 -10.404  1.00  0.00      A    H  
ATOM    963  N   ARG A 646     -13.596  -7.065  -5.339  1.00  0.00      A    N  
ATOM    964  CA  ARG A 646     -13.465  -6.355  -4.064  1.00  0.00      A    C  
ATOM    965  C   ARG A 646     -12.380  -5.280  -4.134  1.00  0.00      A    C  
ATOM    966  O   ARG A 646     -12.571  -4.161  -3.657  1.00  0.00      A    O  
ATOM    967  CB  ARG A 646     -13.169  -7.324  -2.916  1.00  0.00      A    C  
ATOM    968  CG  ARG A 646     -13.011  -6.628  -1.572  1.00  0.00      A    C  
ATOM    969  CD  ARG A 646     -12.763  -7.609  -0.438  1.00  0.00      A    C  
ATOM    970  NE  ARG A 646     -13.915  -8.476  -0.192  1.00  0.00      A    N  
ATOM    971  CZ  ARG A 646     -14.404  -8.746   1.019  1.00  0.00      A    C  
ATOM    972  NH1 ARG A 646     -13.860  -8.206   2.105  1.00  0.00      A    N1+
ATOM    973  NH2 ARG A 646     -15.443  -9.559   1.142  1.00  0.00      A    N  
ATOM    974  H   ARG A 646     -13.361  -8.018  -5.381  1.00  0.00      A    H  
ATOM    975  HA  ARG A 646     -14.409  -5.869  -3.868  1.00  0.00      A    H  
ATOM    976  HB2 ARG A 646     -13.977  -8.034  -2.839  1.00  0.00      A    H  
ATOM    977  HB3 ARG A 646     -12.254  -7.856  -3.132  1.00  0.00      A    H  
ATOM    978  HG2 ARG A 646     -12.176  -5.945  -1.629  1.00  0.00      A    H  
ATOM    979  HG3 ARG A 646     -13.914  -6.071  -1.363  1.00  0.00      A    H  
ATOM    980  HD2 ARG A 646     -11.914  -8.224  -0.693  1.00  0.00      A    H  
ATOM    981  HD3 ARG A 646     -12.544  -7.053   0.460  1.00  0.00      A    H  
ATOM    982  HE  ARG A 646     -14.342  -8.891  -0.976  1.00  0.00      A    H  
ATOM    983 HH11 ARG A 646     -13.075  -7.588   2.024  1.00  0.00      A    H  
ATOM    984 HH12 ARG A 646     -14.233  -8.419   3.014  1.00  0.00      A    H  
ATOM    985 HH21 ARG A 646     -15.859  -9.969   0.326  1.00  0.00      A    H  
ATOM    986 HH22 ARG A 646     -15.819  -9.767   2.051  1.00  0.00      A    H  
ATOM    987  N   ASP A 647     -11.245  -5.624  -4.734  1.00  0.00      A    N  
ATOM    988  CA  ASP A 647     -10.131  -4.686  -4.877  1.00  0.00      A    C  
ATOM    989  C   ASP A 647     -10.566  -3.440  -5.648  1.00  0.00      A    C  
ATOM    990  O   ASP A 647     -10.267  -2.313  -5.248  1.00  0.00      A    O  
ATOM    991  CB  ASP A 647      -8.941  -5.358  -5.575  1.00  0.00      A    C  
ATOM    992  CG  ASP A 647      -9.287  -5.927  -6.939  1.00  0.00      A    C  
ATOM    993  OD1 ASP A 647      -9.905  -7.012  -6.992  1.00  0.00      A    O  
ATOM    994  OD2 ASP A 647      -8.943  -5.300  -7.960  1.00  0.00      A    O1-
ATOM    995  H   ASP A 647     -11.150  -6.536  -5.087  1.00  0.00      A    H  
ATOM    996  HA  ASP A 647      -9.830  -4.387  -3.884  1.00  0.00      A    H  
ATOM    997  HB2 ASP A 647      -8.154  -4.632  -5.704  1.00  0.00      A    H  
ATOM    998  HB3 ASP A 647      -8.578  -6.163  -4.952  1.00  0.00      A    H  
ATOM    999  N   GLU A 648     -11.286  -3.656  -6.740  1.00  0.00      A    N  
ATOM   1000  CA  GLU A 648     -11.825  -2.565  -7.543  1.00  0.00      A    C  
ATOM   1001  C   GLU A 648     -12.849  -1.757  -6.750  1.00  0.00      A    C  
ATOM   1002  O   GLU A 648     -12.918  -0.537  -6.880  1.00  0.00      A    O  
ATOM   1003  CB  GLU A 648     -12.437  -3.102  -8.836  1.00  0.00      A    C  
ATOM   1004  CG  GLU A 648     -11.414  -3.779  -9.732  1.00  0.00      A    C  
ATOM   1005  CD  GLU A 648     -11.991  -4.215 -11.059  1.00  0.00      A    C  
ATOM   1006  OE1 GLU A 648     -12.147  -3.355 -11.955  1.00  0.00      A    O  
ATOM   1007  OE2 GLU A 648     -12.282  -5.420 -11.217  1.00  0.00      A    O1-
ATOM   1008  H   GLU A 648     -11.448  -4.579  -7.023  1.00  0.00      A    H  
ATOM   1009  HA  GLU A 648     -11.002  -1.915  -7.797  1.00  0.00      A    H  
ATOM   1010  HB2 GLU A 648     -13.207  -3.821  -8.593  1.00  0.00      A    H  
ATOM   1011  HB3 GLU A 648     -12.878  -2.283  -9.384  1.00  0.00      A    H  
ATOM   1012  HG2 GLU A 648     -10.607  -3.087  -9.920  1.00  0.00      A    H  
ATOM   1013  HG3 GLU A 648     -11.028  -4.648  -9.221  1.00  0.00      A    H  
ATOM   1014  N   TYR A 649     -13.633  -2.450  -5.931  1.00  0.00      A    N  
ATOM   1015  CA  TYR A 649     -14.668  -1.813  -5.112  1.00  0.00      A    C  
ATOM   1016  C   TYR A 649     -14.037  -0.729  -4.234  1.00  0.00      A    C  
ATOM   1017  O   TYR A 649     -14.488   0.419  -4.218  1.00  0.00      A    O  
ATOM   1018  CB  TYR A 649     -15.362  -2.888  -4.249  1.00  0.00      A    C  
ATOM   1019  CG  TYR A 649     -16.593  -2.449  -3.476  1.00  0.00      A    C  
ATOM   1020  CD1 TYR A 649     -17.162  -1.188  -3.626  1.00  0.00      A    C  
ATOM   1021  CD2 TYR A 649     -17.189  -3.330  -2.583  1.00  0.00      A    C  
ATOM   1022  CE1 TYR A 649     -18.288  -0.822  -2.906  1.00  0.00      A    C  
ATOM   1023  CE2 TYR A 649     -18.310  -2.976  -1.863  1.00  0.00      A    C  
ATOM   1024  CZ  TYR A 649     -18.854  -1.722  -2.024  1.00  0.00      A    C  
ATOM   1025  OH  TYR A 649     -19.971  -1.373  -1.300  1.00  0.00      A    O  
ATOM   1026  H   TYR A 649     -13.478  -3.412  -5.837  1.00  0.00      A    H  
ATOM   1027  HA  TYR A 649     -15.391  -1.357  -5.772  1.00  0.00      A    H  
ATOM   1028  HB2 TYR A 649     -15.671  -3.702  -4.888  1.00  0.00      A    H  
ATOM   1029  HB3 TYR A 649     -14.642  -3.264  -3.530  1.00  0.00      A    H  
ATOM   1030  HD1 TYR A 649     -16.714  -0.487  -4.316  1.00  0.00      A    H  
ATOM   1031  HD2 TYR A 649     -16.763  -4.317  -2.458  1.00  0.00      A    H  
ATOM   1032  HE1 TYR A 649     -18.715   0.161  -3.034  1.00  0.00      A    H  
ATOM   1033  HE2 TYR A 649     -18.753  -3.679  -1.173  1.00  0.00      A    H  
ATOM   1034  HH  TYR A 649     -20.473  -0.684  -1.774  1.00  0.00      A    H  
ATOM   1035  N   TYR A 650     -12.972  -1.093  -3.526  1.00  0.00      A    N  
ATOM   1036  CA  TYR A 650     -12.227  -0.124  -2.711  1.00  0.00      A    C  
ATOM   1037  C   TYR A 650     -11.540   0.918  -3.597  1.00  0.00      A    C  
ATOM   1038  O   TYR A 650     -11.578   2.114  -3.306  1.00  0.00      A    O  
ATOM   1039  CB  TYR A 650     -11.183  -0.826  -1.824  1.00  0.00      A    C  
ATOM   1040  CG  TYR A 650     -10.415   0.124  -0.912  1.00  0.00      A    C  
ATOM   1041  CD1 TYR A 650     -10.925   0.502   0.328  1.00  0.00      A    C  
ATOM   1042  CD2 TYR A 650      -9.178   0.647  -1.293  1.00  0.00      A    C  
ATOM   1043  CE1 TYR A 650     -10.232   1.367   1.153  1.00  0.00      A    C  
ATOM   1044  CE2 TYR A 650      -8.481   1.511  -0.469  1.00  0.00      A    C  
ATOM   1045  CZ  TYR A 650      -9.011   1.867   0.751  1.00  0.00      A    C  
ATOM   1046  OH  TYR A 650      -8.321   2.732   1.573  1.00  0.00      A    O  
ATOM   1047  H   TYR A 650     -12.680  -2.034  -3.550  1.00  0.00      A    H  
ATOM   1048  HA  TYR A 650     -12.941   0.382  -2.074  1.00  0.00      A    H  
ATOM   1049  HB2 TYR A 650     -11.682  -1.552  -1.200  1.00  0.00      A    H  
ATOM   1050  HB3 TYR A 650     -10.468  -1.331  -2.456  1.00  0.00      A    H  
ATOM   1051  HD1 TYR A 650     -11.879   0.113   0.650  1.00  0.00      A    H  
ATOM   1052  HD2 TYR A 650      -8.757   0.369  -2.248  1.00  0.00      A    H  
ATOM   1053  HE1 TYR A 650     -10.645   1.648   2.110  1.00  0.00      A    H  
ATOM   1054  HE2 TYR A 650      -7.526   1.903  -0.784  1.00  0.00      A    H  
ATOM   1055  HH  TYR A 650      -8.023   3.493   1.057  1.00  0.00      A    H  
ATOM   1056  N   HIS A 651     -10.914   0.448  -4.678  1.00  0.00      A    N  
ATOM   1057  CA  HIS A 651     -10.142   1.309  -5.582  1.00  0.00      A    C  
ATOM   1058  C   HIS A 651     -10.986   2.438  -6.162  1.00  0.00      A    C  
ATOM   1059  O   HIS A 651     -10.535   3.584  -6.240  1.00  0.00      A    O  
ATOM   1060  CB  HIS A 651      -9.543   0.489  -6.724  1.00  0.00      A    C  
ATOM   1061  CG  HIS A 651      -8.121   0.082  -6.494  1.00  0.00      A    C  
ATOM   1062  CD2 HIS A 651      -7.567  -0.711  -5.548  1.00  0.00      A    C  
ATOM   1063  ND1 HIS A 651      -7.084   0.499  -7.297  1.00  0.00      A    N  
ATOM   1064  CE1 HIS A 651      -5.954  -0.019  -6.858  1.00  0.00      A    C  
ATOM   1065  NE2 HIS A 651      -6.219  -0.757  -5.798  1.00  0.00      A    N  
ATOM   1066  H   HIS A 651     -10.978  -0.516  -4.876  1.00  0.00      A    H  
ATOM   1067  HA  HIS A 651      -9.335   1.742  -5.012  1.00  0.00      A    H  
ATOM   1068  HB2 HIS A 651     -10.125  -0.408  -6.856  1.00  0.00      A    H  
ATOM   1069  HB3 HIS A 651      -9.578   1.072  -7.633  1.00  0.00      A    H  
ATOM   1070  HD1 HIS A 651      -7.166   1.090  -8.081  1.00  0.00      A    H  
ATOM   1071  HD2 HIS A 651      -8.090  -1.216  -4.748  1.00  0.00      A    H  
ATOM   1072  HE1 HIS A 651      -4.977   0.135  -7.293  1.00  0.00      A    H  
ATOM   1073  HE2 HIS A 651      -5.583  -1.360  -5.357  1.00  0.00      A    H  
ATOM   1074  N   LEU A 652     -12.203   2.111  -6.565  1.00  0.00      A    N  
ATOM   1075  CA  LEU A 652     -13.096   3.095  -7.171  1.00  0.00      A    C  
ATOM   1076  C   LEU A 652     -13.457   4.169  -6.153  1.00  0.00      A    C  
ATOM   1077  O   LEU A 652     -13.438   5.365  -6.451  1.00  0.00      A    O  
ATOM   1078  CB  LEU A 652     -14.374   2.433  -7.720  1.00  0.00      A    C  
ATOM   1079  CG  LEU A 652     -14.211   1.586  -8.996  1.00  0.00      A    C  
ATOM   1080  CD1 LEU A 652     -15.516   0.866  -9.331  1.00  0.00      A    C  
ATOM   1081  CD2 LEU A 652     -13.784   2.450 -10.179  1.00  0.00      A    C  
ATOM   1082  H   LEU A 652     -12.521   1.189  -6.424  1.00  0.00      A    H  
ATOM   1083  HA  LEU A 652     -12.563   3.563  -7.983  1.00  0.00      A    H  
ATOM   1084  HB2 LEU A 652     -14.779   1.797  -6.947  1.00  0.00      A    H  
ATOM   1085  HB3 LEU A 652     -15.092   3.213  -7.926  1.00  0.00      A    H  
ATOM   1086  HG  LEU A 652     -13.450   0.838  -8.831  1.00  0.00      A    H  
ATOM   1087 HD11 LEU A 652     -15.770   0.179  -8.540  1.00  0.00      A    H  
ATOM   1088 HD12 LEU A 652     -15.399   0.321 -10.257  1.00  0.00      A    H  
ATOM   1089 HD13 LEU A 652     -16.307   1.591  -9.442  1.00  0.00      A    H  
ATOM   1090 HD21 LEU A 652     -12.771   2.794 -10.037  1.00  0.00      A    H  
ATOM   1091 HD22 LEU A 652     -14.448   3.298 -10.265  1.00  0.00      A    H  
ATOM   1092 HD23 LEU A 652     -13.836   1.865 -11.087  1.00  0.00      A    H  
ATOM   1093  N   LEU A 653     -13.773   3.735  -4.941  1.00  0.00      A    N  
ATOM   1094  CA  LEU A 653     -14.131   4.649  -3.868  1.00  0.00      A    C  
ATOM   1095  C   LEU A 653     -12.951   5.515  -3.443  1.00  0.00      A    C  
ATOM   1096  O   LEU A 653     -13.117   6.712  -3.194  1.00  0.00      A    O  
ATOM   1097  CB  LEU A 653     -14.686   3.876  -2.672  1.00  0.00      A    C  
ATOM   1098  CG  LEU A 653     -16.091   3.295  -2.872  1.00  0.00      A    C  
ATOM   1099  CD1 LEU A 653     -16.494   2.407  -1.710  1.00  0.00      A    C  
ATOM   1100  CD2 LEU A 653     -17.110   4.412  -3.042  1.00  0.00      A    C  
ATOM   1101  H   LEU A 653     -13.738   2.773  -4.750  1.00  0.00      A    H  
ATOM   1102  HA  LEU A 653     -14.900   5.301  -4.246  1.00  0.00      A    H  
ATOM   1103  HB2 LEU A 653     -14.007   3.063  -2.455  1.00  0.00      A    H  
ATOM   1104  HB3 LEU A 653     -14.712   4.539  -1.820  1.00  0.00      A    H  
ATOM   1105  HG  LEU A 653     -16.102   2.695  -3.771  1.00  0.00      A    H  
ATOM   1106 HD11 LEU A 653     -17.517   2.091  -1.847  1.00  0.00      A    H  
ATOM   1107 HD12 LEU A 653     -16.410   2.962  -0.786  1.00  0.00      A    H  
ATOM   1108 HD13 LEU A 653     -15.853   1.542  -1.673  1.00  0.00      A    H  
ATOM   1109 HD21 LEU A 653     -17.029   4.831  -4.030  1.00  0.00      A    H  
ATOM   1110 HD22 LEU A 653     -16.928   5.180  -2.303  1.00  0.00      A    H  
ATOM   1111 HD23 LEU A 653     -18.101   4.010  -2.902  1.00  0.00      A    H  
ATOM   1112  N   ALA A 654     -11.766   4.911  -3.368  1.00  0.00      A    N  
ATOM   1113  CA  ALA A 654     -10.571   5.614  -2.915  1.00  0.00      A    C  
ATOM   1114  C   ALA A 654     -10.227   6.771  -3.847  1.00  0.00      A    C  
ATOM   1115  O   ALA A 654      -9.927   7.875  -3.397  1.00  0.00      A    O  
ATOM   1116  CB  ALA A 654      -9.395   4.648  -2.810  1.00  0.00      A    C  
ATOM   1117  H   ALA A 654     -11.693   3.964  -3.627  1.00  0.00      A    H  
ATOM   1118  HA  ALA A 654     -10.773   6.010  -1.928  1.00  0.00      A    H  
ATOM   1119  HB1 ALA A 654      -9.677   3.798  -2.205  1.00  0.00      A    H  
ATOM   1120  HB2 ALA A 654      -8.550   5.149  -2.358  1.00  0.00      A    H  
ATOM   1121  HB3 ALA A 654      -9.120   4.313  -3.798  1.00  0.00      A    H  
ATOM   1122  N   GLU A 655     -10.275   6.514  -5.143  1.00  0.00      A    N  
ATOM   1123  CA  GLU A 655     -10.029   7.558  -6.127  1.00  0.00      A    C  
ATOM   1124  C   GLU A 655     -11.120   8.623  -6.061  1.00  0.00      A    C  
ATOM   1125  O   GLU A 655     -10.849   9.822  -6.148  1.00  0.00      A    O  
ATOM   1126  CB  GLU A 655      -9.951   6.966  -7.535  1.00  0.00      A    C  
ATOM   1127  CG  GLU A 655      -9.620   7.997  -8.596  1.00  0.00      A    C  
ATOM   1128  CD  GLU A 655      -9.276   7.373  -9.928  1.00  0.00      A    C  
ATOM   1129  OE1 GLU A 655      -8.118   6.936 -10.097  1.00  0.00      A    O  
ATOM   1130  OE2 GLU A 655     -10.154   7.324 -10.814  1.00  0.00      A    O1-
ATOM   1131  H   GLU A 655     -10.473   5.599  -5.449  1.00  0.00      A    H  
ATOM   1132  HA  GLU A 655      -9.080   8.023  -5.889  1.00  0.00      A    H  
ATOM   1133  HB2 GLU A 655      -9.187   6.204  -7.551  1.00  0.00      A    H  
ATOM   1134  HB3 GLU A 655     -10.902   6.518  -7.779  1.00  0.00      A    H  
ATOM   1135  HG2 GLU A 655     -10.475   8.644  -8.729  1.00  0.00      A    H  
ATOM   1136  HG3 GLU A 655      -8.777   8.582  -8.260  1.00  0.00      A    H  
ATOM   1137  N   LYS A 656     -12.355   8.173  -5.876  1.00  0.00      A    N  
ATOM   1138  CA  LYS A 656     -13.507   9.053  -5.876  1.00  0.00      A    C  
ATOM   1139  C   LYS A 656     -13.421  10.023  -4.696  1.00  0.00      A    C  
ATOM   1140  O   LYS A 656     -13.705  11.213  -4.831  1.00  0.00      A    O  
ATOM   1141  CB  LYS A 656     -14.785   8.207  -5.806  1.00  0.00      A    C  
ATOM   1142  CG  LYS A 656     -16.068   8.928  -6.220  1.00  0.00      A    C  
ATOM   1143  CD  LYS A 656     -16.552   9.947  -5.193  1.00  0.00      A    C  
ATOM   1144  CE  LYS A 656     -17.204   9.297  -3.977  1.00  0.00      A    C  
ATOM   1145  NZ  LYS A 656     -16.217   8.663  -3.060  1.00  0.00      A    N1+
ATOM   1146  H   LYS A 656     -12.493   7.214  -5.710  1.00  0.00      A    H  
ATOM   1147  HA  LYS A 656     -13.501   9.617  -6.795  1.00  0.00      A    H  
ATOM   1148  HB2 LYS A 656     -14.662   7.352  -6.454  1.00  0.00      A    H  
ATOM   1149  HB3 LYS A 656     -14.902   7.855  -4.797  1.00  0.00      A    H  
ATOM   1150  HG2 LYS A 656     -15.888   9.440  -7.151  1.00  0.00      A    H  
ATOM   1151  HG3 LYS A 656     -16.843   8.189  -6.368  1.00  0.00      A    H  
ATOM   1152  HD2 LYS A 656     -15.707  10.529  -4.859  1.00  0.00      A    H  
ATOM   1153  HD3 LYS A 656     -17.271  10.599  -5.667  1.00  0.00      A    H  
ATOM   1154  HE2 LYS A 656     -17.748  10.054  -3.432  1.00  0.00      A    H  
ATOM   1155  HE3 LYS A 656     -17.895   8.543  -4.322  1.00  0.00      A    H  
ATOM   1156  HZ1 LYS A 656     -15.835   7.797  -3.487  1.00  0.00      A    H  
ATOM   1157  HZ2 LYS A 656     -16.676   8.416  -2.161  1.00  0.00      A    H  
ATOM   1158  HZ3 LYS A 656     -15.433   9.318  -2.868  1.00  0.00      A    H  
ATOM   1159  N   ILE A 657     -13.030   9.502  -3.535  1.00  0.00      A    N  
ATOM   1160  CA  ILE A 657     -12.891  10.340  -2.342  1.00  0.00      A    C  
ATOM   1161  C   ILE A 657     -11.780  11.383  -2.523  1.00  0.00      A    C  
ATOM   1162  O   ILE A 657     -11.936  12.529  -2.101  1.00  0.00      A    O  
ATOM   1163  CB  ILE A 657     -12.695   9.560  -1.002  1.00  0.00      A    C  
ATOM   1164  CG1 ILE A 657     -11.408   8.730  -0.990  1.00  0.00      A    C  
ATOM   1165  CG2 ILE A 657     -13.908   8.675  -0.702  1.00  0.00      A    C  
ATOM   1166  CD1 ILE A 657     -11.007   8.244   0.402  1.00  0.00      A    C  
ATOM   1167  H   ILE A 657     -12.839   8.539  -3.496  1.00  0.00      A    H  
ATOM   1168  HA  ILE A 657     -13.817  10.883  -2.254  1.00  0.00      A    H  
ATOM   1169  HB  ILE A 657     -12.634  10.294  -0.210  1.00  0.00      A    H  
ATOM   1170 HG12 ILE A 657     -11.540   7.865  -1.626  1.00  0.00      A    H  
ATOM   1171 HG13 ILE A 657     -10.598   9.333  -1.377  1.00  0.00      A    H  
ATOM   1172 HG21 ILE A 657     -14.788   9.294  -0.578  1.00  0.00      A    H  
ATOM   1173 HG22 ILE A 657     -13.734   8.120   0.209  1.00  0.00      A    H  
ATOM   1174 HG23 ILE A 657     -14.074   7.979  -1.517  1.00  0.00      A    H  
ATOM   1175 HD11 ILE A 657     -10.088   7.672   0.340  1.00  0.00      A    H  
ATOM   1176 HD12 ILE A 657     -11.790   7.620   0.814  1.00  0.00      A    H  
ATOM   1177 HD13 ILE A 657     -10.851   9.096   1.049  1.00  0.00      A    H  
ATOM   1178  N   TYR A 658     -10.675  10.999  -3.173  1.00  0.00      A    N  
ATOM   1179  CA  TYR A 658      -9.569  11.922  -3.411  1.00  0.00      A    C  
ATOM   1180  C   TYR A 658     -10.012  13.057  -4.341  1.00  0.00      A    C  
ATOM   1181  O   TYR A 658      -9.655  14.216  -4.134  1.00  0.00      A    O  
ATOM   1182  CB  TYR A 658      -8.352  11.172  -3.991  1.00  0.00      A    C  
ATOM   1183  CG  TYR A 658      -7.231  12.072  -4.464  1.00  0.00      A    C  
ATOM   1184  CD1 TYR A 658      -6.489  12.822  -3.561  1.00  0.00      A    C  
ATOM   1185  CD2 TYR A 658      -6.914  12.165  -5.814  1.00  0.00      A    C  
ATOM   1186  CE1 TYR A 658      -5.465  13.644  -3.989  1.00  0.00      A    C  
ATOM   1187  CE2 TYR A 658      -5.888  12.983  -6.248  1.00  0.00      A    C  
ATOM   1188  CZ  TYR A 658      -5.167  13.721  -5.331  1.00  0.00      A    C  
ATOM   1189  OH  TYR A 658      -4.156  14.551  -5.762  1.00  0.00      A    O  
ATOM   1190  H   TYR A 658     -10.613  10.084  -3.526  1.00  0.00      A    H  
ATOM   1191  HA  TYR A 658      -9.292  12.350  -2.458  1.00  0.00      A    H  
ATOM   1192  HB2 TYR A 658      -7.938  10.525  -3.226  1.00  0.00      A    H  
ATOM   1193  HB3 TYR A 658      -8.674  10.571  -4.827  1.00  0.00      A    H  
ATOM   1194  HD1 TYR A 658      -6.724  12.760  -2.508  1.00  0.00      A    H  
ATOM   1195  HD2 TYR A 658      -7.481  11.586  -6.528  1.00  0.00      A    H  
ATOM   1196  HE1 TYR A 658      -4.900  14.218  -3.271  1.00  0.00      A    H  
ATOM   1197  HE2 TYR A 658      -5.657  13.041  -7.301  1.00  0.00      A    H  
ATOM   1198  HH  TYR A 658      -3.363  14.392  -5.232  1.00  0.00      A    H  
ATOM   1199  N   LYS A 659     -10.802  12.712  -5.357  1.00  0.00      A    N  
ATOM   1200  CA  LYS A 659     -11.326  13.691  -6.307  1.00  0.00      A    C  
ATOM   1201  C   LYS A 659     -12.134  14.782  -5.595  1.00  0.00      A    C  
ATOM   1202  O   LYS A 659     -11.960  15.972  -5.868  1.00  0.00      A    O  
ATOM   1203  CB  LYS A 659     -12.196  12.984  -7.357  1.00  0.00      A    C  
ATOM   1204  CG  LYS A 659     -12.731  13.902  -8.449  1.00  0.00      A    C  
ATOM   1205  CD  LYS A 659     -11.609  14.571  -9.235  1.00  0.00      A    C  
ATOM   1206  CE  LYS A 659     -10.715  13.554  -9.939  1.00  0.00      A    C  
ATOM   1207  NZ  LYS A 659     -11.474  12.676 -10.874  1.00  0.00      A    N1+
ATOM   1208  H   LYS A 659     -11.027  11.765  -5.482  1.00  0.00      A    H  
ATOM   1209  HA  LYS A 659     -10.485  14.151  -6.804  1.00  0.00      A    H  
ATOM   1210  HB2 LYS A 659     -11.611  12.208  -7.826  1.00  0.00      A    H  
ATOM   1211  HB3 LYS A 659     -13.039  12.530  -6.856  1.00  0.00      A    H  
ATOM   1212  HG2 LYS A 659     -13.333  13.320  -9.130  1.00  0.00      A    H  
ATOM   1213  HG3 LYS A 659     -13.342  14.669  -7.992  1.00  0.00      A    H  
ATOM   1214  HD2 LYS A 659     -12.042  15.231  -9.976  1.00  0.00      A    H  
ATOM   1215  HD3 LYS A 659     -11.006  15.150  -8.551  1.00  0.00      A    H  
ATOM   1216  HE2 LYS A 659      -9.965  14.088 -10.500  1.00  0.00      A    H  
ATOM   1217  HE3 LYS A 659     -10.236  12.940  -9.193  1.00  0.00      A    H  
ATOM   1218  HZ1 LYS A 659     -12.123  12.059 -10.347  1.00  0.00      A    H  
ATOM   1219  HZ2 LYS A 659     -10.819  12.080 -11.420  1.00  0.00      A    H  
ATOM   1220  HZ3 LYS A 659     -12.031  13.256 -11.540  1.00  0.00      A    H  
ATOM   1221  N   ILE A 660     -13.008  14.371  -4.682  1.00  0.00      A    N  
ATOM   1222  CA  ILE A 660     -13.813  15.317  -3.905  1.00  0.00      A    C  
ATOM   1223  C   ILE A 660     -12.919  16.156  -3.011  1.00  0.00      A    C  
ATOM   1224  O   ILE A 660     -13.056  17.374  -2.928  1.00  0.00      A    O  
ATOM   1225  CB  ILE A 660     -14.827  14.592  -3.002  1.00  0.00      A    C  
ATOM   1226  CG1 ILE A 660     -15.819  13.794  -3.824  1.00  0.00      A    C  
ATOM   1227  CG2 ILE A 660     -15.563  15.569  -2.085  1.00  0.00      A    C  
ATOM   1228  CD1 ILE A 660     -16.744  12.982  -2.961  1.00  0.00      A    C  
ATOM   1229  H   ILE A 660     -13.099  13.411  -4.501  1.00  0.00      A    H  
ATOM   1230  HA  ILE A 660     -14.343  15.959  -4.594  1.00  0.00      A    H  
ATOM   1231  HB  ILE A 660     -14.277  13.910  -2.376  1.00  0.00      A    H  
ATOM   1232 HG12 ILE A 660     -16.419  14.470  -4.417  1.00  0.00      A    H  
ATOM   1233 HG13 ILE A 660     -15.286  13.118  -4.474  1.00  0.00      A    H  
ATOM   1234 HG21 ILE A 660     -16.219  15.019  -1.429  1.00  0.00      A    H  
ATOM   1235 HG22 ILE A 660     -16.146  16.257  -2.678  1.00  0.00      A    H  
ATOM   1236 HG23 ILE A 660     -14.846  16.121  -1.495  1.00  0.00      A    H  
ATOM   1237 HD11 ILE A 660     -16.171  12.537  -2.163  1.00  0.00      A    H  
ATOM   1238 HD12 ILE A 660     -17.210  12.211  -3.552  1.00  0.00      A    H  
ATOM   1239 HD13 ILE A 660     -17.500  13.628  -2.543  1.00  0.00      A    H  
ATOM   1240  N   GLN A 661     -12.008  15.465  -2.343  1.00  0.00      A    N  
ATOM   1241  CA  GLN A 661     -11.065  16.095  -1.416  1.00  0.00      A    C  
ATOM   1242  C   GLN A 661     -10.326  17.261  -2.078  1.00  0.00      A    C  
ATOM   1243  O   GLN A 661     -10.175  18.326  -1.475  1.00  0.00      A    O  
ATOM   1244  CB  GLN A 661     -10.052  15.054  -0.931  1.00  0.00      A    C  
ATOM   1245  CG  GLN A 661      -9.139  15.550   0.177  1.00  0.00      A    C  
ATOM   1246  CD  GLN A 661      -9.884  15.800   1.472  1.00  0.00      A    C  
ATOM   1247  NE2 GLN A 661      -9.993  14.770   2.294  1.00  0.00      A    N  
ATOM   1248  OE1 GLN A 661     -10.359  16.906   1.726  1.00  0.00      A    O  
ATOM   1249  H   GLN A 661     -12.006  14.481  -2.438  1.00  0.00      A    H  
ATOM   1250  HA  GLN A 661     -11.622  16.465  -0.571  1.00  0.00      A    H  
ATOM   1251  HB2 GLN A 661     -10.589  14.191  -0.565  1.00  0.00      A    H  
ATOM   1252  HB3 GLN A 661      -9.436  14.754  -1.767  1.00  0.00      A    H  
ATOM   1253  HG2 GLN A 661      -8.375  14.807   0.355  1.00  0.00      A    H  
ATOM   1254  HG3 GLN A 661      -8.677  16.473  -0.141  1.00  0.00      A    H  
ATOM   1255 HE21 GLN A 661      -9.589  13.915   2.023  1.00  0.00      A    H  
ATOM   1256 HE22 GLN A 661     -10.478  14.899   3.137  1.00  0.00      A    H  
ATOM   1257  N   LYS A 662      -9.882  17.065  -3.317  1.00  0.00      A    N  
ATOM   1258  CA  LYS A 662      -9.207  18.125  -4.062  1.00  0.00      A    C  
ATOM   1259  C   LYS A 662     -10.154  19.293  -4.308  1.00  0.00      A    C  
ATOM   1260  O   LYS A 662      -9.773  20.459  -4.183  1.00  0.00      A    O  
ATOM   1261  CB  LYS A 662      -8.709  17.608  -5.410  1.00  0.00      A    C  
ATOM   1262  CG  LYS A 662      -7.783  16.412  -5.313  1.00  0.00      A    C  
ATOM   1263  CD  LYS A 662      -7.308  15.971  -6.686  1.00  0.00      A    C  
ATOM   1264  CE  LYS A 662      -6.353  16.978  -7.305  1.00  0.00      A    C  
ATOM   1265  NZ  LYS A 662      -5.115  17.139  -6.496  1.00  0.00      A    N1+
ATOM   1266  H   LYS A 662     -10.005  16.185  -3.735  1.00  0.00      A    H  
ATOM   1267  HA  LYS A 662      -8.366  18.466  -3.479  1.00  0.00      A    H  
ATOM   1268  HB2 LYS A 662      -9.562  17.326  -6.009  1.00  0.00      A    H  
ATOM   1269  HB3 LYS A 662      -8.180  18.405  -5.911  1.00  0.00      A    H  
ATOM   1270  HG2 LYS A 662      -6.926  16.677  -4.713  1.00  0.00      A    H  
ATOM   1271  HG3 LYS A 662      -8.314  15.594  -4.846  1.00  0.00      A    H  
ATOM   1272  HD2 LYS A 662      -6.801  15.023  -6.591  1.00  0.00      A    H  
ATOM   1273  HD3 LYS A 662      -8.166  15.859  -7.333  1.00  0.00      A    H  
ATOM   1274  HE2 LYS A 662      -6.085  16.638  -8.293  1.00  0.00      A    H  
ATOM   1275  HE3 LYS A 662      -6.853  17.931  -7.377  1.00  0.00      A    H  
ATOM   1276  HZ1 LYS A 662      -5.344  17.535  -5.562  1.00  0.00      A    H  
ATOM   1277  HZ2 LYS A 662      -4.457  17.782  -6.980  1.00  0.00      A    H  
ATOM   1278  HZ3 LYS A 662      -4.648  16.217  -6.363  1.00  0.00      A    H  
ATOM   1279  N   GLU A 663     -11.387  18.965  -4.663  1.00  0.00      A    N  
ATOM   1280  CA  GLU A 663     -12.393  19.967  -4.978  1.00  0.00      A    C  
ATOM   1281  C   GLU A 663     -12.718  20.808  -3.749  1.00  0.00      A    C  
ATOM   1282  O   GLU A 663     -12.830  22.031  -3.833  1.00  0.00      A    O  
ATOM   1283  CB  GLU A 663     -13.654  19.282  -5.514  1.00  0.00      A    C  
ATOM   1284  CG  GLU A 663     -14.636  20.238  -6.170  1.00  0.00      A    C  
ATOM   1285  CD  GLU A 663     -13.985  21.068  -7.255  1.00  0.00      A    C  
ATOM   1286  OE1 GLU A 663     -13.480  20.492  -8.240  1.00  0.00      A    O  
ATOM   1287  OE2 GLU A 663     -13.977  22.309  -7.128  1.00  0.00      A    O1-
ATOM   1288  H   GLU A 663     -11.631  18.015  -4.709  1.00  0.00      A    H  
ATOM   1289  HA  GLU A 663     -11.990  20.610  -5.742  1.00  0.00      A    H  
ATOM   1290  HB2 GLU A 663     -13.366  18.542  -6.244  1.00  0.00      A    H  
ATOM   1291  HB3 GLU A 663     -14.158  18.790  -4.695  1.00  0.00      A    H  
ATOM   1292  HG2 GLU A 663     -15.439  19.666  -6.608  1.00  0.00      A    H  
ATOM   1293  HG3 GLU A 663     -15.033  20.901  -5.416  1.00  0.00      A    H  
ATOM   1294  N   LEU A 664     -12.846  20.145  -2.608  1.00  0.00      A    N  
ATOM   1295  CA  LEU A 664     -13.126  20.829  -1.351  1.00  0.00      A    C  
ATOM   1296  C   LEU A 664     -11.987  21.777  -0.999  1.00  0.00      A    C  
ATOM   1297  O   LEU A 664     -12.212  22.903  -0.550  1.00  0.00      A    O  
ATOM   1298  CB  LEU A 664     -13.299  19.816  -0.214  1.00  0.00      A    C  
ATOM   1299  CG  LEU A 664     -14.382  18.751  -0.414  1.00  0.00      A    C  
ATOM   1300  CD1 LEU A 664     -14.271  17.684   0.663  1.00  0.00      A    C  
ATOM   1301  CD2 LEU A 664     -15.771  19.370  -0.390  1.00  0.00      A    C  
ATOM   1302  H   LEU A 664     -12.749  19.166  -2.613  1.00  0.00      A    H  
ATOM   1303  HA  LEU A 664     -14.037  21.397  -1.468  1.00  0.00      A    H  
ATOM   1304  HB2 LEU A 664     -12.354  19.313  -0.072  1.00  0.00      A    H  
ATOM   1305  HB3 LEU A 664     -13.530  20.364   0.688  1.00  0.00      A    H  
ATOM   1306  HG  LEU A 664     -14.240  18.275  -1.374  1.00  0.00      A    H  
ATOM   1307 HD11 LEU A 664     -15.034  16.938   0.507  1.00  0.00      A    H  
ATOM   1308 HD12 LEU A 664     -14.402  18.138   1.634  1.00  0.00      A    H  
ATOM   1309 HD13 LEU A 664     -13.299  17.219   0.611  1.00  0.00      A    H  
ATOM   1310 HD21 LEU A 664     -15.886  20.045  -1.225  1.00  0.00      A    H  
ATOM   1311 HD22 LEU A 664     -15.908  19.913   0.534  1.00  0.00      A    H  
ATOM   1312 HD23 LEU A 664     -16.515  18.589  -0.457  1.00  0.00      A    H  
ATOM   1313  N   GLU A 665     -10.766  21.308  -1.216  1.00  0.00      A    N  
ATOM   1314  CA  GLU A 665      -9.575  22.053  -0.845  1.00  0.00      A    C  
ATOM   1315  C   GLU A 665      -9.451  23.327  -1.679  1.00  0.00      A    C  
ATOM   1316  O   GLU A 665      -9.160  24.403  -1.153  1.00  0.00      A    O  
ATOM   1317  CB  GLU A 665      -8.340  21.173  -1.022  1.00  0.00      A    C  
ATOM   1318  CG  GLU A 665      -7.167  21.622  -0.174  1.00  0.00      A    C  
ATOM   1319  CD  GLU A 665      -7.544  21.745   1.287  1.00  0.00      A    C  
ATOM   1320  OE1 GLU A 665      -7.846  20.710   1.921  1.00  0.00      A    O  
ATOM   1321  OE2 GLU A 665      -7.539  22.875   1.811  1.00  0.00      A    O1-
ATOM   1322  H   GLU A 665     -10.664  20.436  -1.659  1.00  0.00      A    H  
ATOM   1323  HA  GLU A 665      -9.667  22.324   0.195  1.00  0.00      A    H  
ATOM   1324  HB2 GLU A 665      -8.590  20.159  -0.749  1.00  0.00      A    H  
ATOM   1325  HB3 GLU A 665      -8.039  21.198  -2.057  1.00  0.00      A    H  
ATOM   1326  HG2 GLU A 665      -6.371  20.898  -0.269  1.00  0.00      A    H  
ATOM   1327  HG3 GLU A 665      -6.828  22.583  -0.527  1.00  0.00      A    H  
ATOM   1328  N   GLU A 666      -9.682  23.191  -2.980  1.00  0.00      A    N  
ATOM   1329  CA  GLU A 666      -9.621  24.330  -3.899  1.00  0.00      A    C  
ATOM   1330  C   GLU A 666     -10.682  25.363  -3.513  1.00  0.00      A    C  
ATOM   1331  O   GLU A 666     -10.440  26.569  -3.572  1.00  0.00      A    O  
ATOM   1332  CB  GLU A 666      -9.743  23.874  -5.382  1.00  0.00      A    C  
ATOM   1333  CG  GLU A 666     -11.141  23.920  -6.015  1.00  0.00      A    C  
ATOM   1334  CD  GLU A 666     -11.516  25.292  -6.545  1.00  0.00      A    C  
ATOM   1335  OE1 GLU A 666     -10.866  25.753  -7.507  1.00  0.00      A    O  
ATOM   1336  OE2 GLU A 666     -12.469  25.901  -6.021  1.00  0.00      A    O1-
ATOM   1337  H   GLU A 666      -9.890  22.299  -3.325  1.00  0.00      A    H  
ATOM   1338  HA  GLU A 666      -8.652  24.790  -3.762  1.00  0.00      A    H  
ATOM   1339  HB2 GLU A 666      -9.099  24.502  -5.978  1.00  0.00      A    H  
ATOM   1340  HB3 GLU A 666      -9.381  22.859  -5.449  1.00  0.00      A    H  
ATOM   1341  HG2 GLU A 666     -11.175  23.226  -6.853  1.00  0.00      A    H  
ATOM   1342  HG3 GLU A 666     -11.865  23.623  -5.272  1.00  0.00      A    H  
ATOM   1343  N   LYS A 667     -11.846  24.874  -3.102  1.00  0.00      A    N  
ATOM   1344  CA  LYS A 667     -12.937  25.732  -2.654  1.00  0.00      A    C  
ATOM   1345  C   LYS A 667     -12.562  26.498  -1.387  1.00  0.00      A    C  
ATOM   1346  O   LYS A 667     -12.926  27.669  -1.231  1.00  0.00      A    O  
ATOM   1347  CB  LYS A 667     -14.206  24.907  -2.422  1.00  0.00      A    C  
ATOM   1348  CG  LYS A 667     -14.864  24.432  -3.708  1.00  0.00      A    C  
ATOM   1349  CD  LYS A 667     -15.481  25.591  -4.474  1.00  0.00      A    C  
ATOM   1350  CE  LYS A 667     -15.937  25.174  -5.864  1.00  0.00      A    C  
ATOM   1351  NZ  LYS A 667     -14.797  24.748  -6.717  1.00  0.00      A    N1+
ATOM   1352  H   LYS A 667     -11.975  23.900  -3.089  1.00  0.00      A    H  
ATOM   1353  HA  LYS A 667     -13.127  26.446  -3.438  1.00  0.00      A    H  
ATOM   1354  HB2 LYS A 667     -13.955  24.041  -1.829  1.00  0.00      A    H  
ATOM   1355  HB3 LYS A 667     -14.919  25.511  -1.880  1.00  0.00      A    H  
ATOM   1356  HG2 LYS A 667     -14.119  23.958  -4.330  1.00  0.00      A    H  
ATOM   1357  HG3 LYS A 667     -15.639  23.720  -3.464  1.00  0.00      A    H  
ATOM   1358  HD2 LYS A 667     -16.333  25.959  -3.924  1.00  0.00      A    H  
ATOM   1359  HD3 LYS A 667     -14.747  26.377  -4.568  1.00  0.00      A    H  
ATOM   1360  HE2 LYS A 667     -16.631  24.353  -5.769  1.00  0.00      A    H  
ATOM   1361  HE3 LYS A 667     -16.432  26.013  -6.331  1.00  0.00      A    H  
ATOM   1362  HZ1 LYS A 667     -13.973  25.372  -6.559  1.00  0.00      A    H  
ATOM   1363  HZ2 LYS A 667     -15.063  24.793  -7.723  1.00  0.00      A    H  
ATOM   1364  HZ3 LYS A 667     -14.521  23.764  -6.493  1.00  0.00      A    H  
ATOM   1365  N   ARG A 668     -11.836  25.842  -0.483  1.00  0.00      A    N  
ATOM   1366  CA  ARG A 668     -11.484  26.441   0.811  1.00  0.00      A    C  
ATOM   1367  C   ARG A 668     -10.530  27.619   0.625  1.00  0.00      A    C  
ATOM   1368  O   ARG A 668     -10.443  28.494   1.485  1.00  0.00      A    O  
ATOM   1369  CB  ARG A 668     -10.814  25.401   1.715  1.00  0.00      A    C  
ATOM   1370  CG  ARG A 668     -10.671  25.856   3.160  1.00  0.00      A    C  
ATOM   1371  CD  ARG A 668      -9.396  25.323   3.797  1.00  0.00      A    C  
ATOM   1372  NE  ARG A 668      -9.222  23.888   3.588  1.00  0.00      A    N  
ATOM   1373  CZ  ARG A 668      -9.617  22.951   4.442  1.00  0.00      A    C  
ATOM   1374  NH1 ARG A 668     -10.233  23.283   5.569  1.00  0.00      A    N1+
ATOM   1375  NH2 ARG A 668      -9.386  21.675   4.171  1.00  0.00      A    N  
ATOM   1376  H   ARG A 668     -11.497  24.937  -0.700  1.00  0.00      A    H  
ATOM   1377  HA  ARG A 668     -12.391  26.798   1.288  1.00  0.00      A    H  
ATOM   1378  HB2 ARG A 668     -11.403  24.496   1.701  1.00  0.00      A    H  
ATOM   1379  HB3 ARG A 668      -9.828  25.187   1.328  1.00  0.00      A    H  
ATOM   1380  HG2 ARG A 668     -10.647  26.935   3.184  1.00  0.00      A    H  
ATOM   1381  HG3 ARG A 668     -11.521  25.502   3.724  1.00  0.00      A    H  
ATOM   1382  HD2 ARG A 668      -8.553  25.842   3.367  1.00  0.00      A    H  
ATOM   1383  HD3 ARG A 668      -9.433  25.521   4.857  1.00  0.00      A    H  
ATOM   1384  HE  ARG A 668      -8.759  23.604   2.755  1.00  0.00      A    H  
ATOM   1385 HH11 ARG A 668     -10.404  24.247   5.790  1.00  0.00      A    H  
ATOM   1386 HH12 ARG A 668     -10.534  22.570   6.206  1.00  0.00      A    H  
ATOM   1387 HH21 ARG A 668      -8.913  21.419   3.318  1.00  0.00      A    H  
ATOM   1388 HH22 ARG A 668      -9.677  20.962   4.812  1.00  0.00      A    H  
ATOM   1389  N   ARG A 669      -9.815  27.624  -0.496  1.00  0.00      A    N  
ATOM   1390  CA  ARG A 669      -8.847  28.688  -0.799  1.00  0.00      A    C  
ATOM   1391  C   ARG A 669      -9.472  30.073  -0.657  1.00  0.00      A    C  
ATOM   1392  O   ARG A 669      -8.855  30.984  -0.105  1.00  0.00      A    O  
ATOM   1393  CB  ARG A 669      -8.279  28.535  -2.217  1.00  0.00      A    C  
ATOM   1394  CG  ARG A 669      -7.285  29.625  -2.592  1.00  0.00      A    C  
ATOM   1395  CD  ARG A 669      -6.864  29.512  -4.048  1.00  0.00      A    C  
ATOM   1396  NE  ARG A 669      -6.274  28.211  -4.350  1.00  0.00      A    N  
ATOM   1397  CZ  ARG A 669      -6.332  27.626  -5.542  1.00  0.00      A    C  
ATOM   1398  NH1 ARG A 669      -6.965  28.218  -6.550  1.00  0.00      A    N1+
ATOM   1399  NH2 ARG A 669      -5.755  26.446  -5.728  1.00  0.00      A    N  
ATOM   1400  H   ARG A 669      -9.908  26.864  -1.110  1.00  0.00      A    H  
ATOM   1401  HA  ARG A 669      -8.037  28.603  -0.090  1.00  0.00      A    H  
ATOM   1402  HB2 ARG A 669      -7.774  27.583  -2.296  1.00  0.00      A    H  
ATOM   1403  HB3 ARG A 669      -9.091  28.564  -2.927  1.00  0.00      A    H  
ATOM   1404  HG2 ARG A 669      -7.746  30.588  -2.434  1.00  0.00      A    H  
ATOM   1405  HG3 ARG A 669      -6.411  29.532  -1.965  1.00  0.00      A    H  
ATOM   1406  HD2 ARG A 669      -7.731  29.655  -4.672  1.00  0.00      A    H  
ATOM   1407  HD3 ARG A 669      -6.137  30.282  -4.259  1.00  0.00      A    H  
ATOM   1408  HE  ARG A 669      -5.803  27.750  -3.616  1.00  0.00      A    H  
ATOM   1409 HH11 ARG A 669      -7.403  29.109  -6.417  1.00  0.00      A    H  
ATOM   1410 HH12 ARG A 669      -7.004  27.778  -7.451  1.00  0.00      A    H  
ATOM   1411 HH21 ARG A 669      -5.273  25.995  -4.973  1.00  0.00      A    H  
ATOM   1412 HH22 ARG A 669      -5.800  25.996  -6.625  1.00  0.00      A    H  
ATOM   1413  N   SER A 670     -10.688  30.237  -1.152  1.00  0.00      A    N  
ATOM   1414  CA  SER A 670     -11.353  31.524  -1.064  1.00  0.00      A    C  
ATOM   1415  C   SER A 670     -12.023  31.681   0.300  1.00  0.00      A    C  
ATOM   1416  O   SER A 670     -11.746  32.636   1.028  1.00  0.00      A    O  
ATOM   1417  CB  SER A 670     -12.381  31.666  -2.190  1.00  0.00      A    C  
ATOM   1418  OG  SER A 670     -12.985  32.946  -2.179  1.00  0.00      A    O  
ATOM   1419  H   SER A 670     -11.146  29.480  -1.573  1.00  0.00      A    H  
ATOM   1420  HA  SER A 670     -10.603  32.292  -1.174  1.00  0.00      A    H  
ATOM   1421  HB2 SER A 670     -11.893  31.521  -3.142  1.00  0.00      A    H  
ATOM   1422  HB3 SER A 670     -13.151  30.919  -2.066  1.00  0.00      A    H  
ATOM   1423  HG  SER A 670     -12.354  33.604  -2.508  1.00  0.00      A    H  
ATOM   1424  N   ARG A 671     -12.921  30.748   0.624  1.00  0.00      A    N  
ATOM   1425  CA  ARG A 671     -13.575  30.707   1.926  1.00  0.00      A    C  
ATOM   1426  C   ARG A 671     -12.592  30.428   3.067  1.00  0.00      A    C  
ATOM   1427  O   ARG A 671     -12.563  29.333   3.630  1.00  0.00      A    O  
ATOM   1428  CB  ARG A 671     -14.684  29.648   1.923  1.00  0.00      A    C  
ATOM   1429  CG  ARG A 671     -15.589  29.720   0.706  1.00  0.00      A    C  
ATOM   1430  CD  ARG A 671     -16.737  28.730   0.802  1.00  0.00      A    C  
ATOM   1431  NE  ARG A 671     -17.369  28.498  -0.498  1.00  0.00      A    N  
ATOM   1432  CZ  ARG A 671     -18.542  27.889  -0.662  1.00  0.00      A    C  
ATOM   1433  NH1 ARG A 671     -19.292  27.581   0.394  1.00  0.00      A    N1+
ATOM   1434  NH2 ARG A 671     -18.979  27.623  -1.884  1.00  0.00      A    N  
ATOM   1435  H   ARG A 671     -13.236  30.148  -0.068  1.00  0.00      A    H  
ATOM   1436  HA  ARG A 671     -14.020  31.668   2.080  1.00  0.00      A    H  
ATOM   1437  HB2 ARG A 671     -14.230  28.670   1.953  1.00  0.00      A    H  
ATOM   1438  HB3 ARG A 671     -15.292  29.780   2.807  1.00  0.00      A    H  
ATOM   1439  HG2 ARG A 671     -15.995  30.718   0.629  1.00  0.00      A    H  
ATOM   1440  HG3 ARG A 671     -15.007  29.498  -0.177  1.00  0.00      A    H  
ATOM   1441  HD2 ARG A 671     -16.358  27.793   1.178  1.00  0.00      A    H  
ATOM   1442  HD3 ARG A 671     -17.475  29.120   1.484  1.00  0.00      A    H  
ATOM   1443  HE  ARG A 671     -16.869  28.787  -1.296  1.00  0.00      A    H  
ATOM   1444 HH11 ARG A 671     -18.980  27.809   1.319  1.00  0.00      A    H  
ATOM   1445 HH12 ARG A 671     -20.179  27.125   0.267  1.00  0.00      A    H  
ATOM   1446 HH21 ARG A 671     -18.431  27.883  -2.682  1.00  0.00      A    H  
ATOM   1447 HH22 ARG A 671     -19.861  27.145  -2.022  1.00  0.00      A    H  
ATOM   1448  N   LEU A 672     -11.796  31.430   3.395  1.00  0.00      A    N  
ATOM   1449  CA  LEU A 672     -10.878  31.359   4.515  1.00  0.00      A    C  
ATOM   1450  C   LEU A 672     -11.526  31.943   5.762  1.00  0.00      A    C  
ATOM   1451  O   LEU A 672     -11.550  33.183   5.899  1.00  0.00      A    O  
ATOM   1452  CB  LEU A 672      -9.592  32.115   4.184  1.00  0.00      A    C  
ATOM   1453  CG  LEU A 672      -8.681  31.446   3.153  1.00  0.00      A    C  
ATOM   1454  CD1 LEU A 672      -7.448  32.301   2.912  1.00  0.00      A    C  
ATOM   1455  CD2 LEU A 672      -8.278  30.052   3.613  1.00  0.00      A    C  
ATOM   1456  H   LEU A 672     -11.825  32.242   2.844  1.00  0.00      A    H  
ATOM   1457  HA  LEU A 672     -10.645  30.321   4.694  1.00  0.00      A    H  
ATOM   1458  HB2 LEU A 672      -9.875  33.083   3.801  1.00  0.00      A    H  
ATOM   1459  HB3 LEU A 672      -9.032  32.253   5.097  1.00  0.00      A    H  
ATOM   1460  HG  LEU A 672      -9.212  31.354   2.217  1.00  0.00      A    H  
ATOM   1461 HD11 LEU A 672      -6.911  32.431   3.839  1.00  0.00      A    H  
ATOM   1462 HD12 LEU A 672      -7.747  33.267   2.532  1.00  0.00      A    H  
ATOM   1463 HD13 LEU A 672      -6.809  31.813   2.192  1.00  0.00      A    H  
ATOM   1464 HD21 LEU A 672      -7.577  29.630   2.905  1.00  0.00      A    H  
ATOM   1465 HD22 LEU A 672      -9.153  29.423   3.668  1.00  0.00      A    H  
ATOM   1466 HD23 LEU A 672      -7.816  30.112   4.585  1.00  0.00      A    H  
TER   
ATOM   1548  N   GLY B 846     -21.956  17.780  -8.172  1.00  0.00      B    N  
ATOM   1549  CA  GLY B 846     -22.496  19.048  -8.655  1.00  0.00      B    C  
ATOM   1550  C   GLY B 846     -22.202  20.166  -7.685  1.00  0.00      B    C  
ATOM   1551  O   GLY B 846     -22.013  19.920  -6.484  1.00  0.00      B    O  
ATOM   1552  H   GLY B 846     -22.597  17.033  -7.947  1.00  0.00      B    H  
ATOM   1553 3HA  GLY B 846     -23.535  18.944  -8.762  0.00  0.00      B    H  
ATOM   1554  HA  GLY B 846     -22.014  19.299  -9.619  1.00  0.00      B    H  
ATOM   1555  N   LEU B 847     -22.168  21.390  -8.144  1.00  0.00      B    N  
ATOM   1556  CA  LEU B 847     -21.665  22.528  -7.379  1.00  0.00      B    C  
ATOM   1557  C   LEU B 847     -22.383  22.650  -6.057  1.00  0.00      B    C  
ATOM   1558  O   LEU B 847     -21.742  22.869  -5.005  1.00  0.00      B    O  
ATOM   1559  CB  LEU B 847     -21.793  23.840  -8.205  1.00  0.00      B    C  
ATOM   1560  CG  LEU B 847     -20.865  24.023  -9.436  1.00  0.00      B    C  
ATOM   1561  CD1 LEU B 847     -21.256  25.289 -10.209  1.00  0.00      B    C  
ATOM   1562  CD2 LEU B 847     -19.376  24.089  -9.052  1.00  0.00      B    C  
ATOM   1563  H   LEU B 847     -22.509  21.558  -9.080  1.00  0.00      B    H  
ATOM   1564  HA  LEU B 847     -20.602  22.345  -7.139  1.00  0.00      B    H  
ATOM   1565 2HB  LEU B 847     -21.639  24.700  -7.523  1.00  0.00      B    H  
ATOM   1566 3HB  LEU B 847     -22.842  23.943  -8.547  1.00  0.00      B    H  
ATOM   1567  HG  LEU B 847     -21.010  23.153 -10.110  1.00  0.00      B    H  
ATOM   1568 1HD1 LEU B 847     -22.312  25.260 -10.540  1.00  0.00      B    H  
ATOM   1569 2HD1 LEU B 847     -21.130  26.206  -9.603  1.00  0.00      B    H  
ATOM   1570 3HD1 LEU B 847     -20.644  25.415 -11.122  1.00  0.00      B    H  
ATOM   1571 1HD2 LEU B 847     -19.168  24.889  -8.318  1.00  0.00      B    H  
ATOM   1572 2HD2 LEU B 847     -19.034  23.136  -8.607  1.00  0.00      B    H  
ATOM   1573 3HD2 LEU B 847     -18.730  24.264  -9.932  1.00  0.00      B    H  
ATOM   1574  N   LEU B 848     -23.709  22.497  -6.030  1.00  0.00      B    N  
ATOM   1575  CA  LEU B 848     -24.547  22.783  -4.869  1.00  0.00      B    C  
ATOM   1576  C   LEU B 848     -24.080  22.006  -3.661  1.00  0.00      B    C  
ATOM   1577  O   LEU B 848     -24.098  22.549  -2.532  1.00  0.00      B    O  
ATOM   1578  CB  LEU B 848     -26.039  22.476  -5.183  1.00  0.00      B    C  
ATOM   1579  CG  LEU B 848     -26.782  23.407  -6.179  1.00  0.00      B    C  
ATOM   1580  CD1 LEU B 848     -28.178  22.846  -6.486  1.00  0.00      B    C  
ATOM   1581  CD2 LEU B 848     -26.907  24.850  -5.662  1.00  0.00      B    C  
ATOM   1582  H   LEU B 848     -24.162  22.160  -6.867  1.00  0.00      B    H  
ATOM   1583  HA  LEU B 848     -24.436  23.851  -4.612  1.00  0.00      B    H  
ATOM   1584 2HB  LEU B 848     -26.604  22.465  -4.230  1.00  0.00      B    H  
ATOM   1585 3HB  LEU B 848     -26.115  21.437  -5.562  1.00  0.00      B    H  
ATOM   1586  HG  LEU B 848     -26.207  23.427  -7.128  1.00  0.00      B    H  
ATOM   1587 1HD1 LEU B 848     -28.127  21.821  -6.901  1.00  0.00      B    H  
ATOM   1588 2HD1 LEU B 848     -28.819  22.801  -5.585  1.00  0.00      B    H  
ATOM   1589 3HD1 LEU B 848     -28.709  23.462  -7.234  1.00  0.00      B    H  
ATOM   1590 1HD2 LEU B 848     -27.404  24.901  -4.676  1.00  0.00      B    H  
ATOM   1591 2HD2 LEU B 848     -25.913  25.325  -5.554  1.00  0.00      B    H  
ATOM   1592 3HD2 LEU B 848     -27.477  25.492  -6.359  1.00  0.00      B    H  
ATOM   1593  N   LEU B 849     -23.737  20.711  -3.816  1.00  0.00      B    N  
ATOM   1594  CA  LEU B 849     -23.303  19.916  -2.671  1.00  0.00      B    C  
ATOM   1595  C   LEU B 849     -22.061  20.504  -2.046  1.00  0.00      B    C  
ATOM   1596  O   LEU B 849     -21.950  20.629  -0.838  1.00  0.00      B    O  
ATOM   1597  CB  LEU B 849     -23.069  18.437  -3.089  1.00  0.00      B    C  
ATOM   1598  CG  LEU B 849     -24.308  17.574  -3.447  1.00  0.00      B    C  
ATOM   1599  CD1 LEU B 849     -23.862  16.219  -4.016  1.00  0.00      B    C  
ATOM   1600  CD2 LEU B 849     -25.243  17.349  -2.247  1.00  0.00      B    C  
ATOM   1601  H   LEU B 849     -23.781  20.287  -4.732  1.00  0.00      B    H  
ATOM   1602  HA  LEU B 849     -24.090  19.961  -1.896  1.00  0.00      B    H  
ATOM   1603 2HB  LEU B 849     -22.513  17.927  -2.278  1.00  0.00      B    H  
ATOM   1604 3HB  LEU B 849     -22.375  18.418  -3.953  1.00  0.00      B    H  
ATOM   1605  HG  LEU B 849     -24.881  18.103  -4.238  1.00  0.00      B    H  
ATOM   1606 1HD1 LEU B 849     -23.220  16.339  -4.909  1.00  0.00      B    H  
ATOM   1607 2HD1 LEU B 849     -23.289  15.624  -3.280  1.00  0.00      B    H  
ATOM   1608 3HD1 LEU B 849     -24.726  15.605  -4.329  1.00  0.00      B    H  
ATOM   1609 1HD2 LEU B 849     -24.719  16.893  -1.387  1.00  0.00      B    H  
ATOM   1610 2HD2 LEU B 849     -25.682  18.302  -1.896  1.00  0.00      B    H  
ATOM   1611 3HD2 LEU B 849     -26.098  16.696  -2.504  1.00  0.00      B    H  
ATOM   1612  N   ASP B 850     -21.120  20.843  -2.918  1.00  0.00      B    N  
ATOM   1613  CA  ASP B 850     -19.847  21.423  -2.498  1.00  0.00      B    C  
ATOM   1614  C   ASP B 850     -20.054  22.771  -1.850  1.00  0.00      B    C  
ATOM   1615  O   ASP B 850     -19.414  23.105  -0.851  1.00  0.00      B    O  
ATOM   1616  CB  ASP B 850     -18.871  21.529  -3.703  1.00  0.00      B    C  
ATOM   1617  CG  ASP B 850     -18.395  20.191  -4.288  1.00  0.00      B    C  
ATOM   1618  OD1 ASP B 850     -17.981  19.303  -3.515  1.00  0.00      B    O  
ATOM   1619  OD2 ASP B 850     -18.396  20.048  -5.528  1.00  0.00      B    O1-
ATOM   1620  H   ASP B 850     -21.289  20.695  -3.902  1.00  0.00      B    H  
ATOM   1621  HA  ASP B 850     -19.399  20.758  -1.735  1.00  0.00      B    H  
ATOM   1622 2HB  ASP B 850     -17.975  22.108  -3.413  1.00  0.00      B    H  
ATOM   1623 3HB  ASP B 850     -19.333  22.090  -4.531  1.00  0.00      B    H  
ATOM   1624  N   GLU B 851     -20.957  23.568  -2.435  1.00  0.00      B    N  
ATOM   1625  CA  GLU B 851     -21.220  24.917  -1.941  1.00  0.00      B    C  
ATOM   1626  C   GLU B 851     -21.617  24.892  -0.485  1.00  0.00      B    C  
ATOM   1627  O   GLU B 851     -21.106  25.697   0.296  1.00  0.00      B    O  
ATOM   1628  CB  GLU B 851     -22.337  25.581  -2.797  1.00  0.00      B    C  
ATOM   1629  CG  GLU B 851     -21.905  26.057  -4.222  1.00  0.00      B    C  
ATOM   1630  CD  GLU B 851     -22.950  26.701  -5.115  1.00  0.00      B    C  
ATOM   1631  OE1 GLU B 851     -23.603  27.689  -4.727  1.00  0.00      B    O  
ATOM   1632  OE2 GLU B 851     -23.103  26.197  -6.247  1.00  0.00      B    O1-
ATOM   1633  H   GLU B 851     -21.469  23.228  -3.236  1.00  0.00      B    H  
ATOM   1634  HA  GLU B 851     -20.295  25.513  -2.031  1.00  0.00      B    H  
ATOM   1635 2HB  GLU B 851     -22.762  26.448  -2.251  1.00  0.00      B    H  
ATOM   1636 3HB  GLU B 851     -23.190  24.884  -2.910  1.00  0.00      B    H  
ATOM   1637 2HG  GLU B 851     -21.469  25.229  -4.805  1.00  0.00      B    H  
ATOM   1638 3HG  GLU B 851     -21.119  26.827  -4.165  1.00  0.00      B    H  
ATOM   1639  N   LEU B 852     -22.542  24.013  -0.086  1.00  0.00      B    N  
ATOM   1640  CA  LEU B 852     -22.938  23.982   1.319  1.00  0.00      B    C  
ATOM   1641  C   LEU B 852     -21.793  23.533   2.194  1.00  0.00      B    C  
ATOM   1642  O   LEU B 852     -21.510  24.188   3.201  1.00  0.00      B    O  
ATOM   1643  CB  LEU B 852     -24.180  23.066   1.516  1.00  0.00      B    C  
ATOM   1644  CG  LEU B 852     -25.540  23.546   0.942  1.00  0.00      B    C  
ATOM   1645  CD1 LEU B 852     -26.589  22.432   1.066  1.00  0.00      B    C  
ATOM   1646  CD2 LEU B 852     -26.057  24.822   1.628  1.00  0.00      B    C  
ATOM   1647  H   LEU B 852     -22.961  23.377  -0.749  1.00  0.00      B    H  
ATOM   1648  HA  LEU B 852     -23.185  25.011   1.635  1.00  0.00      B    H  
ATOM   1649 2HB  LEU B 852     -24.308  22.876   2.600  1.00  0.00      B    H  
ATOM   1650 3HB  LEU B 852     -23.957  22.069   1.085  1.00  0.00      B    H  
ATOM   1651  HG  LEU B 852     -25.402  23.764  -0.138  1.00  0.00      B    H  
ATOM   1652 1HD1 LEU B 852     -26.270  21.508   0.548  1.00  0.00      B    H  
ATOM   1653 2HD1 LEU B 852     -26.790  22.161   2.120  1.00  0.00      B    H  
ATOM   1654 3HD1 LEU B 852     -27.554  22.729   0.616  1.00  0.00      B    H  
ATOM   1655 1HD2 LEU B 852     -26.147  24.703   2.723  1.00  0.00      B    H  
ATOM   1656 2HD2 LEU B 852     -25.381  25.678   1.444  1.00  0.00      B    H  
ATOM   1657 3HD2 LEU B 852     -27.047  25.128   1.241  1.00  0.00      B    H  
ATOM   1658  N   LEU B 853     -21.129  22.406   1.860  1.00  0.00      B    N  
ATOM   1659  CA  LEU B 853     -20.217  21.799   2.825  1.00  0.00      B    C  
ATOM   1660  C   LEU B 853     -19.067  22.726   3.139  1.00  0.00      B    C  
ATOM   1661  O   LEU B 853     -18.645  22.809   4.297  1.00  0.00      B    O  
ATOM   1662  CB  LEU B 853     -19.700  20.430   2.301  1.00  0.00      B    C  
ATOM   1663  CG  LEU B 853     -18.727  19.623   3.204  1.00  0.00      B    C  
ATOM   1664  CD1 LEU B 853     -19.410  19.268   4.532  1.00  0.00      B    C  
ATOM   1665  CD2 LEU B 853     -18.214  18.341   2.526  1.00  0.00      B    C  
ATOM   1666  H   LEU B 853     -21.261  21.987   0.950  1.00  0.00      B    H  
ATOM   1667  HA  LEU B 853     -20.762  21.650   3.774  1.00  0.00      B    H  
ATOM   1668 2HB  LEU B 853     -19.210  20.591   1.321  1.00  0.00      B    H  
ATOM   1669 3HB  LEU B 853     -20.571  19.784   2.073  1.00  0.00      B    H  
ATOM   1670  HG  LEU B 853     -17.852  20.268   3.432  1.00  0.00      B    H  
ATOM   1671 1HD1 LEU B 853     -19.756  20.171   5.070  1.00  0.00      B    H  
ATOM   1672 2HD1 LEU B 853     -20.292  18.616   4.389  1.00  0.00      B    H  
ATOM   1673 3HD1 LEU B 853     -18.721  18.739   5.216  1.00  0.00      B    H  
ATOM   1674 1HD2 LEU B 853     -19.038  17.681   2.200  1.00  0.00      B    H  
ATOM   1675 2HD2 LEU B 853     -17.606  18.575   1.632  1.00  0.00      B    H  
ATOM   1676 3HD2 LEU B 853     -17.558  17.753   3.196  1.00  0.00      B    H  
ATOM   1677  N   ALA B 854     -18.553  23.464   2.133  1.00  0.00      B    N  
ATOM   1678  CA  ALA B 854     -17.513  24.457   2.385  1.00  0.00      B    C  
ATOM   1679  C   ALA B 854     -18.038  25.585   3.241  1.00  0.00      B    C  
ATOM   1680  O   ALA B 854     -17.270  26.164   4.012  1.00  0.00      B    O  
ATOM   1681  CB  ALA B 854     -16.987  24.939   1.022  1.00  0.00      B    C  
ATOM   1682  H   ALA B 854     -18.893  23.328   1.192  1.00  0.00      B    H  
ATOM   1683  HA  ALA B 854     -16.691  23.974   2.947  1.00  0.00      B    H  
ATOM   1684 1HB  ALA B 854     -16.572  24.105   0.424  1.00  0.00      B    H  
ATOM   1685 2HB  ALA B 854     -17.782  25.409   0.411  1.00  0.00      B    H  
ATOM   1686 3HB  ALA B 854     -16.178  25.683   1.132  1.00  0.00      B    H  
TER
ATOM   2027  N   GLU C 133      -0.719  11.032  -1.115  1.00  0.00      C    N  
ATOM   2028  CA  GLU C 133      -1.871  10.942  -0.223  1.00  0.00      C    C  
ATOM   2029  C   GLU C 133      -2.781   9.807  -0.627  1.00  0.00      C    C  
ATOM   2030  O   GLU C 133      -3.294   9.092   0.246  1.00  0.00      C    O  
ATOM   2031  CB  GLU C 133      -2.647  12.290  -0.230  1.00  0.00      C    C  
ATOM   2032  CG  GLU C 133      -1.895  13.509   0.394  1.00  0.00      C    C  
ATOM   2033  CD  GLU C 133      -0.868  14.235  -0.455  1.00  0.00      C    C  
ATOM   2034  OE1 GLU C 133      -0.668  13.905  -1.640  1.00  0.00      C    O  
ATOM   2035  OE2 GLU C 133      -0.257  15.176   0.093  1.00  0.00      C    O1-
ATOM   2036  H   GLU C 133      -0.661  11.791  -1.779  1.00  0.00      C    H  
ATOM   2037  HA  GLU C 133      -1.510  10.740   0.802  1.00  0.00      C    H  
ATOM   2038 2HB  GLU C 133      -3.615  12.167   0.297  1.00  0.00      C    H  
ATOM   2039 3HB  GLU C 133      -2.933  12.555  -1.267  1.00  0.00      C    H  
ATOM   2040 2HG  GLU C 133      -1.380  13.225   1.326  1.00  0.00      C    H  
ATOM   2041 3HG  GLU C 133      -2.597  14.311   0.675  1.00  0.00      C    H  
ATOM   2042  N   TYR C 134      -2.995   9.606  -1.924  1.00  0.00      C    N  
ATOM   2043  CA  TYR C 134      -3.835   8.508  -2.392  1.00  0.00      C    C  
ATOM   2044  C   TYR C 134      -3.278   7.174  -1.917  1.00  0.00      C    C  
ATOM   2045  O   TYR C 134      -4.007   6.346  -1.388  1.00  0.00      C    O  
ATOM   2046  CB  TYR C 134      -3.946   8.511  -3.919  1.00  0.00      C    C  
ATOM   2047  CG  TYR C 134      -4.711   7.330  -4.479  1.00  0.00      C    C  
ATOM   2048  CD1 TYR C 134      -6.099   7.344  -4.554  1.00  0.00      C    C  
ATOM   2049  CD2 TYR C 134      -4.042   6.199  -4.940  1.00  0.00      C    C  
ATOM   2050  CE1 TYR C 134      -6.796   6.268  -5.071  1.00  0.00      C    C  
ATOM   2051  CE2 TYR C 134      -4.734   5.120  -5.455  1.00  0.00      C    C  
ATOM   2052  CZ  TYR C 134      -6.110   5.160  -5.521  1.00  0.00      C    C  
ATOM   2053  OH  TYR C 134      -6.803   4.086  -6.034  1.00  0.00      C    O  
ATOM   2054  H   TYR C 134      -2.577  10.211  -2.576  1.00  0.00      C    H  
ATOM   2055  HA  TYR C 134      -4.820   8.644  -1.969  1.00  0.00      C    H  
ATOM   2056  HB2 TYR C 134      -4.450   9.412  -4.235  1.00  0.00      C    H  
ATOM   2057  HB3 TYR C 134      -2.954   8.495  -4.340  1.00  0.00      C    H  
ATOM   2058  HD1 TYR C 134      -6.635   8.212  -4.202  1.00  0.00      C    H  
ATOM   2059  HD2 TYR C 134      -2.963   6.170  -4.887  1.00  0.00      C    H  
ATOM   2060  HE1 TYR C 134      -7.874   6.298  -5.121  1.00  0.00      C    H  
ATOM   2061  HE2 TYR C 134      -4.196   4.252  -5.808  1.00  0.00      C    H  
ATOM   2062  HH  TYR C 134      -7.376   4.389  -6.749  1.00  0.00      C    H  
ATOM   2063  N   ARG C 135      -1.979   6.980  -2.096  1.00  0.00      C    N  
ATOM   2064  CA  ARG C 135      -1.323   5.756  -1.655  1.00  0.00      C    C  
ATOM   2065  C   ARG C 135      -1.416   5.599  -0.141  1.00  0.00      C    C  
ATOM   2066  O   ARG C 135      -1.656   4.498   0.357  1.00  0.00      C    O  
ATOM   2067  CB  ARG C 135       0.134   5.724  -2.116  1.00  0.00      C    C  
ATOM   2068  CG  ARG C 135       0.294   5.396  -3.596  1.00  0.00      C    C  
ATOM   2069  CD  ARG C 135      -0.183   3.983  -3.906  1.00  0.00      C    C  
ATOM   2070  NE  ARG C 135      -0.032   3.636  -5.320  1.00  0.00      C    N  
ATOM   2071  CZ  ARG C 135       0.926   2.839  -5.795  1.00  0.00      C    C  
ATOM   2072  NH1 ARG C 135       1.853   2.341  -4.984  1.00  0.00      C    N1+
ATOM   2073  NH2 ARG C 135       0.951   2.535  -7.087  1.00  0.00      C    N  
ATOM   2074  H   ARG C 135      -1.445   7.678  -2.539  1.00  0.00      C    H  
ATOM   2075  HA  ARG C 135      -1.846   4.931  -2.110  1.00  0.00      C    H  
ATOM   2076  HB2 ARG C 135       0.580   6.692  -1.932  1.00  0.00      C    H  
ATOM   2077  HB3 ARG C 135       0.664   4.980  -1.544  1.00  0.00      C    H  
ATOM   2078  HG2 ARG C 135      -0.288   6.097  -4.175  1.00  0.00      C    H  
ATOM   2079  HG3 ARG C 135       1.337   5.483  -3.864  1.00  0.00      C    H  
ATOM   2080  HD2 ARG C 135       0.388   3.285  -3.314  1.00  0.00      C    H  
ATOM   2081  HD3 ARG C 135      -1.226   3.903  -3.639  1.00  0.00      C    H  
ATOM   2082  HE  ARG C 135      -0.701   4.001  -5.946  1.00  0.00      C    H  
ATOM   2083 HH11 ARG C 135       1.839   2.563  -4.005  1.00  0.00      C    H  
ATOM   2084 HH12 ARG C 135       2.569   1.740  -5.346  1.00  0.00      C    H  
ATOM   2085 HH21 ARG C 135       0.248   2.901  -7.703  1.00  0.00      C    H  
ATOM   2086 HH22 ARG C 135       1.674   1.945  -7.453  1.00  0.00      C    H  
ATOM   2087  N   ALA C 136      -1.222   6.723   0.608  1.00  0.00      C    N  
ATOM   2088  CA  ALA C 136      -1.352   6.668   2.061  1.00  0.00      C    C  
ATOM   2089  C   ALA C 136      -2.740   6.229   2.463  1.00  0.00      C    C  
ATOM   2090  O   ALA C 136      -2.879   5.293   3.240  1.00  0.00      C    O  
ATOM   2091  CB  ALA C 136      -0.982   8.054   2.617  1.00  0.00      C    C  
ATOM   2092  H   ALA C 136      -0.987   7.595   0.157  1.00  0.00      C    H  
ATOM   2093  HA  ALA C 136      -0.644   5.913   2.452  1.00  0.00      C    H  
ATOM   2094 1HB  ALA C 136       0.051   8.342   2.344  1.00  0.00      C    H  
ATOM   2095 2HB  ALA C 136      -1.651   8.849   2.233  1.00  0.00      C    H  
ATOM   2096 3HB  ALA C 136      -1.039   8.084   3.720  1.00  0.00      C    H  
ATOM   2097  N   LEU C 137      -3.777   6.949   1.980  1.00  0.00      C    N  
ATOM   2098  CA  LEU C 137      -5.139   6.621   2.390  1.00  0.00      C    C  
ATOM   2099  C   LEU C 137      -5.555   5.272   1.852  1.00  0.00      C    C  
ATOM   2100  O   LEU C 137      -6.316   4.563   2.508  1.00  0.00      C    O  
ATOM   2101  CB  LEU C 137      -6.129   7.729   1.934  1.00  0.00      C    C  
ATOM   2102  CG  LEU C 137      -6.022   9.126   2.605  1.00  0.00      C    C  
ATOM   2103  CD1 LEU C 137      -6.970  10.117   1.915  1.00  0.00      C    C  
ATOM   2104  CD2 LEU C 137      -6.323   9.085   4.112  1.00  0.00      C    C  
ATOM   2105  H   LEU C 137      -3.610   7.711   1.338  1.00  0.00      C    H  
ATOM   2106  HA  LEU C 137      -5.162   6.535   3.491  1.00  0.00      C    H  
ATOM   2107 2HB  LEU C 137      -7.163   7.356   2.073  1.00  0.00      C    H  
ATOM   2108 3HB  LEU C 137      -6.030   7.866   0.838  1.00  0.00      C    H  
ATOM   2109  HG  LEU C 137      -4.984   9.496   2.468  1.00  0.00      C    H  
ATOM   2110 1HD1 LEU C 137      -6.756  10.206   0.833  1.00  0.00      C    H  
ATOM   2111 2HD1 LEU C 137      -8.031   9.821   2.014  1.00  0.00      C    H  
ATOM   2112 3HD1 LEU C 137      -6.875  11.134   2.339  1.00  0.00      C    H  
ATOM   2113 1HD2 LEU C 137      -7.317   8.653   4.330  1.00  0.00      C    H  
ATOM   2114 2HD2 LEU C 137      -5.574   8.477   4.654  1.00  0.00      C    H  
ATOM   2115 3HD2 LEU C 137      -6.287  10.092   4.569  1.00  0.00      C    H  
ATOM   2116  N   LEU C 138      -5.071   4.902   0.669  1.00  0.00      C    N  
ATOM   2117  CA  LEU C 138      -5.414   3.617   0.069  1.00  0.00      C    C  
ATOM   2118  C   LEU C 138      -4.931   2.471   0.954  1.00  0.00      C    C  
ATOM   2119  O   LEU C 138      -5.693   1.564   1.274  1.00  0.00      C    O  
ATOM   2120  CB  LEU C 138      -4.777   3.487  -1.324  1.00  0.00      C    C  
ATOM   2121  CG  LEU C 138      -5.179   2.243  -2.128  1.00  0.00      C    C  
ATOM   2122  CD1 LEU C 138      -6.475   2.482  -2.892  1.00  0.00      C    C  
ATOM   2123  CD2 LEU C 138      -4.060   1.847  -3.082  1.00  0.00      C    C  
ATOM   2124  H   LEU C 138      -4.474   5.514   0.184  1.00  0.00      C    H  
ATOM   2125  HA  LEU C 138      -6.487   3.565  -0.023  1.00  0.00      C    H  
ATOM   2126  HB2 LEU C 138      -5.048   4.361  -1.898  1.00  0.00      C    H  
ATOM   2127  HB3 LEU C 138      -3.705   3.477  -1.203  1.00  0.00      C    H  
ATOM   2128  HG  LEU C 138      -5.342   1.422  -1.447  1.00  0.00      C    H  
ATOM   2129 HD11 LEU C 138      -6.284   3.137  -3.731  1.00  0.00      C    H  
ATOM   2130 HD12 LEU C 138      -7.200   2.946  -2.240  1.00  0.00      C    H  
ATOM   2131 HD13 LEU C 138      -6.867   1.540  -3.250  1.00  0.00      C    H  
ATOM   2132 HD21 LEU C 138      -3.164   1.633  -2.519  1.00  0.00      C    H  
ATOM   2133 HD22 LEU C 138      -3.868   2.656  -3.770  1.00  0.00      C    H  
ATOM   2134 HD23 LEU C 138      -4.355   0.967  -3.634  1.00  0.00      C    H  
TER   
END
