# Supplementary material for: DUX4 is a multifunctional factor priming human embryonic genome activation
Source: iScience. 2022 Mar 22;25(4):104137. doi: 10.1016/j.isci.2022.104137 (PMC8990217; doi:10.1016/j.isci.2022.104137)
Supplement: Data S2. A supplementary data showing coordinates (DUX4_HD1-HD2.pdb) of DUX4 HD1-HD2 without bound DNA at the end of a 100 ns molecular dynamics simulation, related to Figures 4 and S9 [file mmc12.zip]

Archive with 1 entries (1 files):
- DataS2_DUX4_HD1-HD2.pdb
