# Supplementary material for: DUX4 is a multifunctional factor priming human embryonic genome activation
Source: iScience. 2022 Mar 22;25(4):104137. doi: 10.1016/j.isci.2022.104137 (PMC8990217; doi:10.1016/j.isci.2022.104137)
Supplement: Data S2. A supplementary data showing coordinates (DUX4_HD1-HD2.pdb) of DUX4 HD1-HD2 without bound DNA at the end of a 100 ns molecular dynamics simulation, related to Figures 4 and S9 [file mmc12.zip › DataS2_DUX4_HD1-HD2.pdb]

TITLE	DNA-FREE DUX4
REMARK	THE STRUCTURE REPRESENTS THE LAST CONFORMATION OF DNA-FREE DUX4 DURING A 100 NS SIMULATION 
HELIX    1   1 PRO X   13  ARG X   25  1                                  13
HELIX    2   2 ILE X   31  ILE X   41  1                                  11
HELIX    3   3 GLU X   45  GLU X   66  1                                  22
HELIX    4   4 GLY X   88  PHE X   98  1                                  11
HELIX    5   5 ILE X  106  THR X  116  1                                  11
HELIX    6   6 GLU X  120  ARG X  131  1                                  12
CRYST1   73.410   73.410   73.410  90.00  90.00  90.00 P 1           1
ATOM      1  N   ARG X   1     -25.524   8.042   4.293  0.00  0.00           N
ATOM      2  H1  ARG X   1     -25.623   8.860   3.708  0.00  0.00           H
ATOM      3  H2  ARG X   1     -25.872   8.398   5.172  0.00  0.00           H
ATOM      4  H3  ARG X   1     -26.159   7.287   4.074  0.00  0.00           H
ATOM      5  CA  ARG X   1     -24.138   7.545   4.402  0.00  0.00           C
ATOM      6  HA  ARG X   1     -23.419   8.265   4.011  0.00  0.00           H
ATOM      7  CB  ARG X   1     -23.775   7.210   5.884  0.00  0.00           C
ATOM      8  HB2 ARG X   1     -24.615   6.746   6.401  0.00  0.00           H
ATOM      9  HB3 ARG X   1     -22.863   6.618   5.970  0.00  0.00           H
ATOM     10  CG  ARG X   1     -23.589   8.532   6.641  0.00  0.00           C
ATOM     11  HG2 ARG X   1     -22.582   8.854   6.377  0.00  0.00           H
ATOM     12  HG3 ARG X   1     -24.280   9.335   6.383  0.00  0.00           H
ATOM     13  CD  ARG X   1     -23.648   8.325   8.214  0.00  0.00           C
ATOM     14  HD2 ARG X   1     -24.638   7.927   8.440  0.00  0.00           H
ATOM     15  HD3 ARG X   1     -22.979   7.496   8.446  0.00  0.00           H
ATOM     16  NE  ARG X   1     -23.222   9.510   8.939  0.00  0.00           N
ATOM     17  HE  ARG X   1     -22.749  10.268   8.467  0.00  0.00           H
ATOM     18  CZ  ARG X   1     -23.085   9.621  10.266  0.00  0.00           C
ATOM     19  NH1 ARG X   1     -23.672   8.851  11.071  0.00  0.00           N
ATOM     20 HH11 ARG X   1     -24.106   8.014  10.708  0.00  0.00           H
ATOM     21 HH12 ARG X   1     -23.584   8.992  12.067  0.00  0.00           H
ATOM     22  NH2 ARG X   1     -22.370  10.552  10.881  0.00  0.00           N
ATOM     23 HH21 ARG X   1     -21.850  11.259  10.381  0.00  0.00           H
ATOM     24 HH22 ARG X   1     -22.298  10.491  11.887  0.00  0.00           H
ATOM     25  C   ARG X   1     -23.984   6.248   3.524  0.00  0.00           C
ATOM     26  O   ARG X   1     -24.771   5.255   3.572  0.00  0.00           O
ATOM     27  N   GLY X   2     -22.887   6.210   2.718  0.00  0.00           N
ATOM     28  H   GLY X   2     -22.371   7.073   2.626  0.00  0.00           H
ATOM     29  CA  GLY X   2     -22.289   5.057   2.100  0.00  0.00           C
ATOM     30  HA2 GLY X   2     -23.017   4.396   1.630  0.00  0.00           H
ATOM     31  HA3 GLY X   2     -21.688   5.341   1.237  0.00  0.00           H
ATOM     32  C   GLY X   2     -21.578   4.174   3.091  0.00  0.00           C
ATOM     33  O   GLY X   2     -21.171   4.657   4.182  0.00  0.00           O
ATOM     34  N   ARG X   3     -21.435   2.853   2.777  0.00  0.00           N
ATOM     35  H   ARG X   3     -21.888   2.485   1.952  0.00  0.00           H
ATOM     36  CA  ARG X   3     -20.886   1.818   3.741  0.00  0.00           C
ATOM     37  HA  ARG X   3     -20.450   2.499   4.472  0.00  0.00           H
ATOM     38  CB  ARG X   3     -22.060   1.065   4.443  0.00  0.00           C
ATOM     39  HB2 ARG X   3     -22.831   1.753   4.787  0.00  0.00           H
ATOM     40  HB3 ARG X   3     -22.434   0.408   3.657  0.00  0.00           H
ATOM     41  CG  ARG X   3     -21.750   0.170   5.617  0.00  0.00           C
ATOM     42  HG2 ARG X   3     -21.011  -0.584   5.345  0.00  0.00           H
ATOM     43  HG3 ARG X   3     -21.249   0.876   6.278  0.00  0.00           H
ATOM     44  CD  ARG X   3     -23.011  -0.414   6.263  0.00  0.00           C
ATOM     45  HD2 ARG X   3     -22.871  -1.016   7.161  0.00  0.00           H
ATOM     46  HD3 ARG X   3     -23.586   0.486   6.482  0.00  0.00           H
ATOM     47  NE  ARG X   3     -23.715  -1.242   5.347  0.00  0.00           N
ATOM     48  HE  ARG X   3     -23.272  -1.417   4.456  0.00  0.00           H
ATOM     49  CZ  ARG X   3     -24.676  -2.091   5.657  0.00  0.00           C
ATOM     50  NH1 ARG X   3     -25.195  -2.222   6.760  0.00  0.00           N
ATOM     51 HH11 ARG X   3     -24.777  -1.631   7.464  0.00  0.00           H
ATOM     52 HH12 ARG X   3     -25.959  -2.869   6.887  0.00  0.00           H
ATOM     53  NH2 ARG X   3     -25.034  -2.948   4.788  0.00  0.00           N
ATOM     54 HH21 ARG X   3     -24.640  -2.887   3.860  0.00  0.00           H
ATOM     55 HH22 ARG X   3     -25.790  -3.594   4.964  0.00  0.00           H
ATOM     56  C   ARG X   3     -19.783   0.963   3.166  0.00  0.00           C
ATOM     57  O   ARG X   3     -19.703  -0.287   3.337  0.00  0.00           O
ATOM     58  N   GLY X   4     -18.904   1.645   2.365  0.00  0.00           N
ATOM     59  H   GLY X   4     -19.033   2.636   2.219  0.00  0.00           H
ATOM     60  CA  GLY X   4     -17.696   1.118   1.728  0.00  0.00           C
ATOM     61  HA2 GLY X   4     -17.040   1.930   1.416  0.00  0.00           H
ATOM     62  HA3 GLY X   4     -17.167   0.574   2.511  0.00  0.00           H
ATOM     63  C   GLY X   4     -17.864   0.313   0.427  0.00  0.00           C
ATOM     64  O   GLY X   4     -18.932  -0.261   0.104  0.00  0.00           O
ATOM     65  N   ARG X   5     -16.698   0.164  -0.191  0.00  0.00           N
ATOM     66  H   ARG X   5     -15.854   0.528   0.226  0.00  0.00           H
ATOM     67  CA  ARG X   5     -16.416  -0.699  -1.402  0.00  0.00           C
ATOM     68  HA  ARG X   5     -17.224  -1.431  -1.405  0.00  0.00           H
ATOM     69  CB  ARG X   5     -16.502   0.177  -2.630  0.00  0.00           C
ATOM     70  HB2 ARG X   5     -17.450   0.675  -2.428  0.00  0.00           H
ATOM     71  HB3 ARG X   5     -15.645   0.850  -2.662  0.00  0.00           H
ATOM     72  CG  ARG X   5     -16.509  -0.497  -4.039  0.00  0.00           C
ATOM     73  HG2 ARG X   5     -15.710  -1.230  -4.150  0.00  0.00           H
ATOM     74  HG3 ARG X   5     -17.437  -1.054  -4.174  0.00  0.00           H
ATOM     75  CD  ARG X   5     -16.375   0.514  -5.143  0.00  0.00           C
ATOM     76  HD2 ARG X   5     -17.317   1.063  -5.138  0.00  0.00           H
ATOM     77  HD3 ARG X   5     -15.481   1.123  -5.007  0.00  0.00           H
ATOM     78  NE  ARG X   5     -16.186   0.009  -6.511  0.00  0.00           N
ATOM     79  HE  ARG X   5     -16.874   0.169  -7.233  0.00  0.00           H
ATOM     80  CZ  ARG X   5     -15.157  -0.627  -7.073  0.00  0.00           C
ATOM     81  NH1 ARG X   5     -15.118  -0.766  -8.338  0.00  0.00           N
ATOM     82 HH11 ARG X   5     -15.778  -0.267  -8.918  0.00  0.00           H
ATOM     83 HH12 ARG X   5     -14.410  -1.354  -8.753  0.00  0.00           H
ATOM     84  NH2 ARG X   5     -14.065  -1.057  -6.406  0.00  0.00           N
ATOM     85 HH21 ARG X   5     -14.093  -1.359  -5.442  0.00  0.00           H
ATOM     86 HH22 ARG X   5     -13.272  -1.380  -6.941  0.00  0.00           H
ATOM     87  C   ARG X   5     -15.010  -1.409  -1.338  0.00  0.00           C
ATOM     88  O   ARG X   5     -14.116  -0.771  -0.770  0.00  0.00           O
ATOM     89  N   ARG X   6     -14.789  -2.614  -1.937  0.00  0.00           N
ATOM     90  H   ARG X   6     -15.537  -3.119  -2.391  0.00  0.00           H
ATOM     91  CA  ARG X   6     -13.361  -3.144  -1.994  0.00  0.00           C
ATOM     92  HA  ARG X   6     -12.863  -3.027  -1.032  0.00  0.00           H
ATOM     93  CB  ARG X   6     -13.372  -4.751  -2.182  0.00  0.00           C
ATOM     94  HB2 ARG X   6     -13.575  -4.999  -3.224  0.00  0.00           H
ATOM     95  HB3 ARG X   6     -12.367  -5.135  -2.007  0.00  0.00           H
ATOM     96  CG  ARG X   6     -14.401  -5.534  -1.298  0.00  0.00           C
ATOM     97  HG2 ARG X   6     -14.106  -5.348  -0.266  0.00  0.00           H
ATOM     98  HG3 ARG X   6     -15.437  -5.213  -1.410  0.00  0.00           H
ATOM     99  CD  ARG X   6     -14.454  -7.003  -1.545  0.00  0.00           C
ATOM    100  HD2 ARG X   6     -14.888  -7.107  -2.540  0.00  0.00           H
ATOM    101  HD3 ARG X   6     -13.391  -7.237  -1.496  0.00  0.00           H
ATOM    102  NE  ARG X   6     -15.174  -7.795  -0.477  0.00  0.00           N
ATOM    103  HE  ARG X   6     -16.177  -7.676  -0.465  0.00  0.00           H
ATOM    104  CZ  ARG X   6     -14.639  -8.797   0.165  0.00  0.00           C
ATOM    105  NH1 ARG X   6     -13.330  -9.023   0.235  0.00  0.00           N
ATOM    106 HH11 ARG X   6     -12.676  -8.278   0.037  0.00  0.00           H
ATOM    107 HH12 ARG X   6     -12.908  -9.784   0.748  0.00  0.00           H
ATOM    108  NH2 ARG X   6     -15.402  -9.606   0.810  0.00  0.00           N
ATOM    109 HH21 ARG X   6     -16.403  -9.640   0.678  0.00  0.00           H
ATOM    110 HH22 ARG X   6     -14.974 -10.345   1.350  0.00  0.00           H
ATOM    111  C   ARG X   6     -12.420  -2.422  -2.999  0.00  0.00           C
ATOM    112  O   ARG X   6     -12.905  -2.179  -4.065  0.00  0.00           O
ATOM    113  N   ARG X   7     -11.185  -2.108  -2.572  0.00  0.00           N
ATOM    114  H   ARG X   7     -10.909  -2.457  -1.665  0.00  0.00           H
ATOM    115  CA  ARG X   7     -10.132  -1.466  -3.404  0.00  0.00           C
ATOM    116  HA  ARG X   7     -10.276  -0.425  -3.694  0.00  0.00           H
ATOM    117  CB  ARG X   7      -8.708  -1.516  -2.770  0.00  0.00           C
ATOM    118  HB2 ARG X   7      -8.413  -2.490  -2.379  0.00  0.00           H
ATOM    119  HB3 ARG X   7      -8.030  -1.115  -3.523  0.00  0.00           H
ATOM    120  CG  ARG X   7      -8.741  -0.516  -1.633  0.00  0.00           C
ATOM    121  HG2 ARG X   7      -8.883   0.475  -2.063  0.00  0.00           H
ATOM    122  HG3 ARG X   7      -9.568  -0.774  -0.971  0.00  0.00           H
ATOM    123  CD  ARG X   7      -7.437  -0.549  -0.860  0.00  0.00           C
ATOM    124  HD2 ARG X   7      -6.729  -0.583  -1.687  0.00  0.00           H
ATOM    125  HD3 ARG X   7      -7.491   0.338  -0.228  0.00  0.00           H
ATOM    126  NE  ARG X   7      -7.260  -1.801  -0.123  0.00  0.00           N
ATOM    127  HE  ARG X   7      -8.109  -2.297   0.104  0.00  0.00           H
ATOM    128  CZ  ARG X   7      -6.202  -2.143   0.577  0.00  0.00           C
ATOM    129  NH1 ARG X   7      -5.128  -1.321   0.670  0.00  0.00           N
ATOM    130 HH11 ARG X   7      -5.153  -0.370   0.331  0.00  0.00           H
ATOM    131 HH12 ARG X   7      -4.319  -1.601   1.206  0.00  0.00           H
ATOM    132  NH2 ARG X   7      -6.226  -3.342   1.168  0.00  0.00           N
ATOM    133 HH21 ARG X   7      -7.105  -3.837   1.117  0.00  0.00           H
ATOM    134 HH22 ARG X   7      -5.439  -3.677   1.704  0.00  0.00           H
ATOM    135  C   ARG X   7      -9.967  -2.264  -4.717  0.00  0.00           C
ATOM    136  O   ARG X   7     -10.065  -3.519  -4.682  0.00  0.00           O
ATOM    137  N   ARG X   8      -9.679  -1.571  -5.815  0.00  0.00           N
ATOM    138  H   ARG X   8      -9.449  -0.598  -5.669  0.00  0.00           H
ATOM    139  CA  ARG X   8      -9.184  -2.143  -7.071  0.00  0.00           C
ATOM    140  HA  ARG X   8      -9.974  -2.765  -7.491  0.00  0.00           H
ATOM    141  CB  ARG X   8      -9.069  -0.944  -8.115  0.00  0.00           C
ATOM    142  HB2 ARG X   8      -9.002   0.037  -7.645  0.00  0.00           H
ATOM    143  HB3 ARG X   8      -8.191  -1.071  -8.749  0.00  0.00           H
ATOM    144  CG  ARG X   8     -10.203  -0.807  -8.983  0.00  0.00           C
ATOM    145  HG2 ARG X   8     -10.136  -1.748  -9.529  0.00  0.00           H
ATOM    146  HG3 ARG X   8     -11.099  -0.823  -8.363  0.00  0.00           H
ATOM    147  CD  ARG X   8     -10.334   0.325  -9.972  0.00  0.00           C
ATOM    148  HD2 ARG X   8     -10.141   1.218  -9.379  0.00  0.00           H
ATOM    149  HD3 ARG X   8      -9.507   0.222 -10.675  0.00  0.00           H
ATOM    150  NE  ARG X   8     -11.611   0.227 -10.695  0.00  0.00           N
ATOM    151  HE  ARG X   8     -11.577  -0.391 -11.494  0.00  0.00           H
ATOM    152  CZ  ARG X   8     -12.829   0.758 -10.403  0.00  0.00           C
ATOM    153  NH1 ARG X   8     -13.899   0.662 -11.210  0.00  0.00           N
ATOM    154 HH11 ARG X   8     -13.878   0.210 -12.113  0.00  0.00           H
ATOM    155 HH12 ARG X   8     -14.746   1.132 -10.923  0.00  0.00           H
ATOM    156  NH2 ARG X   8     -13.016   1.525  -9.346  0.00  0.00           N
ATOM    157 HH21 ARG X   8     -12.180   1.865  -8.894  0.00  0.00           H
ATOM    158 HH22 ARG X   8     -13.929   1.794  -9.006  0.00  0.00           H
ATOM    159  C   ARG X   8      -7.888  -2.929  -6.812  0.00  0.00           C
ATOM    160  O   ARG X   8      -7.076  -2.461  -6.041  0.00  0.00           O
ATOM    161  N   LEU X   9      -7.567  -3.942  -7.651  0.00  0.00           N
ATOM    162  H   LEU X   9      -8.316  -4.151  -8.297  0.00  0.00           H
ATOM    163  CA  LEU X   9      -6.301  -4.700  -7.802  0.00  0.00           C
ATOM    164  HA  LEU X   9      -5.629  -4.334  -7.026  0.00  0.00           H
ATOM    165  CB  LEU X   9      -6.737  -6.129  -7.663  0.00  0.00           C
ATOM    166  HB2 LEU X   9      -7.425  -6.308  -8.490  0.00  0.00           H
ATOM    167  HB3 LEU X   9      -5.793  -6.670  -7.716  0.00  0.00           H
ATOM    168  CG  LEU X   9      -7.475  -6.488  -6.303  0.00  0.00           C
ATOM    169  HG  LEU X   9      -8.395  -5.904  -6.308  0.00  0.00           H
ATOM    170  CD1 LEU X   9      -7.998  -7.984  -6.294  0.00  0.00           C
ATOM    171 HD11 LEU X   9      -7.254  -8.584  -6.818  0.00  0.00           H
ATOM    172 HD12 LEU X   9      -8.184  -8.284  -5.263  0.00  0.00           H
ATOM    173 HD13 LEU X   9      -8.913  -8.011  -6.886  0.00  0.00           H
ATOM    174  CD2 LEU X   9      -6.627  -6.104  -5.095  0.00  0.00           C
ATOM    175 HD21 LEU X   9      -7.159  -6.263  -4.157  0.00  0.00           H
ATOM    176 HD22 LEU X   9      -5.669  -6.613  -5.199  0.00  0.00           H
ATOM    177 HD23 LEU X   9      -6.286  -5.069  -5.090  0.00  0.00           H
ATOM    178  C   LEU X   9      -5.602  -4.346  -9.093  0.00  0.00           C
ATOM    179  O   LEU X   9      -4.394  -4.527  -9.219  0.00  0.00           O
ATOM    180  N   VAL X  10      -6.344  -3.858 -10.129  0.00  0.00           N
ATOM    181  H   VAL X  10      -7.341  -3.755  -9.999  0.00  0.00           H
ATOM    182  CA  VAL X  10      -5.798  -3.314 -11.373  0.00  0.00           C
ATOM    183  HA  VAL X  10      -5.010  -3.980 -11.725  0.00  0.00           H
ATOM    184  CB  VAL X  10      -6.864  -3.210 -12.448  0.00  0.00           C
ATOM    185  HB  VAL X  10      -7.575  -4.034 -12.394  0.00  0.00           H
ATOM    186  CG1 VAL X  10      -7.809  -2.022 -12.458  0.00  0.00           C
ATOM    187 HG11 VAL X  10      -8.528  -2.338 -13.214  0.00  0.00           H
ATOM    188 HG12 VAL X  10      -8.309  -1.944 -11.493  0.00  0.00           H
ATOM    189 HG13 VAL X  10      -7.361  -1.088 -12.800  0.00  0.00           H
ATOM    190  CG2 VAL X  10      -6.338  -3.230 -13.837  0.00  0.00           C
ATOM    191 HG21 VAL X  10      -7.149  -3.462 -14.528  0.00  0.00           H
ATOM    192 HG22 VAL X  10      -5.688  -2.382 -14.056  0.00  0.00           H
ATOM    193 HG23 VAL X  10      -5.603  -4.027 -13.731  0.00  0.00           H
ATOM    194  C   VAL X  10      -5.249  -1.899 -11.054  0.00  0.00           C
ATOM    195  O   VAL X  10      -5.750  -1.145 -10.208  0.00  0.00           O
ATOM    196  N   TRP X  11      -4.219  -1.533 -11.792  0.00  0.00           N
ATOM    197  H   TRP X  11      -3.997  -2.187 -12.529  0.00  0.00           H
ATOM    198  CA  TRP X  11      -3.814  -0.096 -11.897  0.00  0.00           C
ATOM    199  HA  TRP X  11      -4.353   0.482 -11.147  0.00  0.00           H
ATOM    200  CB  TRP X  11      -2.329  -0.017 -11.438  0.00  0.00           C
ATOM    201  HB2 TRP X  11      -2.057   1.023 -11.254  0.00  0.00           H
ATOM    202  HB3 TRP X  11      -2.308  -0.450 -10.438  0.00  0.00           H
ATOM    203  CG  TRP X  11      -1.287  -0.657 -12.254  0.00  0.00           C
ATOM    204  CD1 TRP X  11      -0.972  -0.399 -13.574  0.00  0.00           C
ATOM    205  HD1 TRP X  11      -1.485   0.328 -14.186  0.00  0.00           H
ATOM    206  NE1 TRP X  11      -0.042  -1.348 -13.992  0.00  0.00           N
ATOM    207  HE1 TRP X  11       0.391  -1.399 -14.903  0.00  0.00           H
ATOM    208  CE2 TRP X  11       0.283  -2.286 -12.993  0.00  0.00           C
ATOM    209  CZ2 TRP X  11       1.065  -3.435 -12.879  0.00  0.00           C
ATOM    210  HZ2 TRP X  11       1.582  -3.703 -13.788  0.00  0.00           H
ATOM    211  CH2 TRP X  11       1.271  -4.079 -11.666  0.00  0.00           C
ATOM    212  HH2 TRP X  11       2.047  -4.819 -11.538  0.00  0.00           H
ATOM    213  CZ3 TRP X  11       0.516  -3.708 -10.492  0.00  0.00           C
ATOM    214  HZ3 TRP X  11       0.636  -4.289  -9.589  0.00  0.00           H
ATOM    215  CE3 TRP X  11      -0.439  -2.620 -10.684  0.00  0.00           C
ATOM    216  HE3 TRP X  11      -1.153  -2.433  -9.895  0.00  0.00           H
ATOM    217  CD2 TRP X  11      -0.541  -1.867 -11.890  0.00  0.00           C
ATOM    218  C   TRP X  11      -4.114   0.657 -13.189  0.00  0.00           C
ATOM    219  O   TRP X  11      -4.843   0.178 -14.077  0.00  0.00           O
ATOM    220  N   THR X  12      -3.595   1.876 -13.240  0.00  0.00           N
ATOM    221  H   THR X  12      -3.119   2.242 -12.428  0.00  0.00           H
ATOM    222  CA  THR X  12      -3.869   2.775 -14.448  0.00  0.00           C
ATOM    223  HA  THR X  12      -4.227   2.157 -15.272  0.00  0.00           H
ATOM    224  CB  THR X  12      -4.974   3.817 -14.215  0.00  0.00           C
ATOM    225  HB  THR X  12      -5.208   4.144 -15.228  0.00  0.00           H
ATOM    226  CG2 THR X  12      -6.251   3.358 -13.509  0.00  0.00           C
ATOM    227 HG21 THR X  12      -5.876   2.999 -12.551  0.00  0.00           H
ATOM    228 HG22 THR X  12      -6.961   4.165 -13.328  0.00  0.00           H
ATOM    229 HG23 THR X  12      -6.765   2.601 -14.102  0.00  0.00           H
ATOM    230  OG1 THR X  12      -4.510   4.980 -13.515  0.00  0.00           O
ATOM    231  HG1 THR X  12      -5.012   5.740 -13.819  0.00  0.00           H
ATOM    232  C   THR X  12      -2.565   3.480 -15.004  0.00  0.00           C
ATOM    233  O   THR X  12      -1.536   3.557 -14.348  0.00  0.00           O
ATOM    234  N   PRO X  13      -2.671   4.138 -16.219  0.00  0.00           N
ATOM    235  CD  PRO X  13      -3.567   3.841 -17.319  0.00  0.00           C
ATOM    236  HD2 PRO X  13      -4.336   4.607 -17.215  0.00  0.00           H
ATOM    237  HD3 PRO X  13      -3.938   2.817 -17.289  0.00  0.00           H
ATOM    238  CG  PRO X  13      -2.700   4.194 -18.516  0.00  0.00           C
ATOM    239  HG2 PRO X  13      -3.277   4.418 -19.413  0.00  0.00           H
ATOM    240  HG3 PRO X  13      -2.070   3.334 -18.747  0.00  0.00           H
ATOM    241  CB  PRO X  13      -1.928   5.436 -18.162  0.00  0.00           C
ATOM    242  HB2 PRO X  13      -2.628   6.258 -18.009  0.00  0.00           H
ATOM    243  HB3 PRO X  13      -1.126   5.749 -18.831  0.00  0.00           H
ATOM    244  CA  PRO X  13      -1.562   4.920 -16.767  0.00  0.00           C
ATOM    245  HA  PRO X  13      -0.592   4.424 -16.756  0.00  0.00           H
ATOM    246  C   PRO X  13      -1.248   6.166 -15.841  0.00  0.00           C
ATOM    247  O   PRO X  13      -0.107   6.538 -15.624  0.00  0.00           O
ATOM    248  N   SER X  14      -2.227   6.891 -15.252  0.00  0.00           N
ATOM    249  H   SER X  14      -3.164   6.592 -15.480  0.00  0.00           H
ATOM    250  CA  SER X  14      -2.033   7.985 -14.213  0.00  0.00           C
ATOM    251  HA  SER X  14      -1.401   8.812 -14.538  0.00  0.00           H
ATOM    252  CB  SER X  14      -3.401   8.508 -13.793  0.00  0.00           C
ATOM    253  HB2 SER X  14      -3.730   9.142 -14.617  0.00  0.00           H
ATOM    254  HB3 SER X  14      -4.115   7.694 -13.663  0.00  0.00           H
ATOM    255  OG  SER X  14      -3.489   9.458 -12.692  0.00  0.00           O
ATOM    256  HG  SER X  14      -3.230  10.313 -13.045  0.00  0.00           H
ATOM    257  C   SER X  14      -1.356   7.491 -12.946  0.00  0.00           C
ATOM    258  O   SER X  14      -0.416   8.129 -12.446  0.00  0.00           O
ATOM    259  N   GLN X  15      -1.738   6.352 -12.406  0.00  0.00           N
ATOM    260  H   GLN X  15      -2.517   5.843 -12.798  0.00  0.00           H
ATOM    261  CA  GLN X  15      -1.113   5.721 -11.209  0.00  0.00           C
ATOM    262  HA  GLN X  15      -1.137   6.437 -10.387  0.00  0.00           H
ATOM    263  CB  GLN X  15      -2.038   4.617 -10.757  0.00  0.00           C
ATOM    264  HB2 GLN X  15      -2.180   3.931 -11.591  0.00  0.00           H
ATOM    265  HB3 GLN X  15      -1.594   4.043  -9.944  0.00  0.00           H
ATOM    266  CG  GLN X  15      -3.440   5.185 -10.289  0.00  0.00           C
ATOM    267  HG2 GLN X  15      -3.311   5.732  -9.355  0.00  0.00           H
ATOM    268  HG3 GLN X  15      -3.924   5.910 -10.943  0.00  0.00           H
ATOM    269  CD  GLN X  15      -4.539   4.148 -10.061  0.00  0.00           C
ATOM    270  OE1 GLN X  15      -4.335   2.974 -10.354  0.00  0.00           O
ATOM    271  NE2 GLN X  15      -5.722   4.462  -9.561  0.00  0.00           N
ATOM    272 HE21 GLN X  15      -6.454   3.784  -9.408  0.00  0.00           H
ATOM    273 HE22 GLN X  15      -5.970   5.401  -9.284  0.00  0.00           H
ATOM    274  C   GLN X  15       0.352   5.278 -11.365  0.00  0.00           C
ATOM    275  O   GLN X  15       1.195   5.472 -10.488  0.00  0.00           O
ATOM    276  N   SER X  16       0.636   4.961 -12.605  0.00  0.00           N
ATOM    277  H   SER X  16      -0.063   5.164 -13.305  0.00  0.00           H
ATOM    278  CA  SER X  16       1.892   4.345 -13.001  0.00  0.00           C
ATOM    279  HA  SER X  16       2.214   3.845 -12.088  0.00  0.00           H
ATOM    280  CB  SER X  16       1.700   3.457 -14.271  0.00  0.00           C
ATOM    281  HB2 SER X  16       1.131   4.019 -15.012  0.00  0.00           H
ATOM    282  HB3 SER X  16       2.639   3.162 -14.740  0.00  0.00           H
ATOM    283  OG  SER X  16       0.907   2.310 -14.038  0.00  0.00           O
ATOM    284  HG  SER X  16       0.013   2.655 -13.990  0.00  0.00           H
ATOM    285  C   SER X  16       2.974   5.381 -13.301  0.00  0.00           C
ATOM    286  O   SER X  16       4.143   5.353 -12.897  0.00  0.00           O
ATOM    287  N   GLU X  17       2.506   6.515 -13.950  0.00  0.00           N
ATOM    288  H   GLU X  17       1.557   6.566 -14.293  0.00  0.00           H
ATOM    289  CA  GLU X  17       3.179   7.713 -14.055  0.00  0.00           C
ATOM    290  HA  GLU X  17       4.143   7.586 -14.548  0.00  0.00           H
ATOM    291  CB  GLU X  17       2.305   8.743 -14.800  0.00  0.00           C
ATOM    292  HB2 GLU X  17       1.847   8.222 -15.641  0.00  0.00           H
ATOM    293  HB3 GLU X  17       1.554   9.151 -14.124  0.00  0.00           H
ATOM    294  CG  GLU X  17       3.114   9.905 -15.260  0.00  0.00           C
ATOM    295  HG2 GLU X  17       3.616  10.446 -14.458  0.00  0.00           H
ATOM    296  HG3 GLU X  17       4.003   9.545 -15.777  0.00  0.00           H
ATOM    297  CD  GLU X  17       2.385  10.859 -16.237  0.00  0.00           C
ATOM    298  OE1 GLU X  17       1.975  11.973 -15.803  0.00  0.00           O
ATOM    299  OE2 GLU X  17       2.169  10.493 -17.385  0.00  0.00           O
ATOM    300  C   GLU X  17       3.602   8.276 -12.707  0.00  0.00           C
ATOM    301  O   GLU X  17       4.501   9.078 -12.583  0.00  0.00           O
ATOM    302  N   ALA X  18       2.758   8.022 -11.666  0.00  0.00           N
ATOM    303  H   ALA X  18       1.921   7.479 -11.823  0.00  0.00           H
ATOM    304  CA  ALA X  18       2.967   8.631 -10.311  0.00  0.00           C
ATOM    305  HA  ALA X  18       3.322   9.626 -10.576  0.00  0.00           H
ATOM    306  CB  ALA X  18       1.713   8.751  -9.513  0.00  0.00           C
ATOM    307  HB1 ALA X  18       1.999   8.874  -8.468  0.00  0.00           H
ATOM    308  HB2 ALA X  18       1.232   9.666  -9.858  0.00  0.00           H
ATOM    309  HB3 ALA X  18       1.007   7.930  -9.636  0.00  0.00           H
ATOM    310  C   ALA X  18       4.034   7.791  -9.582  0.00  0.00           C
ATOM    311  O   ALA X  18       5.075   8.306  -9.076  0.00  0.00           O
ATOM    312  N   LEU X  19       3.947   6.428  -9.632  0.00  0.00           N
ATOM    313  H   LEU X  19       3.171   5.923 -10.034  0.00  0.00           H
ATOM    314  CA  LEU X  19       5.042   5.520  -9.173  0.00  0.00           C
ATOM    315  HA  LEU X  19       5.265   5.756  -8.132  0.00  0.00           H
ATOM    316  CB  LEU X  19       4.474   4.066  -9.175  0.00  0.00           C
ATOM    317  HB2 LEU X  19       4.120   3.841 -10.182  0.00  0.00           H
ATOM    318  HB3 LEU X  19       5.190   3.263  -9.002  0.00  0.00           H
ATOM    319  CG  LEU X  19       3.382   3.812  -8.113  0.00  0.00           C
ATOM    320  HG  LEU X  19       2.612   4.545  -8.353  0.00  0.00           H
ATOM    321  CD1 LEU X  19       2.707   2.444  -8.204  0.00  0.00           C
ATOM    322 HD11 LEU X  19       3.362   1.617  -7.930  0.00  0.00           H
ATOM    323 HD12 LEU X  19       1.835   2.447  -7.549  0.00  0.00           H
ATOM    324 HD13 LEU X  19       2.341   2.308  -9.222  0.00  0.00           H
ATOM    325  CD2 LEU X  19       3.938   3.856  -6.718  0.00  0.00           C
ATOM    326 HD21 LEU X  19       4.569   3.012  -6.441  0.00  0.00           H
ATOM    327 HD22 LEU X  19       4.373   4.833  -6.507  0.00  0.00           H
ATOM    328 HD23 LEU X  19       3.128   3.686  -6.008  0.00  0.00           H
ATOM    329  C   LEU X  19       6.387   5.597  -9.944  0.00  0.00           C
ATOM    330  O   LEU X  19       7.412   5.392  -9.312  0.00  0.00           O
ATOM    331  N   ARG X  20       6.328   5.944 -11.274  0.00  0.00           N
ATOM    332  H   ARG X  20       5.409   6.052 -11.679  0.00  0.00           H
ATOM    333  CA  ARG X  20       7.532   6.264 -12.086  0.00  0.00           C
ATOM    334  HA  ARG X  20       8.188   5.405 -11.946  0.00  0.00           H
ATOM    335  CB  ARG X  20       7.213   6.500 -13.567  0.00  0.00           C
ATOM    336  HB2 ARG X  20       6.379   5.824 -13.760  0.00  0.00           H
ATOM    337  HB3 ARG X  20       6.885   7.537 -13.639  0.00  0.00           H
ATOM    338  CG  ARG X  20       8.390   6.067 -14.513  0.00  0.00           C
ATOM    339  HG2 ARG X  20       9.218   6.761 -14.659  0.00  0.00           H
ATOM    340  HG3 ARG X  20       8.815   5.171 -14.061  0.00  0.00           H
ATOM    341  CD  ARG X  20       7.860   5.801 -15.873  0.00  0.00           C
ATOM    342  HD2 ARG X  20       7.187   6.635 -16.074  0.00  0.00           H
ATOM    343  HD3 ARG X  20       8.709   5.941 -16.542  0.00  0.00           H
ATOM    344  NE  ARG X  20       7.223   4.477 -16.025  0.00  0.00           N
ATOM    345  HE  ARG X  20       7.878   3.709 -15.973  0.00  0.00           H
ATOM    346  CZ  ARG X  20       6.080   4.065 -16.490  0.00  0.00           C
ATOM    347  NH1 ARG X  20       5.140   4.930 -16.907  0.00  0.00           N
ATOM    348 HH11 ARG X  20       5.133   5.934 -16.797  0.00  0.00           H
ATOM    349 HH12 ARG X  20       4.263   4.474 -17.117  0.00  0.00           H
ATOM    350  NH2 ARG X  20       5.829   2.849 -16.625  0.00  0.00           N
ATOM    351 HH21 ARG X  20       6.485   2.161 -16.285  0.00  0.00           H
ATOM    352 HH22 ARG X  20       4.949   2.583 -17.045  0.00  0.00           H
ATOM    353  C   ARG X  20       8.406   7.339 -11.403  0.00  0.00           C
ATOM    354  O   ARG X  20       9.642   7.098 -11.322  0.00  0.00           O
ATOM    355  N   ALA X  21       7.828   8.306 -10.742  0.00  0.00           N
ATOM    356  H   ALA X  21       6.820   8.310 -10.679  0.00  0.00           H
ATOM    357  CA  ALA X  21       8.554   9.355 -10.007  0.00  0.00           C
ATOM    358  HA  ALA X  21       9.388   9.711 -10.611  0.00  0.00           H
ATOM    359  CB  ALA X  21       7.776  10.604  -9.756  0.00  0.00           C
ATOM    360  HB1 ALA X  21       6.775  10.335  -9.418  0.00  0.00           H
ATOM    361  HB2 ALA X  21       8.247  11.225  -8.995  0.00  0.00           H
ATOM    362  HB3 ALA X  21       7.818  11.189 -10.675  0.00  0.00           H
ATOM    363  C   ALA X  21       9.200   8.804  -8.723  0.00  0.00           C
ATOM    364  O   ALA X  21      10.247   9.247  -8.223  0.00  0.00           O
ATOM    365  N   CYS X  22       8.614   7.752  -8.052  0.00  0.00           N
ATOM    366  H   CYS X  22       7.797   7.290  -8.426  0.00  0.00           H
ATOM    367  CA  CYS X  22       9.238   7.014  -6.916  0.00  0.00           C
ATOM    368  HA  CYS X  22       9.596   7.691  -6.141  0.00  0.00           H
ATOM    369  CB  CYS X  22       8.170   6.237  -6.212  0.00  0.00           C
ATOM    370  HB2 CYS X  22       7.301   6.840  -5.947  0.00  0.00           H
ATOM    371  HB3 CYS X  22       7.714   5.540  -6.915  0.00  0.00           H
ATOM    372  SG  CYS X  22       8.785   5.365  -4.769  0.00  0.00           S
ATOM    373  HG  CYS X  22       8.885   6.476  -4.033  0.00  0.00           H
ATOM    374  C   CYS X  22      10.454   6.155  -7.360  0.00  0.00           C
ATOM    375  O   CYS X  22      11.483   6.243  -6.730  0.00  0.00           O
ATOM    376  N   PHE X  23      10.395   5.357  -8.484  0.00  0.00           N
ATOM    377  H   PHE X  23       9.506   5.344  -8.964  0.00  0.00           H
ATOM    378  CA  PHE X  23      11.443   4.592  -9.097  0.00  0.00           C
ATOM    379  HA  PHE X  23      11.843   3.936  -8.323  0.00  0.00           H
ATOM    380  CB  PHE X  23      10.792   3.737 -10.238  0.00  0.00           C
ATOM    381  HB2 PHE X  23       9.846   3.312  -9.906  0.00  0.00           H
ATOM    382  HB3 PHE X  23      10.555   4.479 -11.000  0.00  0.00           H
ATOM    383  CG  PHE X  23      11.568   2.664 -10.876  0.00  0.00           C
ATOM    384  CD1 PHE X  23      12.593   2.969 -11.771  0.00  0.00           C
ATOM    385  HD1 PHE X  23      12.959   3.979 -11.879  0.00  0.00           H
ATOM    386  CE1 PHE X  23      13.180   1.982 -12.568  0.00  0.00           C
ATOM    387  HE1 PHE X  23      14.058   2.300 -13.111  0.00  0.00           H
ATOM    388  CZ  PHE X  23      12.661   0.666 -12.569  0.00  0.00           C
ATOM    389  HZ  PHE X  23      13.074  -0.106 -13.201  0.00  0.00           H
ATOM    390  CE2 PHE X  23      11.652   0.294 -11.675  0.00  0.00           C
ATOM    391  HE2 PHE X  23      11.292  -0.722 -11.609  0.00  0.00           H
ATOM    392  CD2 PHE X  23      11.105   1.320 -10.865  0.00  0.00           C
ATOM    393  HD2 PHE X  23      10.302   1.057 -10.193  0.00  0.00           H
ATOM    394  C   PHE X  23      12.614   5.399  -9.578  0.00  0.00           C
ATOM    395  O   PHE X  23      13.753   4.927  -9.398  0.00  0.00           O
ATOM    396  N   GLU X  24      12.398   6.675  -9.945  0.00  0.00           N
ATOM    397  H   GLU X  24      11.453   7.031  -9.950  0.00  0.00           H
ATOM    398  CA  GLU X  24      13.457   7.639 -10.264  0.00  0.00           C
ATOM    399  HA  GLU X  24      14.035   7.344 -11.140  0.00  0.00           H
ATOM    400  CB  GLU X  24      12.905   9.000 -10.680  0.00  0.00           C
ATOM    401  HB2 GLU X  24      11.946   8.772 -11.145  0.00  0.00           H
ATOM    402  HB3 GLU X  24      12.829   9.587  -9.765  0.00  0.00           H
ATOM    403  CG  GLU X  24      13.865   9.773 -11.596  0.00  0.00           C
ATOM    404  HG2 GLU X  24      13.567  10.820 -11.528  0.00  0.00           H
ATOM    405  HG3 GLU X  24      14.914   9.768 -11.299  0.00  0.00           H
ATOM    406  CD  GLU X  24      13.846   9.320 -13.089  0.00  0.00           C
ATOM    407  OE1 GLU X  24      13.952  10.183 -13.990  0.00  0.00           O
ATOM    408  OE2 GLU X  24      13.578   8.121 -13.392  0.00  0.00           O
ATOM    409  C   GLU X  24      14.433   7.774  -9.078  0.00  0.00           C
ATOM    410  O   GLU X  24      15.630   7.930  -9.308  0.00  0.00           O
ATOM    411  N   ARG X  25      13.948   7.765  -7.830  0.00  0.00           N
ATOM    412  H   ARG X  25      12.951   7.626  -7.749  0.00  0.00           H
ATOM    413  CA  ARG X  25      14.730   7.828  -6.552  0.00  0.00           C
ATOM    414  HA  ARG X  25      15.638   8.357  -6.840  0.00  0.00           H
ATOM    415  CB  ARG X  25      13.954   8.582  -5.429  0.00  0.00           C
ATOM    416  HB2 ARG X  25      13.567   9.495  -5.881  0.00  0.00           H
ATOM    417  HB3 ARG X  25      13.086   7.992  -5.135  0.00  0.00           H
ATOM    418  CG  ARG X  25      14.870   8.842  -4.206  0.00  0.00           C
ATOM    419  HG2 ARG X  25      15.274   8.011  -3.627  0.00  0.00           H
ATOM    420  HG3 ARG X  25      15.789   9.382  -4.435  0.00  0.00           H
ATOM    421  CD  ARG X  25      14.089   9.724  -3.243  0.00  0.00           C
ATOM    422  HD2 ARG X  25      13.766  10.651  -3.718  0.00  0.00           H
ATOM    423  HD3 ARG X  25      13.194   9.208  -2.898  0.00  0.00           H
ATOM    424  NE  ARG X  25      14.914  10.190  -2.118  0.00  0.00           N
ATOM    425  HE  ARG X  25      15.177   9.443  -1.491  0.00  0.00           H
ATOM    426  CZ  ARG X  25      15.209  11.433  -1.867  0.00  0.00           C
ATOM    427  NH1 ARG X  25      14.868  12.496  -2.492  0.00  0.00           N
ATOM    428 HH11 ARG X  25      14.518  12.454  -3.439  0.00  0.00           H
ATOM    429 HH12 ARG X  25      15.399  13.320  -2.249  0.00  0.00           H
ATOM    430  NH2 ARG X  25      16.010  11.689  -0.821  0.00  0.00           N
ATOM    431 HH21 ARG X  25      16.082  10.971  -0.114  0.00  0.00           H
ATOM    432 HH22 ARG X  25      16.062  12.671  -0.593  0.00  0.00           H
ATOM    433  C   ARG X  25      15.114   6.441  -6.041  0.00  0.00           C
ATOM    434  O   ARG X  25      16.321   6.308  -5.711  0.00  0.00           O
ATOM    435  N   ASN X  26      14.188   5.482  -5.982  0.00  0.00           N
ATOM    436  H   ASN X  26      13.284   5.747  -6.348  0.00  0.00           H
ATOM    437  CA  ASN X  26      14.445   4.135  -5.486  0.00  0.00           C
ATOM    438  HA  ASN X  26      15.513   3.916  -5.525  0.00  0.00           H
ATOM    439  CB  ASN X  26      13.875   4.086  -4.004  0.00  0.00           C
ATOM    440  HB2 ASN X  26      14.260   4.974  -3.503  0.00  0.00           H
ATOM    441  HB3 ASN X  26      12.789   4.047  -3.918  0.00  0.00           H
ATOM    442  CG  ASN X  26      14.322   2.899  -3.291  0.00  0.00           C
ATOM    443  OD1 ASN X  26      14.720   1.848  -3.860  0.00  0.00           O
ATOM    444  ND2 ASN X  26      14.268   2.955  -1.962  0.00  0.00           N
ATOM    445 HD21 ASN X  26      14.799   2.240  -1.486  0.00  0.00           H
ATOM    446 HD22 ASN X  26      14.046   3.859  -1.571  0.00  0.00           H
ATOM    447  C   ASN X  26      13.720   3.072  -6.352  0.00  0.00           C
ATOM    448  O   ASN X  26      12.477   3.004  -6.327  0.00  0.00           O
ATOM    449  N   PRO X  27      14.455   2.161  -7.048  0.00  0.00           N
ATOM    450  CD  PRO X  27      15.865   2.201  -7.241  0.00  0.00           C
ATOM    451  HD2 PRO X  27      16.370   1.699  -6.416  0.00  0.00           H
ATOM    452  HD3 PRO X  27      16.244   3.214  -7.374  0.00  0.00           H
ATOM    453  CG  PRO X  27      16.063   1.464  -8.543  0.00  0.00           C
ATOM    454  HG2 PRO X  27      16.990   0.897  -8.456  0.00  0.00           H
ATOM    455  HG3 PRO X  27      16.131   2.178  -9.364  0.00  0.00           H
ATOM    456  CB  PRO X  27      14.875   0.492  -8.715  0.00  0.00           C
ATOM    457  HB2 PRO X  27      15.155  -0.516  -8.410  0.00  0.00           H
ATOM    458  HB3 PRO X  27      14.602   0.553  -9.769  0.00  0.00           H
ATOM    459  CA  PRO X  27      13.817   1.081  -7.744  0.00  0.00           C
ATOM    460  HA  PRO X  27      13.083   1.576  -8.379  0.00  0.00           H
ATOM    461  C   PRO X  27      13.294  -0.055  -6.807  0.00  0.00           C
ATOM    462  O   PRO X  27      12.571  -0.946  -7.286  0.00  0.00           O
ATOM    463  N   TYR X  28      13.639  -0.133  -5.473  0.00  0.00           N
ATOM    464  H   TYR X  28      14.418   0.437  -5.174  0.00  0.00           H
ATOM    465  CA  TYR X  28      13.259  -1.251  -4.561  0.00  0.00           C
ATOM    466  HA  TYR X  28      12.397  -1.760  -4.993  0.00  0.00           H
ATOM    467  CB  TYR X  28      14.361  -2.324  -4.428  0.00  0.00           C
ATOM    468  HB2 TYR X  28      15.113  -2.090  -3.675  0.00  0.00           H
ATOM    469  HB3 TYR X  28      13.806  -3.176  -4.036  0.00  0.00           H
ATOM    470  CG  TYR X  28      14.989  -2.853  -5.649  0.00  0.00           C
ATOM    471  CD1 TYR X  28      14.736  -4.174  -6.153  0.00  0.00           C
ATOM    472  HD1 TYR X  28      14.048  -4.860  -5.682  0.00  0.00           H
ATOM    473  CE1 TYR X  28      15.378  -4.637  -7.336  0.00  0.00           C
ATOM    474  HE1 TYR X  28      15.200  -5.646  -7.678  0.00  0.00           H
ATOM    475  CZ  TYR X  28      16.339  -3.850  -8.014  0.00  0.00           C
ATOM    476  OH  TYR X  28      17.003  -4.348  -9.108  0.00  0.00           O
ATOM    477  HH  TYR X  28      17.421  -3.668  -9.640  0.00  0.00           H
ATOM    478  CE2 TYR X  28      16.576  -2.522  -7.548  0.00  0.00           C
ATOM    479  HE2 TYR X  28      17.320  -2.019  -8.149  0.00  0.00           H
ATOM    480  CD2 TYR X  28      15.877  -2.038  -6.412  0.00  0.00           C
ATOM    481  HD2 TYR X  28      16.071  -1.030  -6.076  0.00  0.00           H
ATOM    482  C   TYR X  28      12.741  -0.736  -3.200  0.00  0.00           C
ATOM    483  O   TYR X  28      13.191  -1.292  -2.209  0.00  0.00           O
ATOM    484  N   PRO X  29      11.787   0.219  -3.044  0.00  0.00           N
ATOM    485  CD  PRO X  29      10.944   0.812  -4.043  0.00  0.00           C
ATOM    486  HD2 PRO X  29      10.702   0.077  -4.811  0.00  0.00           H
ATOM    487  HD3 PRO X  29      11.460   1.636  -4.536  0.00  0.00           H
ATOM    488  CG  PRO X  29       9.790   1.495  -3.341  0.00  0.00           C
ATOM    489  HG2 PRO X  29       8.969   0.808  -3.132  0.00  0.00           H
ATOM    490  HG3 PRO X  29       9.487   2.379  -3.901  0.00  0.00           H
ATOM    491  CB  PRO X  29      10.502   1.910  -2.037  0.00  0.00           C
ATOM    492  HB2 PRO X  29       9.833   2.138  -1.208  0.00  0.00           H
ATOM    493  HB3 PRO X  29      11.124   2.767  -2.292  0.00  0.00           H
ATOM    494  CA  PRO X  29      11.343   0.738  -1.760  0.00  0.00           C
ATOM    495  HA  PRO X  29      12.223   1.010  -1.178  0.00  0.00           H
ATOM    496  C   PRO X  29      10.491  -0.277  -0.900  0.00  0.00           C
ATOM    497  O   PRO X  29       9.806  -1.112  -1.411  0.00  0.00           O
ATOM    498  N   GLY X  30      10.646  -0.164   0.424  0.00  0.00           N
ATOM    499  H   GLY X  30      11.181   0.603   0.807  0.00  0.00           H
ATOM    500  CA  GLY X  30      10.148  -1.017   1.453  0.00  0.00           C
ATOM    501  HA2 GLY X  30      10.111  -2.048   1.102  0.00  0.00           H
ATOM    502  HA3 GLY X  30      10.814  -0.998   2.316  0.00  0.00           H
ATOM    503  C   GLY X  30       8.777  -0.621   1.963  0.00  0.00           C
ATOM    504  O   GLY X  30       8.182   0.246   1.385  0.00  0.00           O
ATOM    505  N   ILE X  31       8.271  -1.409   2.924  0.00  0.00           N
ATOM    506  H   ILE X  31       8.900  -1.992   3.457  0.00  0.00           H
ATOM    507  CA  ILE X  31       6.764  -1.616   3.170  0.00  0.00           C
ATOM    508  HA  ILE X  31       6.385  -1.793   2.164  0.00  0.00           H
ATOM    509  CB  ILE X  31       6.505  -2.800   4.082  0.00  0.00           C
ATOM    510  HB  ILE X  31       7.106  -2.670   4.982  0.00  0.00           H
ATOM    511  CG2 ILE X  31       5.000  -2.872   4.441  0.00  0.00           C
ATOM    512 HG21 ILE X  31       4.696  -3.837   4.848  0.00  0.00           H
ATOM    513 HG22 ILE X  31       4.750  -2.123   5.192  0.00  0.00           H
ATOM    514 HG23 ILE X  31       4.458  -2.705   3.510  0.00  0.00           H
ATOM    515  CG1 ILE X  31       6.905  -4.133   3.407  0.00  0.00           C
ATOM    516 HG12 ILE X  31       6.080  -4.362   2.732  0.00  0.00           H
ATOM    517 HG13 ILE X  31       7.844  -4.024   2.864  0.00  0.00           H
ATOM    518  CD1 ILE X  31       7.157  -5.250   4.316  0.00  0.00           C
ATOM    519 HD11 ILE X  31       8.081  -5.100   4.875  0.00  0.00           H
ATOM    520 HD12 ILE X  31       6.295  -5.388   4.969  0.00  0.00           H
ATOM    521 HD13 ILE X  31       7.338  -6.130   3.699  0.00  0.00           H
ATOM    522  C   ILE X  31       6.092  -0.296   3.614  0.00  0.00           C
ATOM    523  O   ILE X  31       5.107   0.061   3.007  0.00  0.00           O
ATOM    524  N   ALA X  32       6.619   0.410   4.673  0.00  0.00           N
ATOM    525  H   ALA X  32       7.339  -0.027   5.231  0.00  0.00           H
ATOM    526  CA  ALA X  32       6.070   1.687   5.049  0.00  0.00           C
ATOM    527  HA  ALA X  32       5.033   1.522   5.340  0.00  0.00           H
ATOM    528  CB  ALA X  32       6.909   2.311   6.149  0.00  0.00           C
ATOM    529  HB1 ALA X  32       6.520   3.263   6.512  0.00  0.00           H
ATOM    530  HB2 ALA X  32       6.963   1.781   7.100  0.00  0.00           H
ATOM    531  HB3 ALA X  32       7.906   2.405   5.720  0.00  0.00           H
ATOM    532  C   ALA X  32       6.016   2.717   3.855  0.00  0.00           C
ATOM    533  O   ALA X  32       4.952   3.313   3.750  0.00  0.00           O
ATOM    534  N   THR X  33       7.039   2.831   2.962  0.00  0.00           N
ATOM    535  H   THR X  33       7.848   2.252   3.136  0.00  0.00           H
ATOM    536  CA  THR X  33       7.013   3.747   1.777  0.00  0.00           C
ATOM    537  HA  THR X  33       6.807   4.761   2.121  0.00  0.00           H
ATOM    538  CB  THR X  33       8.308   3.739   0.921  0.00  0.00           C
ATOM    539  HB  THR X  33       8.518   2.709   0.634  0.00  0.00           H
ATOM    540  CG2 THR X  33       8.190   4.523  -0.420  0.00  0.00           C
ATOM    541 HG21 THR X  33       7.394   4.131  -1.054  0.00  0.00           H
ATOM    542 HG22 THR X  33       8.098   5.604  -0.320  0.00  0.00           H
ATOM    543 HG23 THR X  33       9.114   4.474  -0.995  0.00  0.00           H
ATOM    544  OG1 THR X  33       9.460   4.248   1.585  0.00  0.00           O
ATOM    545  HG1 THR X  33       9.713   3.580   2.226  0.00  0.00           H
ATOM    546  C   THR X  33       5.794   3.377   0.886  0.00  0.00           C
ATOM    547  O   THR X  33       4.812   4.134   0.701  0.00  0.00           O
ATOM    548  N   ARG X  34       5.812   2.141   0.435  0.00  0.00           N
ATOM    549  H   ARG X  34       6.501   1.565   0.899  0.00  0.00           H
ATOM    550  CA  ARG X  34       4.717   1.525  -0.231  0.00  0.00           C
ATOM    551  HA  ARG X  34       4.635   2.064  -1.174  0.00  0.00           H
ATOM    552  CB  ARG X  34       5.043   0.112  -0.643  0.00  0.00           C
ATOM    553  HB2 ARG X  34       4.976  -0.487   0.265  0.00  0.00           H
ATOM    554  HB3 ARG X  34       4.278  -0.323  -1.287  0.00  0.00           H
ATOM    555  CG  ARG X  34       6.386  -0.119  -1.324  0.00  0.00           C
ATOM    556  HG2 ARG X  34       6.405   0.489  -2.228  0.00  0.00           H
ATOM    557  HG3 ARG X  34       7.218   0.088  -0.652  0.00  0.00           H
ATOM    558  CD  ARG X  34       6.610  -1.591  -1.742  0.00  0.00           C
ATOM    559  HD2 ARG X  34       5.847  -1.885  -2.463  0.00  0.00           H
ATOM    560  HD3 ARG X  34       7.546  -1.753  -2.277  0.00  0.00           H
ATOM    561  NE  ARG X  34       6.538  -2.425  -0.568  0.00  0.00           N
ATOM    562  HE  ARG X  34       5.639  -2.539  -0.122  0.00  0.00           H
ATOM    563  CZ  ARG X  34       7.435  -3.371  -0.280  0.00  0.00           C
ATOM    564  NH1 ARG X  34       8.600  -3.517  -0.781  0.00  0.00           N
ATOM    565 HH11 ARG X  34       8.983  -2.732  -1.289  0.00  0.00           H
ATOM    566 HH12 ARG X  34       9.133  -4.339  -0.533  0.00  0.00           H
ATOM    567  NH2 ARG X  34       6.956  -4.420   0.327  0.00  0.00           N
ATOM    568 HH21 ARG X  34       6.028  -4.423   0.725  0.00  0.00           H
ATOM    569 HH22 ARG X  34       7.570  -5.196   0.530  0.00  0.00           H
ATOM    570  C   ARG X  34       3.337   1.590   0.422  0.00  0.00           C
ATOM    571  O   ARG X  34       2.359   1.580  -0.330  0.00  0.00           O
ATOM    572  N   GLU X  35       3.211   1.646   1.733  0.00  0.00           N
ATOM    573  H   GLU X  35       4.059   1.522   2.266  0.00  0.00           H
ATOM    574  CA  GLU X  35       1.910   1.730   2.374  0.00  0.00           C
ATOM    575  HA  GLU X  35       1.252   0.960   1.970  0.00  0.00           H
ATOM    576  CB  GLU X  35       1.994   1.328   3.869  0.00  0.00           C
ATOM    577  HB2 GLU X  35       2.904   1.753   4.292  0.00  0.00           H
ATOM    578  HB3 GLU X  35       1.231   1.936   4.355  0.00  0.00           H
ATOM    579  CG  GLU X  35       1.819  -0.155   4.222  0.00  0.00           C
ATOM    580  HG2 GLU X  35       0.793  -0.442   3.991  0.00  0.00           H
ATOM    581  HG3 GLU X  35       2.464  -0.837   3.669  0.00  0.00           H
ATOM    582  CD  GLU X  35       2.100  -0.439   5.693  0.00  0.00           C
ATOM    583  OE1 GLU X  35       1.922  -1.547   6.159  0.00  0.00           O
ATOM    584  OE2 GLU X  35       2.287   0.513   6.481  0.00  0.00           O
ATOM    585  C   GLU X  35       1.255   3.157   2.185  0.00  0.00           C
ATOM    586  O   GLU X  35       0.082   3.272   2.013  0.00  0.00           O
ATOM    587  N   ARG X  36       2.064   4.246   2.090  0.00  0.00           N
ATOM    588  H   ARG X  36       3.052   4.077   2.212  0.00  0.00           H
ATOM    589  CA  ARG X  36       1.676   5.665   1.830  0.00  0.00           C
ATOM    590  HA  ARG X  36       0.806   5.913   2.439  0.00  0.00           H
ATOM    591  CB  ARG X  36       2.894   6.512   2.308  0.00  0.00           C
ATOM    592  HB2 ARG X  36       3.230   6.230   3.306  0.00  0.00           H
ATOM    593  HB3 ARG X  36       3.739   6.410   1.628  0.00  0.00           H
ATOM    594  CG  ARG X  36       2.427   7.962   2.340  0.00  0.00           C
ATOM    595  HG2 ARG X  36       1.903   8.208   1.416  0.00  0.00           H
ATOM    596  HG3 ARG X  36       1.783   8.179   3.193  0.00  0.00           H
ATOM    597  CD  ARG X  36       3.550   9.026   2.511  0.00  0.00           C
ATOM    598  HD2 ARG X  36       3.018   9.973   2.600  0.00  0.00           H
ATOM    599  HD3 ARG X  36       4.124   8.775   3.403  0.00  0.00           H
ATOM    600  NE  ARG X  36       4.425   9.048   1.384  0.00  0.00           N
ATOM    601  HE  ARG X  36       4.010   9.413   0.539  0.00  0.00           H
ATOM    602  CZ  ARG X  36       5.577   8.582   1.229  0.00  0.00           C
ATOM    603  NH1 ARG X  36       6.377   8.214   2.236  0.00  0.00           N
ATOM    604 HH11 ARG X  36       6.211   8.531   3.180  0.00  0.00           H
ATOM    605 HH12 ARG X  36       7.351   8.051   2.023  0.00  0.00           H
ATOM    606  NH2 ARG X  36       6.104   8.494   0.032  0.00  0.00           N
ATOM    607 HH21 ARG X  36       5.592   9.012  -0.668  0.00  0.00           H
ATOM    608 HH22 ARG X  36       7.078   8.291  -0.146  0.00  0.00           H
ATOM    609  C   ARG X  36       1.381   5.837   0.375  0.00  0.00           C
ATOM    610  O   ARG X  36       0.440   6.557  -0.026  0.00  0.00           O
ATOM    611  N   LEU X  37       2.087   5.145  -0.510  0.00  0.00           N
ATOM    612  H   LEU X  37       2.679   4.436  -0.101  0.00  0.00           H
ATOM    613  CA  LEU X  37       1.901   5.147  -1.969  0.00  0.00           C
ATOM    614  HA  LEU X  37       1.649   6.172  -2.243  0.00  0.00           H
ATOM    615  CB  LEU X  37       3.123   4.656  -2.649  0.00  0.00           C
ATOM    616  HB2 LEU X  37       3.281   3.647  -2.269  0.00  0.00           H
ATOM    617  HB3 LEU X  37       2.820   4.607  -3.695  0.00  0.00           H
ATOM    618  CG  LEU X  37       4.480   5.417  -2.537  0.00  0.00           C
ATOM    619  HG  LEU X  37       4.639   5.530  -1.464  0.00  0.00           H
ATOM    620  CD1 LEU X  37       5.641   4.608  -3.112  0.00  0.00           C
ATOM    621 HD11 LEU X  37       5.478   4.606  -4.190  0.00  0.00           H
ATOM    622 HD12 LEU X  37       6.572   5.172  -3.058  0.00  0.00           H
ATOM    623 HD13 LEU X  37       5.674   3.573  -2.772  0.00  0.00           H
ATOM    624  CD2 LEU X  37       4.462   6.846  -3.133  0.00  0.00           C
ATOM    625 HD21 LEU X  37       3.918   7.549  -2.501  0.00  0.00           H
ATOM    626 HD22 LEU X  37       5.464   7.274  -3.116  0.00  0.00           H
ATOM    627 HD23 LEU X  37       3.942   6.874  -4.091  0.00  0.00           H
ATOM    628  C   LEU X  37       0.595   4.354  -2.287  0.00  0.00           C
ATOM    629  O   LEU X  37      -0.153   4.720  -3.091  0.00  0.00           O
ATOM    630  N   ALA X  38       0.421   3.305  -1.544  0.00  0.00           N
ATOM    631  H   ALA X  38       1.168   2.932  -0.974  0.00  0.00           H
ATOM    632  CA  ALA X  38      -0.829   2.603  -1.477  0.00  0.00           C
ATOM    633  HA  ALA X  38      -1.085   2.238  -2.472  0.00  0.00           H
ATOM    634  CB  ALA X  38      -0.607   1.342  -0.595  0.00  0.00           C
ATOM    635  HB1 ALA X  38      -1.444   0.644  -0.612  0.00  0.00           H
ATOM    636  HB2 ALA X  38       0.213   0.811  -1.078  0.00  0.00           H
ATOM    637  HB3 ALA X  38      -0.419   1.528   0.462  0.00  0.00           H
ATOM    638  C   ALA X  38      -2.029   3.475  -0.983  0.00  0.00           C
ATOM    639  O   ALA X  38      -3.117   3.370  -1.541  0.00  0.00           O
ATOM    640  N   GLN X  39      -1.781   4.383  -0.091  0.00  0.00           N
ATOM    641  H   GLN X  39      -0.884   4.443   0.369  0.00  0.00           H
ATOM    642  CA  GLN X  39      -2.717   5.467   0.149  0.00  0.00           C
ATOM    643  HA  GLN X  39      -3.646   4.920   0.306  0.00  0.00           H
ATOM    644  CB  GLN X  39      -2.260   6.176   1.385  0.00  0.00           C
ATOM    645  HB2 GLN X  39      -1.709   5.532   2.070  0.00  0.00           H
ATOM    646  HB3 GLN X  39      -1.543   6.978   1.212  0.00  0.00           H
ATOM    647  CG  GLN X  39      -3.448   6.868   2.035  0.00  0.00           C
ATOM    648  HG2 GLN X  39      -3.792   7.602   1.307  0.00  0.00           H
ATOM    649  HG3 GLN X  39      -4.318   6.218   2.137  0.00  0.00           H
ATOM    650  CD  GLN X  39      -3.140   7.574   3.329  0.00  0.00           C
ATOM    651  OE1 GLN X  39      -2.111   7.377   3.953  0.00  0.00           O
ATOM    652  NE2 GLN X  39      -3.995   8.421   3.802  0.00  0.00           N
ATOM    653 HE21 GLN X  39      -3.547   8.982   4.512  0.00  0.00           H
ATOM    654 HE22 GLN X  39      -4.839   8.555   3.262  0.00  0.00           H
ATOM    655  C   GLN X  39      -2.985   6.375  -1.122  0.00  0.00           C
ATOM    656  O   GLN X  39      -4.123   6.464  -1.531  0.00  0.00           O
ATOM    657  N   ALA X  40      -1.913   6.939  -1.681  0.00  0.00           N
ATOM    658  H   ALA X  40      -0.997   6.795  -1.280  0.00  0.00           H
ATOM    659  CA  ALA X  40      -2.024   7.895  -2.763  0.00  0.00           C
ATOM    660  HA  ALA X  40      -2.816   8.530  -2.367  0.00  0.00           H
ATOM    661  CB  ALA X  40      -0.744   8.689  -2.932  0.00  0.00           C
ATOM    662  HB1 ALA X  40      -0.998   9.510  -3.602  0.00  0.00           H
ATOM    663  HB2 ALA X  40      -0.351   9.032  -1.975  0.00  0.00           H
ATOM    664  HB3 ALA X  40       0.004   8.051  -3.403  0.00  0.00           H
ATOM    665  C   ALA X  40      -2.516   7.376  -4.124  0.00  0.00           C
ATOM    666  O   ALA X  40      -3.295   7.976  -4.811  0.00  0.00           O
ATOM    667  N   ILE X  41      -2.252   6.142  -4.465  0.00  0.00           N
ATOM    668  H   ILE X  41      -1.527   5.675  -3.939  0.00  0.00           H
ATOM    669  CA  ILE X  41      -2.716   5.452  -5.632  0.00  0.00           C
ATOM    670  HA  ILE X  41      -2.824   6.171  -6.444  0.00  0.00           H
ATOM    671  CB  ILE X  41      -1.593   4.450  -6.030  0.00  0.00           C
ATOM    672  HB  ILE X  41      -1.419   3.711  -5.247  0.00  0.00           H
ATOM    673  CG2 ILE X  41      -1.902   3.586  -7.258  0.00  0.00           C
ATOM    674 HG21 ILE X  41      -2.627   2.831  -6.954  0.00  0.00           H
ATOM    675 HG22 ILE X  41      -2.351   4.238  -8.007  0.00  0.00           H
ATOM    676 HG23 ILE X  41      -1.052   3.076  -7.710  0.00  0.00           H
ATOM    677  CG1 ILE X  41      -0.245   5.182  -6.386  0.00  0.00           C
ATOM    678 HG12 ILE X  41       0.069   5.625  -5.441  0.00  0.00           H
ATOM    679 HG13 ILE X  41       0.570   4.473  -6.528  0.00  0.00           H
ATOM    680  CD1 ILE X  41      -0.260   6.286  -7.452  0.00  0.00           C
ATOM    681 HD11 ILE X  41      -0.894   7.135  -7.197  0.00  0.00           H
ATOM    682 HD12 ILE X  41       0.780   6.578  -7.599  0.00  0.00           H
ATOM    683 HD13 ILE X  41      -0.534   5.836  -8.407  0.00  0.00           H
ATOM    684  C   ILE X  41      -4.082   4.726  -5.409  0.00  0.00           C
ATOM    685  O   ILE X  41      -4.738   4.440  -6.367  0.00  0.00           O
ATOM    686  N   GLY X  42      -4.363   4.329  -4.179  0.00  0.00           N
ATOM    687  H   GLY X  42      -3.675   4.481  -3.454  0.00  0.00           H
ATOM    688  CA  GLY X  42      -5.612   3.607  -3.761  0.00  0.00           C
ATOM    689  HA2 GLY X  42      -5.789   3.894  -2.724  0.00  0.00           H
ATOM    690  HA3 GLY X  42      -6.408   3.945  -4.425  0.00  0.00           H
ATOM    691  C   GLY X  42      -5.568   2.080  -3.996  0.00  0.00           C
ATOM    692  O   GLY X  42      -6.424   1.425  -3.421  0.00  0.00           O
ATOM    693  N   ILE X  43      -4.706   1.494  -4.883  0.00  0.00           N
ATOM    694  H   ILE X  43      -4.151   2.128  -5.439  0.00  0.00           H
ATOM    695  CA  ILE X  43      -4.378   0.080  -4.851  0.00  0.00           C
ATOM    696  HA  ILE X  43      -5.334  -0.444  -4.840  0.00  0.00           H
ATOM    697  CB  ILE X  43      -3.597  -0.414  -6.079  0.00  0.00           C
ATOM    698  HB  ILE X  43      -3.551  -1.499  -5.978  0.00  0.00           H
ATOM    699  CG2 ILE X  43      -4.411   0.054  -7.350  0.00  0.00           C
ATOM    700 HG21 ILE X  43      -5.433  -0.321  -7.293  0.00  0.00           H
ATOM    701 HG22 ILE X  43      -4.467   1.137  -7.460  0.00  0.00           H
ATOM    702 HG23 ILE X  43      -3.865  -0.292  -8.228  0.00  0.00           H
ATOM    703  CG1 ILE X  43      -2.151   0.049  -6.081  0.00  0.00           C
ATOM    704 HG12 ILE X  43      -2.029   1.051  -5.671  0.00  0.00           H
ATOM    705 HG13 ILE X  43      -1.575  -0.579  -5.402  0.00  0.00           H
ATOM    706  CD1 ILE X  43      -1.326   0.039  -7.337  0.00  0.00           C
ATOM    707 HD11 ILE X  43      -1.688   0.831  -7.993  0.00  0.00           H
ATOM    708 HD12 ILE X  43      -0.273   0.247  -7.146  0.00  0.00           H
ATOM    709 HD13 ILE X  43      -1.383  -1.006  -7.644  0.00  0.00           H
ATOM    710  C   ILE X  43      -3.649  -0.361  -3.564  0.00  0.00           C
ATOM    711  O   ILE X  43      -2.900   0.481  -3.100  0.00  0.00           O
ATOM    712  N   PRO X  44      -3.895  -1.580  -3.096  0.00  0.00           N
ATOM    713  CD  PRO X  44      -4.944  -2.517  -3.600  0.00  0.00           C
ATOM    714  HD2 PRO X  44      -4.737  -2.920  -4.591  0.00  0.00           H
ATOM    715  HD3 PRO X  44      -5.874  -1.949  -3.641  0.00  0.00           H
ATOM    716  CG  PRO X  44      -5.083  -3.680  -2.510  0.00  0.00           C
ATOM    717  HG2 PRO X  44      -5.140  -4.702  -2.884  0.00  0.00           H
ATOM    718  HG3 PRO X  44      -5.854  -3.473  -1.767  0.00  0.00           H
ATOM    719  CB  PRO X  44      -3.700  -3.609  -1.837  0.00  0.00           C
ATOM    720  HB2 PRO X  44      -3.071  -4.252  -2.452  0.00  0.00           H
ATOM    721  HB3 PRO X  44      -3.780  -3.981  -0.816  0.00  0.00           H
ATOM    722  CA  PRO X  44      -3.150  -2.216  -1.968  0.00  0.00           C
ATOM    723  HA  PRO X  44      -3.409  -1.737  -1.025  0.00  0.00           H
ATOM    724  C   PRO X  44      -1.607  -2.257  -2.049  0.00  0.00           C
ATOM    725  O   PRO X  44      -1.066  -2.344  -3.133  0.00  0.00           O
ATOM    726  N   GLU X  45      -0.858  -2.327  -0.881  0.00  0.00           N
ATOM    727  H   GLU X  45      -1.379  -2.176  -0.029  0.00  0.00           H
ATOM    728  CA  GLU X  45       0.607  -2.267  -0.882  0.00  0.00           C
ATOM    729  HA  GLU X  45       0.896  -1.392  -1.463  0.00  0.00           H
ATOM    730  CB  GLU X  45       1.060  -2.035   0.618  0.00  0.00           C
ATOM    731  HB2 GLU X  45       0.725  -1.060   0.974  0.00  0.00           H
ATOM    732  HB3 GLU X  45       0.593  -2.801   1.237  0.00  0.00           H
ATOM    733  CG  GLU X  45       2.550  -2.191   0.749  0.00  0.00           C
ATOM    734  HG2 GLU X  45       2.856  -1.830  -0.233  0.00  0.00           H
ATOM    735  HG3 GLU X  45       2.882  -1.493   1.517  0.00  0.00           H
ATOM    736  CD  GLU X  45       3.199  -3.548   1.035  0.00  0.00           C
ATOM    737  OE1 GLU X  45       4.334  -3.838   0.635  0.00  0.00           O
ATOM    738  OE2 GLU X  45       2.600  -4.383   1.810  0.00  0.00           O
ATOM    739  C   GLU X  45       1.299  -3.534  -1.592  0.00  0.00           C
ATOM    740  O   GLU X  45       2.178  -3.270  -2.438  0.00  0.00           O
ATOM    741  N   PRO X  46       0.716  -4.756  -1.482  0.00  0.00           N
ATOM    742  CD  PRO X  46      -0.155  -5.354  -0.442  0.00  0.00           C
ATOM    743  HD2 PRO X  46      -0.894  -4.791   0.128  0.00  0.00           H
ATOM    744  HD3 PRO X  46       0.544  -5.768   0.285  0.00  0.00           H
ATOM    745  CG  PRO X  46      -0.791  -6.546  -1.191  0.00  0.00           C
ATOM    746  HG2 PRO X  46      -1.500  -6.139  -1.912  0.00  0.00           H
ATOM    747  HG3 PRO X  46      -1.225  -7.259  -0.489  0.00  0.00           H
ATOM    748  CB  PRO X  46       0.477  -7.078  -1.856  0.00  0.00           C
ATOM    749  HB2 PRO X  46       0.246  -7.778  -2.660  0.00  0.00           H
ATOM    750  HB3 PRO X  46       1.028  -7.498  -1.015  0.00  0.00           H
ATOM    751  CA  PRO X  46       1.216  -5.838  -2.348  0.00  0.00           C
ATOM    752  HA  PRO X  46       2.282  -5.843  -2.122  0.00  0.00           H
ATOM    753  C   PRO X  46       1.128  -5.549  -3.883  0.00  0.00           C
ATOM    754  O   PRO X  46       1.943  -5.970  -4.730  0.00  0.00           O
ATOM    755  N   ARG X  47       0.090  -4.767  -4.261  0.00  0.00           N
ATOM    756  H   ARG X  47      -0.460  -4.308  -3.548  0.00  0.00           H
ATOM    757  CA  ARG X  47      -0.091  -4.308  -5.716  0.00  0.00           C
ATOM    758  HA  ARG X  47       0.109  -5.124  -6.411  0.00  0.00           H
ATOM    759  CB  ARG X  47      -1.558  -3.954  -6.028  0.00  0.00           C
ATOM    760  HB2 ARG X  47      -1.859  -2.944  -5.749  0.00  0.00           H
ATOM    761  HB3 ARG X  47      -1.628  -4.089  -7.107  0.00  0.00           H
ATOM    762  CG  ARG X  47      -2.556  -4.951  -5.459  0.00  0.00           C
ATOM    763  HG2 ARG X  47      -2.392  -5.097  -4.392  0.00  0.00           H
ATOM    764  HG3 ARG X  47      -3.551  -4.522  -5.575  0.00  0.00           H
ATOM    765  CD  ARG X  47      -2.620  -6.406  -6.101  0.00  0.00           C
ATOM    766  HD2 ARG X  47      -1.698  -6.895  -5.787  0.00  0.00           H
ATOM    767  HD3 ARG X  47      -3.423  -7.001  -5.666  0.00  0.00           H
ATOM    768  NE  ARG X  47      -2.888  -6.405  -7.518  0.00  0.00           N
ATOM    769  HE  ARG X  47      -3.262  -5.584  -7.972  0.00  0.00           H
ATOM    770  CZ  ARG X  47      -2.458  -7.213  -8.464  0.00  0.00           C
ATOM    771  NH1 ARG X  47      -1.811  -8.363  -8.260  0.00  0.00           N
ATOM    772 HH11 ARG X  47      -1.551  -8.653  -7.328  0.00  0.00           H
ATOM    773 HH12 ARG X  47      -1.356  -8.710  -9.092  0.00  0.00           H
ATOM    774  NH2 ARG X  47      -2.623  -6.932  -9.713  0.00  0.00           N
ATOM    775 HH21 ARG X  47      -3.147  -6.135 -10.046  0.00  0.00           H
ATOM    776 HH22 ARG X  47      -2.284  -7.541 -10.444  0.00  0.00           H
ATOM    777  C   ARG X  47       0.865  -3.166  -6.113  0.00  0.00           C
ATOM    778  O   ARG X  47       1.509  -3.251  -7.157  0.00  0.00           O
ATOM    779  N   VAL X  48       1.131  -2.168  -5.168  0.00  0.00           N
ATOM    780  H   VAL X  48       0.463  -2.132  -4.411  0.00  0.00           H
ATOM    781  CA  VAL X  48       2.307  -1.229  -5.207  0.00  0.00           C
ATOM    782  HA  VAL X  48       2.174  -0.717  -6.160  0.00  0.00           H
ATOM    783  CB  VAL X  48       2.385  -0.154  -4.055  0.00  0.00           C
ATOM    784  HB  VAL X  48       2.217  -0.753  -3.161  0.00  0.00           H
ATOM    785  CG1 VAL X  48       3.661   0.651  -4.041  0.00  0.00           C
ATOM    786 HG11 VAL X  48       4.550   0.064  -3.809  0.00  0.00           H
ATOM    787 HG12 VAL X  48       3.893   0.925  -5.070  0.00  0.00           H
ATOM    788 HG13 VAL X  48       3.768   1.528  -3.401  0.00  0.00           H
ATOM    789  CG2 VAL X  48       1.257   0.927  -4.190  0.00  0.00           C
ATOM    790 HG21 VAL X  48       0.329   0.438  -3.894  0.00  0.00           H
ATOM    791 HG22 VAL X  48       1.353   1.801  -3.546  0.00  0.00           H
ATOM    792 HG23 VAL X  48       1.220   1.405  -5.169  0.00  0.00           H
ATOM    793  C   VAL X  48       3.669  -1.925  -5.323  0.00  0.00           C
ATOM    794  O   VAL X  48       4.475  -1.555  -6.156  0.00  0.00           O
ATOM    795  N   GLN X  49       3.991  -2.971  -4.544  0.00  0.00           N
ATOM    796  H   GLN X  49       3.351  -3.060  -3.767  0.00  0.00           H
ATOM    797  CA  GLN X  49       5.193  -3.810  -4.524  0.00  0.00           C
ATOM    798  HA  GLN X  49       6.105  -3.217  -4.456  0.00  0.00           H
ATOM    799  CB  GLN X  49       5.051  -4.782  -3.290  0.00  0.00           C
ATOM    800  HB2 GLN X  49       4.962  -4.264  -2.335  0.00  0.00           H
ATOM    801  HB3 GLN X  49       4.008  -5.093  -3.356  0.00  0.00           H
ATOM    802  CG  GLN X  49       5.928  -6.000  -2.978  0.00  0.00           C
ATOM    803  HG2 GLN X  49       5.491  -6.434  -2.080  0.00  0.00           H
ATOM    804  HG3 GLN X  49       5.723  -6.688  -3.798  0.00  0.00           H
ATOM    805  CD  GLN X  49       7.426  -5.740  -2.827  0.00  0.00           C
ATOM    806  OE1 GLN X  49       8.032  -4.932  -3.470  0.00  0.00           O
ATOM    807  NE2 GLN X  49       8.081  -6.616  -2.048  0.00  0.00           N
ATOM    808 HE21 GLN X  49       9.081  -6.534  -1.934  0.00  0.00           H
ATOM    809 HE22 GLN X  49       7.654  -7.287  -1.425  0.00  0.00           H
ATOM    810  C   GLN X  49       5.288  -4.666  -5.893  0.00  0.00           C
ATOM    811  O   GLN X  49       6.352  -4.706  -6.498  0.00  0.00           O
ATOM    812  N   ILE X  50       4.147  -5.222  -6.372  0.00  0.00           N
ATOM    813  H   ILE X  50       3.318  -5.206  -5.796  0.00  0.00           H
ATOM    814  CA  ILE X  50       4.078  -5.969  -7.714  0.00  0.00           C
ATOM    815  HA  ILE X  50       4.999  -6.552  -7.699  0.00  0.00           H
ATOM    816  CB  ILE X  50       2.826  -6.857  -7.920  0.00  0.00           C
ATOM    817  HB  ILE X  50       1.975  -6.219  -7.683  0.00  0.00           H
ATOM    818  CG2 ILE X  50       2.678  -7.293  -9.433  0.00  0.00           C
ATOM    819 HG21 ILE X  50       2.656  -6.488 -10.167  0.00  0.00           H
ATOM    820 HG22 ILE X  50       3.529  -7.842  -9.838  0.00  0.00           H
ATOM    821 HG23 ILE X  50       1.833  -7.981  -9.454  0.00  0.00           H
ATOM    822  CG1 ILE X  50       3.030  -8.151  -7.064  0.00  0.00           C
ATOM    823 HG12 ILE X  50       3.619  -8.952  -7.510  0.00  0.00           H
ATOM    824 HG13 ILE X  50       3.544  -7.812  -6.165  0.00  0.00           H
ATOM    825  CD1 ILE X  50       1.656  -8.702  -6.647  0.00  0.00           C
ATOM    826 HD11 ILE X  50       1.078  -9.066  -7.496  0.00  0.00           H
ATOM    827 HD12 ILE X  50       1.751  -9.308  -5.746  0.00  0.00           H
ATOM    828 HD13 ILE X  50       1.075  -7.838  -6.324  0.00  0.00           H
ATOM    829  C   ILE X  50       4.337  -4.911  -8.948  0.00  0.00           C
ATOM    830  O   ILE X  50       4.996  -5.296  -9.922  0.00  0.00           O
ATOM    831  N   TRP X  51       3.761  -3.681  -8.794  0.00  0.00           N
ATOM    832  H   TRP X  51       3.176  -3.473  -7.997  0.00  0.00           H
ATOM    833  CA  TRP X  51       4.027  -2.625  -9.767  0.00  0.00           C
ATOM    834  HA  TRP X  51       3.620  -2.926 -10.733  0.00  0.00           H
ATOM    835  CB  TRP X  51       3.367  -1.294  -9.348  0.00  0.00           C
ATOM    836  HB2 TRP X  51       2.298  -1.398  -9.160  0.00  0.00           H
ATOM    837  HB3 TRP X  51       3.811  -0.874  -8.446  0.00  0.00           H
ATOM    838  CG  TRP X  51       3.507  -0.222 -10.389  0.00  0.00           C
ATOM    839  CD1 TRP X  51       2.672   0.059 -11.381  0.00  0.00           C
ATOM    840  HD1 TRP X  51       1.711  -0.426 -11.477  0.00  0.00           H
ATOM    841  NE1 TRP X  51       3.200   1.001 -12.248  0.00  0.00           N
ATOM    842  HE1 TRP X  51       2.691   1.304 -13.066  0.00  0.00           H
ATOM    843  CE2 TRP X  51       4.437   1.419 -11.832  0.00  0.00           C
ATOM    844  CZ2 TRP X  51       5.240   2.465 -12.247  0.00  0.00           C
ATOM    845  HZ2 TRP X  51       5.000   3.091 -13.094  0.00  0.00           H
ATOM    846  CH2 TRP X  51       6.547   2.572 -11.737  0.00  0.00           C
ATOM    847  HH2 TRP X  51       7.224   3.356 -12.043  0.00  0.00           H
ATOM    848  CZ3 TRP X  51       6.934   1.652 -10.725  0.00  0.00           C
ATOM    849  HZ3 TRP X  51       7.836   1.758 -10.140  0.00  0.00           H
ATOM    850  CE3 TRP X  51       5.999   0.790 -10.141  0.00  0.00           C
ATOM    851  HE3 TRP X  51       6.153   0.245  -9.222  0.00  0.00           H
ATOM    852  CD2 TRP X  51       4.659   0.637 -10.670  0.00  0.00           C
ATOM    853  C   TRP X  51       5.565  -2.312  -9.965  0.00  0.00           C
ATOM    854  O   TRP X  51       5.972  -2.057 -11.088  0.00  0.00           O
ATOM    855  N   PHE X  52       6.263  -2.467  -8.812  0.00  0.00           N
ATOM    856  H   PHE X  52       5.776  -2.530  -7.930  0.00  0.00           H
ATOM    857  CA  PHE X  52       7.744  -2.148  -8.835  0.00  0.00           C
ATOM    858  HA  PHE X  52       7.963  -1.312  -9.499  0.00  0.00           H
ATOM    859  CB  PHE X  52       8.309  -1.814  -7.407  0.00  0.00           C
ATOM    860  HB2 PHE X  52       7.617  -2.155  -6.637  0.00  0.00           H
ATOM    861  HB3 PHE X  52       9.279  -2.297  -7.287  0.00  0.00           H
ATOM    862  CG  PHE X  52       8.479  -0.341  -7.154  0.00  0.00           C
ATOM    863  CD1 PHE X  52       7.413   0.399  -6.605  0.00  0.00           C
ATOM    864  HD1 PHE X  52       6.513  -0.091  -6.265  0.00  0.00           H
ATOM    865  CE1 PHE X  52       7.476   1.782  -6.438  0.00  0.00           C
ATOM    866  HE1 PHE X  52       6.753   2.259  -5.793  0.00  0.00           H
ATOM    867  CZ  PHE X  52       8.638   2.469  -6.889  0.00  0.00           C
ATOM    868  HZ  PHE X  52       8.607   3.548  -6.923  0.00  0.00           H
ATOM    869  CE2 PHE X  52       9.691   1.758  -7.450  0.00  0.00           C
ATOM    870  HE2 PHE X  52      10.618   2.193  -7.793  0.00  0.00           H
ATOM    871  CD2 PHE X  52       9.687   0.358  -7.553  0.00  0.00           C
ATOM    872  HD2 PHE X  52      10.483  -0.156  -8.070  0.00  0.00           H
ATOM    873  C   PHE X  52       8.463  -3.294  -9.464  0.00  0.00           C
ATOM    874  O   PHE X  52       9.185  -3.031 -10.459  0.00  0.00           O
ATOM    875  N   GLN X  53       8.213  -4.594  -9.133  0.00  0.00           N
ATOM    876  H   GLN X  53       7.518  -4.897  -8.465  0.00  0.00           H
ATOM    877  CA  GLN X  53       8.881  -5.701  -9.904  0.00  0.00           C
ATOM    878  HA  GLN X  53       9.962  -5.573  -9.835  0.00  0.00           H
ATOM    879  CB  GLN X  53       8.618  -7.063  -9.150  0.00  0.00           C
ATOM    880  HB2 GLN X  53       8.978  -7.068  -8.121  0.00  0.00           H
ATOM    881  HB3 GLN X  53       7.548  -7.191  -8.984  0.00  0.00           H
ATOM    882  CG  GLN X  53       9.144  -8.408  -9.792  0.00  0.00           C
ATOM    883  HG2 GLN X  53       8.651  -9.266  -9.334  0.00  0.00           H
ATOM    884  HG3 GLN X  53       8.751  -8.503 -10.804  0.00  0.00           H
ATOM    885  CD  GLN X  53      10.656  -8.666  -9.706  0.00  0.00           C
ATOM    886  OE1 GLN X  53      11.408  -7.971  -9.016  0.00  0.00           O
ATOM    887  NE2 GLN X  53      11.234  -9.615 -10.461  0.00  0.00           N
ATOM    888 HE21 GLN X  53      12.243  -9.670 -10.474  0.00  0.00           H
ATOM    889 HE22 GLN X  53      10.719  -9.982 -11.248  0.00  0.00           H
ATOM    890  C   GLN X  53       8.588  -5.853 -11.340  0.00  0.00           C
ATOM    891  O   GLN X  53       9.477  -6.027 -12.131  0.00  0.00           O
ATOM    892  N   ASN X  54       7.369  -5.511 -11.738  0.00  0.00           N
ATOM    893  H   ASN X  54       6.591  -5.548 -11.095  0.00  0.00           H
ATOM    894  CA  ASN X  54       6.950  -5.283 -13.169  0.00  0.00           C
ATOM    895  HA  ASN X  54       7.250  -6.068 -13.863  0.00  0.00           H
ATOM    896  CB  ASN X  54       5.417  -5.152 -13.103  0.00  0.00           C
ATOM    897  HB2 ASN X  54       4.963  -5.971 -12.545  0.00  0.00           H
ATOM    898  HB3 ASN X  54       5.157  -4.265 -12.527  0.00  0.00           H
ATOM    899  CG  ASN X  54       4.753  -4.914 -14.408  0.00  0.00           C
ATOM    900  OD1 ASN X  54       4.338  -5.871 -14.995  0.00  0.00           O
ATOM    901  ND2 ASN X  54       4.581  -3.683 -14.861  0.00  0.00           N
ATOM    902 HD21 ASN X  54       3.803  -3.584 -15.497  0.00  0.00           H
ATOM    903 HD22 ASN X  54       5.072  -2.900 -14.455  0.00  0.00           H
ATOM    904  C   ASN X  54       7.625  -4.130 -13.882  0.00  0.00           C
ATOM    905  O   ASN X  54       8.142  -4.357 -15.004  0.00  0.00           O
ATOM    906  N   GLU X  55       7.926  -3.049 -13.103  0.00  0.00           N
ATOM    907  H   GLU X  55       7.479  -2.910 -12.208  0.00  0.00           H
ATOM    908  CA  GLU X  55       8.704  -1.961 -13.680  0.00  0.00           C
ATOM    909  HA  GLU X  55       8.332  -1.825 -14.695  0.00  0.00           H
ATOM    910  CB  GLU X  55       8.470  -0.760 -12.855  0.00  0.00           C
ATOM    911  HB2 GLU X  55       7.406  -0.804 -12.623  0.00  0.00           H
ATOM    912  HB3 GLU X  55       9.040  -0.857 -11.932  0.00  0.00           H
ATOM    913  CG  GLU X  55       8.916   0.574 -13.514  0.00  0.00           C
ATOM    914  HG2 GLU X  55       8.803   1.365 -12.774  0.00  0.00           H
ATOM    915  HG3 GLU X  55       9.985   0.494 -13.713  0.00  0.00           H
ATOM    916  CD  GLU X  55       8.125   0.931 -14.786  0.00  0.00           C
ATOM    917  OE1 GLU X  55       8.535   1.985 -15.361  0.00  0.00           O
ATOM    918  OE2 GLU X  55       7.129   0.311 -15.255  0.00  0.00           O
ATOM    919  C   GLU X  55      10.152  -2.354 -13.930  0.00  0.00           C
ATOM    920  O   GLU X  55      10.778  -2.113 -14.993  0.00  0.00           O
ATOM    921  N   ARG X  56      10.714  -3.082 -12.962  0.00  0.00           N
ATOM    922  H   ARG X  56      10.208  -3.389 -12.144  0.00  0.00           H
ATOM    923  CA  ARG X  56      12.084  -3.535 -13.120  0.00  0.00           C
ATOM    924  HA  ARG X  56      12.675  -2.677 -13.442  0.00  0.00           H
ATOM    925  CB  ARG X  56      12.584  -4.225 -11.844  0.00  0.00           C
ATOM    926  HB2 ARG X  56      11.815  -4.973 -11.655  0.00  0.00           H
ATOM    927  HB3 ARG X  56      13.607  -4.597 -11.903  0.00  0.00           H
ATOM    928  CG  ARG X  56      12.717  -3.157 -10.695  0.00  0.00           C
ATOM    929  HG2 ARG X  56      13.447  -2.435 -11.060  0.00  0.00           H
ATOM    930  HG3 ARG X  56      11.759  -2.666 -10.525  0.00  0.00           H
ATOM    931  CD  ARG X  56      13.330  -3.618  -9.355  0.00  0.00           C
ATOM    932  HD2 ARG X  56      14.340  -4.004  -9.491  0.00  0.00           H
ATOM    933  HD3 ARG X  56      13.316  -2.730  -8.722  0.00  0.00           H
ATOM    934  NE  ARG X  56      12.575  -4.726  -8.713  0.00  0.00           N
ATOM    935  HE  ARG X  56      12.731  -5.629  -9.138  0.00  0.00           H
ATOM    936  CZ  ARG X  56      11.795  -4.713  -7.664  0.00  0.00           C
ATOM    937  NH1 ARG X  56      11.606  -3.651  -7.016  0.00  0.00           N
ATOM    938 HH11 ARG X  56      12.198  -2.885  -7.304  0.00  0.00           H
ATOM    939 HH12 ARG X  56      11.030  -3.620  -6.187  0.00  0.00           H
ATOM    940  NH2 ARG X  56      11.187  -5.830  -7.369  0.00  0.00           N
ATOM    941 HH21 ARG X  56      11.544  -6.670  -7.803  0.00  0.00           H
ATOM    942 HH22 ARG X  56      10.655  -5.881  -6.512  0.00  0.00           H
ATOM    943  C   ARG X  56      12.228  -4.600 -14.254  0.00  0.00           C
ATOM    944  O   ARG X  56      13.188  -4.585 -14.975  0.00  0.00           O
ATOM    945  N   SER X  57      11.270  -5.480 -14.424  0.00  0.00           N
ATOM    946  H   SER X  57      10.672  -5.564 -13.614  0.00  0.00           H
ATOM    947  CA  SER X  57      11.226  -6.600 -15.423  0.00  0.00           C
ATOM    948  HA  SER X  57      12.171  -7.144 -15.404  0.00  0.00           H
ATOM    949  CB  SER X  57      10.201  -7.649 -15.067  0.00  0.00           C
ATOM    950  HB2 SER X  57       9.146  -7.380 -15.123  0.00  0.00           H
ATOM    951  HB3 SER X  57      10.457  -8.520 -15.670  0.00  0.00           H
ATOM    952  OG  SER X  57      10.451  -8.165 -13.767  0.00  0.00           O
ATOM    953  HG  SER X  57      10.004  -7.618 -13.116  0.00  0.00           H
ATOM    954  C   SER X  57      11.040  -6.021 -16.788  0.00  0.00           C
ATOM    955  O   SER X  57      11.755  -6.508 -17.712  0.00  0.00           O
ATOM    956  N   ARG X  58      10.191  -4.985 -17.042  0.00  0.00           N
ATOM    957  H   ARG X  58       9.597  -4.615 -16.313  0.00  0.00           H
ATOM    958  CA  ARG X  58      10.080  -4.211 -18.301  0.00  0.00           C
ATOM    959  HA  ARG X  58       9.841  -4.914 -19.099  0.00  0.00           H
ATOM    960  CB  ARG X  58       8.937  -3.284 -18.162  0.00  0.00           C
ATOM    961  HB2 ARG X  58       8.158  -3.813 -17.614  0.00  0.00           H
ATOM    962  HB3 ARG X  58       9.167  -2.444 -17.507  0.00  0.00           H
ATOM    963  CG  ARG X  58       8.290  -2.731 -19.367  0.00  0.00           C
ATOM    964  HG2 ARG X  58       8.935  -2.065 -19.941  0.00  0.00           H
ATOM    965  HG3 ARG X  58       7.809  -3.474 -20.003  0.00  0.00           H
ATOM    966  CD  ARG X  58       7.114  -1.869 -18.735  0.00  0.00           C
ATOM    967  HD2 ARG X  58       6.321  -1.624 -19.441  0.00  0.00           H
ATOM    968  HD3 ARG X  58       6.626  -2.536 -18.025  0.00  0.00           H
ATOM    969  NE  ARG X  58       7.612  -0.631 -18.100  0.00  0.00           N
ATOM    970  HE  ARG X  58       7.419  -0.550 -17.112  0.00  0.00           H
ATOM    971  CZ  ARG X  58       8.205   0.385 -18.746  0.00  0.00           C
ATOM    972  NH1 ARG X  58       8.260   0.536 -20.051  0.00  0.00           N
ATOM    973 HH11 ARG X  58       8.058  -0.188 -20.727  0.00  0.00           H
ATOM    974 HH12 ARG X  58       8.684   1.368 -20.436  0.00  0.00           H
ATOM    975  NH2 ARG X  58       8.793   1.399 -18.147  0.00  0.00           N
ATOM    976 HH21 ARG X  58       8.520   1.391 -17.175  0.00  0.00           H
ATOM    977 HH22 ARG X  58       9.040   2.236 -18.656  0.00  0.00           H
ATOM    978  C   ARG X  58      11.371  -3.483 -18.704  0.00  0.00           C
ATOM    979  O   ARG X  58      11.787  -3.595 -19.872  0.00  0.00           O
ATOM    980  N   GLN X  59      12.092  -2.813 -17.780  0.00  0.00           N
ATOM    981  H   GLN X  59      11.758  -2.614 -16.848  0.00  0.00           H
ATOM    982  CA  GLN X  59      13.396  -2.095 -18.075  0.00  0.00           C
ATOM    983  HA  GLN X  59      13.420  -1.407 -18.920  0.00  0.00           H
ATOM    984  CB  GLN X  59      13.894  -1.374 -16.819  0.00  0.00           C
ATOM    985  HB2 GLN X  59      13.851  -2.091 -15.999  0.00  0.00           H
ATOM    986  HB3 GLN X  59      14.960  -1.193 -16.956  0.00  0.00           H
ATOM    987  CG  GLN X  59      13.134  -0.165 -16.323  0.00  0.00           C
ATOM    988  HG2 GLN X  59      12.085  -0.411 -16.160  0.00  0.00           H
ATOM    989  HG3 GLN X  59      13.556   0.177 -15.377  0.00  0.00           H
ATOM    990  CD  GLN X  59      13.238   0.976 -17.354  0.00  0.00           C
ATOM    991  OE1 GLN X  59      13.936   0.937 -18.396  0.00  0.00           O
ATOM    992  NE2 GLN X  59      12.631   2.094 -17.156  0.00  0.00           N
ATOM    993 HE21 GLN X  59      12.570   2.838 -17.836  0.00  0.00           H
ATOM    994 HE22 GLN X  59      12.104   2.160 -16.297  0.00  0.00           H
ATOM    995  C   GLN X  59      14.519  -3.121 -18.457  0.00  0.00           C
ATOM    996  O   GLN X  59      15.209  -2.942 -19.388  0.00  0.00           O
ATOM    997  N   LEU X  60      14.598  -4.216 -17.668  0.00  0.00           N
ATOM    998  H   LEU X  60      14.087  -4.365 -16.810  0.00  0.00           H
ATOM    999  CA  LEU X  60      15.345  -5.416 -18.008  0.00  0.00           C
ATOM   1000  HA  LEU X  60      16.403  -5.186 -17.876  0.00  0.00           H
ATOM   1001  CB  LEU X  60      15.139  -6.428 -16.830  0.00  0.00           C
ATOM   1002  HB2 LEU X  60      15.606  -5.928 -15.981  0.00  0.00           H
ATOM   1003  HB3 LEU X  60      14.079  -6.507 -16.589  0.00  0.00           H
ATOM   1004  CG  LEU X  60      15.591  -7.878 -17.050  0.00  0.00           C
ATOM   1005  HG  LEU X  60      15.122  -8.428 -17.866  0.00  0.00           H
ATOM   1006  CD1 LEU X  60      17.112  -7.953 -17.146  0.00  0.00           C
ATOM   1007 HD11 LEU X  60      17.575  -7.606 -16.222  0.00  0.00           H
ATOM   1008 HD12 LEU X  60      17.265  -9.032 -17.165  0.00  0.00           H
ATOM   1009 HD13 LEU X  60      17.591  -7.446 -17.984  0.00  0.00           H
ATOM   1010  CD2 LEU X  60      15.130  -8.625 -15.799  0.00  0.00           C
ATOM   1011 HD21 LEU X  60      15.508  -8.113 -14.914  0.00  0.00           H
ATOM   1012 HD22 LEU X  60      14.046  -8.731 -15.842  0.00  0.00           H
ATOM   1013 HD23 LEU X  60      15.464  -9.663 -15.792  0.00  0.00           H
ATOM   1014  C   LEU X  60      15.078  -5.882 -19.438  0.00  0.00           C
ATOM   1015  O   LEU X  60      16.015  -5.909 -20.305  0.00  0.00           O
ATOM   1016  N   ARG X  61      13.857  -6.306 -19.831  0.00  0.00           N
ATOM   1017  H   ARG X  61      13.054  -6.269 -19.220  0.00  0.00           H
ATOM   1018  CA  ARG X  61      13.560  -6.749 -21.199  0.00  0.00           C
ATOM   1019  HA  ARG X  61      14.117  -7.648 -21.464  0.00  0.00           H
ATOM   1020  CB  ARG X  61      12.142  -7.253 -21.248  0.00  0.00           C
ATOM   1021  HB2 ARG X  61      11.419  -6.440 -21.180  0.00  0.00           H
ATOM   1022  HB3 ARG X  61      12.092  -7.602 -22.279  0.00  0.00           H
ATOM   1023  CG  ARG X  61      11.851  -8.456 -20.337  0.00  0.00           C
ATOM   1024  HG2 ARG X  61      12.592  -9.239 -20.501  0.00  0.00           H
ATOM   1025  HG3 ARG X  61      11.973  -8.235 -19.276  0.00  0.00           H
ATOM   1026  CD  ARG X  61      10.481  -9.172 -20.563  0.00  0.00           C
ATOM   1027  HD2 ARG X  61      10.535  -9.487 -21.605  0.00  0.00           H
ATOM   1028  HD3 ARG X  61      10.467 -10.030 -19.891  0.00  0.00           H
ATOM   1029  NE  ARG X  61       9.296  -8.362 -20.315  0.00  0.00           N
ATOM   1030  HE  ARG X  61       9.021  -7.856 -21.145  0.00  0.00           H
ATOM   1031  CZ  ARG X  61       8.560  -8.091 -19.279  0.00  0.00           C
ATOM   1032  NH1 ARG X  61       8.934  -8.571 -18.134  0.00  0.00           N
ATOM   1033 HH11 ARG X  61       9.859  -8.945 -17.977  0.00  0.00           H
ATOM   1034 HH12 ARG X  61       8.397  -8.536 -17.280  0.00  0.00           H
ATOM   1035  NH2 ARG X  61       7.482  -7.408 -19.261  0.00  0.00           N
ATOM   1036 HH21 ARG X  61       7.175  -7.114 -20.177  0.00  0.00           H
ATOM   1037 HH22 ARG X  61       7.186  -7.014 -18.380  0.00  0.00           H
ATOM   1038  C   ARG X  61      13.769  -5.679 -22.301  0.00  0.00           C
ATOM   1039  O   ARG X  61      13.868  -5.986 -23.483  0.00  0.00           O
ATOM   1040  N   GLN X  62      13.788  -4.449 -21.964  0.00  0.00           N
ATOM   1041  H   GLN X  62      13.549  -4.297 -20.994  0.00  0.00           H
ATOM   1042  CA  GLN X  62      14.171  -3.320 -22.865  0.00  0.00           C
ATOM   1043  HA  GLN X  62      13.760  -3.605 -23.833  0.00  0.00           H
ATOM   1044  CB  GLN X  62      13.511  -2.036 -22.402  0.00  0.00           C
ATOM   1045  HB2 GLN X  62      13.761  -1.910 -21.349  0.00  0.00           H
ATOM   1046  HB3 GLN X  62      13.857  -1.150 -22.935  0.00  0.00           H
ATOM   1047  CG  GLN X  62      12.006  -2.015 -22.704  0.00  0.00           C
ATOM   1048  HG2 GLN X  62      11.955  -2.012 -23.793  0.00  0.00           H
ATOM   1049  HG3 GLN X  62      11.606  -2.929 -22.267  0.00  0.00           H
ATOM   1050  CD  GLN X  62      11.346  -0.776 -22.121  0.00  0.00           C
ATOM   1051  OE1 GLN X  62      10.278  -0.543 -22.604  0.00  0.00           O
ATOM   1052  NE2 GLN X  62      11.912   0.088 -21.281  0.00  0.00           N
ATOM   1053 HE21 GLN X  62      11.462   0.979 -21.129  0.00  0.00           H
ATOM   1054 HE22 GLN X  62      12.823  -0.075 -20.877  0.00  0.00           H
ATOM   1055  C   GLN X  62      15.660  -3.283 -23.115  0.00  0.00           C
ATOM   1056  O   GLN X  62      16.060  -3.510 -24.260  0.00  0.00           O
ATOM   1057  N   HIE X  63      16.437  -3.236 -21.982  0.00  0.00           N
ATOM   1058  H   HIE X  63      15.974  -3.473 -21.117  0.00  0.00           H
ATOM   1059  CA  HIE X  63      17.887  -3.401 -22.011  0.00  0.00           C
ATOM   1060  HA  HIE X  63      18.299  -2.608 -22.636  0.00  0.00           H
ATOM   1061  CB  HIE X  63      18.449  -3.264 -20.593  0.00  0.00           C
ATOM   1062  HB2 HIE X  63      17.767  -3.758 -19.901  0.00  0.00           H
ATOM   1063  HB3 HIE X  63      19.435  -3.730 -20.601  0.00  0.00           H
ATOM   1064  CG  HIE X  63      18.647  -1.796 -20.137  0.00  0.00           C
ATOM   1065  ND1 HIE X  63      17.691  -0.710 -20.184  0.00  0.00           N
ATOM   1066  CE1 HIE X  63      18.226   0.391 -19.608  0.00  0.00           C
ATOM   1067  HE1 HIE X  63      17.634   1.280 -19.441  0.00  0.00           H
ATOM   1068  NE2 HIE X  63      19.500   0.114 -19.310  0.00  0.00           N
ATOM   1069  HE2 HIE X  63      20.188   0.752 -18.936  0.00  0.00           H
ATOM   1070  CD2 HIE X  63      19.745  -1.215 -19.507  0.00  0.00           C
ATOM   1071  HD2 HIE X  63      20.734  -1.635 -19.399  0.00  0.00           H
ATOM   1072  C   HIE X  63      18.317  -4.717 -22.663  0.00  0.00           C
ATOM   1073  O   HIE X  63      19.339  -4.701 -23.295  0.00  0.00           O
ATOM   1074  N   ARG X  64      17.546  -5.803 -22.605  0.00  0.00           N
ATOM   1075  H   ARG X  64      16.783  -5.752 -21.945  0.00  0.00           H
ATOM   1076  CA  ARG X  64      17.946  -7.039 -23.262  0.00  0.00           C
ATOM   1077  HA  ARG X  64      18.920  -7.427 -22.966  0.00  0.00           H
ATOM   1078  CB  ARG X  64      17.076  -8.197 -22.796  0.00  0.00           C
ATOM   1079  HB2 ARG X  64      16.028  -7.896 -22.822  0.00  0.00           H
ATOM   1080  HB3 ARG X  64      17.176  -8.995 -23.532  0.00  0.00           H
ATOM   1081  CG  ARG X  64      17.417  -8.733 -21.396  0.00  0.00           C
ATOM   1082  HG2 ARG X  64      18.504  -8.781 -21.320  0.00  0.00           H
ATOM   1083  HG3 ARG X  64      16.990  -8.173 -20.564  0.00  0.00           H
ATOM   1084  CD  ARG X  64      17.021 -10.142 -21.085  0.00  0.00           C
ATOM   1085  HD2 ARG X  64      17.159 -10.286 -20.014  0.00  0.00           H
ATOM   1086  HD3 ARG X  64      15.938 -10.164 -21.205  0.00  0.00           H
ATOM   1087  NE  ARG X  64      17.802 -11.115 -21.892  0.00  0.00           N
ATOM   1088  HE  ARG X  64      18.412 -10.794 -22.630  0.00  0.00           H
ATOM   1089  CZ  ARG X  64      17.901 -12.378 -21.577  0.00  0.00           C
ATOM   1090  NH1 ARG X  64      18.906 -13.143 -22.047  0.00  0.00           N
ATOM   1091 HH11 ARG X  64      19.768 -12.780 -22.429  0.00  0.00           H
ATOM   1092 HH12 ARG X  64      18.846 -14.115 -21.780  0.00  0.00           H
ATOM   1093  NH2 ARG X  64      17.023 -12.967 -20.840  0.00  0.00           N
ATOM   1094 HH21 ARG X  64      16.217 -12.410 -20.596  0.00  0.00           H
ATOM   1095 HH22 ARG X  64      17.067 -13.968 -20.710  0.00  0.00           H
ATOM   1096  C   ARG X  64      17.809  -6.912 -24.772  0.00  0.00           C
ATOM   1097  O   ARG X  64      18.576  -7.400 -25.603  0.00  0.00           O
ATOM   1098  N   ARG X  65      16.714  -6.218 -25.197  0.00  0.00           N
ATOM   1099  H   ARG X  65      16.188  -5.809 -24.439  0.00  0.00           H
ATOM   1100  CA  ARG X  65      16.555  -5.789 -26.665  0.00  0.00           C
ATOM   1101  HA  ARG X  65      16.542  -6.739 -27.199  0.00  0.00           H
ATOM   1102  CB  ARG X  65      15.218  -5.109 -26.970  0.00  0.00           C
ATOM   1103  HB2 ARG X  65      14.460  -5.550 -26.323  0.00  0.00           H
ATOM   1104  HB3 ARG X  65      15.380  -4.087 -26.625  0.00  0.00           H
ATOM   1105  CG  ARG X  65      14.881  -4.994 -28.385  0.00  0.00           C
ATOM   1106  HG2 ARG X  65      15.374  -4.153 -28.873  0.00  0.00           H
ATOM   1107  HG3 ARG X  65      15.098  -5.945 -28.871  0.00  0.00           H
ATOM   1108  CD  ARG X  65      13.356  -4.679 -28.590  0.00  0.00           C
ATOM   1109  HD2 ARG X  65      13.136  -4.701 -29.657  0.00  0.00           H
ATOM   1110  HD3 ARG X  65      12.782  -5.463 -28.095  0.00  0.00           H
ATOM   1111  NE  ARG X  65      12.815  -3.382 -28.131  0.00  0.00           N
ATOM   1112  HE  ARG X  65      13.190  -2.576 -28.611  0.00  0.00           H
ATOM   1113  CZ  ARG X  65      11.803  -3.109 -27.310  0.00  0.00           C
ATOM   1114  NH1 ARG X  65      11.132  -4.002 -26.702  0.00  0.00           N
ATOM   1115 HH11 ARG X  65      11.604  -4.893 -26.757  0.00  0.00           H
ATOM   1116 HH12 ARG X  65      10.320  -3.773 -26.146  0.00  0.00           H
ATOM   1117  NH2 ARG X  65      11.377  -1.877 -27.100  0.00  0.00           N
ATOM   1118 HH21 ARG X  65      11.854  -1.083 -27.503  0.00  0.00           H
ATOM   1119 HH22 ARG X  65      10.613  -1.777 -26.446  0.00  0.00           H
ATOM   1120  C   ARG X  65      17.732  -4.985 -27.190  0.00  0.00           C
ATOM   1121  O   ARG X  65      18.205  -5.180 -28.333  0.00  0.00           O
ATOM   1122  N   GLU X  66      18.140  -4.059 -26.345  0.00  0.00           N
ATOM   1123  H   GLU X  66      17.692  -3.958 -25.446  0.00  0.00           H
ATOM   1124  CA  GLU X  66      19.136  -3.054 -26.706  0.00  0.00           C
ATOM   1125  HA  GLU X  66      18.948  -2.638 -27.696  0.00  0.00           H
ATOM   1126  CB  GLU X  66      18.867  -1.869 -25.788  0.00  0.00           C
ATOM   1127  HB2 GLU X  66      18.689  -2.212 -24.769  0.00  0.00           H
ATOM   1128  HB3 GLU X  66      19.744  -1.223 -25.759  0.00  0.00           H
ATOM   1129  CG  GLU X  66      17.604  -1.089 -26.201  0.00  0.00           C
ATOM   1130  HG2 GLU X  66      16.685  -1.600 -25.913  0.00  0.00           H
ATOM   1131  HG3 GLU X  66      17.518  -0.213 -25.559  0.00  0.00           H
ATOM   1132  CD  GLU X  66      17.735  -0.518 -27.671  0.00  0.00           C
ATOM   1133  OE1 GLU X  66      18.820  -0.075 -28.136  0.00  0.00           O
ATOM   1134  OE2 GLU X  66      16.738  -0.544 -28.427  0.00  0.00           O
ATOM   1135  C   GLU X  66      20.553  -3.567 -26.450  0.00  0.00           C
ATOM   1136  O   GLU X  66      21.576  -2.961 -26.760  0.00  0.00           O
ATOM   1137  N   SER X  67      20.702  -4.772 -25.854  0.00  0.00           N
ATOM   1138  H   SER X  67      19.881  -5.279 -25.555  0.00  0.00           H
ATOM   1139  CA  SER X  67      21.957  -5.507 -25.423  0.00  0.00           C
ATOM   1140  HA  SER X  67      21.650  -6.375 -24.840  0.00  0.00           H
ATOM   1141  CB  SER X  67      22.670  -6.066 -26.649  0.00  0.00           C
ATOM   1142  HB2 SER X  67      22.990  -5.228 -27.268  0.00  0.00           H
ATOM   1143  HB3 SER X  67      23.593  -6.588 -26.393  0.00  0.00           H
ATOM   1144  OG  SER X  67      21.769  -6.890 -27.455  0.00  0.00           O
ATOM   1145  HG  SER X  67      21.488  -6.288 -28.148  0.00  0.00           H
ATOM   1146  C   SER X  67      22.932  -4.650 -24.615  0.00  0.00           C
ATOM   1147  O   SER X  67      24.057  -4.241 -25.011  0.00  0.00           O
ATOM   1148  N   ARG X  68      22.447  -4.216 -23.473  0.00  0.00           N
ATOM   1149  H   ARG X  68      21.466  -4.408 -23.329  0.00  0.00           H
ATOM   1150  CA  ARG X  68      23.214  -3.398 -22.481  0.00  0.00           C
ATOM   1151  HA  ARG X  68      24.274  -3.603 -22.626  0.00  0.00           H
ATOM   1152  CB  ARG X  68      22.979  -1.915 -22.633  0.00  0.00           C
ATOM   1153  HB2 ARG X  68      23.633  -1.426 -21.911  0.00  0.00           H
ATOM   1154  HB3 ARG X  68      23.305  -1.613 -23.628  0.00  0.00           H
ATOM   1155  CG  ARG X  68      21.506  -1.396 -22.587  0.00  0.00           C
ATOM   1156  HG2 ARG X  68      21.105  -1.393 -23.601  0.00  0.00           H
ATOM   1157  HG3 ARG X  68      20.837  -1.974 -21.950  0.00  0.00           H
ATOM   1158  CD  ARG X  68      21.436   0.084 -22.174  0.00  0.00           C
ATOM   1159  HD2 ARG X  68      20.404   0.399 -22.021  0.00  0.00           H
ATOM   1160  HD3 ARG X  68      21.999   0.192 -21.247  0.00  0.00           H
ATOM   1161  NE  ARG X  68      22.010   1.079 -23.138  0.00  0.00           N
ATOM   1162  HE  ARG X  68      22.996   1.285 -23.071  0.00  0.00           H
ATOM   1163  CZ  ARG X  68      21.322   1.690 -24.085  0.00  0.00           C
ATOM   1164  NH1 ARG X  68      20.055   1.422 -24.327  0.00  0.00           N
ATOM   1165 HH11 ARG X  68      19.743   0.656 -23.746  0.00  0.00           H
ATOM   1166 HH12 ARG X  68      19.450   2.004 -24.888  0.00  0.00           H
ATOM   1167  NH2 ARG X  68      21.942   2.569 -24.798  0.00  0.00           N
ATOM   1168 HH21 ARG X  68      22.942   2.704 -24.770  0.00  0.00           H
ATOM   1169 HH22 ARG X  68      21.469   3.180 -25.448  0.00  0.00           H
ATOM   1170  C   ARG X  68      22.786  -3.937 -21.071  0.00  0.00           C
ATOM   1171  O   ARG X  68      21.641  -4.430 -20.978  0.00  0.00           O
ATOM   1172  N   PRO X  69      23.707  -3.945 -20.048  0.00  0.00           N
ATOM   1173  CD  PRO X  69      25.091  -3.607 -20.125  0.00  0.00           C
ATOM   1174  HD2 PRO X  69      25.262  -2.564 -19.858  0.00  0.00           H
ATOM   1175  HD3 PRO X  69      25.588  -3.761 -21.083  0.00  0.00           H
ATOM   1176  CG  PRO X  69      25.775  -4.479 -19.123  0.00  0.00           C
ATOM   1177  HG2 PRO X  69      26.659  -4.008 -18.694  0.00  0.00           H
ATOM   1178  HG3 PRO X  69      26.084  -5.428 -19.560  0.00  0.00           H
ATOM   1179  CB  PRO X  69      24.771  -4.762 -18.035  0.00  0.00           C
ATOM   1180  HB2 PRO X  69      24.786  -3.956 -17.302  0.00  0.00           H
ATOM   1181  HB3 PRO X  69      24.777  -5.655 -17.410  0.00  0.00           H
ATOM   1182  CA  PRO X  69      23.421  -4.674 -18.780  0.00  0.00           C
ATOM   1183  HA  PRO X  69      23.090  -5.659 -19.108  0.00  0.00           H
ATOM   1184  C   PRO X  69      22.325  -3.921 -18.012  0.00  0.00           C
ATOM   1185  O   PRO X  69      22.360  -2.698 -17.953  0.00  0.00           O
ATOM   1186  N   TRP X  70      21.342  -4.553 -17.311  0.00  0.00           N
ATOM   1187  H   TRP X  70      21.304  -5.561 -17.376  0.00  0.00           H
ATOM   1188  CA  TRP X  70      20.498  -3.892 -16.313  0.00  0.00           C
ATOM   1189  HA  TRP X  70      20.414  -2.810 -16.417  0.00  0.00           H
ATOM   1190  CB  TRP X  70      19.026  -4.388 -16.513  0.00  0.00           C
ATOM   1191  HB2 TRP X  70      18.668  -4.065 -17.491  0.00  0.00           H
ATOM   1192  HB3 TRP X  70      18.953  -5.469 -16.397  0.00  0.00           H
ATOM   1193  CG  TRP X  70      18.081  -3.829 -15.538  0.00  0.00           C
ATOM   1194  CD1 TRP X  70      17.505  -4.485 -14.535  0.00  0.00           C
ATOM   1195  HD1 TRP X  70      17.684  -5.539 -14.379  0.00  0.00           H
ATOM   1196  NE1 TRP X  70      16.704  -3.658 -13.790  0.00  0.00           N
ATOM   1197  HE1 TRP X  70      16.320  -3.952 -12.903  0.00  0.00           H
ATOM   1198  CE2 TRP X  70      16.668  -2.369 -14.303  0.00  0.00           C
ATOM   1199  CZ2 TRP X  70      16.084  -1.198 -13.888  0.00  0.00           C
ATOM   1200  HZ2 TRP X  70      15.510  -1.125 -12.977  0.00  0.00           H
ATOM   1201  CH2 TRP X  70      16.405  -0.060 -14.516  0.00  0.00           C
ATOM   1202  HH2 TRP X  70      16.038   0.876 -14.122  0.00  0.00           H
ATOM   1203  CZ3 TRP X  70      17.128  -0.097 -15.727  0.00  0.00           C
ATOM   1204  HZ3 TRP X  70      17.230   0.843 -16.250  0.00  0.00           H
ATOM   1205  CE3 TRP X  70      17.789  -1.227 -16.122  0.00  0.00           C
ATOM   1206  HE3 TRP X  70      18.321  -1.331 -17.057  0.00  0.00           H
ATOM   1207  CD2 TRP X  70      17.532  -2.457 -15.461  0.00  0.00           C
ATOM   1208  C   TRP X  70      21.118  -4.296 -15.002  0.00  0.00           C
ATOM   1209  O   TRP X  70      21.040  -5.507 -14.699  0.00  0.00           O
ATOM   1210  N   PRO X  71      21.694  -3.375 -14.198  0.00  0.00           N
ATOM   1211  CD  PRO X  71      21.574  -1.941 -14.195  0.00  0.00           C
ATOM   1212  HD2 PRO X  71      20.500  -1.755 -14.232  0.00  0.00           H
ATOM   1213  HD3 PRO X  71      22.158  -1.564 -15.035  0.00  0.00           H
ATOM   1214  CG  PRO X  71      22.207  -1.399 -12.919  0.00  0.00           C
ATOM   1215  HG2 PRO X  71      21.496  -1.168 -12.126  0.00  0.00           H
ATOM   1216  HG3 PRO X  71      22.788  -0.506 -13.151  0.00  0.00           H
ATOM   1217  CB  PRO X  71      23.140  -2.593 -12.556  0.00  0.00           C
ATOM   1218  HB2 PRO X  71      23.293  -2.700 -11.483  0.00  0.00           H
ATOM   1219  HB3 PRO X  71      24.113  -2.472 -13.032  0.00  0.00           H
ATOM   1220  CA  PRO X  71      22.358  -3.786 -12.995  0.00  0.00           C
ATOM   1221  HA  PRO X  71      23.000  -4.619 -13.280  0.00  0.00           H
ATOM   1222  C   PRO X  71      21.354  -4.279 -11.913  0.00  0.00           C
ATOM   1223  O   PRO X  71      20.232  -3.791 -11.902  0.00  0.00           O
ATOM   1224  N   GLY X  72      21.849  -5.018 -10.992  0.00  0.00           N
ATOM   1225  H   GLY X  72      22.849  -5.138 -11.062  0.00  0.00           H
ATOM   1226  CA  GLY X  72      21.148  -5.528  -9.788  0.00  0.00           C
ATOM   1227  HA2 GLY X  72      20.241  -6.058 -10.077  0.00  0.00           H
ATOM   1228  HA3 GLY X  72      21.761  -6.250  -9.249  0.00  0.00           H
ATOM   1229  C   GLY X  72      20.737  -4.547  -8.673  0.00  0.00           C
ATOM   1230  O   GLY X  72      20.698  -3.339  -8.868  0.00  0.00           O
ATOM   1231  N   ARG X  73      20.326  -5.056  -7.458  0.00  0.00           N
ATOM   1232  H   ARG X  73      20.383  -6.022  -7.166  0.00  0.00           H
ATOM   1233  CA  ARG X  73      19.926  -4.219  -6.297  0.00  0.00           C
ATOM   1234  HA  ARG X  73      19.513  -3.378  -6.853  0.00  0.00           H
ATOM   1235  CB  ARG X  73      18.820  -4.881  -5.518  0.00  0.00           C
ATOM   1236  HB2 ARG X  73      17.982  -4.971  -6.209  0.00  0.00           H
ATOM   1237  HB3 ARG X  73      19.100  -5.895  -5.232  0.00  0.00           H
ATOM   1238  CG  ARG X  73      18.387  -3.985  -4.331  0.00  0.00           C
ATOM   1239  HG2 ARG X  73      19.136  -3.769  -3.569  0.00  0.00           H
ATOM   1240  HG3 ARG X  73      17.966  -3.051  -4.704  0.00  0.00           H
ATOM   1241  CD  ARG X  73      17.248  -4.665  -3.568  0.00  0.00           C
ATOM   1242  HD2 ARG X  73      16.422  -4.916  -4.233  0.00  0.00           H
ATOM   1243  HD3 ARG X  73      17.609  -5.611  -3.163  0.00  0.00           H
ATOM   1244  NE  ARG X  73      16.790  -3.760  -2.449  0.00  0.00           N
ATOM   1245  HE  ARG X  73      17.342  -2.930  -2.283  0.00  0.00           H
ATOM   1246  CZ  ARG X  73      15.778  -3.881  -1.646  0.00  0.00           C
ATOM   1247  NH1 ARG X  73      15.035  -4.918  -1.554  0.00  0.00           N
ATOM   1248 HH11 ARG X  73      15.310  -5.809  -1.943  0.00  0.00           H
ATOM   1249 HH12 ARG X  73      14.226  -4.998  -0.954  0.00  0.00           H
ATOM   1250  NH2 ARG X  73      15.404  -2.914  -0.918  0.00  0.00           N
ATOM   1251 HH21 ARG X  73      15.894  -2.041  -1.056  0.00  0.00           H
ATOM   1252 HH22 ARG X  73      14.767  -3.055  -0.147  0.00  0.00           H
ATOM   1253  C   ARG X  73      21.114  -3.751  -5.486  0.00  0.00           C
ATOM   1254  O   ARG X  73      21.854  -4.586  -5.075  0.00  0.00           O
ATOM   1255  N   ARG X  74      21.272  -2.422  -5.363  0.00  0.00           N
ATOM   1256  H   ARG X  74      20.532  -1.813  -5.681  0.00  0.00           H
ATOM   1257  CA  ARG X  74      22.321  -1.797  -4.499  0.00  0.00           C
ATOM   1258  HA  ARG X  74      23.307  -2.091  -4.859  0.00  0.00           H
ATOM   1259  CB  ARG X  74      22.245  -0.353  -4.694  0.00  0.00           C
ATOM   1260  HB2 ARG X  74      21.229  -0.079  -4.978  0.00  0.00           H
ATOM   1261  HB3 ARG X  74      22.414   0.179  -3.758  0.00  0.00           H
ATOM   1262  CG  ARG X  74      23.249   0.170  -5.808  0.00  0.00           C
ATOM   1263  HG2 ARG X  74      23.464  -0.565  -6.584  0.00  0.00           H
ATOM   1264  HG3 ARG X  74      22.702   0.968  -6.311  0.00  0.00           H
ATOM   1265  CD  ARG X  74      24.557   0.831  -5.310  0.00  0.00           C
ATOM   1266  HD2 ARG X  74      24.255   1.724  -4.762  0.00  0.00           H
ATOM   1267  HD3 ARG X  74      25.178   0.230  -4.646  0.00  0.00           H
ATOM   1268  NE  ARG X  74      25.486   1.188  -6.380  0.00  0.00           N
ATOM   1269  HE  ARG X  74      25.751   2.158  -6.480  0.00  0.00           H
ATOM   1270  CZ  ARG X  74      26.369   0.424  -6.979  0.00  0.00           C
ATOM   1271  NH1 ARG X  74      26.394  -0.842  -6.934  0.00  0.00           N
ATOM   1272 HH11 ARG X  74      25.931  -1.282  -6.152  0.00  0.00           H
ATOM   1273 HH12 ARG X  74      27.062  -1.391  -7.456  0.00  0.00           H
ATOM   1274  NH2 ARG X  74      27.132   0.944  -7.831  0.00  0.00           N
ATOM   1275 HH21 ARG X  74      27.190   1.926  -8.058  0.00  0.00           H
ATOM   1276 HH22 ARG X  74      27.600   0.272  -8.423  0.00  0.00           H
ATOM   1277  C   ARG X  74      22.079  -2.108  -3.036  0.00  0.00           C
ATOM   1278  O   ARG X  74      22.970  -2.766  -2.398  0.00  0.00           O
ATOM   1279  N   GLY X  75      21.003  -1.588  -2.434  0.00  0.00           N
ATOM   1280  H   GLY X  75      20.383  -0.996  -2.969  0.00  0.00           H
ATOM   1281  CA  GLY X  75      20.862  -1.693  -0.952  0.00  0.00           C
ATOM   1282  HA2 GLY X  75      21.839  -1.481  -0.516  0.00  0.00           H
ATOM   1283  HA3 GLY X  75      20.185  -0.901  -0.632  0.00  0.00           H
ATOM   1284  C   GLY X  75      20.311  -3.016  -0.451  0.00  0.00           C
ATOM   1285  O   GLY X  75      19.760  -3.805  -1.279  0.00  0.00           O
ATOM   1286  N   PRO X  76      20.335  -3.267   0.876  0.00  0.00           N
ATOM   1287  CD  PRO X  76      20.795  -2.390   1.943  0.00  0.00           C
ATOM   1288  HD2 PRO X  76      20.048  -1.652   2.236  0.00  0.00           H
ATOM   1289  HD3 PRO X  76      21.744  -1.916   1.695  0.00  0.00           H
ATOM   1290  CG  PRO X  76      21.131  -3.272   3.084  0.00  0.00           C
ATOM   1291  HG2 PRO X  76      21.107  -2.692   4.007  0.00  0.00           H
ATOM   1292  HG3 PRO X  76      22.113  -3.677   2.841  0.00  0.00           H
ATOM   1293  CB  PRO X  76      20.107  -4.426   3.031  0.00  0.00           C
ATOM   1294  HB2 PRO X  76      19.143  -4.110   3.430  0.00  0.00           H
ATOM   1295  HB3 PRO X  76      20.419  -5.340   3.538  0.00  0.00           H
ATOM   1296  CA  PRO X  76      19.987  -4.584   1.475  0.00  0.00           C
ATOM   1297  HA  PRO X  76      20.635  -5.372   1.092  0.00  0.00           H
ATOM   1298  C   PRO X  76      18.510  -4.985   1.199  0.00  0.00           C
ATOM   1299  O   PRO X  76      17.696  -4.062   1.069  0.00  0.00           O
ATOM   1300  N   PRO X  77      18.182  -6.310   1.219  0.00  0.00           N
ATOM   1301  CD  PRO X  77      19.061  -7.450   1.268  0.00  0.00           C
ATOM   1302  HD2 PRO X  77      19.954  -7.409   1.892  0.00  0.00           H
ATOM   1303  HD3 PRO X  77      19.429  -7.489   0.243  0.00  0.00           H
ATOM   1304  CG  PRO X  77      18.284  -8.678   1.701  0.00  0.00           C
ATOM   1305  HG2 PRO X  77      18.139  -8.714   2.780  0.00  0.00           H
ATOM   1306  HG3 PRO X  77      18.773  -9.607   1.405  0.00  0.00           H
ATOM   1307  CB  PRO X  77      16.981  -8.361   0.971  0.00  0.00           C
ATOM   1308  HB2 PRO X  77      16.151  -8.976   1.320  0.00  0.00           H
ATOM   1309  HB3 PRO X  77      17.038  -8.533  -0.104  0.00  0.00           H
ATOM   1310  CA  PRO X  77      16.810  -6.848   1.178  0.00  0.00           C
ATOM   1311  HA  PRO X  77      16.324  -6.423   0.300  0.00  0.00           H
ATOM   1312  C   PRO X  77      15.918  -6.436   2.373  0.00  0.00           C
ATOM   1313  O   PRO X  77      16.451  -6.170   3.454  0.00  0.00           O
ATOM   1314  N   GLU X  78      14.632  -6.393   2.145  0.00  0.00           N
ATOM   1315  H   GLU X  78      14.264  -6.805   1.301  0.00  0.00           H
ATOM   1316  CA  GLU X  78      13.690  -6.178   3.269  0.00  0.00           C
ATOM   1317  HA  GLU X  78      14.031  -5.266   3.758  0.00  0.00           H
ATOM   1318  CB  GLU X  78      12.226  -6.071   2.803  0.00  0.00           C
ATOM   1319  HB2 GLU X  78      12.177  -6.757   1.958  0.00  0.00           H
ATOM   1320  HB3 GLU X  78      11.450  -6.470   3.457  0.00  0.00           H
ATOM   1321  CG  GLU X  78      11.846  -4.571   2.363  0.00  0.00           C
ATOM   1322  HG2 GLU X  78      10.817  -4.439   2.029  0.00  0.00           H
ATOM   1323  HG3 GLU X  78      12.023  -4.031   3.293  0.00  0.00           H
ATOM   1324  CD  GLU X  78      12.730  -4.140   1.213  0.00  0.00           C
ATOM   1325  OE1 GLU X  78      13.566  -3.246   1.392  0.00  0.00           O
ATOM   1326  OE2 GLU X  78      12.680  -4.663   0.101  0.00  0.00           O
ATOM   1327  C   GLU X  78      13.687  -7.311   4.301  0.00  0.00           C
ATOM   1328  O   GLU X  78      13.911  -8.471   3.919  0.00  0.00           O
ATOM   1329  N   GLY X  79      13.439  -6.926   5.573  0.00  0.00           N
ATOM   1330  H   GLY X  79      13.262  -5.953   5.779  0.00  0.00           H
ATOM   1331  CA  GLY X  79      13.083  -7.853   6.758  0.00  0.00           C
ATOM   1332  HA2 GLY X  79      13.880  -8.536   7.050  0.00  0.00           H
ATOM   1333  HA3 GLY X  79      12.929  -7.076   7.507  0.00  0.00           H
ATOM   1334  C   GLY X  79      11.702  -8.556   6.574  0.00  0.00           C
ATOM   1335  O   GLY X  79      10.824  -8.138   5.871  0.00  0.00           O
ATOM   1336  N   ARG X  80      11.588  -9.674   7.337  0.00  0.00           N
ATOM   1337  H   ARG X  80      12.328  -9.861   7.998  0.00  0.00           H
ATOM   1338  CA  ARG X  80      10.355 -10.459   7.381  0.00  0.00           C
ATOM   1339  HA  ARG X  80       9.938 -10.593   6.383  0.00  0.00           H
ATOM   1340  CB  ARG X  80      10.642 -11.790   8.114  0.00  0.00           C
ATOM   1341  HB2 ARG X  80      10.877 -11.619   9.165  0.00  0.00           H
ATOM   1342  HB3 ARG X  80       9.721 -12.354   8.261  0.00  0.00           H
ATOM   1343  CG  ARG X  80      11.724 -12.701   7.498  0.00  0.00           C
ATOM   1344  HG2 ARG X  80      12.724 -12.274   7.418  0.00  0.00           H
ATOM   1345  HG3 ARG X  80      11.628 -13.571   8.148  0.00  0.00           H
ATOM   1346  CD  ARG X  80      11.293 -13.174   6.058  0.00  0.00           C
ATOM   1347  HD2 ARG X  80      10.212 -13.194   5.927  0.00  0.00           H
ATOM   1348  HD3 ARG X  80      11.695 -12.460   5.339  0.00  0.00           H
ATOM   1349  NE  ARG X  80      11.808 -14.508   5.618  0.00  0.00           N
ATOM   1350  HE  ARG X  80      12.551 -14.895   6.182  0.00  0.00           H
ATOM   1351  CZ  ARG X  80      11.434 -15.374   4.681  0.00  0.00           C
ATOM   1352  NH1 ARG X  80      10.565 -15.003   3.767  0.00  0.00           N
ATOM   1353 HH11 ARG X  80      10.326 -14.027   3.862  0.00  0.00           H
ATOM   1354 HH12 ARG X  80      10.119 -15.589   3.076  0.00  0.00           H
ATOM   1355  NH2 ARG X  80      11.958 -16.615   4.653  0.00  0.00           N
ATOM   1356 HH21 ARG X  80      12.536 -16.944   5.413  0.00  0.00           H
ATOM   1357 HH22 ARG X  80      11.447 -17.238   4.043  0.00  0.00           H
ATOM   1358  C   ARG X  80       9.234  -9.579   8.004  0.00  0.00           C
ATOM   1359  O   ARG X  80       9.502  -9.034   9.096  0.00  0.00           O
ATOM   1360  N   ARG X  81       8.050  -9.552   7.356  0.00  0.00           N
ATOM   1361  H   ARG X  81       8.001 -10.187   6.572  0.00  0.00           H
ATOM   1362  CA  ARG X  81       6.814  -8.887   7.870  0.00  0.00           C
ATOM   1363  HA  ARG X  81       7.132  -7.848   7.949  0.00  0.00           H
ATOM   1364  CB  ARG X  81       5.611  -9.171   6.917  0.00  0.00           C
ATOM   1365  HB2 ARG X  81       5.562 -10.233   6.676  0.00  0.00           H
ATOM   1366  HB3 ARG X  81       4.719  -8.789   7.415  0.00  0.00           H
ATOM   1367  CG  ARG X  81       5.775  -8.374   5.601  0.00  0.00           C
ATOM   1368  HG2 ARG X  81       5.796  -7.309   5.831  0.00  0.00           H
ATOM   1369  HG3 ARG X  81       6.720  -8.691   5.161  0.00  0.00           H
ATOM   1370  CD  ARG X  81       4.798  -8.674   4.499  0.00  0.00           C
ATOM   1371  HD2 ARG X  81       4.783  -9.740   4.271  0.00  0.00           H
ATOM   1372  HD3 ARG X  81       3.840  -8.353   4.906  0.00  0.00           H
ATOM   1373  NE  ARG X  81       5.029  -8.047   3.170  0.00  0.00           N
ATOM   1374  HE  ARG X  81       5.534  -8.609   2.500  0.00  0.00           H
ATOM   1375  CZ  ARG X  81       4.495  -6.925   2.734  0.00  0.00           C
ATOM   1376  NH1 ARG X  81       3.874  -6.021   3.427  0.00  0.00           N
ATOM   1377 HH11 ARG X  81       3.791  -6.118   4.429  0.00  0.00           H
ATOM   1378 HH12 ARG X  81       3.520  -5.202   2.955  0.00  0.00           H
ATOM   1379  NH2 ARG X  81       4.621  -6.621   1.470  0.00  0.00           N
ATOM   1380 HH21 ARG X  81       4.696  -7.413   0.847  0.00  0.00           H
ATOM   1381 HH22 ARG X  81       4.046  -5.889   1.079  0.00  0.00           H
ATOM   1382  C   ARG X  81       6.441  -9.274   9.289  0.00  0.00           C
ATOM   1383  O   ARG X  81       6.247 -10.497   9.583  0.00  0.00           O
ATOM   1384  N   LYS X  82       6.258  -8.273  10.171  0.00  0.00           N
ATOM   1385  H   LYS X  82       6.239  -7.359   9.741  0.00  0.00           H
ATOM   1386  CA  LYS X  82       5.985  -8.364  11.679  0.00  0.00           C
ATOM   1387  HA  LYS X  82       5.591  -9.362  11.871  0.00  0.00           H
ATOM   1388  CB  LYS X  82       7.366  -8.509  12.444  0.00  0.00           C
ATOM   1389  HB2 LYS X  82       7.247  -8.895  13.456  0.00  0.00           H
ATOM   1390  HB3 LYS X  82       8.043  -9.128  11.856  0.00  0.00           H
ATOM   1391  CG  LYS X  82       8.158  -7.125  12.513  0.00  0.00           C
ATOM   1392  HG2 LYS X  82       7.652  -6.491  13.241  0.00  0.00           H
ATOM   1393  HG3 LYS X  82       9.065  -7.299  13.092  0.00  0.00           H
ATOM   1394  CD  LYS X  82       8.555  -6.379  11.264  0.00  0.00           C
ATOM   1395  HD2 LYS X  82       8.911  -7.099  10.526  0.00  0.00           H
ATOM   1396  HD3 LYS X  82       7.603  -5.951  10.950  0.00  0.00           H
ATOM   1397  CE  LYS X  82       9.675  -5.333  11.283  0.00  0.00           C
ATOM   1398  HE2 LYS X  82       9.772  -4.995  10.251  0.00  0.00           H
ATOM   1399  HE3 LYS X  82       9.358  -4.498  11.909  0.00  0.00           H
ATOM   1400  NZ  LYS X  82      10.941  -5.828  11.824  0.00  0.00           N
ATOM   1401  HZ1 LYS X  82      11.069  -5.620  12.804  0.00  0.00           H
ATOM   1402  HZ2 LYS X  82      11.050  -6.830  11.750  0.00  0.00           H
ATOM   1403  HZ3 LYS X  82      11.733  -5.379  11.388  0.00  0.00           H
ATOM   1404  C   LYS X  82       5.056  -7.336  12.213  0.00  0.00           C
ATOM   1405  O   LYS X  82       4.684  -6.480  11.519  0.00  0.00           O
ATOM   1406  N   ARG X  83       4.560  -7.488  13.470  0.00  0.00           N
ATOM   1407  H   ARG X  83       4.784  -8.304  14.022  0.00  0.00           H
ATOM   1408  CA  ARG X  83       3.589  -6.469  14.025  0.00  0.00           C
ATOM   1409  HA  ARG X  83       2.733  -6.343  13.362  0.00  0.00           H
ATOM   1410  CB  ARG X  83       3.063  -6.940  15.391  0.00  0.00           C
ATOM   1411  HB2 ARG X  83       2.447  -6.169  15.855  0.00  0.00           H
ATOM   1412  HB3 ARG X  83       2.428  -7.800  15.178  0.00  0.00           H
ATOM   1413  CG  ARG X  83       4.066  -7.434  16.418  0.00  0.00           C
ATOM   1414  HG2 ARG X  83       3.536  -7.854  17.273  0.00  0.00           H
ATOM   1415  HG3 ARG X  83       4.680  -8.189  15.928  0.00  0.00           H
ATOM   1416  CD  ARG X  83       4.988  -6.387  16.920  0.00  0.00           C
ATOM   1417  HD2 ARG X  83       5.584  -6.819  17.724  0.00  0.00           H
ATOM   1418  HD3 ARG X  83       5.700  -6.112  16.142  0.00  0.00           H
ATOM   1419  NE  ARG X  83       4.293  -5.193  17.464  0.00  0.00           N
ATOM   1420  HE  ARG X  83       3.362  -5.330  17.832  0.00  0.00           H
ATOM   1421  CZ  ARG X  83       4.791  -3.917  17.290  0.00  0.00           C
ATOM   1422  NH1 ARG X  83       5.976  -3.629  16.862  0.00  0.00           N
ATOM   1423 HH11 ARG X  83       6.525  -4.432  16.591  0.00  0.00           H
ATOM   1424 HH12 ARG X  83       6.330  -2.698  16.697  0.00  0.00           H
ATOM   1425  NH2 ARG X  83       4.055  -2.889  17.614  0.00  0.00           N
ATOM   1426 HH21 ARG X  83       3.092  -2.985  17.904  0.00  0.00           H
ATOM   1427 HH22 ARG X  83       4.507  -1.987  17.642  0.00  0.00           H
ATOM   1428  C   ARG X  83       4.201  -5.029  14.069  0.00  0.00           C
ATOM   1429  O   ARG X  83       5.403  -4.711  14.009  0.00  0.00           O
ATOM   1430  N   THR X  84       3.226  -4.123  14.017  0.00  0.00           N
ATOM   1431  H   THR X  84       2.283  -4.480  13.953  0.00  0.00           H
ATOM   1432  CA  THR X  84       3.407  -2.763  13.387  0.00  0.00           C
ATOM   1433  HA  THR X  84       4.357  -2.280  13.615  0.00  0.00           H
ATOM   1434  CB  THR X  84       3.264  -2.820  11.781  0.00  0.00           C
ATOM   1435  HB  THR X  84       2.353  -3.394  11.608  0.00  0.00           H
ATOM   1436  CG2 THR X  84       3.280  -1.440  11.083  0.00  0.00           C
ATOM   1437 HG21 THR X  84       4.256  -0.997  11.282  0.00  0.00           H
ATOM   1438 HG22 THR X  84       3.347  -1.502   9.997  0.00  0.00           H
ATOM   1439 HG23 THR X  84       2.389  -0.859  11.320  0.00  0.00           H
ATOM   1440  OG1 THR X  84       4.355  -3.620  11.388  0.00  0.00           O
ATOM   1441  HG1 THR X  84       4.157  -4.536  11.182  0.00  0.00           H
ATOM   1442  C   THR X  84       2.343  -1.876  13.923  0.00  0.00           C
ATOM   1443  O   THR X  84       1.232  -2.351  13.934  0.00  0.00           O
ATOM   1444  N   ALA X  85       2.539  -0.713  14.561  0.00  0.00           N
ATOM   1445  H   ALA X  85       3.453  -0.302  14.433  0.00  0.00           H
ATOM   1446  CA  ALA X  85       1.581   0.167  15.175  0.00  0.00           C
ATOM   1447  HA  ALA X  85       0.727  -0.415  15.522  0.00  0.00           H
ATOM   1448  CB  ALA X  85       2.038   0.733  16.486  0.00  0.00           C
ATOM   1449  HB1 ALA X  85       2.933   1.345  16.366  0.00  0.00           H
ATOM   1450  HB2 ALA X  85       1.292   1.384  16.941  0.00  0.00           H
ATOM   1451  HB3 ALA X  85       2.206  -0.101  17.168  0.00  0.00           H
ATOM   1452  C   ALA X  85       1.020   1.154  14.096  0.00  0.00           C
ATOM   1453  O   ALA X  85       1.720   1.593  13.211  0.00  0.00           O
ATOM   1454  N   VAL X  86      -0.260   1.497  14.263  0.00  0.00           N
ATOM   1455  H   VAL X  86      -0.799   1.114  15.026  0.00  0.00           H
ATOM   1456  CA  VAL X  86      -0.859   2.603  13.499  0.00  0.00           C
ATOM   1457  HA  VAL X  86      -0.442   2.456  12.503  0.00  0.00           H
ATOM   1458  CB  VAL X  86      -2.385   2.511  13.550  0.00  0.00           C
ATOM   1459  HB  VAL X  86      -2.659   2.667  14.593  0.00  0.00           H
ATOM   1460  CG1 VAL X  86      -3.138   3.519  12.655  0.00  0.00           C
ATOM   1461 HG11 VAL X  86      -2.820   4.500  13.008  0.00  0.00           H
ATOM   1462 HG12 VAL X  86      -2.829   3.354  11.623  0.00  0.00           H
ATOM   1463 HG13 VAL X  86      -4.223   3.427  12.695  0.00  0.00           H
ATOM   1464  CG2 VAL X  86      -2.946   1.145  12.977  0.00  0.00           C
ATOM   1465 HG21 VAL X  86      -2.286   0.852  12.161  0.00  0.00           H
ATOM   1466 HG22 VAL X  86      -2.739   0.442  13.784  0.00  0.00           H
ATOM   1467 HG23 VAL X  86      -4.021   1.028  12.845  0.00  0.00           H
ATOM   1468  C   VAL X  86      -0.502   4.017  13.885  0.00  0.00           C
ATOM   1469  O   VAL X  86      -0.589   4.361  15.088  0.00  0.00           O
ATOM   1470  N   THR X  87      -0.116   4.842  12.914  0.00  0.00           N
ATOM   1471  H   THR X  87       0.037   4.417  12.010  0.00  0.00           H
ATOM   1472  CA  THR X  87       0.552   6.183  13.235  0.00  0.00           C
ATOM   1473  HA  THR X  87       1.343   5.917  13.936  0.00  0.00           H
ATOM   1474  CB  THR X  87       1.162   6.831  12.002  0.00  0.00           C
ATOM   1475  HB  THR X  87       1.722   7.715  12.307  0.00  0.00           H
ATOM   1476  CG2 THR X  87       2.173   5.952  11.270  0.00  0.00           C
ATOM   1477 HG21 THR X  87       2.571   6.558  10.455  0.00  0.00           H
ATOM   1478 HG22 THR X  87       3.011   5.646  11.897  0.00  0.00           H
ATOM   1479 HG23 THR X  87       1.680   5.019  10.999  0.00  0.00           H
ATOM   1480  OG1 THR X  87       0.184   7.250  11.096  0.00  0.00           O
ATOM   1481  HG1 THR X  87       0.570   8.002  10.642  0.00  0.00           H
ATOM   1482  C   THR X  87      -0.329   7.247  13.899  0.00  0.00           C
ATOM   1483  O   THR X  87      -1.509   7.056  13.924  0.00  0.00           O
ATOM   1484  N   GLY X  88       0.114   8.455  14.248  0.00  0.00           N
ATOM   1485  H   GLY X  88       1.103   8.654  14.273  0.00  0.00           H
ATOM   1486  CA  GLY X  88      -0.816   9.514  14.619  0.00  0.00           C
ATOM   1487  HA2 GLY X  88      -1.617   9.168  15.273  0.00  0.00           H
ATOM   1488  HA3 GLY X  88      -0.287  10.337  15.099  0.00  0.00           H
ATOM   1489  C   GLY X  88      -1.621  10.066  13.414  0.00  0.00           C
ATOM   1490  O   GLY X  88      -2.787  10.424  13.501  0.00  0.00           O
ATOM   1491  N   SER X  89      -0.990  10.135  12.231  0.00  0.00           N
ATOM   1492  H   SER X  89      -0.044   9.784  12.247  0.00  0.00           H
ATOM   1493  CA  SER X  89      -1.567  10.571  10.929  0.00  0.00           C
ATOM   1494  HA  SER X  89      -2.003  11.567  11.002  0.00  0.00           H
ATOM   1495  CB  SER X  89      -0.396  10.764  10.054  0.00  0.00           C
ATOM   1496  HB2 SER X  89      -0.708  11.141   9.080  0.00  0.00           H
ATOM   1497  HB3 SER X  89       0.302  11.509  10.434  0.00  0.00           H
ATOM   1498  OG  SER X  89       0.297   9.614   9.801  0.00  0.00           O
ATOM   1499  HG  SER X  89       1.025   9.991   9.301  0.00  0.00           H
ATOM   1500  C   SER X  89      -2.707   9.602  10.524  0.00  0.00           C
ATOM   1501  O   SER X  89      -3.882   9.983  10.215  0.00  0.00           O
ATOM   1502  N   GLN X  90      -2.484   8.300  10.744  0.00  0.00           N
ATOM   1503  H   GLN X  90      -1.566   7.956  10.987  0.00  0.00           H
ATOM   1504  CA  GLN X  90      -3.440   7.170  10.478  0.00  0.00           C
ATOM   1505  HA  GLN X  90      -4.043   7.419   9.605  0.00  0.00           H
ATOM   1506  CB  GLN X  90      -2.583   5.916  10.328  0.00  0.00           C
ATOM   1507  HB2 GLN X  90      -2.034   5.831  11.266  0.00  0.00           H
ATOM   1508  HB3 GLN X  90      -3.281   5.081  10.395  0.00  0.00           H
ATOM   1509  CG  GLN X  90      -1.693   5.841   9.072  0.00  0.00           C
ATOM   1510  HG2 GLN X  90      -2.381   5.709   8.237  0.00  0.00           H
ATOM   1511  HG3 GLN X  90      -1.190   6.796   8.916  0.00  0.00           H
ATOM   1512  CD  GLN X  90      -0.668   4.750   9.055  0.00  0.00           C
ATOM   1513  OE1 GLN X  90      -0.364   4.046   9.984  0.00  0.00           O
ATOM   1514  NE2 GLN X  90      -0.028   4.597   7.956  0.00  0.00           N
ATOM   1515 HE21 GLN X  90       0.732   3.933   7.986  0.00  0.00           H
ATOM   1516 HE22 GLN X  90      -0.227   5.159   7.140  0.00  0.00           H
ATOM   1517  C   GLN X  90      -4.488   6.959  11.603  0.00  0.00           C
ATOM   1518  O   GLN X  90      -5.678   6.819  11.312  0.00  0.00           O
ATOM   1519  N   THR X  91      -4.085   7.137  12.847  0.00  0.00           N
ATOM   1520  H   THR X  91      -3.128   7.448  12.932  0.00  0.00           H
ATOM   1521  CA  THR X  91      -5.177   7.156  13.902  0.00  0.00           C
ATOM   1522  HA  THR X  91      -5.689   6.199  14.003  0.00  0.00           H
ATOM   1523  CB  THR X  91      -4.467   7.423  15.231  0.00  0.00           C
ATOM   1524  HB  THR X  91      -3.712   8.206  15.306  0.00  0.00           H
ATOM   1525  CG2 THR X  91      -5.395   7.725  16.372  0.00  0.00           C
ATOM   1526 HG21 THR X  91      -6.341   7.184  16.354  0.00  0.00           H
ATOM   1527 HG22 THR X  91      -4.831   7.556  17.290  0.00  0.00           H
ATOM   1528 HG23 THR X  91      -5.595   8.783  16.543  0.00  0.00           H
ATOM   1529  OG1 THR X  91      -3.795   6.275  15.504  0.00  0.00           O
ATOM   1530  HG1 THR X  91      -2.933   6.374  15.093  0.00  0.00           H
ATOM   1531  C   THR X  91      -6.301   8.192  13.715  0.00  0.00           C
ATOM   1532  O   THR X  91      -7.428   7.845  13.852  0.00  0.00           O
ATOM   1533  N   ALA X  92      -5.963   9.402  13.282  0.00  0.00           N
ATOM   1534  H   ALA X  92      -4.987   9.658  13.247  0.00  0.00           H
ATOM   1535  CA  ALA X  92      -7.000  10.428  13.094  0.00  0.00           C
ATOM   1536  HA  ALA X  92      -7.577  10.496  14.017  0.00  0.00           H
ATOM   1537  CB  ALA X  92      -6.280  11.742  12.816  0.00  0.00           C
ATOM   1538  HB1 ALA X  92      -6.898  12.574  13.155  0.00  0.00           H
ATOM   1539  HB2 ALA X  92      -5.342  11.978  13.319  0.00  0.00           H
ATOM   1540  HB3 ALA X  92      -5.947  11.861  11.785  0.00  0.00           H
ATOM   1541  C   ALA X  92      -8.003  10.110  11.999  0.00  0.00           C
ATOM   1542  O   ALA X  92      -9.199  10.547  12.038  0.00  0.00           O
ATOM   1543  N   LEU X  93      -7.547   9.308  11.016  0.00  0.00           N
ATOM   1544  H   LEU X  93      -6.624   8.898  11.041  0.00  0.00           H
ATOM   1545  CA  LEU X  93      -8.443   8.609  10.106  0.00  0.00           C
ATOM   1546  HA  LEU X  93      -9.175   9.378   9.861  0.00  0.00           H
ATOM   1547  CB  LEU X  93      -7.655   8.290   8.789  0.00  0.00           C
ATOM   1548  HB2 LEU X  93      -6.922   7.509   8.991  0.00  0.00           H
ATOM   1549  HB3 LEU X  93      -8.371   7.901   8.064  0.00  0.00           H
ATOM   1550  CG  LEU X  93      -6.918   9.512   8.118  0.00  0.00           C
ATOM   1551  HG  LEU X  93      -6.514  10.176   8.883  0.00  0.00           H
ATOM   1552  CD1 LEU X  93      -5.884   9.178   6.989  0.00  0.00           C
ATOM   1553 HD11 LEU X  93      -5.123   9.955   6.913  0.00  0.00           H
ATOM   1554 HD12 LEU X  93      -5.401   8.233   7.241  0.00  0.00           H
ATOM   1555 HD13 LEU X  93      -6.361   9.077   6.014  0.00  0.00           H
ATOM   1556  CD2 LEU X  93      -8.033  10.429   7.525  0.00  0.00           C
ATOM   1557 HD21 LEU X  93      -7.642  11.405   7.237  0.00  0.00           H
ATOM   1558 HD22 LEU X  93      -8.521   9.912   6.699  0.00  0.00           H
ATOM   1559 HD23 LEU X  93      -8.769  10.726   8.273  0.00  0.00           H
ATOM   1560  C   LEU X  93      -9.278   7.353  10.603  0.00  0.00           C
ATOM   1561  O   LEU X  93     -10.418   7.240  10.166  0.00  0.00           O
ATOM   1562  N   LEU X  94      -8.661   6.586  11.520  0.00  0.00           N
ATOM   1563  H   LEU X  94      -7.796   6.846  11.973  0.00  0.00           H
ATOM   1564  CA  LEU X  94      -9.234   5.395  11.973  0.00  0.00           C
ATOM   1565  HA  LEU X  94      -9.832   4.835  11.254  0.00  0.00           H
ATOM   1566  CB  LEU X  94      -8.252   4.301  12.418  0.00  0.00           C
ATOM   1567  HB2 LEU X  94      -7.538   4.726  13.123  0.00  0.00           H
ATOM   1568  HB3 LEU X  94      -8.874   3.519  12.854  0.00  0.00           H
ATOM   1569  CG  LEU X  94      -7.346   3.581  11.340  0.00  0.00           C
ATOM   1570  HG  LEU X  94      -6.622   4.278  10.917  0.00  0.00           H
ATOM   1571  CD1 LEU X  94      -6.688   2.341  11.969  0.00  0.00           C
ATOM   1572 HD11 LEU X  94      -5.869   1.865  11.429  0.00  0.00           H
ATOM   1573 HD12 LEU X  94      -6.326   2.570  12.971  0.00  0.00           H
ATOM   1574 HD13 LEU X  94      -7.383   1.514  12.113  0.00  0.00           H
ATOM   1575  CD2 LEU X  94      -8.071   3.086  10.123  0.00  0.00           C
ATOM   1576 HD21 LEU X  94      -8.782   2.340  10.480  0.00  0.00           H
ATOM   1577 HD22 LEU X  94      -8.556   3.924   9.624  0.00  0.00           H
ATOM   1578 HD23 LEU X  94      -7.380   2.722   9.363  0.00  0.00           H
ATOM   1579  C   LEU X  94     -10.228   5.715  13.108  0.00  0.00           C
ATOM   1580  O   LEU X  94     -11.380   5.258  13.022  0.00  0.00           O
ATOM   1581  N   LEU X  95      -9.970   6.694  13.987  0.00  0.00           N
ATOM   1582  H   LEU X  95      -9.043   7.091  13.936  0.00  0.00           H
ATOM   1583  CA  LEU X  95     -10.918   7.109  15.044  0.00  0.00           C
ATOM   1584  HA  LEU X  95     -11.363   6.178  15.395  0.00  0.00           H
ATOM   1585  CB  LEU X  95     -10.125   7.819  16.098  0.00  0.00           C
ATOM   1586  HB2 LEU X  95      -9.143   7.376  16.266  0.00  0.00           H
ATOM   1587  HB3 LEU X  95      -9.788   8.815  15.810  0.00  0.00           H
ATOM   1588  CG  LEU X  95     -10.842   8.001  17.512  0.00  0.00           C
ATOM   1589  HG  LEU X  95     -11.820   8.462  17.377  0.00  0.00           H
ATOM   1590  CD1 LEU X  95     -11.045   6.723  18.196  0.00  0.00           C
ATOM   1591 HD11 LEU X  95     -10.159   6.089  18.229  0.00  0.00           H
ATOM   1592 HD12 LEU X  95     -11.337   6.905  19.230  0.00  0.00           H
ATOM   1593 HD13 LEU X  95     -11.860   6.225  17.671  0.00  0.00           H
ATOM   1594  CD2 LEU X  95     -10.088   8.972  18.443  0.00  0.00           C
ATOM   1595 HD21 LEU X  95      -9.092   8.585  18.657  0.00  0.00           H
ATOM   1596 HD22 LEU X  95     -10.036   9.978  18.026  0.00  0.00           H
ATOM   1597 HD23 LEU X  95     -10.494   9.086  19.448  0.00  0.00           H
ATOM   1598  C   LEU X  95     -12.092   7.980  14.450  0.00  0.00           C
ATOM   1599  O   LEU X  95     -13.221   7.799  14.788  0.00  0.00           O
ATOM   1600  N   ARG X  96     -11.905   8.718  13.354  0.00  0.00           N
ATOM   1601  H   ARG X  96     -10.969   8.908  13.027  0.00  0.00           H
ATOM   1602  CA  ARG X  96     -13.013   9.361  12.562  0.00  0.00           C
ATOM   1603  HA  ARG X  96     -13.597   9.878  13.323  0.00  0.00           H
ATOM   1604  CB  ARG X  96     -12.348  10.300  11.602  0.00  0.00           C
ATOM   1605  HB2 ARG X  96     -11.719  10.992  12.162  0.00  0.00           H
ATOM   1606  HB3 ARG X  96     -11.772   9.666  10.928  0.00  0.00           H
ATOM   1607  CG  ARG X  96     -13.395  11.110  10.839  0.00  0.00           C
ATOM   1608  HG2 ARG X  96     -14.026  10.501  10.192  0.00  0.00           H
ATOM   1609  HG3 ARG X  96     -13.997  11.649  11.570  0.00  0.00           H
ATOM   1610  CD  ARG X  96     -12.790  12.142   9.954  0.00  0.00           C
ATOM   1611  HD2 ARG X  96     -13.442  13.007   9.838  0.00  0.00           H
ATOM   1612  HD3 ARG X  96     -11.918  12.526  10.483  0.00  0.00           H
ATOM   1613  NE  ARG X  96     -12.345  11.586   8.663  0.00  0.00           N
ATOM   1614  HE  ARG X  96     -12.642  10.635   8.495  0.00  0.00           H
ATOM   1615  CZ  ARG X  96     -11.648  12.113   7.643  0.00  0.00           C
ATOM   1616  NH1 ARG X  96     -11.390  11.385   6.617  0.00  0.00           N
ATOM   1617 HH11 ARG X  96     -11.769  10.449   6.602  0.00  0.00           H
ATOM   1618 HH12 ARG X  96     -10.843  11.719   5.836  0.00  0.00           H
ATOM   1619  NH2 ARG X  96     -11.224  13.383   7.722  0.00  0.00           N
ATOM   1620 HH21 ARG X  96     -11.629  14.019   8.394  0.00  0.00           H
ATOM   1621 HH22 ARG X  96     -10.672  13.704   6.939  0.00  0.00           H
ATOM   1622  C   ARG X  96     -13.978   8.292  11.970  0.00  0.00           C
ATOM   1623  O   ARG X  96     -15.186   8.356  12.117  0.00  0.00           O
ATOM   1624  N   ALA X  97     -13.382   7.163  11.569  0.00  0.00           N
ATOM   1625  H   ALA X  97     -12.379   7.066  11.639  0.00  0.00           H
ATOM   1626  CA  ALA X  97     -14.312   6.036  11.261  0.00  0.00           C
ATOM   1627  HA  ALA X  97     -15.224   6.388  10.778  0.00  0.00           H
ATOM   1628  CB  ALA X  97     -13.637   5.039  10.339  0.00  0.00           C
ATOM   1629  HB1 ALA X  97     -12.581   4.838  10.523  0.00  0.00           H
ATOM   1630  HB2 ALA X  97     -14.186   4.100  10.260  0.00  0.00           H
ATOM   1631  HB3 ALA X  97     -13.662   5.569   9.388  0.00  0.00           H
ATOM   1632  C   ALA X  97     -14.982   5.418  12.531  0.00  0.00           C
ATOM   1633  O   ALA X  97     -16.179   5.083  12.424  0.00  0.00           O
ATOM   1634  N   PHE X  98     -14.254   5.255  13.637  0.00  0.00           N
ATOM   1635  H   PHE X  98     -13.296   5.564  13.553  0.00  0.00           H
ATOM   1636  CA  PHE X  98     -14.770   4.643  14.884  0.00  0.00           C
ATOM   1637  HA  PHE X  98     -15.087   3.611  14.739  0.00  0.00           H
ATOM   1638  CB  PHE X  98     -13.602   4.569  15.910  0.00  0.00           C
ATOM   1639  HB2 PHE X  98     -12.733   4.178  15.381  0.00  0.00           H
ATOM   1640  HB3 PHE X  98     -13.347   5.589  16.194  0.00  0.00           H
ATOM   1641  CG  PHE X  98     -13.826   3.747  17.125  0.00  0.00           C
ATOM   1642  CD1 PHE X  98     -13.715   2.320  17.044  0.00  0.00           C
ATOM   1643  HD1 PHE X  98     -13.442   1.939  16.071  0.00  0.00           H
ATOM   1644  CE1 PHE X  98     -14.012   1.491  18.184  0.00  0.00           C
ATOM   1645  HE1 PHE X  98     -14.024   0.412  18.163  0.00  0.00           H
ATOM   1646  CZ  PHE X  98     -14.138   2.070  19.431  0.00  0.00           C
ATOM   1647  HZ  PHE X  98     -14.249   1.407  20.276  0.00  0.00           H
ATOM   1648  CE2 PHE X  98     -14.237   3.505  19.515  0.00  0.00           C
ATOM   1649  HE2 PHE X  98     -14.459   3.971  20.464  0.00  0.00           H
ATOM   1650  CD2 PHE X  98     -14.033   4.341  18.381  0.00  0.00           C
ATOM   1651  HD2 PHE X  98     -14.206   5.385  18.593  0.00  0.00           H
ATOM   1652  C   PHE X  98     -15.883   5.521  15.443  0.00  0.00           C
ATOM   1653  O   PHE X  98     -16.799   4.935  16.037  0.00  0.00           O
ATOM   1654  N   GLU X  99     -15.811   6.856  15.304  0.00  0.00           N
ATOM   1655  H   GLU X  99     -14.963   7.216  14.890  0.00  0.00           H
ATOM   1656  CA  GLU X  99     -16.889   7.853  15.493  0.00  0.00           C
ATOM   1657  HA  GLU X  99     -17.462   7.592  16.383  0.00  0.00           H
ATOM   1658  CB  GLU X  99     -16.232   9.225  15.693  0.00  0.00           C
ATOM   1659  HB2 GLU X  99     -15.645   9.324  14.780  0.00  0.00           H
ATOM   1660  HB3 GLU X  99     -16.919  10.070  15.653  0.00  0.00           H
ATOM   1661  CG  GLU X  99     -15.285   9.384  16.924  0.00  0.00           C
ATOM   1662  HG2 GLU X  99     -14.574   8.559  16.878  0.00  0.00           H
ATOM   1663  HG3 GLU X  99     -14.826  10.370  16.852  0.00  0.00           H
ATOM   1664  CD  GLU X  99     -16.110   9.192  18.195  0.00  0.00           C
ATOM   1665  OE1 GLU X  99     -16.501  10.178  18.902  0.00  0.00           O
ATOM   1666  OE2 GLU X  99     -16.355   8.038  18.598  0.00  0.00           O
ATOM   1667  C   GLU X  99     -17.955   7.978  14.381  0.00  0.00           C
ATOM   1668  O   GLU X  99     -18.743   8.911  14.367  0.00  0.00           O
ATOM   1669  N   LYS X 100     -17.918   7.118  13.331  0.00  0.00           N
ATOM   1670  H   LYS X 100     -17.167   6.443  13.339  0.00  0.00           H
ATOM   1671  CA  LYS X 100     -18.973   6.940  12.338  0.00  0.00           C
ATOM   1672  HA  LYS X 100     -19.737   7.674  12.596  0.00  0.00           H
ATOM   1673  CB  LYS X 100     -18.378   7.274  10.932  0.00  0.00           C
ATOM   1674  HB2 LYS X 100     -18.189   8.341  10.810  0.00  0.00           H
ATOM   1675  HB3 LYS X 100     -17.406   6.794  10.819  0.00  0.00           H
ATOM   1676  CG  LYS X 100     -19.352   6.910   9.797  0.00  0.00           C
ATOM   1677  HG2 LYS X 100     -19.534   5.835   9.804  0.00  0.00           H
ATOM   1678  HG3 LYS X 100     -20.272   7.488   9.870  0.00  0.00           H
ATOM   1679  CD  LYS X 100     -18.683   7.033   8.393  0.00  0.00           C
ATOM   1680  HD2 LYS X 100     -18.648   8.035   7.964  0.00  0.00           H
ATOM   1681  HD3 LYS X 100     -17.684   6.597   8.407  0.00  0.00           H
ATOM   1682  CE  LYS X 100     -19.512   6.126   7.435  0.00  0.00           C
ATOM   1683  HE2 LYS X 100     -19.380   5.079   7.709  0.00  0.00           H
ATOM   1684  HE3 LYS X 100     -20.500   6.511   7.687  0.00  0.00           H
ATOM   1685  NZ  LYS X 100     -19.088   6.365   6.109  0.00  0.00           N
ATOM   1686  HZ1 LYS X 100     -19.257   7.340   5.907  0.00  0.00           H
ATOM   1687  HZ2 LYS X 100     -18.098   6.182   6.039  0.00  0.00           H
ATOM   1688  HZ3 LYS X 100     -19.633   5.830   5.447  0.00  0.00           H
ATOM   1689  C   LYS X 100     -19.623   5.544  12.430  0.00  0.00           C
ATOM   1690  O   LYS X 100     -20.789   5.480  12.142  0.00  0.00           O
ATOM   1691  N   ASP X 101     -18.871   4.547  12.910  0.00  0.00           N
ATOM   1692  H   ASP X 101     -17.876   4.723  12.892  0.00  0.00           H
ATOM   1693  CA  ASP X 101     -19.371   3.251  13.340  0.00  0.00           C
ATOM   1694  HA  ASP X 101     -20.267   3.418  13.938  0.00  0.00           H
ATOM   1695  CB  ASP X 101     -19.920   2.405  12.194  0.00  0.00           C
ATOM   1696  HB2 ASP X 101     -20.711   2.984  11.717  0.00  0.00           H
ATOM   1697  HB3 ASP X 101     -19.110   2.247  11.482  0.00  0.00           H
ATOM   1698  CG  ASP X 101     -20.611   1.141  12.495  0.00  0.00           C
ATOM   1699  OD1 ASP X 101     -20.619   0.708  13.681  0.00  0.00           O
ATOM   1700  OD2 ASP X 101     -21.137   0.533  11.553  0.00  0.00           O
ATOM   1701  C   ASP X 101     -18.270   2.509  14.134  0.00  0.00           C
ATOM   1702  O   ASP X 101     -17.128   2.476  13.686  0.00  0.00           O
ATOM   1703  N   ARG X 102     -18.584   1.885  15.253  0.00  0.00           N
ATOM   1704  H   ARG X 102     -19.561   1.886  15.508  0.00  0.00           H
ATOM   1705  CA  ARG X 102     -17.632   0.982  15.944  0.00  0.00           C
ATOM   1706  HA  ARG X 102     -16.655   1.452  15.831  0.00  0.00           H
ATOM   1707  CB  ARG X 102     -18.023   1.042  17.473  0.00  0.00           C
ATOM   1708  HB2 ARG X 102     -19.109   0.970  17.523  0.00  0.00           H
ATOM   1709  HB3 ARG X 102     -17.558   0.230  18.032  0.00  0.00           H
ATOM   1710  CG  ARG X 102     -17.525   2.382  18.095  0.00  0.00           C
ATOM   1711  HG2 ARG X 102     -16.446   2.424  17.949  0.00  0.00           H
ATOM   1712  HG3 ARG X 102     -17.968   3.234  17.580  0.00  0.00           H
ATOM   1713  CD  ARG X 102     -17.942   2.499  19.563  0.00  0.00           C
ATOM   1714  HD2 ARG X 102     -19.018   2.402  19.709  0.00  0.00           H
ATOM   1715  HD3 ARG X 102     -17.324   1.723  20.016  0.00  0.00           H
ATOM   1716  NE  ARG X 102     -17.439   3.706  20.249  0.00  0.00           N
ATOM   1717  HE  ARG X 102     -17.444   4.520  19.651  0.00  0.00           H
ATOM   1718  CZ  ARG X 102     -17.125   3.769  21.527  0.00  0.00           C
ATOM   1719  NH1 ARG X 102     -17.176   2.703  22.288  0.00  0.00           N
ATOM   1720 HH11 ARG X 102     -17.265   1.799  21.846  0.00  0.00           H
ATOM   1721 HH12 ARG X 102     -17.082   2.773  23.291  0.00  0.00           H
ATOM   1722  NH2 ARG X 102     -16.712   4.885  21.991  0.00  0.00           N
ATOM   1723 HH21 ARG X 102     -16.470   5.606  21.326  0.00  0.00           H
ATOM   1724 HH22 ARG X 102     -16.512   5.015  22.973  0.00  0.00           H
ATOM   1725  C   ARG X 102     -17.447  -0.483  15.453  0.00  0.00           C
ATOM   1726  O   ARG X 102     -16.629  -1.198  15.953  0.00  0.00           O
ATOM   1727  N   PHE X 103     -18.388  -0.973  14.615  0.00  0.00           N
ATOM   1728  H   PHE X 103     -19.090  -0.308  14.323  0.00  0.00           H
ATOM   1729  CA  PHE X 103     -18.432  -2.350  14.122  0.00  0.00           C
ATOM   1730  HA  PHE X 103     -17.559  -2.953  14.371  0.00  0.00           H
ATOM   1731  CB  PHE X 103     -19.568  -3.067  14.825  0.00  0.00           C
ATOM   1732  HB2 PHE X 103     -20.485  -2.582  14.490  0.00  0.00           H
ATOM   1733  HB3 PHE X 103     -19.532  -4.112  14.518  0.00  0.00           H
ATOM   1734  CG  PHE X 103     -19.530  -2.934  16.330  0.00  0.00           C
ATOM   1735  CD1 PHE X 103     -18.844  -3.889  17.082  0.00  0.00           C
ATOM   1736  HD1 PHE X 103     -18.319  -4.645  16.516  0.00  0.00           H
ATOM   1737  CE1 PHE X 103     -18.974  -3.970  18.512  0.00  0.00           C
ATOM   1738  HE1 PHE X 103     -18.601  -4.794  19.104  0.00  0.00           H
ATOM   1739  CZ  PHE X 103     -19.699  -2.986  19.105  0.00  0.00           C
ATOM   1740  HZ  PHE X 103     -19.854  -3.080  20.170  0.00  0.00           H
ATOM   1741  CE2 PHE X 103     -20.374  -1.985  18.422  0.00  0.00           C
ATOM   1742  HE2 PHE X 103     -21.042  -1.317  18.946  0.00  0.00           H
ATOM   1743  CD2 PHE X 103     -20.382  -1.994  17.010  0.00  0.00           C
ATOM   1744  HD2 PHE X 103     -21.041  -1.265  16.563  0.00  0.00           H
ATOM   1745  C   PHE X 103     -18.462  -2.411  12.581  0.00  0.00           C
ATOM   1746  O   PHE X 103     -19.306  -3.121  12.027  0.00  0.00           O
ATOM   1747  N   PRO X 104     -17.589  -1.702  11.890  0.00  0.00           N
ATOM   1748  CD  PRO X 104     -16.469  -0.874  12.453  0.00  0.00           C
ATOM   1749  HD2 PRO X 104     -16.045  -1.388  13.315  0.00  0.00           H
ATOM   1750  HD3 PRO X 104     -16.813   0.161  12.457  0.00  0.00           H
ATOM   1751  CG  PRO X 104     -15.336  -0.838  11.409  0.00  0.00           C
ATOM   1752  HG2 PRO X 104     -14.795  -1.781  11.483  0.00  0.00           H
ATOM   1753  HG3 PRO X 104     -14.607  -0.032  11.487  0.00  0.00           H
ATOM   1754  CB  PRO X 104     -16.167  -0.679  10.184  0.00  0.00           C
ATOM   1755  HB2 PRO X 104     -15.638  -0.988   9.282  0.00  0.00           H
ATOM   1756  HB3 PRO X 104     -16.686   0.278  10.136  0.00  0.00           H
ATOM   1757  CA  PRO X 104     -17.354  -1.718  10.429  0.00  0.00           C
ATOM   1758  HA  PRO X 104     -18.256  -1.374   9.922  0.00  0.00           H
ATOM   1759  C   PRO X 104     -17.112  -3.181   9.910  0.00  0.00           C
ATOM   1760  O   PRO X 104     -16.189  -3.951  10.322  0.00  0.00           O
ATOM   1761  N   GLY X 105     -17.942  -3.580   8.937  0.00  0.00           N
ATOM   1762  H   GLY X 105     -18.792  -3.099   8.680  0.00  0.00           H
ATOM   1763  CA  GLY X 105     -17.798  -4.748   8.056  0.00  0.00           C
ATOM   1764  HA2 GLY X 105     -17.531  -5.574   8.715  0.00  0.00           H
ATOM   1765  HA3 GLY X 105     -18.727  -5.019   7.554  0.00  0.00           H
ATOM   1766  C   GLY X 105     -16.643  -4.726   7.036  0.00  0.00           C
ATOM   1767  O   GLY X 105     -15.994  -3.745   6.879  0.00  0.00           O
ATOM   1768  N   ILE X 106     -16.539  -5.769   6.211  0.00  0.00           N
ATOM   1769  H   ILE X 106     -17.188  -6.529   6.356  0.00  0.00           H
ATOM   1770  CA  ILE X 106     -15.346  -5.937   5.427  0.00  0.00           C
ATOM   1771  HA  ILE X 106     -14.575  -5.826   6.189  0.00  0.00           H
ATOM   1772  CB  ILE X 106     -15.179  -7.456   4.860  0.00  0.00           C
ATOM   1773  HB  ILE X 106     -15.304  -8.162   5.682  0.00  0.00           H
ATOM   1774  CG2 ILE X 106     -16.145  -7.791   3.710  0.00  0.00           C
ATOM   1775 HG21 ILE X 106     -17.146  -7.603   4.099  0.00  0.00           H
ATOM   1776 HG22 ILE X 106     -16.022  -7.160   2.830  0.00  0.00           H
ATOM   1777 HG23 ILE X 106     -15.966  -8.795   3.326  0.00  0.00           H
ATOM   1778  CG1 ILE X 106     -13.615  -7.605   4.523  0.00  0.00           C
ATOM   1779 HG12 ILE X 106     -13.334  -6.976   3.679  0.00  0.00           H
ATOM   1780 HG13 ILE X 106     -13.041  -7.392   5.425  0.00  0.00           H
ATOM   1781  CD1 ILE X 106     -13.242  -9.040   4.220  0.00  0.00           C
ATOM   1782 HD11 ILE X 106     -12.187  -9.188   4.450  0.00  0.00           H
ATOM   1783 HD12 ILE X 106     -13.809  -9.794   4.766  0.00  0.00           H
ATOM   1784 HD13 ILE X 106     -13.493  -9.268   3.184  0.00  0.00           H
ATOM   1785  C   ILE X 106     -15.183  -4.853   4.290  0.00  0.00           C
ATOM   1786  O   ILE X 106     -14.083  -4.317   4.144  0.00  0.00           O
ATOM   1787  N   ALA X 107     -16.263  -4.497   3.630  0.00  0.00           N
ATOM   1788  H   ALA X 107     -17.138  -4.901   3.934  0.00  0.00           H
ATOM   1789  CA  ALA X 107     -16.263  -3.383   2.671  0.00  0.00           C
ATOM   1790  HA  ALA X 107     -15.371  -3.546   2.067  0.00  0.00           H
ATOM   1791  CB  ALA X 107     -17.449  -3.439   1.669  0.00  0.00           C
ATOM   1792  HB1 ALA X 107     -17.847  -4.445   1.534  0.00  0.00           H
ATOM   1793  HB2 ALA X 107     -18.375  -2.978   2.013  0.00  0.00           H
ATOM   1794  HB3 ALA X 107     -17.168  -2.920   0.753  0.00  0.00           H
ATOM   1795  C   ALA X 107     -16.072  -2.073   3.317  0.00  0.00           C
ATOM   1796  O   ALA X 107     -15.210  -1.369   2.799  0.00  0.00           O
ATOM   1797  N   ALA X 108     -16.658  -1.574   4.391  0.00  0.00           N
ATOM   1798  H   ALA X 108     -17.473  -2.025   4.780  0.00  0.00           H
ATOM   1799  CA  ALA X 108     -16.231  -0.416   5.191  0.00  0.00           C
ATOM   1800  HA  ALA X 108     -16.458   0.508   4.659  0.00  0.00           H
ATOM   1801  CB  ALA X 108     -17.160  -0.335   6.369  0.00  0.00           C
ATOM   1802  HB1 ALA X 108     -17.083   0.626   6.877  0.00  0.00           H
ATOM   1803  HB2 ALA X 108     -18.153  -0.484   5.945  0.00  0.00           H
ATOM   1804  HB3 ALA X 108     -16.829  -1.152   7.010  0.00  0.00           H
ATOM   1805  C   ALA X 108     -14.796  -0.437   5.564  0.00  0.00           C
ATOM   1806  O   ALA X 108     -14.045   0.533   5.359  0.00  0.00           O
ATOM   1807  N   ARG X 109     -14.245  -1.578   5.950  0.00  0.00           N
ATOM   1808  H   ARG X 109     -14.815  -2.348   6.269  0.00  0.00           H
ATOM   1809  CA  ARG X 109     -12.802  -1.653   6.380  0.00  0.00           C
ATOM   1810  HA  ARG X 109     -12.541  -0.793   6.996  0.00  0.00           H
ATOM   1811  CB  ARG X 109     -12.671  -2.929   7.217  0.00  0.00           C
ATOM   1812  HB2 ARG X 109     -13.061  -3.853   6.790  0.00  0.00           H
ATOM   1813  HB3 ARG X 109     -11.611  -3.020   7.455  0.00  0.00           H
ATOM   1814  CG  ARG X 109     -13.276  -2.758   8.599  0.00  0.00           C
ATOM   1815  HG2 ARG X 109     -12.903  -1.787   8.924  0.00  0.00           H
ATOM   1816  HG3 ARG X 109     -14.356  -2.771   8.452  0.00  0.00           H
ATOM   1817  CD  ARG X 109     -12.846  -3.877   9.635  0.00  0.00           C
ATOM   1818  HD2 ARG X 109     -11.873  -3.632  10.062  0.00  0.00           H
ATOM   1819  HD3 ARG X 109     -13.442  -3.763  10.540  0.00  0.00           H
ATOM   1820  NE  ARG X 109     -12.819  -5.172   8.945  0.00  0.00           N
ATOM   1821  HE  ARG X 109     -11.947  -5.525   8.577  0.00  0.00           H
ATOM   1822  CZ  ARG X 109     -13.763  -6.124   9.091  0.00  0.00           C
ATOM   1823  NH1 ARG X 109     -13.585  -7.161   8.325  0.00  0.00           N
ATOM   1824 HH11 ARG X 109     -12.696  -7.263   7.857  0.00  0.00           H
ATOM   1825 HH12 ARG X 109     -14.175  -7.967   8.476  0.00  0.00           H
ATOM   1826  NH2 ARG X 109     -14.756  -6.186   9.876  0.00  0.00           N
ATOM   1827 HH21 ARG X 109     -15.135  -5.395  10.376  0.00  0.00           H
ATOM   1828 HH22 ARG X 109     -15.209  -7.089   9.905  0.00  0.00           H
ATOM   1829  C   ARG X 109     -11.872  -1.564   5.187  0.00  0.00           C
ATOM   1830  O   ARG X 109     -10.893  -0.848   5.347  0.00  0.00           O
ATOM   1831  N   GLU X 110     -12.137  -2.161   4.011  0.00  0.00           N
ATOM   1832  H   GLU X 110     -13.006  -2.646   3.839  0.00  0.00           H
ATOM   1833  CA  GLU X 110     -11.420  -1.933   2.734  0.00  0.00           C
ATOM   1834  HA  GLU X 110     -10.370  -2.183   2.885  0.00  0.00           H
ATOM   1835  CB  GLU X 110     -11.883  -2.857   1.603  0.00  0.00           C
ATOM   1836  HB2 GLU X 110     -12.959  -2.972   1.731  0.00  0.00           H
ATOM   1837  HB3 GLU X 110     -11.794  -2.445   0.598  0.00  0.00           H
ATOM   1838  CG  GLU X 110     -11.079  -4.200   1.479  0.00  0.00           C
ATOM   1839  HG2 GLU X 110     -11.058  -4.730   2.431  0.00  0.00           H
ATOM   1840  HG3 GLU X 110     -11.723  -4.819   0.854  0.00  0.00           H
ATOM   1841  CD  GLU X 110      -9.769  -4.095   0.676  0.00  0.00           C
ATOM   1842  OE1 GLU X 110      -8.708  -4.427   1.256  0.00  0.00           O
ATOM   1843  OE2 GLU X 110      -9.712  -3.744  -0.531  0.00  0.00           O
ATOM   1844  C   GLU X 110     -11.451  -0.491   2.300  0.00  0.00           C
ATOM   1845  O   GLU X 110     -10.496   0.025   1.765  0.00  0.00           O
ATOM   1846  N   GLU X 111     -12.502   0.213   2.411  0.00  0.00           N
ATOM   1847  H   GLU X 111     -13.372  -0.223   2.682  0.00  0.00           H
ATOM   1848  CA  GLU X 111     -12.702   1.597   1.941  0.00  0.00           C
ATOM   1849  HA  GLU X 111     -12.304   1.673   0.929  0.00  0.00           H
ATOM   1850  CB  GLU X 111     -14.259   1.751   1.931  0.00  0.00           C
ATOM   1851  HB2 GLU X 111     -14.682   1.122   1.148  0.00  0.00           H
ATOM   1852  HB3 GLU X 111     -14.694   1.478   2.893  0.00  0.00           H
ATOM   1853  CG  GLU X 111     -14.575   3.207   1.688  0.00  0.00           C
ATOM   1854  HG2 GLU X 111     -15.660   3.269   1.600  0.00  0.00           H
ATOM   1855  HG3 GLU X 111     -14.283   3.839   2.526  0.00  0.00           H
ATOM   1856  CD  GLU X 111     -13.930   3.775   0.373  0.00  0.00           C
ATOM   1857  OE1 GLU X 111     -13.773   2.975  -0.596  0.00  0.00           O
ATOM   1858  OE2 GLU X 111     -13.740   4.997   0.292  0.00  0.00           O
ATOM   1859  C   GLU X 111     -11.945   2.608   2.888  0.00  0.00           C
ATOM   1860  O   GLU X 111     -11.375   3.621   2.473  0.00  0.00           O
ATOM   1861  N   LEU X 112     -11.809   2.258   4.153  0.00  0.00           N
ATOM   1862  H   LEU X 112     -12.265   1.415   4.470  0.00  0.00           H
ATOM   1863  CA  LEU X 112     -10.928   2.843   5.142  0.00  0.00           C
ATOM   1864  HA  LEU X 112     -10.997   3.922   5.007  0.00  0.00           H
ATOM   1865  CB  LEU X 112     -11.546   2.494   6.540  0.00  0.00           C
ATOM   1866  HB2 LEU X 112     -12.597   2.773   6.469  0.00  0.00           H
ATOM   1867  HB3 LEU X 112     -11.476   1.434   6.782  0.00  0.00           H
ATOM   1868  CG  LEU X 112     -10.871   3.124   7.756  0.00  0.00           C
ATOM   1869  HG  LEU X 112      -9.842   2.763   7.746  0.00  0.00           H
ATOM   1870  CD1 LEU X 112     -10.762   4.634   7.663  0.00  0.00           C
ATOM   1871 HD11 LEU X 112     -10.458   4.991   8.648  0.00  0.00           H
ATOM   1872 HD12 LEU X 112     -10.085   4.905   6.853  0.00  0.00           H
ATOM   1873 HD13 LEU X 112     -11.761   5.023   7.468  0.00  0.00           H
ATOM   1874  CD2 LEU X 112     -11.568   2.699   9.099  0.00  0.00           C
ATOM   1875 HD21 LEU X 112     -12.653   2.807   9.078  0.00  0.00           H
ATOM   1876 HD22 LEU X 112     -11.425   1.628   9.242  0.00  0.00           H
ATOM   1877 HD23 LEU X 112     -11.078   3.165   9.954  0.00  0.00           H
ATOM   1878  C   LEU X 112      -9.477   2.377   4.965  0.00  0.00           C
ATOM   1879  O   LEU X 112      -8.598   3.194   5.146  0.00  0.00           O
ATOM   1880  N   ALA X 113      -9.227   1.159   4.480  0.00  0.00           N
ATOM   1881  H   ALA X 113      -9.942   0.456   4.601  0.00  0.00           H
ATOM   1882  CA  ALA X 113      -7.903   0.740   3.932  0.00  0.00           C
ATOM   1883  HA  ALA X 113      -7.124   1.002   4.648  0.00  0.00           H
ATOM   1884  CB  ALA X 113      -7.870  -0.686   3.552  0.00  0.00           C
ATOM   1885  HB1 ALA X 113      -8.355  -0.896   2.599  0.00  0.00           H
ATOM   1886  HB2 ALA X 113      -6.844  -0.995   3.351  0.00  0.00           H
ATOM   1887  HB3 ALA X 113      -8.156  -1.385   4.337  0.00  0.00           H
ATOM   1888  C   ALA X 113      -7.580   1.559   2.647  0.00  0.00           C
ATOM   1889  O   ALA X 113      -6.405   1.807   2.381  0.00  0.00           O
ATOM   1890  N   ARG X 114      -8.568   2.007   1.834  0.00  0.00           N
ATOM   1891  H   ARG X 114      -9.472   1.592   2.008  0.00  0.00           H
ATOM   1892  CA  ARG X 114      -8.310   2.868   0.614  0.00  0.00           C
ATOM   1893  HA  ARG X 114      -7.424   2.463   0.126  0.00  0.00           H
ATOM   1894  CB  ARG X 114      -9.506   2.851  -0.348  0.00  0.00           C
ATOM   1895  HB2 ARG X 114      -9.969   1.872  -0.471  0.00  0.00           H
ATOM   1896  HB3 ARG X 114     -10.258   3.434   0.184  0.00  0.00           H
ATOM   1897  CG  ARG X 114      -9.174   3.638  -1.631  0.00  0.00           C
ATOM   1898  HG2 ARG X 114      -8.735   4.602  -1.376  0.00  0.00           H
ATOM   1899  HG3 ARG X 114      -8.501   3.044  -2.249  0.00  0.00           H
ATOM   1900  CD  ARG X 114     -10.409   3.878  -2.472  0.00  0.00           C
ATOM   1901  HD2 ARG X 114     -10.097   4.342  -3.408  0.00  0.00           H
ATOM   1902  HD3 ARG X 114     -10.927   2.931  -2.620  0.00  0.00           H
ATOM   1903  NE  ARG X 114     -11.326   4.794  -1.758  0.00  0.00           N
ATOM   1904  HE  ARG X 114     -11.960   4.349  -1.109  0.00  0.00           H
ATOM   1905  CZ  ARG X 114     -11.197   6.082  -1.660  0.00  0.00           C
ATOM   1906  NH1 ARG X 114     -10.318   6.703  -2.431  0.00  0.00           N
ATOM   1907 HH11 ARG X 114      -9.831   6.217  -3.171  0.00  0.00           H
ATOM   1908 HH12 ARG X 114     -10.209   7.706  -2.388  0.00  0.00           H
ATOM   1909  NH2 ARG X 114     -11.883   6.778  -0.786  0.00  0.00           N
ATOM   1910 HH21 ARG X 114     -12.673   6.363  -0.312  0.00  0.00           H
ATOM   1911 HH22 ARG X 114     -11.698   7.768  -0.714  0.00  0.00           H
ATOM   1912  C   ARG X 114      -7.937   4.308   1.100  0.00  0.00           C
ATOM   1913  O   ARG X 114      -6.922   4.792   0.698  0.00  0.00           O
ATOM   1914  N   GLU X 115      -8.748   4.829   2.056  0.00  0.00           N
ATOM   1915  H   GLU X 115      -9.660   4.395   2.058  0.00  0.00           H
ATOM   1916  CA  GLU X 115      -8.576   6.149   2.740  0.00  0.00           C
ATOM   1917  HA  GLU X 115      -8.583   6.932   1.982  0.00  0.00           H
ATOM   1918  CB  GLU X 115      -9.813   6.309   3.663  0.00  0.00           C
ATOM   1919  HB2 GLU X 115     -10.745   6.112   3.132  0.00  0.00           H
ATOM   1920  HB3 GLU X 115      -9.753   5.514   4.407  0.00  0.00           H
ATOM   1921  CG  GLU X 115     -10.013   7.741   4.219  0.00  0.00           C
ATOM   1922  HG2 GLU X 115      -9.354   7.943   5.063  0.00  0.00           H
ATOM   1923  HG3 GLU X 115      -9.650   8.403   3.433  0.00  0.00           H
ATOM   1924  CD  GLU X 115     -11.454   8.040   4.672  0.00  0.00           C
ATOM   1925  OE1 GLU X 115     -12.061   7.341   5.513  0.00  0.00           O
ATOM   1926  OE2 GLU X 115     -11.907   9.123   4.227  0.00  0.00           O
ATOM   1927  C   GLU X 115      -7.222   6.167   3.544  0.00  0.00           C
ATOM   1928  O   GLU X 115      -6.757   7.288   3.942  0.00  0.00           O
ATOM   1929  N   THR X 116      -6.562   5.014   3.857  0.00  0.00           N
ATOM   1930  H   THR X 116      -7.119   4.178   3.749  0.00  0.00           H
ATOM   1931  CA  THR X 116      -5.342   4.951   4.702  0.00  0.00           C
ATOM   1932  HA  THR X 116      -4.969   5.962   4.864  0.00  0.00           H
ATOM   1933  CB  THR X 116      -5.667   4.414   6.129  0.00  0.00           C
ATOM   1934  HB  THR X 116      -4.771   4.393   6.749  0.00  0.00           H
ATOM   1935  CG2 THR X 116      -6.765   5.258   6.873  0.00  0.00           C
ATOM   1936 HG21 THR X 116      -6.430   6.295   6.838  0.00  0.00           H
ATOM   1937 HG22 THR X 116      -7.772   5.235   6.458  0.00  0.00           H
ATOM   1938 HG23 THR X 116      -6.824   4.962   7.921  0.00  0.00           H
ATOM   1939  OG1 THR X 116      -6.095   3.093   5.999  0.00  0.00           O
ATOM   1940  HG1 THR X 116      -7.054   3.099   5.947  0.00  0.00           H
ATOM   1941  C   THR X 116      -4.131   4.221   4.140  0.00  0.00           C
ATOM   1942  O   THR X 116      -3.036   4.464   4.661  0.00  0.00           O
ATOM   1943  N   GLY X 117      -4.311   3.365   3.097  0.00  0.00           N
ATOM   1944  H   GLY X 117      -5.237   3.092   2.801  0.00  0.00           H
ATOM   1945  CA  GLY X 117      -3.183   2.534   2.548  0.00  0.00           C
ATOM   1946  HA2 GLY X 117      -3.641   2.013   1.707  0.00  0.00           H
ATOM   1947  HA3 GLY X 117      -2.370   3.230   2.337  0.00  0.00           H
ATOM   1948  C   GLY X 117      -2.632   1.529   3.555  0.00  0.00           C
ATOM   1949  O   GLY X 117      -1.669   0.825   3.226  0.00  0.00           O
ATOM   1950  N   LEU X 118      -3.376   1.324   4.646  0.00  0.00           N
ATOM   1951  H   LEU X 118      -4.281   1.763   4.744  0.00  0.00           H
ATOM   1952  CA  LEU X 118      -3.161   0.304   5.664  0.00  0.00           C
ATOM   1953  HA  LEU X 118      -2.124   0.276   6.000  0.00  0.00           H
ATOM   1954  CB  LEU X 118      -3.954   0.659   6.927  0.00  0.00           C
ATOM   1955  HB2 LEU X 118      -4.995   0.782   6.626  0.00  0.00           H
ATOM   1956  HB3 LEU X 118      -3.875  -0.185   7.611  0.00  0.00           H
ATOM   1957  CG  LEU X 118      -3.425   1.868   7.680  0.00  0.00           C
ATOM   1958  HG  LEU X 118      -3.291   2.655   6.938  0.00  0.00           H
ATOM   1959  CD1 LEU X 118      -4.547   2.179   8.654  0.00  0.00           C
ATOM   1960 HD11 LEU X 118      -4.773   1.265   9.203  0.00  0.00           H
ATOM   1961 HD12 LEU X 118      -4.302   3.022   9.300  0.00  0.00           H
ATOM   1962 HD13 LEU X 118      -5.441   2.557   8.157  0.00  0.00           H
ATOM   1963  CD2 LEU X 118      -2.150   1.580   8.381  0.00  0.00           C
ATOM   1964 HD21 LEU X 118      -2.107   0.568   8.784  0.00  0.00           H
ATOM   1965 HD22 LEU X 118      -1.282   1.658   7.727  0.00  0.00           H
ATOM   1966 HD23 LEU X 118      -1.975   2.341   9.142  0.00  0.00           H
ATOM   1967  C   LEU X 118      -3.651  -1.058   5.131  0.00  0.00           C
ATOM   1968  O   LEU X 118      -4.475  -1.036   4.225  0.00  0.00           O
ATOM   1969  N   PRO X 119      -3.204  -2.203   5.785  0.00  0.00           N
ATOM   1970  CD  PRO X 119      -1.924  -2.399   6.276  0.00  0.00           C
ATOM   1971  HD2 PRO X 119      -1.959  -2.085   7.319  0.00  0.00           H
ATOM   1972  HD3 PRO X 119      -1.235  -1.720   5.773  0.00  0.00           H
ATOM   1973  CG  PRO X 119      -1.622  -3.882   6.188  0.00  0.00           C
ATOM   1974  HG2 PRO X 119      -0.975  -4.224   6.996  0.00  0.00           H
ATOM   1975  HG3 PRO X 119      -1.423  -4.153   5.151  0.00  0.00           H
ATOM   1976  CB  PRO X 119      -2.966  -4.600   6.258  0.00  0.00           C
ATOM   1977  HB2 PRO X 119      -3.227  -4.787   7.299  0.00  0.00           H
ATOM   1978  HB3 PRO X 119      -2.946  -5.424   5.544  0.00  0.00           H
ATOM   1979  CA  PRO X 119      -3.914  -3.544   5.650  0.00  0.00           C
ATOM   1980  HA  PRO X 119      -4.128  -3.807   4.614  0.00  0.00           H
ATOM   1981  C   PRO X 119      -5.218  -3.531   6.487  0.00  0.00           C
ATOM   1982  O   PRO X 119      -5.285  -3.144   7.681  0.00  0.00           O
ATOM   1983  N   GLU X 120      -6.257  -3.946   5.810  0.00  0.00           N
ATOM   1984  H   GLU X 120      -6.138  -4.370   4.902  0.00  0.00           H
ATOM   1985  CA  GLU X 120      -7.552  -4.155   6.444  0.00  0.00           C
ATOM   1986  HA  GLU X 120      -7.901  -3.256   6.952  0.00  0.00           H
ATOM   1987  CB  GLU X 120      -8.607  -4.601   5.333  0.00  0.00           C
ATOM   1988  HB2 GLU X 120      -8.781  -3.799   4.616  0.00  0.00           H
ATOM   1989  HB3 GLU X 120      -8.190  -5.472   4.828  0.00  0.00           H
ATOM   1990  CG  GLU X 120      -9.975  -4.792   5.974  0.00  0.00           C
ATOM   1991  HG2 GLU X 120     -10.048  -4.155   6.855  0.00  0.00           H
ATOM   1992  HG3 GLU X 120     -10.686  -4.461   5.216  0.00  0.00           H
ATOM   1993  CD  GLU X 120     -10.265  -6.343   6.336  0.00  0.00           C
ATOM   1994  OE1 GLU X 120      -9.612  -7.296   5.867  0.00  0.00           O
ATOM   1995  OE2 GLU X 120     -11.165  -6.510   7.170  0.00  0.00           O
ATOM   1996  C   GLU X 120      -7.378  -5.137   7.677  0.00  0.00           C
ATOM   1997  O   GLU X 120      -8.073  -4.862   8.640  0.00  0.00           O
ATOM   1998  N   SER X 121      -6.531  -6.204   7.702  0.00  0.00           N
ATOM   1999  H   SER X 121      -6.085  -6.523   6.853  0.00  0.00           H
ATOM   2000  CA  SER X 121      -6.059  -6.943   8.858  0.00  0.00           C
ATOM   2001  HA  SER X 121      -6.912  -7.507   9.235  0.00  0.00           H
ATOM   2002  CB  SER X 121      -5.024  -8.078   8.499  0.00  0.00           C
ATOM   2003  HB2 SER X 121      -4.637  -8.619   9.363  0.00  0.00           H
ATOM   2004  HB3 SER X 121      -5.556  -8.815   7.898  0.00  0.00           H
ATOM   2005  OG  SER X 121      -3.966  -7.519   7.759  0.00  0.00           O
ATOM   2006  HG  SER X 121      -4.320  -7.427   6.871  0.00  0.00           H
ATOM   2007  C   SER X 121      -5.668  -5.981   9.974  0.00  0.00           C
ATOM   2008  O   SER X 121      -6.296  -5.982  11.057  0.00  0.00           O
ATOM   2009  N   ARG X 122      -4.858  -4.983   9.772  0.00  0.00           N
ATOM   2010  H   ARG X 122      -4.627  -4.868   8.796  0.00  0.00           H
ATOM   2011  CA  ARG X 122      -4.358  -4.053  10.768  0.00  0.00           C
ATOM   2012  HA  ARG X 122      -4.057  -4.623  11.646  0.00  0.00           H
ATOM   2013  CB  ARG X 122      -3.171  -3.305  10.186  0.00  0.00           C
ATOM   2014  HB2 ARG X 122      -2.512  -3.996   9.660  0.00  0.00           H
ATOM   2015  HB3 ARG X 122      -3.514  -2.590   9.437  0.00  0.00           H
ATOM   2016  CG  ARG X 122      -2.414  -2.654  11.295  0.00  0.00           C
ATOM   2017  HG2 ARG X 122      -3.134  -1.969  11.743  0.00  0.00           H
ATOM   2018  HG3 ARG X 122      -2.133  -3.392  12.047  0.00  0.00           H
ATOM   2019  CD  ARG X 122      -1.221  -1.833  10.824  0.00  0.00           C
ATOM   2020  HD2 ARG X 122      -1.487  -1.099  10.063  0.00  0.00           H
ATOM   2021  HD3 ARG X 122      -0.784  -1.415  11.730  0.00  0.00           H
ATOM   2022  NE  ARG X 122      -0.212  -2.622  10.059  0.00  0.00           N
ATOM   2023  HE  ARG X 122      -0.263  -3.615  10.236  0.00  0.00           H
ATOM   2024  CZ  ARG X 122       0.373  -2.176   9.021  0.00  0.00           C
ATOM   2025  NH1 ARG X 122       0.459  -0.874   8.769  0.00  0.00           N
ATOM   2026 HH11 ARG X 122       0.244  -0.246   9.531  0.00  0.00           H
ATOM   2027 HH12 ARG X 122       0.940  -0.488   7.969  0.00  0.00           H
ATOM   2028  NH2 ARG X 122       0.918  -2.951   8.231  0.00  0.00           N
ATOM   2029 HH21 ARG X 122       0.984  -3.946   8.394  0.00  0.00           H
ATOM   2030 HH22 ARG X 122       1.189  -2.582   7.331  0.00  0.00           H
ATOM   2031  C   ARG X 122      -5.511  -3.156  11.218  0.00  0.00           C
ATOM   2032  O   ARG X 122      -5.580  -2.832  12.414  0.00  0.00           O
ATOM   2033  N   ILE X 123      -6.435  -2.811  10.345  0.00  0.00           N
ATOM   2034  H   ILE X 123      -6.296  -3.119   9.393  0.00  0.00           H
ATOM   2035  CA  ILE X 123      -7.659  -2.012  10.707  0.00  0.00           C
ATOM   2036  HA  ILE X 123      -7.390  -1.206  11.390  0.00  0.00           H
ATOM   2037  CB  ILE X 123      -8.443  -1.482   9.377  0.00  0.00           C
ATOM   2038  HB  ILE X 123      -8.641  -2.399   8.822  0.00  0.00           H
ATOM   2039  CG2 ILE X 123      -9.781  -0.733   9.713  0.00  0.00           C
ATOM   2040 HG21 ILE X 123      -9.488   0.149  10.282  0.00  0.00           H
ATOM   2041 HG22 ILE X 123     -10.384  -0.387   8.873  0.00  0.00           H
ATOM   2042 HG23 ILE X 123     -10.452  -1.368  10.292  0.00  0.00           H
ATOM   2043  CG1 ILE X 123      -7.666  -0.534   8.494  0.00  0.00           C
ATOM   2044 HG12 ILE X 123      -7.406   0.377   9.032  0.00  0.00           H
ATOM   2045 HG13 ILE X 123      -6.738  -1.066   8.283  0.00  0.00           H
ATOM   2046  CD1 ILE X 123      -8.192   0.080   7.179  0.00  0.00           C
ATOM   2047 HD11 ILE X 123      -7.462   0.700   6.658  0.00  0.00           H
ATOM   2048 HD12 ILE X 123      -8.478  -0.773   6.563  0.00  0.00           H
ATOM   2049 HD13 ILE X 123      -9.086   0.699   7.262  0.00  0.00           H
ATOM   2050  C   ILE X 123      -8.589  -2.852  11.564  0.00  0.00           C
ATOM   2051  O   ILE X 123      -9.120  -2.410  12.553  0.00  0.00           O
ATOM   2052  N   GLN X 124      -8.785  -4.154  11.170  0.00  0.00           N
ATOM   2053  H   GLN X 124      -8.208  -4.556  10.445  0.00  0.00           H
ATOM   2054  CA  GLN X 124      -9.700  -5.052  11.878  0.00  0.00           C
ATOM   2055  HA  GLN X 124     -10.666  -4.547  11.866  0.00  0.00           H
ATOM   2056  CB  GLN X 124      -9.937  -6.352  11.155  0.00  0.00           C
ATOM   2057  HB2 GLN X 124     -10.270  -6.077  10.154  0.00  0.00           H
ATOM   2058  HB3 GLN X 124      -8.989  -6.881  11.058  0.00  0.00           H
ATOM   2059  CG  GLN X 124     -11.001  -7.251  11.784  0.00  0.00           C
ATOM   2060  HG2 GLN X 124     -10.702  -7.583  12.779  0.00  0.00           H
ATOM   2061  HG3 GLN X 124     -11.961  -6.748  11.897  0.00  0.00           H
ATOM   2062  CD  GLN X 124     -11.143  -8.440  10.862  0.00  0.00           C
ATOM   2063  OE1 GLN X 124     -10.652  -8.587   9.768  0.00  0.00           O
ATOM   2064  NE2 GLN X 124     -12.112  -9.242  11.231  0.00  0.00           N
ATOM   2065 HE21 GLN X 124     -12.492  -9.933  10.600  0.00  0.00           H
ATOM   2066 HE22 GLN X 124     -12.688  -8.898  11.986  0.00  0.00           H
ATOM   2067  C   GLN X 124      -9.226  -5.328  13.286  0.00  0.00           C
ATOM   2068  O   GLN X 124     -10.041  -5.380  14.241  0.00  0.00           O
ATOM   2069  N   ILE X 125      -7.924  -5.428  13.515  0.00  0.00           N
ATOM   2070  H   ILE X 125      -7.292  -5.451  12.728  0.00  0.00           H
ATOM   2071  CA  ILE X 125      -7.370  -5.457  14.848  0.00  0.00           C
ATOM   2072  HA  ILE X 125      -7.977  -6.059  15.524  0.00  0.00           H
ATOM   2073  CB  ILE X 125      -5.954  -6.066  14.785  0.00  0.00           C
ATOM   2074  HB  ILE X 125      -5.441  -5.579  13.955  0.00  0.00           H
ATOM   2075  CG2 ILE X 125      -4.989  -5.774  16.055  0.00  0.00           C
ATOM   2076 HG21 ILE X 125      -3.990  -6.157  15.844  0.00  0.00           H
ATOM   2077 HG22 ILE X 125      -4.862  -4.703  16.212  0.00  0.00           H
ATOM   2078 HG23 ILE X 125      -5.355  -6.246  16.966  0.00  0.00           H
ATOM   2079  CG1 ILE X 125      -5.858  -7.595  14.551  0.00  0.00           C
ATOM   2080 HG12 ILE X 125      -6.271  -7.728  13.551  0.00  0.00           H
ATOM   2081 HG13 ILE X 125      -4.812  -7.894  14.488  0.00  0.00           H
ATOM   2082  CD1 ILE X 125      -6.564  -8.529  15.554  0.00  0.00           C
ATOM   2083 HD11 ILE X 125      -7.642  -8.413  15.666  0.00  0.00           H
ATOM   2084 HD12 ILE X 125      -6.386  -9.575  15.305  0.00  0.00           H
ATOM   2085 HD13 ILE X 125      -6.035  -8.420  16.501  0.00  0.00           H
ATOM   2086  C   ILE X 125      -7.362  -4.073  15.541  0.00  0.00           C
ATOM   2087  O   ILE X 125      -7.673  -3.988  16.710  0.00  0.00           O
ATOM   2088  N   TRP X 126      -7.123  -2.905  14.922  0.00  0.00           N
ATOM   2089  H   TRP X 126      -6.814  -2.933  13.961  0.00  0.00           H
ATOM   2090  CA  TRP X 126      -7.114  -1.520  15.537  0.00  0.00           C
ATOM   2091  HA  TRP X 126      -6.358  -1.484  16.321  0.00  0.00           H
ATOM   2092  CB  TRP X 126      -6.818  -0.453  14.433  0.00  0.00           C
ATOM   2093  HB2 TRP X 126      -5.903  -0.771  13.934  0.00  0.00           H
ATOM   2094  HB3 TRP X 126      -7.615  -0.462  13.689  0.00  0.00           H
ATOM   2095  CG  TRP X 126      -6.687   0.899  15.023  0.00  0.00           C
ATOM   2096  CD1 TRP X 126      -5.549   1.335  15.663  0.00  0.00           C
ATOM   2097  HD1 TRP X 126      -4.639   0.768  15.797  0.00  0.00           H
ATOM   2098  NE1 TRP X 126      -5.836   2.549  16.192  0.00  0.00           N
ATOM   2099  HE1 TRP X 126      -5.140   3.214  16.498  0.00  0.00           H
ATOM   2100  CE2 TRP X 126      -7.228   2.870  16.091  0.00  0.00           C
ATOM   2101  CZ2 TRP X 126      -7.999   3.936  16.501  0.00  0.00           C
ATOM   2102  HZ2 TRP X 126      -7.573   4.757  17.059  0.00  0.00           H
ATOM   2103  CH2 TRP X 126      -9.327   4.010  16.064  0.00  0.00           C
ATOM   2104  HH2 TRP X 126      -9.886   4.896  16.328  0.00  0.00           H
ATOM   2105  CZ3 TRP X 126      -9.836   2.982  15.276  0.00  0.00           C
ATOM   2106  HZ3 TRP X 126     -10.874   3.012  14.979  0.00  0.00           H
ATOM   2107  CE3 TRP X 126      -9.105   1.901  14.858  0.00  0.00           C
ATOM   2108  HE3 TRP X 126      -9.657   1.121  14.354  0.00  0.00           H
ATOM   2109  CD2 TRP X 126      -7.787   1.828  15.292  0.00  0.00           C
ATOM   2110  C   TRP X 126      -8.515  -1.242  16.139  0.00  0.00           C
ATOM   2111  O   TRP X 126      -8.693  -0.835  17.269  0.00  0.00           O
ATOM   2112  N   PHE X 127      -9.583  -1.597  15.395  0.00  0.00           N
ATOM   2113  H   PHE X 127      -9.452  -1.896  14.440  0.00  0.00           H
ATOM   2114  CA  PHE X 127     -11.020  -1.513  15.820  0.00  0.00           C
ATOM   2115  HA  PHE X 127     -11.225  -0.466  16.043  0.00  0.00           H
ATOM   2116  CB  PHE X 127     -11.962  -1.865  14.671  0.00  0.00           C
ATOM   2117  HB2 PHE X 127     -11.495  -2.517  13.932  0.00  0.00           H
ATOM   2118  HB3 PHE X 127     -12.741  -2.452  15.156  0.00  0.00           H
ATOM   2119  CG  PHE X 127     -12.542  -0.645  13.995  0.00  0.00           C
ATOM   2120  CD1 PHE X 127     -11.759   0.035  13.036  0.00  0.00           C
ATOM   2121  HD1 PHE X 127     -10.757  -0.349  12.916  0.00  0.00           H
ATOM   2122  CE1 PHE X 127     -12.065   1.366  12.506  0.00  0.00           C
ATOM   2123  HE1 PHE X 127     -11.359   1.867  11.859  0.00  0.00           H
ATOM   2124  CZ  PHE X 127     -13.248   1.910  12.908  0.00  0.00           C
ATOM   2125  HZ  PHE X 127     -13.468   2.891  12.513  0.00  0.00           H
ATOM   2126  CE2 PHE X 127     -14.129   1.155  13.727  0.00  0.00           C
ATOM   2127  HE2 PHE X 127     -15.086   1.572  14.003  0.00  0.00           H
ATOM   2128  CD2 PHE X 127     -13.775  -0.062  14.353  0.00  0.00           C
ATOM   2129  HD2 PHE X 127     -14.532  -0.566  14.934  0.00  0.00           H
ATOM   2130  C   PHE X 127     -11.315  -2.326  17.111  0.00  0.00           C
ATOM   2131  O   PHE X 127     -11.998  -1.800  17.962  0.00  0.00           O
ATOM   2132  N   GLN X 128     -10.841  -3.576  17.173  0.00  0.00           N
ATOM   2133  H   GLN X 128     -10.369  -4.000  16.387  0.00  0.00           H
ATOM   2134  CA  GLN X 128     -11.097  -4.342  18.373  0.00  0.00           C
ATOM   2135  HA  GLN X 128     -12.094  -4.108  18.747  0.00  0.00           H
ATOM   2136  CB  GLN X 128     -10.986  -5.862  18.037  0.00  0.00           C
ATOM   2137  HB2 GLN X 128     -11.850  -6.145  17.436  0.00  0.00           H
ATOM   2138  HB3 GLN X 128     -10.002  -6.012  17.594  0.00  0.00           H
ATOM   2139  CG  GLN X 128     -11.133  -6.674  19.316  0.00  0.00           C
ATOM   2140  HG2 GLN X 128     -10.823  -7.715  19.224  0.00  0.00           H
ATOM   2141  HG3 GLN X 128     -10.358  -6.355  20.012  0.00  0.00           H
ATOM   2142  CD  GLN X 128     -12.496  -6.590  20.031  0.00  0.00           C
ATOM   2143  OE1 GLN X 128     -13.471  -6.170  19.460  0.00  0.00           O
ATOM   2144  NE2 GLN X 128     -12.609  -6.987  21.290  0.00  0.00           N
ATOM   2145 HE21 GLN X 128     -13.418  -6.650  21.791  0.00  0.00           H
ATOM   2146 HE22 GLN X 128     -11.863  -7.383  21.845  0.00  0.00           H
ATOM   2147  C   GLN X 128     -10.125  -3.851  19.622  0.00  0.00           C
ATOM   2148  O   GLN X 128     -10.518  -4.117  20.801  0.00  0.00           O
ATOM   2149  N   ASN X 129      -8.918  -3.291  19.413  0.00  0.00           N
ATOM   2150  H   ASN X 129      -8.511  -3.314  18.489  0.00  0.00           H
ATOM   2151  CA  ASN X 129      -8.047  -2.824  20.548  0.00  0.00           C
ATOM   2152  HA  ASN X 129      -7.895  -3.668  21.222  0.00  0.00           H
ATOM   2153  CB  ASN X 129      -6.651  -2.568  19.908  0.00  0.00           C
ATOM   2154  HB2 ASN X 129      -6.373  -3.551  19.526  0.00  0.00           H
ATOM   2155  HB3 ASN X 129      -6.723  -1.860  19.083  0.00  0.00           H
ATOM   2156  CG  ASN X 129      -5.757  -2.061  21.048  0.00  0.00           C
ATOM   2157  OD1 ASN X 129      -5.570  -2.599  22.123  0.00  0.00           O
ATOM   2158  ND2 ASN X 129      -5.351  -0.877  20.981  0.00  0.00           N
ATOM   2159 HD21 ASN X 129      -4.982  -0.481  21.834  0.00  0.00           H
ATOM   2160 HD22 ASN X 129      -5.662  -0.321  20.197  0.00  0.00           H
ATOM   2161  C   ASN X 129      -8.765  -1.569  21.208  0.00  0.00           C
ATOM   2162  O   ASN X 129      -8.747  -1.341  22.436  0.00  0.00           O
ATOM   2163  N   ARG X 130      -9.285  -0.675  20.340  0.00  0.00           N
ATOM   2164  H   ARG X 130      -9.049  -0.740  19.361  0.00  0.00           H
ATOM   2165  CA  ARG X 130     -10.051   0.544  20.615  0.00  0.00           C
ATOM   2166  HA  ARG X 130      -9.471   1.091  21.359  0.00  0.00           H
ATOM   2167  CB  ARG X 130     -10.197   1.413  19.360  0.00  0.00           C
ATOM   2168  HB2 ARG X 130      -9.305   1.468  18.735  0.00  0.00           H
ATOM   2169  HB3 ARG X 130     -10.876   0.918  18.667  0.00  0.00           H
ATOM   2170  CG  ARG X 130     -10.661   2.805  19.637  0.00  0.00           C
ATOM   2171  HG2 ARG X 130     -11.031   3.229  18.704  0.00  0.00           H
ATOM   2172  HG3 ARG X 130     -11.485   2.863  20.348  0.00  0.00           H
ATOM   2173  CD  ARG X 130      -9.440   3.574  20.117  0.00  0.00           C
ATOM   2174  HD2 ARG X 130      -8.923   2.952  20.848  0.00  0.00           H
ATOM   2175  HD3 ARG X 130      -8.773   3.760  19.275  0.00  0.00           H
ATOM   2176  NE  ARG X 130      -9.811   4.868  20.826  0.00  0.00           N
ATOM   2177  HE  ARG X 130     -10.669   4.947  21.354  0.00  0.00           H
ATOM   2178  CZ  ARG X 130      -9.228   6.014  20.821  0.00  0.00           C
ATOM   2179  NH1 ARG X 130      -8.020   6.118  20.432  0.00  0.00           N
ATOM   2180 HH11 ARG X 130      -7.587   5.261  20.118  0.00  0.00           H
ATOM   2181 HH12 ARG X 130      -7.403   6.898  20.607  0.00  0.00           H
ATOM   2182  NH2 ARG X 130      -9.866   7.035  21.334  0.00  0.00           N
ATOM   2183 HH21 ARG X 130     -10.703   6.939  21.891  0.00  0.00           H
ATOM   2184 HH22 ARG X 130      -9.307   7.853  21.529  0.00  0.00           H
ATOM   2185  C   ARG X 130     -11.340   0.185  21.296  0.00  0.00           C
ATOM   2186  O   ARG X 130     -11.819   0.888  22.198  0.00  0.00           O
ATOM   2187  N   ARG X 131     -12.083  -0.851  20.925  0.00  0.00           N
ATOM   2188  H   ARG X 131     -11.927  -1.217  19.996  0.00  0.00           H
ATOM   2189  CA  ARG X 131     -13.314  -1.322  21.652  0.00  0.00           C
ATOM   2190  HA  ARG X 131     -13.929  -0.467  21.934  0.00  0.00           H
ATOM   2191  CB  ARG X 131     -14.087  -2.306  20.766  0.00  0.00           C
ATOM   2192  HB2 ARG X 131     -13.459  -3.154  20.493  0.00  0.00           H
ATOM   2193  HB3 ARG X 131     -14.940  -2.682  21.331  0.00  0.00           H
ATOM   2194  CG  ARG X 131     -14.790  -1.665  19.598  0.00  0.00           C
ATOM   2195  HG2 ARG X 131     -15.308  -0.730  19.810  0.00  0.00           H
ATOM   2196  HG3 ARG X 131     -14.092  -1.485  18.781  0.00  0.00           H
ATOM   2197  CD  ARG X 131     -15.887  -2.638  19.148  0.00  0.00           C
ATOM   2198  HD2 ARG X 131     -16.546  -2.960  19.954  0.00  0.00           H
ATOM   2199  HD3 ARG X 131     -16.340  -2.053  18.348  0.00  0.00           H
ATOM   2200  NE  ARG X 131     -15.218  -3.795  18.560  0.00  0.00           N
ATOM   2201  HE  ARG X 131     -15.064  -4.538  19.227  0.00  0.00           H
ATOM   2202  CZ  ARG X 131     -15.046  -4.168  17.276  0.00  0.00           C
ATOM   2203  NH1 ARG X 131     -15.313  -3.533  16.210  0.00  0.00           N
ATOM   2204 HH11 ARG X 131     -15.771  -2.634  16.259  0.00  0.00           H
ATOM   2205 HH12 ARG X 131     -15.457  -4.029  15.342  0.00  0.00           H
ATOM   2206  NH2 ARG X 131     -14.359  -5.254  17.042  0.00  0.00           N
ATOM   2207 HH21 ARG X 131     -14.106  -5.907  17.770  0.00  0.00           H
ATOM   2208 HH22 ARG X 131     -14.066  -5.410  16.088  0.00  0.00           H
ATOM   2209  C   ARG X 131     -12.945  -2.020  22.955  0.00  0.00           C
ATOM   2210  O   ARG X 131     -13.741  -1.919  23.880  0.00  0.00           O
ATOM   2211  N   ALA X 132     -11.829  -2.712  23.132  0.00  0.00           N
ATOM   2212  H   ALA X 132     -11.156  -2.766  22.381  0.00  0.00           H
ATOM   2213  CA  ALA X 132     -11.459  -3.450  24.311  0.00  0.00           C
ATOM   2214  HA  ALA X 132     -12.165  -4.234  24.585  0.00  0.00           H
ATOM   2215  CB  ALA X 132     -10.122  -4.174  23.946  0.00  0.00           C
ATOM   2216  HB1 ALA X 132      -9.491  -3.428  23.462  0.00  0.00           H
ATOM   2217  HB2 ALA X 132      -9.674  -4.529  24.875  0.00  0.00           H
ATOM   2218  HB3 ALA X 132     -10.216  -5.008  23.250  0.00  0.00           H
ATOM   2219  C   ALA X 132     -11.217  -2.639  25.553  0.00  0.00           C
ATOM   2220  O   ALA X 132     -10.805  -3.099  26.573  0.00  0.00           O
ATOM   2221  N   ARG X 133     -11.382  -1.317  25.490  0.00  0.00           N
ATOM   2222  H   ARG X 133     -11.853  -0.980  24.662  0.00  0.00           H
ATOM   2223  CA  ARG X 133     -11.274  -0.424  26.709  0.00  0.00           C
ATOM   2224  HA  ARG X 133     -11.993  -0.878  27.390  0.00  0.00           H
ATOM   2225  CB  ARG X 133      -9.810  -0.105  27.199  0.00  0.00           C
ATOM   2226  HB2 ARG X 133      -9.722   0.287  28.212  0.00  0.00           H
ATOM   2227  HB3 ARG X 133      -9.315  -1.075  27.262  0.00  0.00           H
ATOM   2228  CG  ARG X 133      -8.942   0.703  26.223  0.00  0.00           C
ATOM   2229  HG2 ARG X 133      -8.968   0.354  25.191  0.00  0.00           H
ATOM   2230  HG3 ARG X 133      -9.344   1.716  26.205  0.00  0.00           H
ATOM   2231  CD  ARG X 133      -7.527   0.801  26.794  0.00  0.00           C
ATOM   2232  HD2 ARG X 133      -7.713   0.990  27.852  0.00  0.00           H
ATOM   2233  HD3 ARG X 133      -7.052  -0.174  26.693  0.00  0.00           H
ATOM   2234  NE  ARG X 133      -6.602   1.808  26.189  0.00  0.00           N
ATOM   2235  HE  ARG X 133      -6.402   1.767  25.200  0.00  0.00           H
ATOM   2236  CZ  ARG X 133      -5.695   2.555  26.805  0.00  0.00           C
ATOM   2237  NH1 ARG X 133      -5.573   2.642  28.122  0.00  0.00           N
ATOM   2238 HH11 ARG X 133      -6.121   2.064  28.743  0.00  0.00           H
ATOM   2239 HH12 ARG X 133      -4.956   3.322  28.541  0.00  0.00           H
ATOM   2240  NH2 ARG X 133      -4.912   3.351  26.116  0.00  0.00           N
ATOM   2241 HH21 ARG X 133      -4.983   3.345  25.108  0.00  0.00           H
ATOM   2242 HH22 ARG X 133      -4.242   3.940  26.590  0.00  0.00           H
ATOM   2243  C   ARG X 133     -11.945   0.965  26.555  0.00  0.00           C
ATOM   2244  O   ARG X 133     -12.194   1.410  25.439  0.00  0.00           O
ATOM   2245  N   HIE X 134     -12.162   1.630  27.674  0.00  0.00           N
ATOM   2246  H   HIE X 134     -11.922   1.137  28.522  0.00  0.00           H
ATOM   2247  CA  HIE X 134     -12.915   2.883  27.779  0.00  0.00           C
ATOM   2248  HA  HIE X 134     -13.011   3.087  28.846  0.00  0.00           H
ATOM   2249  CB  HIE X 134     -12.062   4.025  27.229  0.00  0.00           C
ATOM   2250  HB2 HIE X 134     -12.059   3.987  26.140  0.00  0.00           H
ATOM   2251  HB3 HIE X 134     -12.543   4.986  27.406  0.00  0.00           H
ATOM   2252  CG  HIE X 134     -10.620   4.020  27.724  0.00  0.00           C
ATOM   2253  ND1 HIE X 134     -10.183   3.610  28.966  0.00  0.00           N
ATOM   2254  CE1 HIE X 134      -8.845   3.897  28.954  0.00  0.00           C
ATOM   2255  HE1 HIE X 134      -8.281   3.813  29.871  0.00  0.00           H
ATOM   2256  NE2 HIE X 134      -8.485   4.432  27.792  0.00  0.00           N
ATOM   2257  HE2 HIE X 134      -7.547   4.740  27.579  0.00  0.00           H
ATOM   2258  CD2 HIE X 134      -9.643   4.567  27.020  0.00  0.00           C
ATOM   2259  HD2 HIE X 134      -9.680   4.964  26.016  0.00  0.00           H
ATOM   2260  C   HIE X 134     -14.286   2.937  27.190  0.00  0.00           C
ATOM   2261  O   HIE X 134     -14.702   2.012  26.550  0.00  0.00           O
ATOM   2262  N   PRO X 135     -15.069   3.980  27.552  0.00  0.00           N
ATOM   2263  CD  PRO X 135     -14.917   4.906  28.699  0.00  0.00           C
ATOM   2264  HD2 PRO X 135     -13.904   5.287  28.823  0.00  0.00           H
ATOM   2265  HD3 PRO X 135     -15.144   4.403  29.639  0.00  0.00           H
ATOM   2266  CG  PRO X 135     -15.955   6.007  28.467  0.00  0.00           C
ATOM   2267  HG2 PRO X 135     -15.587   6.663  27.678  0.00  0.00           H
ATOM   2268  HG3 PRO X 135     -16.145   6.603  29.360  0.00  0.00           H
ATOM   2269  CB  PRO X 135     -17.138   5.247  27.874  0.00  0.00           C
ATOM   2270  HB2 PRO X 135     -17.732   5.872  27.207  0.00  0.00           H
ATOM   2271  HB3 PRO X 135     -17.737   4.762  28.645  0.00  0.00           H
ATOM   2272  CA  PRO X 135     -16.459   4.070  27.105  0.00  0.00           C
ATOM   2273  HA  PRO X 135     -16.894   3.129  27.441  0.00  0.00           H
ATOM   2274  C   PRO X 135     -16.548   4.260  25.562  0.00  0.00           C
ATOM   2275  O   PRO X 135     -16.051   5.235  25.008  0.00  0.00           O
ATOM   2276  OXT PRO X 135     -17.203   3.437  24.918  0.00  0.00           O
END
